# Supplementary material for: Cuticular Hydrocarbon Plasticity in Three Rice Planthopper Species
Source: Int J Mol Sci. 2021 Jul 20;22(14):7733. doi: 10.3390/ijms22147733 (PMC8304831; doi:10.3390/ijms22147733)
Supplement: Supplementary file 1 [file ijms-22-07733-s001.zip]

Archive with 5 entries (5 files):
- File S1 differentially expressed genes of three species.xlsx
- File S2 GO annotations of BPH.xlsx
- File S3 GO annotations of SBPH.xlsx
- File S4 GO annotations of WBPH.xlsx
- Supplementary information.pdf
