# Supplementary material for: Cuticular Hydrocarbon Plasticity in Three Rice Planthopper Species
Source: Int J Mol Sci. 2021 Jul 20;22(14):7733. doi: 10.3390/ijms22147733 (PMC8304831; doi:10.3390/ijms22147733)
Supplement: Supplementary file 1 [file ijms-22-07733-s001.zip › File S1 differentially expressed genes of three species.xlsx]

## Sheet: BPH 5℃  vs 27℃
#geneID	log2FoldChange	pvalue	Nr	Nt	SwissProt	KOG	eggNOG	CDD_ShortName	Interpro	GO	KEGG	diff
Nl.chr01.0003	2.02633	1.06e-07	zinc metalloproteinase nas-13-like	PREDICTED: Nilaparvata lugens zinc metalloproteinase nas-13-like (LOC111052007), mRNA	Zinc metalloproteinase nas-13; Meprin A subunit alpha	KOG3714: Meprin A metalloprotease	It is involved in the biological process described with proteolysis	ZnMc superfamily	IPR001506: Peptidase M12A; IPR006026: Peptidase, metallopeptidase; IPR024079: Metallopeptidase, catalytic domain superfamily; IPR034035: Astacin-like metallopeptidase domain	GO:0004222: metalloendopeptidase activity; GO:0006508: proteolysis; GO:0008270: zinc ion binding	-	-
Nl.chr01.0008	1.49139	2.96e-49	zinc metalloproteinase nas-13-like	PREDICTED: Nilaparvata lugens zinc metalloproteinase nas-13-like (LOC111052008), mRNA	Zinc metalloproteinase nas-13; Meprin A subunit alpha	KOG3714: Meprin A metalloprotease	Zinc-dependent metalloprotease	ZnMc superfamily	IPR001506: Peptidase M12A; IPR006026: Peptidase, metallopeptidase; IPR024079: Metallopeptidase, catalytic domain superfamily; IPR034035: Astacin-like metallopeptidase domain	GO:0004222: metalloendopeptidase activity; GO:0006508: proteolysis; GO:0008270: zinc ion binding	-	-
Nl.chr01.0019	-1.93816	2.31e-24	zinc finger protein Xfin-like	PREDICTED: Nilaparvata lugens zinc finger protein Xfin-like (LOC111052770), mRNA	-	-	-	COG5048 superfamily	IPR013087: Zinc finger C2H2-type; IPR036236: Zinc finger C2H2 superfamily	GO:0003676: nucleic acid binding	-	-
Nl.chr01.0022	1.00234	1.28e-26	zinc finger protein ush-like	PREDICTED: Nilaparvata lugens zinc finger protein ush-like (LOC111051923), mRNA	-	-	Zinc finger, C2H2 type	zf-H2C2_5 superfamily	IPR013087: Zinc finger C2H2-type; IPR034731: Zinc finger CCHC FOG-type; IPR036236: Zinc finger C2H2 superfamily; IPR039746: FOG family	GO:0000122: negative regulation of transcription by RNA polymerase II; GO:0001085: RNA polymerase II transcription factor binding; GO:0001102: RNA polymerase II activating transcription factor binding; GO:0001227: DNA-binding transcription repressor activity, RNA polymerase II-specific; GO:0001700: embryonic development via the syncytial blastoderm; GO:0002164: larval development; GO:0002520: imm…	K17441: ZFPM1,FOG1;zinc finger protein ZFPM1	-
Nl.chr01.0023	1.13192	6.97e-05	zinc finger protein PLAG1-like isoform X2	PREDICTED: Nilaparvata lugens zinc finger protein PLAG1-like (LOC111059103), transcript variant X2, mRNA	-	-	C2H2-type zinc finger	COG5048 superfamily	IPR013087: Zinc finger C2H2-type; IPR027770: Zinc finger protein PLAGL1; IPR036236: Zinc finger C2H2 superfamily	GO:0000977: RNA polymerase II regulatory region sequence-specific DNA binding; GO:0006357: regulation of transcription by RNA polymerase II	K19484: PLAG1;zinc finger protein PLAG1	-
Nl.chr01.0028	4.36123	8.6e-14	zinc finger protein Pegasus-like isoform X1	PREDICTED: Nilaparvata lugens zinc finger protein Pegasus-like (LOC111053304), transcript variant X2, mRNA	Zinc finger protein Pegasus	-	Zinc-finger of C2H2 type	zf-H2C2_2 superfamily	IPR013087: Zinc finger C2H2-type; IPR036236: Zinc finger C2H2 superfamily	GO:0000978: RNA polymerase II proximal promoter sequence-specific DNA binding; GO:0001228: DNA-binding transcription activator activity, RNA polymerase II-specific; GO:0005622: intracellular; GO:0005623: cell; GO:0005634: nucleus; GO:0006366: transcription by RNA polymerase II; GO:0010467: gene expression; GO:0045944: positive regulation of transcription by RNA polymerase II	-	-
Nl.chr01.0032	1.71895	0.00242457	zinc finger protein Gfi-1-like	PREDICTED: Nilaparvata lugens zinc finger protein Gfi-1-like (LOC111044099), mRNA	-	-	zinc finger	SFP1 superfamily	IPR013087: Zinc finger C2H2-type; IPR036236: Zinc finger C2H2 superfamily	GO:0003676: nucleic acid binding	K09223: GFI1;growth factor independent 1	-
Nl.chr01.0035	-1.31446	4.86e-12	zinc finger protein chinmo	PREDICTED: Nilaparvata lugens zinc finger protein chinmo (LOC111047404), mRNA	Longitudinals lacking protein-like	-	BTB/POZ domain	BTB_POZ superfamily	IPR000210: BTB/POZ domain; IPR011333: SKP1/BTB/POZ domain superfamily; IPR013087: Zinc finger C2H2-type; IPR036236: Zinc finger C2H2 superfamily	GO:0000003: reproduction; GO:0001933: negative regulation of protein phosphorylation; GO:0003676: nucleic acid binding; GO:0005515: protein binding; GO:0005622: intracellular; GO:0005623: cell; GO:0005634: nucleus; GO:0006357: regulation of transcription by RNA polymerase II; GO:0007275: multicellular organism development; GO:0007399: nervous system development; GO:0007417: central nervous system…	-	-
Nl.chr01.0037	1.46607	8.11e-18	zinc finger protein castor homolog 1-like; uncharacterized protein LOC100161789 isoform X1	PREDICTED: Nilaparvata lugens zinc finger protein castor homolog 1-like (LOC111055279), mRNA	Zinc finger protein castor homolog 1	KOG4377: Zn-finger protein	zinc finger	PHA03247 superfamily	IPR013087: Zinc finger C2H2-type; IPR040373: Transcription factor castor	GO:0003677: DNA binding; GO:0003700: DNA-binding transcription factor activity; GO:0005622: intracellular; GO:0005623: cell; GO:0005634: nucleus; GO:0007275: multicellular organism development; GO:0007399: nervous system development; GO:0007402: ganglion mother cell fate determination; GO:0007417: central nervous system development; GO:0007419: ventral cord development; GO:0007420: brain developm…	-	-
Nl.chr01.0043	-1.30534	4.29e-15	zinc finger protein basonuclin-2-like	PREDICTED: Nilaparvata lugens zinc finger protein basonuclin-2-like (LOC111055928), mRNA	Zinc finger protein basonuclin-2	-	Metal ion binding	PHA03247 superfamily	IPR013087: Zinc finger C2H2-type; IPR040436: Protein disconnected-like	GO:0001837: epithelial to mesenchymal transition; GO:0002165: instar larval or pupal development; GO:0003676: nucleic acid binding; GO:0007472: wing disc morphogenesis; GO:0007476: imaginal disc-derived wing morphogenesis; GO:0007552: metamorphosis; GO:0035220: wing disc development; GO:0048526: imaginal disc-derived wing expansion; GO:0048569: post-embryonic animal organ development; GO:0048707:…	K24146: BNC;zinc finger protein basonuclin	-
Nl.chr01.0045	1.71216	1.89e-13	zinc finger protein 846-like, partial	PREDICTED: Nilaparvata lugens gastrula zinc finger protein XlCGF57.1-like (LOC111057039), mRNA	-	-	-	COG5048 superfamily	IPR013087: Zinc finger C2H2-type; IPR036236: Zinc finger C2H2 superfamily	GO:0003676: nucleic acid binding	-	-
Nl.chr01.0049	9.18576	9.47e-14	zinc finger protein 830	PREDICTED: Nilaparvata lugens zinc finger protein 830 (LOC111051166), mRNA	Zinc finger protein 830	KOG3032: Uncharacterized conserved protein	Zinc finger protein	PTZ00341 superfamily	IPR040050: Zinc finger protein 830	GO:0003676: nucleic acid binding; GO:0005681: spliceosomal complex; GO:0008270: zinc ion binding	K13104: ZNF830,CCDC16;zinc finger protein 830	-
Nl.chr01.0057	1.54935	3.67e-36	zinc finger protein 771-like isoform X1	PREDICTED: Nilaparvata lugens zinc finger protein 771-like (LOC111043474), transcript variant X2, mRNA	-	-	-	zf-H2C2_2 superfamily	IPR013087: Zinc finger C2H2-type; IPR036236: Zinc finger C2H2 superfamily	GO:0003676: nucleic acid binding	-	-
Nl.chr01.0058	1.19157	2.29e-17	zinc finger protein 706-like isoform X1	PREDICTED: Nilaparvata lugens zinc finger protein 706-like (LOC111064222), transcript variant X2, mRNA	Zinc finger protein 706	KOG4118: Uncharacterized conserved protein	4F5 protein family	-	IPR007513: Uncharacterised protein family SERF, N-terminal; IPR026939: ZNF706/At2g23090 superfamily	-	-	-
Nl.chr01.0067	1.65028	2.19e-05	zinc finger protein 665-like isoform X1	PREDICTED: Nilaparvata lugens zinc finger protein 665-like (LOC111048736), transcript variant X1, mRNA	Zinc finger and BTB domain-containing protein 41	-	Zinc finger and BTB	SFP1 superfamily	IPR006612: THAP-type zinc finger; IPR013087: Zinc finger C2H2-type; IPR036236: Zinc finger C2H2 superfamily; IPR038441: THAP-type zinc finger superfamily	GO:0000981: DNA-binding transcription factor activity, RNA polymerase II-specific; GO:0003676: nucleic acid binding; GO:0006357: regulation of transcription by RNA polymerase II	K10513: ZBTB41;zinc finger and BTB domain-containing protein 41	-
Nl.chr01.0096	-1.01052	8.22e-13	zinc finger protein 664-like	PREDICTED: Nilaparvata lugens zinc finger protein 664-like (LOC111049225), transcript variant X4, mRNA	-	-	-	SFP1 superfamily	IPR013087: Zinc finger C2H2-type; IPR036236: Zinc finger C2H2 superfamily	GO:0003676: nucleic acid binding	-	-
Nl.chr01.0109	1.08071	5.15e-15	zinc finger protein 660-like	PREDICTED: Nilaparvata lugens zinc finger protein 660-like (LOC111052435), mRNA	-	-	C2H2-type zinc finger	-	IPR013087: Zinc finger C2H2-type; IPR036236: Zinc finger C2H2 superfamily	GO:0003676: nucleic acid binding	-	-
Nl.chr01.0110	5.21683	4.21e-17	zinc finger protein 64 homolog, isoforms 1 and 2-like	PREDICTED: Nilaparvata lugens zinc finger protein 64 homolog, isoforms 1 and 2-like (LOC111049878), mRNA	-	-	-	zf-H2C2_2 superfamily	IPR013087: Zinc finger C2H2-type; IPR036236: Zinc finger C2H2 superfamily	GO:0003676: nucleic acid binding	-	-
Nl.chr01.0127	1.01864	3.69e-34	zinc finger protein 64 homolog, isoforms 1 and 2-like	-	Zinc finger X-chromosomal protein (Fragment)	-	Zinc finger protein 516	zf-H2C2_2 superfamily	IPR013087: Zinc finger C2H2-type; IPR036236: Zinc finger C2H2 superfamily	GO:0000981: DNA-binding transcription factor activity, RNA polymerase II-specific; GO:0000987: proximal promoter sequence-specific DNA binding; GO:0005622: intracellular; GO:0005623: cell; GO:0005634: nucleus; GO:0006357: regulation of transcription by RNA polymerase II; GO:0006366: transcription by RNA polymerase II; GO:0007154: cell communication; GO:0007165: signal transduction; GO:0007275: mu…	K22411: ZNF516;zinc finger protein 516	-
Nl.chr01.0134	-1.06001	6.78e-15	zinc finger protein 615	PREDICTED: Nilaparvata lugens zinc finger protein 615 (LOC111057532), mRNA	-	-	Metal ion binding	zf-C2H2 superfamily	IPR013087: Zinc finger C2H2-type; IPR036236: Zinc finger C2H2 superfamily	GO:0000122: negative regulation of transcription by RNA polymerase II; GO:0000978: RNA polymerase II proximal promoter sequence-specific DNA binding; GO:0001227: DNA-binding transcription repressor activity, RNA polymerase II-specific; GO:0005622: intracellular; GO:0005623: cell; GO:0005634: nucleus	-	-
Nl.chr01.0137	-1.32126	1.46e-05	zinc finger protein 595-like	PREDICTED: Nilaparvata lugens zinc finger protein 595-like (LOC111044437), mRNA	-	-	Zinc finger, C2H2 type	THAP superfamily	IPR006612: THAP-type zinc finger; IPR012934: Zinc finger, AD-type; IPR013087: Zinc finger C2H2-type; IPR036236: Zinc finger C2H2 superfamily; IPR038441: THAP-type zinc finger superfamily	GO:0003676: nucleic acid binding; GO:0005634: nucleus; GO:0008270: zinc ion binding	-	-
Nl.chr01.0138	-1.19225	1.88e-14	zinc finger protein 570-like; THAP domain-containing protein 1 isoform X2	PREDICTED: Nilaparvata lugens zinc finger protein 570-like (LOC111045368), mRNA	THAP domain-containing protein 1	-	endothelial cell proliferation	PHA00733 superfamily	IPR006612: THAP-type zinc finger; IPR013087: Zinc finger C2H2-type; IPR036236: Zinc finger C2H2 superfamily; IPR038441: THAP-type zinc finger superfamily	GO:0000122: negative regulation of transcription by RNA polymerase II; GO:0000978: RNA polymerase II proximal promoter sequence-specific DNA binding; GO:0001227: DNA-binding transcription repressor activity, RNA polymerase II-specific; GO:0001650: fibrillar center; GO:0001935: endothelial cell proliferation; GO:0005622: intracellular; GO:0005623: cell; GO:0005634: nucleus; GO:0005730: nucleolus; …	-	-
Nl.chr01.0147	2.16931	3.08e-13	zinc finger protein 532-like	PREDICTED: Nilaparvata lugens zinc finger protein 532-like (LOC111045422), mRNA	Zinc finger protein 532	-	nucleic acid-templated transcription	zf-H2C2_2 superfamily	IPR007889: DNA binding HTH domain, Psq-type; IPR013087: Zinc finger C2H2-type; IPR036236: Zinc finger C2H2 superfamily; IPR041697: Zinc-finger C2H2-type 11	GO:0003677: DNA binding	K24375: ZNF687;zinc finger protein 687	-
Nl.chr01.0154	2.29859	3.4e-13	zinc finger protein 429-like isoform X1	PREDICTED: Nilaparvata lugens zinc finger protein 429-like (LOC111044664), transcript variant X1, mRNA	-	-	Zinc finger, C2H2 type	zf-C2H2 superfamily	IPR013087: Zinc finger C2H2-type; IPR036236: Zinc finger C2H2 superfamily	GO:0000122: negative regulation of transcription by RNA polymerase II; GO:0003676: nucleic acid binding; GO:0003682: chromatin binding; GO:0005622: intracellular; GO:0005623: cell; GO:0005634: nucleus	-	-
Nl.chr01.0160	-1.20679	1.67e-22	zinc finger protein 343-like	PREDICTED: Nilaparvata lugens zinc finger protein 343-like (LOC111044319), mRNA	-	-	Zinc finger, C2H2 type	zf-C2H2 superfamily	IPR013087: Zinc finger C2H2-type; IPR036236: Zinc finger C2H2 superfamily	GO:0000122: negative regulation of transcription by RNA polymerase II; GO:0000792: heterochromatin; GO:0000981: DNA-binding transcription factor activity, RNA polymerase II-specific; GO:0003676: nucleic acid binding; GO:0005622: intracellular; GO:0005623: cell; GO:0005634: nucleus; GO:0005694: chromosome; GO:0031935: regulation of chromatin silencing	-	-
Nl.chr01.0164	1.12107	0.00201717	zinc finger protein 341-like isoform X2	PREDICTED: Nilaparvata lugens zinc finger protein 341-like (LOC111043663), transcript variant X2, mRNA	-	-	C2H2-type zinc finger	COG5048 superfamily	IPR013087: Zinc finger C2H2-type; IPR036236: Zinc finger C2H2 superfamily	GO:0003676: nucleic acid binding	-	-
Nl.chr01.0165	2.16992	3.41e-09	zinc finger protein 33A-like	PREDICTED: Nilaparvata lugens zinc finger protein 33A-like (LOC111050750), mRNA	-	-	Zinc-finger associated domain (zf-AD)	PRK10856 superfamily	IPR012934: Zinc finger, AD-type; IPR013087: Zinc finger C2H2-type; IPR036236: Zinc finger C2H2 superfamily	GO:0000122: negative regulation of transcription by RNA polymerase II; GO:0003677: DNA binding; GO:0005634: nucleus; GO:0007275: multicellular organism development; GO:0008270: zinc ion binding; GO:0008407: chaeta morphogenesis; GO:0022416: chaeta development; GO:0048731: system development	-	-
Nl.chr01.0167	1.79246	6.55e-12	zinc finger protein 33A-like	PREDICTED: Nilaparvata lugens longitudinals lacking protein, isoforms A/B/D/L-like (LOC111047461), mRNA	-	-	Broad-Complex, Tramtrack and Bric a brac	-	IPR013087: Zinc finger C2H2-type; IPR036236: Zinc finger C2H2 superfamily	GO:0003676: nucleic acid binding	-	-
Nl.chr01.0169	-1.30014	1.84e-15	zinc finger protein 2-like isoform X1	PREDICTED: Nilaparvata lugens zinc finger protein 2-like (LOC111058349), transcript variant X3, mRNA	-	-	-	-	-	-	-	-
Nl.chr01.0174	-1.17366	1.15e-24	zinc finger protein 271-like	PREDICTED: Nilaparvata lugens zinc finger protein 271-like (LOC111051761), transcript variant X2, mRNA	-	-	-	zf-H2C2_2 superfamily	IPR013087: Zinc finger C2H2-type; IPR036236: Zinc finger C2H2 superfamily	GO:0003676: nucleic acid binding	-	-
Nl.chr01.0185	-1.29941	1.17e-13	zinc finger protein 208-like isoform X1; uncharacterized protein LOC111045158 isoform X3	PREDICTED: Nilaparvata lugens zinc finger protein 43-like (LOC111045158), transcript variant X2, mRNA	-	-	-	PTZ00341 superfamily	IPR013087: Zinc finger C2H2-type; IPR036236: Zinc finger C2H2 superfamily	GO:0003676: nucleic acid binding	-	-
Nl.chr01.0189	-1.65025	0.0190754	zinc finger protein 208-like	PREDICTED: Nilaparvata lugens zinc finger protein 208-like (LOC111050757), mRNA	-	-	Zinc-finger associated domain (zf-AD)	zf-AD superfamily	IPR012934: Zinc finger, AD-type; IPR013087: Zinc finger C2H2-type; IPR036236: Zinc finger C2H2 superfamily	GO:0003676: nucleic acid binding; GO:0005634: nucleus; GO:0008270: zinc ion binding	K09228: KRAB;KRAB domain-containing zinc finger protein	-
Nl.chr01.0192	1.49993	0.00212855	zinc finger protein 181-like isoform X1	PREDICTED: Nilaparvata lugens zinc finger protein 235-like (LOC111064246), transcript variant X3, mRNA	-	-	-	COG5048 superfamily	IPR013087: Zinc finger C2H2-type; IPR036236: Zinc finger C2H2 superfamily	GO:0003676: nucleic acid binding	-	-
Nl.chr01.0206	1.07149	3.08e-06	zinc finger protein 1 isoform X1	PREDICTED: Nilaparvata lugens zinc finger protein 1 (LOC111047555), transcript variant X1, mRNA	Zinc finger protein 1; Zinc finger E-box-binding homeobox 2	KOG3623: Homeobox transcription factor SIP1; KOG4577: Transcription factor LIM3, contains LIM and HOX domains	Homeodomain	COG5048 superfamily	IPR001356: Homeobox domain; IPR009057: Homeobox-like domain superfamily; IPR013087: Zinc finger C2H2-type; IPR036236: Zinc finger C2H2 superfamily	GO:0000122: negative regulation of transcription by RNA polymerase II; GO:0000977: RNA polymerase II regulatory region sequence-specific DNA binding; GO:0000981: DNA-binding transcription factor activity, RNA polymerase II-specific; GO:0001655: urogenital system development; GO:0001700: embryonic development via the syncytial blastoderm; GO:0002520: immune system development; GO:0005622: intracel…	K23560: ZEB2;zinc finger homeobox protein 2	-
Nl.chr01.0211	4.3016	5.54e-22	zinc finger MYM-type protein 3-like isoform X2	PREDICTED: Nilaparvata lugens zinc finger MYM-type protein 3-like (LOC111047151), transcript variant X2, mRNA	-	-	Zinc ion binding	PHA02664 superfamily	IPR010507: Zinc finger, MYM-type; IPR011017: TRASH domain	GO:0000791: euchromatin; GO:0000792: heterochromatin; GO:0000981: DNA-binding transcription factor activity, RNA polymerase II-specific; GO:0002165: instar larval or pupal development; GO:0003677: DNA binding; GO:0005515: protein binding; GO:0005622: intracellular; GO:0005623: cell; GO:0005634: nucleus; GO:0005654: nucleoplasm; GO:0005700: polytene chromosome; GO:0005705: polytene chromosome inte…	-	-
Nl.chr01.0222	5.64932	1.94e-11	zinc finger MYM-type protein 1-like	PREDICTED: Nilaparvata lugens zinc finger MYM-type protein 1-like (LOC111050178), mRNA	52 kDa repressor of the inhibitor of the protein kinase	-	Domain of unknown function (DUF4371)	ZnF_TTF superfamily	IPR006580: Zinc finger, TTF-type; IPR012337: Ribonuclease H-like superfamily; IPR025398: Domain of unknown function DUF4371	-	-	-
Nl.chr01.0234	1.12007	3.83e-22	zinc finger MYM-type protein 1-like	PREDICTED: Nilaparvata lugens zinc finger MYM-type protein 1-like (LOC111062565), mRNA	-	-	Domain of unknown function (DUF4371)	Dimer_Tnp_hAT superfamily	IPR008906: HAT, C-terminal dimerisation domain; IPR012337: Ribonuclease H-like superfamily	GO:0046983: protein dimerization activity	-	-
Nl.chr01.0250	1.07674	2.39e-18	zinc finger CCHC-type and RNA-binding motif-containing protein 1-like	PREDICTED: Nilaparvata lugens zinc finger CCHC-type and RNA-binding motif-containing protein 1-like (LOC111046434), transcript variant X2, mRNA	Zinc finger CCHC-type and RNA-binding motif-containing protein 1	KOG0126: Predicted RNA-binding protein (RRM superfamily); KOG0145: RNA-binding protein ELAV/HU (RRM superfamily); KOG4207: Predicted splicing factor, SR protein superfamily	Zinc finger CCHC-type and RNA-binding motif-containing protein	PTZ00368 superfamily	IPR000504: RNA recognition motif domain; IPR001878: Zinc finger, CCHC-type; IPR003954: RNA recognition motif domain, eukaryote; IPR012677: Nucleotide-binding alpha-beta plait domain superfamily; IPR034219: ZCRB1, RNA recognition motif; IPR035979: RNA-binding domain superfamily; IPR036875: Zinc finger, CCHC-type superfamily	GO:0003676: nucleic acid binding; GO:0008270: zinc ion binding	K13154: ZCRB1;U11/U12 small nuclear ribonucleoprotein 31 kDa protein	-
Nl.chr01.0272	-1.09866	9.25e-11	zinc finger CCHC domain-containing protein 7-like isoform X2	PREDICTED: Nilaparvata lugens uncharacterized LOC111047789 (LOC111047789), mRNA	Zinc finger CCHC domain-containing protein 7	-	zinc finger	AIR1 superfamily	IPR001878: Zinc finger, CCHC-type; IPR036875: Zinc finger, CCHC-type superfamily	GO:0003676: nucleic acid binding; GO:0008270: zinc ion binding	K12597: AIR1_2;protein AIR1/2	-
Nl.chr01.0276	1.40495	5.76e-25	zinc finger CCHC domain-containing protein 4-like isoform X1	PREDICTED: Nilaparvata lugens zinc finger CCHC domain-containing protein 4-like (LOC111058621), transcript variant X1, mRNA	rRNA N6-adenosine-methyltransferase ZCCHC4	KOG4399: C2HC-type Zn-finger protein	Probable N6-adenine methyltransferase	N6-adenineMlase superfamily	IPR017921: Zinc finger, CTCHY-type; IPR039846: Zinc finger CCHC domain-containing protein 4; IPR041370: Methyltransferase EEF1AKMT1/ZCCHC4	GO:0008988: rRNA (adenine-N6-)-methyltransferase activity; GO:0031167: rRNA methylation	-	-
Nl.chr01.0277	1.14743	4.46e-07	zinc finger CCHC domain-containing protein 24-like	PREDICTED: Nilaparvata lugens zinc finger CCHC domain-containing protein 24-like (LOC111044276), mRNA	Zinc finger CCHC domain-containing protein 24	-	Zinc-binding domain	zf-CCHC_2 superfamily	IPR025829: Zinc knuckle CX2CX3GHX4C; IPR027377: Zinc-binding domain; IPR033446: Zinc finger domain-containing protein 24, zinc-binding domain; IPR036875: Zinc finger, CCHC-type superfamily	GO:0003676: nucleic acid binding; GO:0008270: zinc ion binding	-	-
Nl.chr01.0283	-1.06688	1.72e-08	zinc finger CCHC domain-containing protein 14 isoform X2; protein transport protein SEC31 isoform X2	PREDICTED: Nilaparvata lugens protein transport protein SEC31 (LOC111045865), transcript variant X2, mRNA	-	-	zinc finger	-	IPR042344: Zinc finger CCHC domain-containing protein 14	-	-	-
Nl.chr01.0284	1.58196	0.00177618	zinc finger CCHC domain-containing protein 10-like	PREDICTED: Nilaparvata lugens zinc finger CCHC domain-containing protein 10-like (LOC111045578), mRNA	Zinc finger CCHC domain-containing protein 10	KOG3116: Predicted C3H1-type Zn-finger protein	Zinc finger, CCHC domain containing 10	zf-CCHC_3 superfamily	IPR036875: Zinc finger, CCHC-type superfamily; IPR039715: Zinc finger CCHC domain-containing protein 10	GO:0003676: nucleic acid binding; GO:0008270: zinc ion binding; GO:0019233: sensory perception of pain	K19613: SHOC2,SUR8;leucine-rich repeat protein SHOC2	-
Nl.chr01.0286	2.64354	9.76e-54	zinc finger C4H2 domain-containing protein	PREDICTED: Nilaparvata lugens zinc finger C4H2 domain-containing protein (LOC111047374), mRNA	Zinc finger C4H2 domain-containing protein	KOG4451: Uncharacterized conserved protein (tumor-associated antigen HCA127 in humans)	Zinc finger-containing protein	zf-C4H2 superfamily	IPR018482: Zinc finger, C4H2-type	GO:0005622: intracellular; GO:0005623: cell; GO:0005634: nucleus; GO:0005737: cytoplasm; GO:0007275: multicellular organism development; GO:0007399: nervous system development	K24369: ZC4H2;zinc finger C4H2 domain-contaning protein	-
Nl.chr01.0290	1.31167	5.04e-30	zinc finger BED domain-containing protein 4-like	PREDICTED: Nilaparvata lugens zinc finger BED domain-containing protein 4-like (LOC111061420), mRNA	Zinc finger BED domain-containing protein 1; Putative AC transposase	-	DNA- binding	zf-BED superfamily	IPR003656: Zinc finger, BED-type; IPR007021: Domain of unknown function DUF659; IPR008906: HAT, C-terminal dimerisation domain; IPR012337: Ribonuclease H-like superfamily; IPR036236: Zinc finger C2H2 superfamily; IPR037220: Zinc finger BED domain	GO:0003677: DNA binding; GO:0046983: protein dimerization activity	-	-
Nl.chr01.0298	5.43964	8.78e-06	zinc finger and BTB domain-containing protein 8B-like isoform X2	PREDICTED: Nilaparvata lugens uncharacterized LOC111052852 (LOC111052852), ncRNA	-	-	-	zf-H2C2_2 superfamily	IPR013087: Zinc finger C2H2-type; IPR036236: Zinc finger C2H2 superfamily	GO:0003676: nucleic acid binding	-	-
Nl.chr01.0302	1.38063	3.56e-24	zinc finger and BTB domain-containing protein 49-like; hypothetical protein LSTR_LSTR008830	PREDICTED: Nilaparvata lugens zinc finger and BTB domain-containing protein 49-like (LOC111051019), mRNA	-	-	C2H2-type zinc finger	BTB_POZ superfamily	IPR000210: BTB/POZ domain; IPR011333: SKP1/BTB/POZ domain superfamily	GO:0000228: nuclear chromosome; GO:0003682: chromatin binding; GO:0005515: protein binding; GO:0005622: intracellular; GO:0005623: cell; GO:0005634: nucleus; GO:0005737: cytoplasm; GO:0006357: regulation of transcription by RNA polymerase II; GO:0007143: female meiotic nuclear division; GO:0007292: female gamete generation; GO:0007338: single fertilization; GO:0019953: sexual reproduction; GO:003…	-	-
Nl.chr01.0303	2.12535	1.38e-56	zinc finger and BTB domain-containing protein 49-like; hypothetical protein LSTR_LSTR000534	PREDICTED: Nilaparvata lugens zinc finger and BTB domain-containing protein 49-like (LOC111054224), mRNA	Zinc finger and BTB domain-containing protein 8A	-	Zinc finger, C2H2 type	zf-H2C2_2 superfamily	IPR013087: Zinc finger C2H2-type; IPR036236: Zinc finger C2H2 superfamily	GO:0003676: nucleic acid binding	-	-
Nl.chr01.0305	1.37923	0.0276771	YY1-associated factor 2 isoform X1	PREDICTED: Nilaparvata lugens YY1-associated factor 2 (LOC111043547), transcript variant X1, mRNA	RING1 and YY1-binding protein; YY1-associated factor 2	KOG4477: RING1 interactor RYBP and related Zn-finger-containing proteins	Yaf2/RYBP C-terminal binding motif	YAF2_RYBP superfamily	IPR001876: Zinc finger, RanBP2-type; IPR033774: Yaf2/RYBP C-terminal binding motif; IPR036443: Zinc finger, RanBP2-type superfamily; IPR039958: RING1 and YY1-binding protein/YY1-associated factor 2	GO:0003677: DNA binding; GO:0005622: intracellular; GO:0005623: cell; GO:0005634: nucleus; GO:0005654: nucleoplasm; GO:0016604: nuclear body; GO:0031146: SCF-dependent proteasomal ubiquitin-dependent protein catabolic process; GO:0031981: nuclear lumen; GO:0043066: negative regulation of apoptotic process; GO:0044257: cellular protein catabolic process; GO:0045893: positive regulation of transcri…	K11468: YAF2;YY1-associated factor 2	-
Nl.chr01.0315	-1.00216	1.6e-05	Y amino acid transporter 2	PREDICTED: Nilaparvata lugens Y amino acid transporter 2 (LOC111058207), mRNA	Y amino acid transporter 2	KOG1287: Amino acid transporters	amino acid transmembrane transporter activity. It is involved in the biological process described with amino acid transmembrane transport	2A0308 superfamily	IPR002293: Amino acid/polyamine transporter I	GO:0005623: cell; GO:0005886: plasma membrane; GO:0005887: integral component of plasma membrane; GO:0015179: L-amino acid transmembrane transporter activity; GO:0015297: antiporter activity; GO:0071944: cell periphery; GO:1902475: L-alpha-amino acid transmembrane transport	K03450:	-
Nl.chr01.0323	2.1846	0.000476439	Y amino acid transporter 2	PREDICTED: Nilaparvata lugens Y amino acid transporter 2 (LOC111058207), mRNA	Large neutral amino acids transporter small subunit 2	KOG1287: Amino acid transporters	amino acid transmembrane transporter activity. It is involved in the biological process described with amino acid transmembrane transport	2A0308 superfamily	IPR002293: Amino acid/polyamine transporter I	GO:0005623: cell; GO:0005886: plasma membrane; GO:0005887: integral component of plasma membrane; GO:0015179: L-amino acid transmembrane transporter activity; GO:0015297: antiporter activity; GO:0071944: cell periphery; GO:1902475: L-alpha-amino acid transmembrane transport	K03450:	-
Nl.chr01.0326	1.95772	6.08e-06	xylulose kinase-like	PREDICTED: Nilaparvata lugens xylulose kinase-like (LOC111051165), transcript variant X3, mRNA	Xylulose kinase	KOG2531: Sugar (pentulose and hexulose) kinases	FGGY family of carbohydrate kinases, C-terminal domain	NBD_sugar-kinase_HSP70_actin superfamily	IPR000577: Carbohydrate kinase, FGGY; IPR018484: Carbohydrate kinase, FGGY, N-terminal; IPR018485: Carbohydrate kinase, FGGY, C-terminal; IPR042024: D-xylulose kinase	GO:0004856: xylulokinase activity; GO:0005576: extracellular region; GO:0005615: extracellular space; GO:0005622: intracellular; GO:0005623: cell; GO:0005737: cytoplasm; GO:0005997: xylulose metabolic process; GO:0042732: D-xylose metabolic process; GO:0046835: carbohydrate phosphorylation; GO:0070062: extracellular exosome	K00854: xylB,XYLB;xylulokinase [EC:2.7.1.17]	-
Nl.chr01.0328	1.50678	8.4e-40	X-linked retinitis pigmentosa GTPase regulator-like isoform X1	PREDICTED: Nilaparvata lugens X-linked retinitis pigmentosa GTPase regulator-like (LOC111063736), transcript variant X2, mRNA	X-linked retinitis pigmentosa GTPase regulator; E3 ISG15--protein ligase HERC5	KOG0783: Uncharacterized conserved protein, contains ankyrin and BTB/POZ domains; KOG1426: FOG: RCC1 domain; KOG1427: Uncharacterized conserved protein, contains RCC1 domain; KOG1428: Inhibitor of type V adenylyl cyclases/Neuronal presynaptic protein Highwire/PAM/RPM-1	Regulator of chromosome condensation (RCC1) repeat	ATS1 superfamily	IPR000408: Regulator of chromosome condensation, RCC1; IPR009091: Regulator of chromosome condensation 1/beta-lactamase-inhibitor protein II	-	K19607: RPGR;X-linked retinitis pigmentosa GTPase regulator	-
Nl.chr01.0339	1.00662	1.69e-06	xanthine dehydrogenase	PREDICTED: Nilaparvata lugens xanthine dehydrogenase (LOC111055387), mRNA	Xanthine dehydrogenase; Aldehyde oxidase 1	KOG0430: Xanthine dehydrogenase	activity. It is involved in the biological process described with oxidation-reduction process	PLN02906 superfamily	IPR000674: Aldehyde oxidase/xanthine dehydrogenase, a/b hammerhead; IPR001041: 2Fe-2S ferredoxin-type iron-sulfur binding domain; IPR002346: Molybdopterin dehydrogenase, FAD-binding; IPR002888: [2Fe-2S]-binding; IPR005107: CO dehydrogenase flavoprotein, C-terminal; IPR006058: 2Fe-2S ferredoxin, iron-sulphur binding site; IPR008274: Aldehyde oxidase/xanthine dehydrogenase, molybdopterin binding; I…	GO:0004854: xanthine dehydrogenase activity; GO:0004855: xanthine oxidase activity; GO:0005506: iron ion binding; GO:0005622: intracellular; GO:0005623: cell; GO:0005737: cytoplasm; GO:0005829: cytosol; GO:0006206: pyrimidine nucleobase metabolic process; GO:0006525: arginine metabolic process; GO:0006568: tryptophan metabolic process; GO:0006650: glycerophospholipid metabolic process; GO:0008340…	K00106: XDH;xanthine dehydrogenase/oxidase [EC:1.17.1.4 1.17.3.2]	-
Nl.chr01.0343	3.46514	2.52e-06	white	Nilaparvata lugens protein white (wh) mRNA, complete cds	ATP-binding cassette sub-family G member 1; Protein white	KOG0056: Heavy metal exporter HMT1, ABC superfamily; KOG0057: Mitochondrial Fe/S cluster exporter, ABC superfamily; KOG0059: Lipid exporter ABCA1 and related proteins, ABC superfamily; KOG0061: Transporter, ABC superfamily (Breast cancer resistance protein); KOG0065: Pleiotropic drug resistance proteins (PDR1-15), ABC superfamily	ABC-2 type transporter	3a01204 superfamily	IPR003439: ABC transporter-like; IPR003593: AAA ATPase domain; IPR005284: Pigment precursor permease/Protein ATP-binding cassette sub-family G; IPR013525: ABC-2 type transporter; IPR017871: ABC transporter, conserved site; IPR027417: P-loop containing nucleoside triphosphate hydrolase	GO:0005275: amine transmembrane transporter activity; GO:0005524: ATP binding; GO:0005622: intracellular; GO:0005623: cell; GO:0005737: cytoplasm; GO:0005886: plasma membrane; GO:0006727: ommochrome biosynthetic process; GO:0006856: eye pigment precursor transport; GO:0007613: memory; GO:0007618: mating; GO:0007619: courtship behavior; GO:0008049: male courtship behavior; GO:0008558: ATPase-coupl…	K21396: WHT;ATP-binding cassette,subfamily G (WHITE),eye pigment precursor transporter	-
Nl.chr01.0356	-1.14363	4.9e-19	Werner syndrome ATP-dependent helicase-like	PREDICTED: Nilaparvata lugens Werner syndrome ATP-dependent helicase-like (LOC111045012), mRNA	Werner syndrome ATP-dependent helicase	KOG0351: ATP-dependent DNA helicase; KOG0352: ATP-dependent DNA helicase; KOG0353: ATP-dependent DNA helicase	Belongs to the helicase family. RecQ subfamily	recQ_fam superfamily	IPR001650: Helicase, C-terminal; IPR002121: HRDC domain; IPR004589: DNA helicase, ATP-dependent, RecQ type; IPR010997: HRDC-like superfamily; IPR011545: DEAD/DEAH box helicase domain; IPR014001: Helicase superfamily 1/2, ATP-binding domain; IPR018982: RQC domain; IPR027417: P-loop containing nucleoside triphosphate hydrolase; IPR032284: ATP-dependent DNA helicase RecQ, zinc-binding domain; IPR036…	GO:0003676: nucleic acid binding; GO:0005524: ATP binding; GO:0006260: DNA replication; GO:0006281: DNA repair; GO:0006310: DNA recombination; GO:0043138: 3'-5' DNA helicase activity	K10900: WRN,RECQL2;werner syndrome ATP-dependent helicase [EC:3.6.4.12]	-
Nl.chr01.0358	-1.27827	8.86e-16	WD repeat-containing protein 91-like	PREDICTED: Nilaparvata lugens WD repeat-containing protein 91-like (LOC111063741), mRNA	WD repeat-containing protein 91	KOG1333: Uncharacterized conserved protein	WD repeat-containing protein 91	WD40 superfamily	IPR001680: WD40 repeat; IPR015943: WD40/YVTN repeat-like-containing domain superfamily; IPR017986: WD40-repeat-containing domain; IPR024977: Anaphase-promoting complex subunit 4, WD40 domain; IPR036322: WD40-repeat-containing domain superfamily; IPR039724: WD repeat-containing protein 91	GO:0005515: protein binding; GO:0042060: wound healing; GO:0043551: regulation of phosphatidylinositol 3-kinase activity; GO:0045022: early endosome to late endosome transport	-	-
Nl.chr01.0364	-1.42834	0.0285477	WD repeat-containing protein 81, partial	PREDICTED: Nilaparvata lugens WD repeat-containing protein 81 (LOC111044280), partial mRNA	WD repeat-containing protein 81	KOG1786: Lysosomal trafficking regulator LYST and related BEACH and WD40 repeat proteins; KOG1787: Kinase A-anchor protein Neurobeachin and related BEACH and WD40 repeat proteins; KOG4190: Uncharacterized conserved protein	Beige/BEACH domain	Beach superfamily	IPR000409: BEACH domain; IPR001680: WD40 repeat; IPR011009: Protein kinase-like domain superfamily; IPR015943: WD40/YVTN repeat-like-containing domain superfamily; IPR017986: WD40-repeat-containing domain; IPR019775: WD40 repeat, conserved site; IPR036322: WD40-repeat-containing domain superfamily; IPR036372: BEACH domain superfamily	GO:0005515: protein binding	K17601: WDR81;WD repeat-containing protein 81	-
Nl.chr01.0383	4.14486	2.13e-07	WD repeat-containing protein 47 isoform X1	PREDICTED: Nilaparvata lugens WD repeat-containing protein 47 (LOC111043535), transcript variant X1, mRNA	-	-	-	-	-	-	-	-
Nl.chr01.0394	1.15878	3.87e-27	WD repeat-containing protein 19-like	PREDICTED: Nilaparvata lugens WD repeat-containing protein 19-like (LOC111049890), mRNA	WD repeat-containing protein 19	KOG2247: WD40 repeat-containing protein	WD domain, G-beta repeat	TPR superfamily	IPR001680: WD40 repeat; IPR011990: Tetratricopeptide-like helical domain superfamily; IPR015943: WD40/YVTN repeat-like-containing domain superfamily; IPR019734: Tetratricopeptide repeat; IPR039468: WDR19, WD40 repeat; IPR040379: WD repeat-containing protein 19/dyf-2	GO:0005515: protein binding; GO:0005623: cell; GO:0030990: intraciliary transport particle; GO:0030991: intraciliary transport particle A; GO:0035721: intraciliary retrograde transport; GO:0044085: cellular component biogenesis; GO:0097730: non-motile cilium; GO:1905515: non-motile cilium assembly	K19671: WDR19,IFT144;WD repeat-containing protein 19	-
Nl.chr01.0400	2.45479	4.47e-32	V-type proton ATPase catalytic subunit A	Nilaparvata lugens isolate NlSFP_unconfirmed_comp36880 seminal fluid protein mRNA, complete cds	V-type proton ATPase catalytic subunit A	KOG1350: F0F1-type ATP synthase, beta subunit; KOG1351: Vacuolar H+ATPase V1 sector, subunit B; KOG1352: Vacuolar H+ATPase V1 sector, subunit A; KOG1353: F0F1-type ATP synthase, alpha subunit	proton-transporting ATPase activity, rotational mechanism. It is involved in the biological process described with ATP hydrolysis coupled proton transport	V-ATPase_V1_A superfamily	IPR000194: ATPase, F1/V1/A1 complex, alpha/beta subunit, nucleotide-binding domain; IPR004100: ATPase, F1/V1/A1 complex, alpha/beta subunit, N-terminal domain; IPR005725: ATPase, V1 complex, subunit A; IPR020003: ATPase, alpha/beta subunit, nucleotide-binding domain, active site; IPR022878: V-type ATP synthase catalytic alpha chain; IPR023366: ATP synthase subunit alpha, N-terminal domain-like su…	GO:0000221: vacuolar proton-transporting V-type ATPase, V1 domain; GO:0005524: ATP binding; GO:0005622: intracellular; GO:0005623: cell; GO:0005737: cytoplasm; GO:0005764: lysosome; GO:0005765: lysosomal membrane; GO:0005886: plasma membrane; GO:0007032: endosome organization; GO:0007035: vacuolar acidification; GO:0007275: multicellular organism development; GO:0007424: open tracheal system deve…	K02145: ATPeV1A,ATP6A;V-type H+transporting ATPase subunit A [EC:7.1.2.2]	-
Nl.chr01.0405	1.58821	6.34e-05	von Hippel-Lindau disease tumor suppressor-like	PREDICTED: Nilaparvata lugens uncharacterized LOC111058866 (LOC111058866), mRNA	von Hippel-Lindau disease tumor suppressor	-	VHL beta domain	pVHL superfamily	IPR024053: von Hippel-Lindau disease tumour suppressor, beta domain; IPR036208: VHL superfamily; IPR037140: von Hippel-Lindau disease tumour suppressor, beta domain superfamily	GO:0000278: mitotic cell cycle; GO:0005515: protein binding; GO:0005622: intracellular; GO:0005623: cell; GO:0005737: cytoplasm; GO:0006611: protein export from nucleus; GO:0007026: negative regulation of microtubule depolymerization; GO:0007098: centrosome cycle; GO:0007275: multicellular organism development; GO:0007424: open tracheal system development; GO:0007427: epithelial cell migration, o…	K03871: VHL;von Hippel-Lindau disease tumor supressor	-
Nl.chr01.0406	-2.1076	7.98e-59	voltage-dependent calcium channel type A subunit alpha-1	PREDICTED: Nilaparvata lugens voltage-dependent calcium channel type A subunit alpha-1 (LOC111054487), mRNA	Voltage-dependent calcium channel type A subunit alpha-1	KOG2301: Voltage-gated Ca2 channels, alpha1 subunits; KOG2302: T-type voltage-gated Ca2 channel, pore-forming alpha1I subunit	Voltage-dependent p q type calcium channel	Ion_trans superfamily	IPR002077: Voltage-dependent calcium channel, alpha-1 subunit; IPR005821: Ion transport domain; IPR027359: Voltage-dependent channel domain superfamily	GO:0001508: action potential; GO:0002027: regulation of heart rate; GO:0005623: cell; GO:0005886: plasma membrane; GO:0005891: voltage-gated calcium channel complex; GO:0006887: exocytosis; GO:0007268: chemical synaptic transmission; GO:0007269: neurotransmitter secretion; GO:0007275: multicellular organism development; GO:0007399: nervous system development; GO:0007601: visual perception; GO:000…	-	-
Nl.chr01.0407	1.01678	6.88e-24	vitellogenin-like	Nilaparvata lugens vitellogenin mRNA, complete cds	Vitellogenin-1	-	DUF1943	DUF1943 superfamily	IPR001747: Lipid transport protein, N-terminal; IPR001846: von Willebrand factor, type D domain; IPR011030: Lipovitellin-phosvitin complex, superhelical domain; IPR015255: Vitellinogen, open beta-sheet; IPR015816: Vitellinogen, beta-sheet N-terminal; IPR015819: Lipid transport protein, beta-sheet shell	GO:0005319: lipid transporter activity; GO:0005576: extracellular region; GO:0006869: lipid transport	-	-
Nl.chr01.0415	-2.66558	4.47e-10	vitellogenin receptor	PREDICTED: Nilaparvata lugens vitellogenin receptor (LOC111052579), mRNA	Low-density lipoprotein receptor-related protein 2	KOG1215: Low-density lipoprotein receptors containing Ca2+binding EGF-like domains	Complement Clr-like EGF-like	NHL superfamily	IPR000033: LDLR class B repeat; IPR000152: EGF-type aspartate/asparagine hydroxylation site; IPR000742: EGF-like domain; IPR001881: EGF-like calcium-binding domain; IPR002172: Low-density lipoprotein (LDL) receptor class A repeat; IPR009030: Growth factor receptor cysteine-rich domain superfamily; IPR011042: Six-bladed beta-propeller, TolB-like; IPR013032: EGF-like, conserved site; IPR018097: EGF…	GO:0005509: calcium ion binding; GO:0005515: protein binding; GO:0005622: intracellular; GO:0005623: cell; GO:0005737: cytoplasm; GO:0006898: receptor-mediated endocytosis; GO:0008196: vitellogenin receptor activity; GO:0019953: sexual reproduction; GO:0030135: coated vesicle; GO:0030154: cell differentiation; GO:0032504: multicellular organism reproduction; GO:0048477: oogenesis	-	-
Nl.chr01.0427	1.28587	1.41e-37	vigilin	PREDICTED: Nilaparvata lugens vigilin (LOC111055427), mRNA	Vigilin; Protein SCP160	-	RNA binding	KH-I superfamily	IPR004087: K Homology domain; IPR004088: K Homology domain, type 1; IPR036612: K Homology domain, type 1 superfamily	GO:0000792: heterochromatin; GO:0003696: satellite DNA binding; GO:0003697: single-stranded DNA binding; GO:0003730: mRNA 3'-UTR binding; GO:0005622: intracellular; GO:0005623: cell; GO:0005634: nucleus; GO:0005700: polytene chromosome; GO:0005701: polytene chromosome chromocenter; GO:0007059: chromosome segregation; GO:0030261: chromosome condensation; GO:0031507: heterochromatin assembly; GO:00…	-	-
Nl.chr01.0430	1.02517	1.03e-20	vesicle-trafficking protein SEC22a-like	PREDICTED: Nilaparvata lugens vesicle-trafficking protein SEC22a-like (LOC111050161), mRNA	Vesicle-trafficking protein SEC22a	KOG0862: Synaptobrevin/VAMP-like protein SEC22	Regulated-SNARE-like domain	longin-like superfamily	IPR010908: Longin domain; IPR011012: Longin-like domain superfamily; IPR027152: Vesicle-trafficking protein Sec22a	-	K08520: SEC22A_C;SEC22 vesicle trafficking protein A/C	-
Nl.chr01.0433	-1.34828	1e-19	vesicle transport through interaction with t-SNAREs homolog 1A	PREDICTED: Nilaparvata lugens vesicle transport through interaction with t-SNAREs homolog 1A (LOC111043406), mRNA	Vesicle transport through interaction with t-SNAREs homolog 1A	KOG1666: V-SNARE	It is involved in the biological process described with vesicle-mediated transport	V-SNARE superfamily	IPR007705: Vesicle transport v-SNARE, N-terminal; IPR010989: SNARE; IPR027027: GOSR2/Membrin/Bos1; IPR038407: Vesicle transport v-SNARE, N-terminal domain superfamily	GO:0000139: Golgi membrane; GO:0000149: SNARE binding; GO:0005484: SNAP receptor activity; GO:0005622: intracellular; GO:0005623: cell; GO:0005737: cytoplasm; GO:0005770: late endosome; GO:0005783: endoplasmic reticulum; GO:0005789: endoplasmic reticulum membrane; GO:0005794: Golgi apparatus; GO:0006623: protein targeting to vacuole; GO:0006888: endoplasmic reticulum to Golgi vesicle-mediated tra…	K08493: VTI1;vesicle transport through interaction with t-SNAREs 1	-
Nl.chr01.0435	-1.43882	2.45e-29	very long-chain-fatty-acid--CoA ligase bubblegum-like	PREDICTED: Nilaparvata lugens very long-chain-fatty-acid--CoA ligase bubblegum-like (LOC111046792), mRNA	Long-chain-fatty-acid--CoA ligase ACSBG2	KOG1176: Acyl-CoA synthetase; KOG1177: Long chain fatty acid acyl-CoA ligase; KOG1180: Acyl-CoA synthetase; KOG1256: Long-chain acyl-CoA synthetases (AMP-forming)	AMP-binding enzyme	AFD_class_I superfamily	IPR000873: AMP-dependent synthetase/ligase; IPR020845: AMP-binding, conserved site; IPR042099: AMP-dependent synthetase-like superfamily	GO:0001676: long-chain fatty acid metabolic process; GO:0004467: long-chain fatty acid-CoA ligase activity; GO:0006633: fatty acid biosynthetic process; GO:0007498: mesoderm development; GO:0034976: response to endoplasmic reticulum stress; GO:0045938: positive regulation of circadian sleep/wake cycle, sleep; GO:0070050: neuron cellular homeostasis; GO:0070328: triglyceride homeostasis	K15013: ACSBG;long-chain-fatty-acid--CoA ligase ACSBG [EC:6.2.1.3]	-
Nl.chr01.0437	-1.55841	3.98e-38	venom serine protease-like	PREDICTED: Nilaparvata lugens venom serine protease-like (LOC111054864), mRNA	Cationic trypsin; Serine protease Hayan	-	Trypsin-like serine protease	Sema superfamily	IPR001254: Serine proteases, trypsin domain; IPR001314: Peptidase S1A, chymotrypsin family; IPR009003: Peptidase S1, PA clan	GO:0004252: serine-type endopeptidase activity; GO:0006508: proteolysis	-	-
Nl.chr01.0442	1.48359	8.96e-09	venom serine carboxypeptidase-like	PREDICTED: Nilaparvata lugens venom serine carboxypeptidase-like (LOC111058382), mRNA	Venom serine carboxypeptidase	KOG1282: Serine carboxypeptidases (lysosomal cathepsin A); KOG1283: Serine carboxypeptidases	Serine carboxypeptidase	Peptidase_S10 superfamily	IPR001563: Peptidase S10, serine carboxypeptidase; IPR018202: Serine carboxypeptidase, serine active site; IPR029058: Alpha/Beta hydrolase fold; IPR033124: Serine carboxypeptidases, histidine active site	GO:0004185: serine-type carboxypeptidase activity; GO:0006403: RNA localization; GO:0033227: dsRNA transport; GO:0044257: cellular protein catabolic process; GO:0051603: proteolysis involved in cellular protein catabolic process	K09645: CPVL;vitellogenic carboxypeptidase-like protein [EC:3.4.16.-]	-
Nl.chr01.0448	6.39628	1.52e-06	venom serine carboxypeptidase-like	PREDICTED: Nilaparvata lugens venom serine carboxypeptidase-like (LOC111062435), mRNA	Venom serine carboxypeptidase	KOG1282: Serine carboxypeptidases (lysosomal cathepsin A); KOG1283: Serine carboxypeptidases	Serine carboxypeptidase	Peptidase_S10 superfamily	IPR001563: Peptidase S10, serine carboxypeptidase; IPR018202: Serine carboxypeptidase, serine active site; IPR029058: Alpha/Beta hydrolase fold; IPR033124: Serine carboxypeptidases, histidine active site	GO:0004185: serine-type carboxypeptidase activity; GO:0006403: RNA localization; GO:0033227: dsRNA transport; GO:0044257: cellular protein catabolic process; GO:0051603: proteolysis involved in cellular protein catabolic process	K09645: CPVL;vitellogenic carboxypeptidase-like protein [EC:3.4.16.-]	-
Nl.chr01.0457	-1.87312	0.000142285	venom protease-like	PREDICTED: Nilaparvata lugens venom protease-like (LOC111047866), mRNA	Venom serine protease Bi-VSP	KOG3627: Trypsin	Belongs to the peptidase S1 family	CLIP superfamily	IPR001254: Serine proteases, trypsin domain; IPR001314: Peptidase S1A, chymotrypsin family; IPR009003: Peptidase S1, PA clan; IPR018114: Serine proteases, trypsin family, histidine active site; IPR022700: Proteinase, regulatory CLIP domain; IPR033116: Serine proteases, trypsin family, serine active site; IPR038565: Proteinase, regulatory CLIP domain superfamily	GO:0004252: serine-type endopeptidase activity; GO:0006508: proteolysis	K09640: TMPRSS9;transmembrane protease serine 9 [EC:3.4.21.-]	-
Nl.chr01.0458	-2.00486	0.0266916	venom protease-like	PREDICTED: Nilaparvata lugens venom protease-like (LOC111060452), mRNA	Venom serine protease Bi-VSP; Phenoloxidase-activating factor 1	-	serine-type endopeptidase activity. It is involved in the biological process described with proteolysis	Tryp_SPc superfamily	IPR001254: Serine proteases, trypsin domain; IPR009003: Peptidase S1, PA clan; IPR018114: Serine proteases, trypsin family, histidine active site	GO:0004252: serine-type endopeptidase activity; GO:0006508: proteolysis	K09640: TMPRSS9;transmembrane protease serine 9 [EC:3.4.21.-]	-
Nl.chr01.0459	-1.02998	7.82e-08	venom dipeptidyl peptidase	Nilaparvata lugens venom dipeptidyl peptidase mRNA, complete cds	Venom dipeptidyl peptidase 4	KOG2100: Dipeptidyl aminopeptidase; KOG2281: Dipeptidyl aminopeptidases/acylaminoacyl-peptidases	Dipeptidyl peptidase IV (DPP IV) N-terminal region	DPPIV_N superfamily	IPR001375: Peptidase S9, prolyl oligopeptidase, catalytic domain; IPR002469: Dipeptidylpeptidase IV, N-terminal domain; IPR029058: Alpha/Beta hydrolase fold; IPR038554: Dipeptidylpeptidase IV, N-terminal domain superfamily	GO:0006508: proteolysis; GO:0008236: serine-type peptidase activity; GO:0008239: dipeptidyl-peptidase activity	K01278: DPP4,CD26;dipeptidyl-peptidase 4 [EC:3.4.14.5]	-
Nl.chr01.0464	-1.15858	6.5e-15	venom carboxylesterase-6-like	PREDICTED: Nilaparvata lugens venom carboxylesterase-6-like (LOC111058294), mRNA	Venom carboxylesterase-6	KOG1516: Carboxylesterase and related proteins; KOG4389: Acetylcholinesterase/Butyrylcholinesterase	Carboxylesterase family	Abhydrolase superfamily	IPR002018: Carboxylesterase, type B; IPR019819: Carboxylesterase type B, conserved site; IPR019826: Carboxylesterase type B, active site; IPR029058: Alpha/Beta hydrolase fold	GO:0005576: extracellular region; GO:0007292: female gamete generation; GO:0007320: insemination; GO:0007619: courtship behavior; GO:0007620: copulation; GO:0019953: sexual reproduction; GO:0030728: ovulation; GO:0032504: multicellular organism reproduction; GO:0034338: short-chain carboxylesterase activity; GO:0042811: pheromone biosynthetic process; GO:0046008: regulation of female receptivity,…	K01044: CES1;carboxylesterase 1 [EC:3.1.1.1]	-
Nl.chr01.0465	-1.32908	1.1e-18	venom carboxylesterase-6-like	PREDICTED: Nilaparvata lugens venom carboxylesterase-6-like (LOC111047774), mRNA	Venom carboxylesterase-6	KOG1516: Carboxylesterase and related proteins; KOG4389: Acetylcholinesterase/Butyrylcholinesterase	Carboxylesterase family	Abhydrolase superfamily	IPR002018: Carboxylesterase, type B; IPR002168: Lipase, GDXG, putative histidine active site; IPR019819: Carboxylesterase type B, conserved site; IPR019826: Carboxylesterase type B, active site; IPR029058: Alpha/Beta hydrolase fold	GO:0005576: extracellular region; GO:0007292: female gamete generation; GO:0007320: insemination; GO:0007619: courtship behavior; GO:0007620: copulation; GO:0019953: sexual reproduction; GO:0030728: ovulation; GO:0032504: multicellular organism reproduction; GO:0034338: short-chain carboxylesterase activity; GO:0042811: pheromone biosynthetic process; GO:0046008: regulation of female receptivity,…	K15889: PCME;prenylcysteine alpha-carboxyl methylesterase [EC:3.1.1.-]	-
Nl.chr01.0470	1.44415	3.83e-06	valine--tRNA ligase isoform X1	PREDICTED: Nilaparvata lugens valine--tRNA ligase (LOC111055412), transcript variant X4, mRNA	Valine--tRNA ligase	KOG0432: Valyl-tRNA synthetase; KOG0433: Isoleucyl-tRNA synthetase; KOG0434: Isoleucyl-tRNA synthetase; KOG0435: Leucyl-tRNA synthetase	Belongs to the class-I aminoacyl-tRNA synthetase family	PTZ00419 superfamily	IPR001412: Aminoacyl-tRNA synthetase, class I, conserved site; IPR002300: Aminoacyl-tRNA synthetase, class Ia; IPR002303: Valine-tRNA ligase; IPR009008: Valyl/Leucyl/Isoleucyl-tRNA synthetase, editing domain; IPR009080: Aminoacyl-tRNA synthetase, class Ia, anticodon-binding; IPR013155: Methionyl/Valyl/Leucyl/Isoleucyl-tRNA synthetase, anticodon-binding; IPR014729: Rossmann-like alpha/beta/alpha s…	GO:0002161: aminoacyl-tRNA editing activity; GO:0004832: valine-tRNA ligase activity; GO:0005524: ATP binding; GO:0005622: intracellular; GO:0005623: cell; GO:0005737: cytoplasm; GO:0006412: translation; GO:0006438: valyl-tRNA aminoacylation; GO:0010467: gene expression	K01873: VARS,valS;valyl-tRNA synthetase [EC:6.1.1.9]	-
Nl.chr01.0473	-2.82969	3.34e-27	uricase	PREDICTED: Nilaparvata lugens uricase (LOC111055219), mRNA	Uricase	KOG1599: Uricase (urate oxidase)	Catalyzes the oxidation of uric acid to 5- hydroxyisourate, which is further processed to form (S)-allantoin	urate_oxi superfamily	IPR002042: Uricase; IPR019842: Uricase, conserved site	GO:0004846: urate oxidase activity; GO:0005622: intracellular; GO:0005623: cell; GO:0005737: cytoplasm; GO:0005777: peroxisome; GO:0006144: purine nucleobase metabolic process; GO:0019428: allantoin biosynthetic process; GO:0045471: response to ethanol; GO:0055114: oxidation-reduction process	K00365: uaZ;urate oxidase [EC:1.7.3.3]	-
Nl.chr01.0475	1.59972	4.75e-11	unnamed protein product; uncharacterized protein LOC111052027	-	-	-	Reverse transcriptase (RNA-dependent DNA polymerase)	RT_like superfamily	IPR036691: Endonuclease/exonuclease/phosphatase superfamily	-	K15407: QTRTD1;queuine tRNA-ribosyltransferase subunit QTRTD1 [EC:2.4.2.29]	-
Nl.chr01.0486	9.35855	1.6e-14	unnamed protein product; hypothetical protein B7P43_G04120	PREDICTED: Nilaparvata lugens uncharacterized LOC111053245 (LOC111053245), mRNA	Probable RNA-directed DNA polymerase from transposon X-element	-	Reverse transcriptase (RNA-dependent DNA polymerase)	RT_like superfamily	IPR000477: Reverse transcriptase domain	-	-	-
Nl.chr01.0497	-1.59266	5.94e-12	unnamed protein product; hypothetical protein B5X24_HaOG213647	-	Probable RNA-directed DNA polymerase from transposon X-element	-	Reverse transcriptase (RNA-dependent DNA polymerase)	RT_like superfamily	IPR000477: Reverse transcriptase domain	-	-	-
Nl.chr01.0499	-1.80634	2.7e-12	unnamed protein product; hypothetical protein B5V51_9240	-	Probable RNA-directed DNA polymerase from transposon BS; Retrovirus-related Pol polyprotein from type-1 retrotransposable element R2 (Fragment)	-	Ribonuclease H protein	EEP superfamily	IPR000477: Reverse transcriptase domain; IPR005135: Endonuclease/exonuclease/phosphatase; IPR036691: Endonuclease/exonuclease/phosphatase superfamily	-	-	-
Nl.chr01.0500	-1.64578	5.66e-10	unnamed protein product; hypothetical protein B5V51_9240	-	Probable RNA-directed DNA polymerase from transposon BS; LINE-1 retrotransposable element ORF2 protein	-	Reverse transcriptase (RNA-dependent DNA polymerase)	EEP superfamily	IPR000477: Reverse transcriptase domain; IPR036691: Endonuclease/exonuclease/phosphatase superfamily	-	-	-
Nl.chr01.0506	-1.3094	2.4e-06	unnamed protein product; hypothetical protein B5V51_9240	-	LINE-1 retrotransposable element ORF2 protein	-	Ribonuclease H protein	EEP superfamily	IPR000477: Reverse transcriptase domain; IPR036691: Endonuclease/exonuclease/phosphatase superfamily	-	-	-
Nl.chr01.0532	-1.24964	5.84e-16	unnamed protein product; hypothetical protein B5V51_8207	-	Probable RNA-directed DNA polymerase from transposon BS	-	Reverse transcriptase (RNA-dependent DNA polymerase)	RT_like superfamily	IPR000477: Reverse transcriptase domain	-	-	-
Nl.chr01.0536	1.15284	0.027195	unnamed protein product; hypothetical protein B5V51_8207	-	Putative 115 kDa protein in type-1 retrotransposable element R1DM; Probable RNA-directed DNA polymerase from transposon BS	-	Ribonuclease H protein	EEP superfamily	IPR000477: Reverse transcriptase domain; IPR005135: Endonuclease/exonuclease/phosphatase; IPR036691: Endonuclease/exonuclease/phosphatase superfamily	-	-	-
Nl.chr01.0542	-1.43144	1.97e-09	unnamed protein product; hypothetical protein B5V51_8207	PREDICTED: Nilaparvata lugens otoferlin-like (LOC111049113), partial mRNA	RNA-directed DNA polymerase from mobile element jockey	-	Ribonuclease H protein	RT_like superfamily	IPR000477: Reverse transcriptase domain; IPR036691: Endonuclease/exonuclease/phosphatase superfamily	-	-	-
Nl.chr01.0546	1.32608	0.00556358	unnamed protein product; hypothetical protein B5V51_8207	PREDICTED: Nilaparvata lugens eukaryotic translation initiation factor 4E type 2-like (LOC111062974), mRNA	Probable RNA-directed DNA polymerase from transposon BS	-	Ribonuclease H protein	EEP superfamily	IPR000477: Reverse transcriptase domain; IPR036691: Endonuclease/exonuclease/phosphatase superfamily	-	-	-
Nl.chr01.0550	-1.36032	0.0228937	unnamed protein product; hypothetical protein B5V51_8207	-	Probable RNA-directed DNA polymerase from transposon BS	-	Ribonuclease H protein	RT_like superfamily	IPR000477: Reverse transcriptase domain; IPR036691: Endonuclease/exonuclease/phosphatase superfamily	-	-	-
Nl.chr01.0557	1.69813	2.18e-54	unnamed protein product; hypothetical protein B5V51_8207	PREDICTED: Nilaparvata lugens synaptotagmin-like protein 5 (LOC111055239), partial mRNA	Probable RNA-directed DNA polymerase from transposon BS; Putative 115 kDa protein in type-1 retrotransposable element R1DM	-	Ribonuclease H protein	Mplasa_alph_rch superfamily	IPR000477: Reverse transcriptase domain; IPR036691: Endonuclease/exonuclease/phosphatase superfamily	-	-	-
Nl.chr01.0577	-1.14575	7.94e-13	unnamed protein product, partial; uncharacterized protein LOC111056713	-	-	-	cell redox homeostasis	-	-	GO:0004791: thioredoxin-disulfide reductase activity; GO:0005622: intracellular; GO:0005623: cell; GO:0005634: nucleus; GO:0005737: cytoplasm; GO:0005739: mitochondrion; GO:0005829: cytosol; GO:0005886: plasma membrane; GO:0007165: signal transduction; GO:0007267: cell-cell signaling; GO:0008283: cell population proliferation; GO:0009314: response to radiation; GO:0015035: protein disulfide oxido…	K03671: trxA;thioredoxin 1	-
Nl.chr01.0594	-1.28427	2.04e-13	unnamed protein product, partial; uncharacterized protein LOC111052027	-	Probable RNA-directed DNA polymerase from transposon BS	-	Reverse transcriptase (RNA-dependent DNA polymerase)	EEP superfamily	IPR000477: Reverse transcriptase domain; IPR036691: Endonuclease/exonuclease/phosphatase superfamily	-	K15407: QTRTD1;queuine tRNA-ribosyltransferase subunit QTRTD1 [EC:2.4.2.29]	-
Nl.chr01.0606	2.06113	5.23e-59	unnamed protein product, partial	PREDICTED: Nilaparvata lugens heterogeneous nuclear ribonucleoprotein A1, A2/B1 homolog (LOC111049551), mRNA	Probable RNA-directed DNA polymerase from transposon X-element; Putative 115 kDa protein in type-1 retrotransposable element R1DM	-	Reverse transcriptase (RNA-dependent DNA polymerase)	RT_like superfamily	IPR000477: Reverse transcriptase domain	-	K00699: UGT;glucuronosyltransferase [EC:2.4.1.17]	-
Nl.chr01.0613	1.66208	0.0050683	unnamed protein product, partial	-	Retrovirus-related Pol polyprotein from type-1 retrotransposable element R2 (Fragment)	-	protein phosphatase regulator activity	RT_like superfamily	IPR000477: Reverse transcriptase domain; IPR036691: Endonuclease/exonuclease/phosphatase superfamily	-	-	-
Nl.chr01.0633	2.41875	3.54e-05	unnamed protein product	-	Probable RNA-directed DNA polymerase from transposon BS; Retrovirus-related Pol polyprotein from type-2 retrotransposable element R2DM	-	protein phosphatase regulator activity	RT_like superfamily	IPR000477: Reverse transcriptase domain	-	-	-
Nl.chr01.0654	-2.55416	0.000407838	unnamed protein product	-	Probable RNA-directed DNA polymerase from transposon BS	-	Ribonuclease H protein	EEP superfamily	IPR000477: Reverse transcriptase domain; IPR036691: Endonuclease/exonuclease/phosphatase superfamily	-	-	-
Nl.chr01.0655	-2.4272	0.000501322	unnamed protein product	-	Putative 115 kDa protein in type-1 retrotransposable element R1DM; RNA-directed DNA polymerase from mobile element jockey	-	Ribonuclease H protein	EEP superfamily	IPR000477: Reverse transcriptase domain; IPR036691: Endonuclease/exonuclease/phosphatase superfamily	-	-	-
Nl.chr01.0657	-1.01937	9.98e-05	unnamed protein product	-	Retrovirus-related Pol polyprotein from type-1 retrotransposable element R1 (Fragment); Probable RNA-directed DNA polymerase from transposon BS	-	Reverse transcriptase (RNA-dependent DNA polymerase)	RT_like superfamily	IPR000477: Reverse transcriptase domain	-	-	-
Nl.chr01.0661	-1.02627	5.61e-07	unnamed protein product	-	-	-	Reverse transcriptase (RNA-dependent DNA polymerase)	RT_like superfamily	IPR000477: Reverse transcriptase domain	-	-	-
Nl.chr01.0669	1.49487	0.00604763	unnamed protein product	-	Probable RNA-directed DNA polymerase from transposon BS; Putative 115 kDa protein in type-1 retrotransposable element R1DM	-	Ribonuclease H protein	RT_like superfamily	IPR000477: Reverse transcriptase domain	-	-	-
Nl.chr01.0694	-1.17215	0.00129367	unnamed protein product	-	Probable RNA-directed DNA polymerase from transposon BS	-	Reverse transcriptase (RNA-dependent DNA polymerase)	RT_like superfamily	IPR000477: Reverse transcriptase domain	-	-	-
Nl.chr01.0696	1.27942	1.49e-20	unnamed protein product	-	Probable RNA-directed DNA polymerase from transposon BS	-	Ribonuclease H protein	RT_like superfamily	IPR000477: Reverse transcriptase domain; IPR036691: Endonuclease/exonuclease/phosphatase superfamily	-	-	-
Nl.chr01.0698	-1.3972	1.64e-23	unnamed protein product	-	RNA-directed DNA polymerase from mobile element jockey	-	Ribonuclease H protein	EEP superfamily	IPR000477: Reverse transcriptase domain; IPR036691: Endonuclease/exonuclease/phosphatase superfamily	-	-	-
Nl.chr01.0702	1.7761	3.45e-05	unnamed protein product	PREDICTED: Nilaparvata lugens uncharacterized LOC111048775 (LOC111048775), transcript variant X1, mRNA	Probable RNA-directed DNA polymerase from transposon BS; Retrovirus-related Pol polyprotein from type-1 retrotransposable element R1 (Fragment)	-	Ribonuclease H protein	EEP superfamily	IPR000477: Reverse transcriptase domain; IPR036691: Endonuclease/exonuclease/phosphatase superfamily	-	-	-
Nl.chr01.0716	1.52113	0.00192169	unnamed protein product	-	Probable RNA-directed DNA polymerase from transposon BS	-	Ribonuclease H protein	RT_like superfamily	IPR000477: Reverse transcriptase domain	-	-	-
Nl.chr01.0724	-1.81464	8.49e-05	unnamed protein product	-	Probable RNA-directed DNA polymerase from transposon X-element	-	Ribonuclease H protein	EEP superfamily	IPR000477: Reverse transcriptase domain; IPR036691: Endonuclease/exonuclease/phosphatase superfamily	-	-	-
Nl.chr01.0733	1.20053	1.8e-34	unnamed protein product	-	Probable RNA-directed DNA polymerase from transposon X-element	-	Ribonuclease H protein	EEP superfamily	IPR000477: Reverse transcriptase domain; IPR036691: Endonuclease/exonuclease/phosphatase superfamily	-	-	-
Nl.chr01.0739	1.313	0.00210617	unnamed protein product	-	Probable RNA-directed DNA polymerase from transposon BS	-	Ribonuclease H protein	EEP superfamily	IPR000477: Reverse transcriptase domain; IPR036691: Endonuclease/exonuclease/phosphatase superfamily	-	-	-
Nl.chr01.0753	-1.18761	2.02e-06	unnamed protein product	PREDICTED: Nilaparvata lugens uncharacterized LOC111057446 (LOC111057446), mRNA	Retrovirus-related Pol polyprotein from type-1 retrotransposable element R1 (Fragment); Probable RNA-directed DNA polymerase from transposon BS	-	Ribonuclease H protein	EEP superfamily	IPR000477: Reverse transcriptase domain; IPR005135: Endonuclease/exonuclease/phosphatase; IPR036691: Endonuclease/exonuclease/phosphatase superfamily	-	-	-
Nl.chr01.0754	-1.65653	5.85e-05	unnamed protein product	PREDICTED: Nilaparvata lugens larval cuticle protein A1A-like (LOC111047940), mRNA	Probable RNA-directed DNA polymerase from transposon X-element; Retrovirus-related Pol polyprotein from type-1 retrotransposable element R1 (Fragment)	-	Reverse transcriptase (RNA-dependent DNA polymerase)	RT_like superfamily	IPR000477: Reverse transcriptase domain	-	-	-
Nl.chr01.0758	-1.28051	0.00552008	unnamed protein product	-	Putative 115 kDa protein in type-1 retrotransposable element R1DM	-	Reverse transcriptase (RNA-dependent DNA polymerase)	RT_like superfamily	IPR000477: Reverse transcriptase domain	-	-	-
Nl.chr01.0759	8.34895	3.72e-11	unnamed protein product	-	Copia protein	-	Actin binding. It is involved in the biological process described with cellular component organization	gag_pre-integrs superfamily	IPR001584: Integrase, catalytic core; IPR001878: Zinc finger, CCHC-type; IPR012337: Ribonuclease H-like superfamily; IPR025724: GAG-pre-integrase domain; IPR036397: Ribonuclease H superfamily; IPR036875: Zinc finger, CCHC-type superfamily	GO:0003676: nucleic acid binding; GO:0003779: actin binding; GO:0007275: multicellular organism development; GO:0007424: open tracheal system development; GO:0008270: zinc ion binding; GO:0015074: DNA integration; GO:0035147: branch fusion, open tracheal system; GO:0035295: tube development; GO:0060429: epithelium development; GO:0060446: branching involved in open tracheal system development; GO…	-	-
Nl.chr01.0788	-1.08455	6.27e-08	unnamed protein product	Nilaparvata lugens spineless gene, partial cds	Retrovirus-related Pol polyprotein from type-1 retrotransposable element R1 (Fragment); Probable RNA-directed DNA polymerase from transposon BS	-	Reverse transcriptase (RNA-dependent DNA polymerase)	EEP superfamily	IPR000477: Reverse transcriptase domain; IPR036691: Endonuclease/exonuclease/phosphatase superfamily	-	-	-
Nl.chr01.0793	-1.21503	2.55e-11	unnamed protein product	-	LINE-1 retrotransposable element ORF2 protein	-	Ribonuclease H protein	EEP superfamily	IPR000477: Reverse transcriptase domain; IPR036691: Endonuclease/exonuclease/phosphatase superfamily	-	-	-
Nl.chr01.0808	5.18063	7.94e-05	unnamed protein product	-	-	-	transposition, RNA-mediated	-	IPR012337: Ribonuclease H-like superfamily; IPR036397: Ribonuclease H superfamily	GO:0003676: nucleic acid binding	-	-
Nl.chr01.0820	5.77687	1e-14	unnamed protein product	-	-	-	-	-	-	-	-	-
Nl.chr01.0826	1.02562	1.62e-20	unconventional myosin-VIIa-like	PREDICTED: Nilaparvata lugens unconventional myosin-VIIa-like (LOC111045083), mRNA	-	KOG0160: Myosin class V heavy chain; KOG0161: Myosin class II heavy chain; KOG0162: Myosin class I heavy chain; KOG0164: Myosin class I heavy chain; KOG4229: Myosin VII, myosin IXB and related myosins	Domain in Myosin and Kinesin Tails	Motor_domain superfamily	IPR001609: Myosin head, motor domain; IPR027417: P-loop containing nucleoside triphosphate hydrolase; IPR036961: Kinesin motor domain superfamily	GO:0003774: motor activity; GO:0005524: ATP binding; GO:0016459: myosin complex	-	-
Nl.chr01.0829	1.02303	6.99e-11	unconventional myosin-Va	PREDICTED: Nilaparvata lugens unconventional myosin-Va (LOC111064266), mRNA	Unconventional myosin-Va	-	Belongs to the TRAFAC class myosin-kinesin ATPase superfamily. Myosin family	Myo5-like_CBD superfamily	IPR002710: Dilute domain	GO:0001745: compound eye morphogenesis; GO:0001751: compound eye photoreceptor cell differentiation; GO:0003779: actin binding; GO:0005516: calmodulin binding; GO:0005524: ATP binding; GO:0005622: intracellular; GO:0005623: cell; GO:0006886: intracellular protein transport; GO:0007275: multicellular organism development; GO:0007283: spermatogenesis; GO:0007286: spermatid development; GO:0007291: …	K10357: MYO5;myosin V	-
Nl.chr01.0836	1.0588	1.9e-09	uncharacterized protein PF11_0207-like isoform X3	PREDICTED: Nilaparvata lugens titin homolog (LOC111055634), transcript variant X3, mRNA	-	-	-	PTZ00121 superfamily	-	-	-	-
Nl.chr01.0843	1.45469	1.68e-41	uncharacterized protein LOC116416073	PREDICTED: Nilaparvata lugens uncharacterized LOC111059618 (LOC111059618), mRNA	-	-	transposition, RNA-mediated	rve superfamily	IPR000953: Chromo/chromo shadow domain; IPR001584: Integrase, catalytic core; IPR012337: Ribonuclease H-like superfamily; IPR016197: Chromo-like domain superfamily; IPR036397: Ribonuclease H superfamily	GO:0003676: nucleic acid binding; GO:0015074: DNA integration	-	-
Nl.chr01.0848	2.05531	8.97e-30	uncharacterized protein LOC116181770	-	Putative 115 kDa protein in type-1 retrotransposable element R1DM; Probable RNA-directed DNA polymerase from transposon BS	-	Reverse transcriptase (RNA-dependent DNA polymerase)	RT_like superfamily	IPR000477: Reverse transcriptase domain	-	-	-
Nl.chr01.0858	-1.02928	3.15e-11	uncharacterized protein LOC116174676	PREDICTED: Nilaparvata lugens centriolin-like (LOC111052856), mRNA	-	-	-	-	IPR033192: Coiled-coil domain-containing protein 151	GO:0003341: cilium movement; GO:0005929: cilium; GO:0070286: axonemal dynein complex assembly	-	-
Nl.chr01.0859	-1.39481	0.00137161	uncharacterized protein LOC116172530; hypothetical protein AVEN_102063_1, partial	-	-	-	YqaJ-like viral recombinase domain	-	-	-	-	-
Nl.chr01.0881	1.96219	0.000604936	uncharacterized protein LOC116167585	-	-	-	-	Fez1 superfamily	IPR004244: Transposase, L1; IPR004941: Baculovirus FP protein	-	-	-
Nl.chr01.0899	1.32799	6.15e-13	uncharacterized protein LOC116166313	PREDICTED: Nilaparvata lugens uncharacterized LOC111058346 (LOC111058346), ncRNA	-	-	-	DNA_BRE_C superfamily	IPR002104: Integrase, catalytic domain; IPR010998: Integrase/recombinase, N-terminal; IPR011010: DNA breaking-rejoining enzyme, catalytic core; IPR013762: Integrase-like, catalytic domain superfamily	GO:0003677: DNA binding; GO:0006310: DNA recombination; GO:0015074: DNA integration	-	-
Nl.chr01.0913	1.3493	4.44e-46	uncharacterized protein LOC116164147	-	-	-	-	-	-	-	-	-
Nl.chr01.0914	1.64755	1.69e-10	uncharacterized protein LOC116160554	-	-	-	DDE superfamily endonuclease	PRK10263 superfamily	IPR004875: DDE superfamily endonuclease domain	GO:0003676: nucleic acid binding	-	-
Nl.chr01.0917	1.47677	0.00972866	uncharacterized protein LOC115890519	-	-	-	Protein of unknown function (DUF1759)	DUF1759 superfamily	IPR005312: Protein of unknown function DUF1759; IPR008042: Retrotransposon, Pao; IPR008737: Peptidase aspartic, putative	-	-	-
Nl.chr01.0934	2.28142	4.27e-07	uncharacterized protein LOC115884494; unnamed protein product	-	-	-	-	-	-	-	-	-
Nl.chr01.0960	1.03497	0.0138	uncharacterized protein LOC115882111	-	-	-	-	-	-	-	-	-
Nl.chr01.0961	5.89836	1.08e-12	uncharacterized protein LOC115880129; hypothetical protein GE061_18637	PREDICTED: Nilaparvata lugens uncharacterized LOC111048105 (LOC111048105), mRNA	-	-	-	-	-	-	-	-
Nl.chr01.0984	-1.17271	7.5e-10	uncharacterized protein LOC115874924; hypothetical protein AVEN_231229_1	PREDICTED: Nilaparvata lugens uncharacterized LOC111063705 (LOC111063705), transcript variant X1, mRNA	-	-	DDE superfamily endonuclease	rve superfamily	IPR004875: DDE superfamily endonuclease domain; IPR006600: HTH CenpB-type DNA-binding domain	GO:0003676: nucleic acid binding	-	-
Nl.chr01.0988	2.50024	1.38e-06	uncharacterized protein LOC115874789 isoform X1	-	-	-	-	-	-	-	-	-
Nl.chr01.0994	2.43534	3.02e-15	uncharacterized protein LOC115321048; hypothetical protein PPYR_04079	PREDICTED: Nilaparvata lugens uncharacterized LOC111055613 (LOC111055613), mRNA	-	-	YqaJ-like viral recombinase domain	YqaJ superfamily	IPR011335: Restriction endonuclease type II-like; IPR011604: Exonuclease, phage-type/RecB, C-terminal; IPR019080: YqaJ viral recombinase	-	-	-
Nl.chr01.1002	1.18363	5.37e-09	uncharacterized protein LOC115233379 isoform X2	PREDICTED: Nilaparvata lugens pancreatic lipase-related protein 2-like (LOC111044802), mRNA	Pancreatic lipase-related protein 2	-	Lipase	Abhydrolase superfamily	IPR000734: Triacylglycerol lipase family; IPR013818: Lipase/vitellogenin; IPR029058: Alpha/Beta hydrolase fold; IPR033906: Lipase, N-terminal	GO:0016042: lipid catabolic process; GO:0016298: lipase activity; GO:0052689: carboxylic ester hydrolase activity	K19404: LIPH_I;phosphatidic acid-selective phospholipase A1 [EC:3.1.1.-]	-
Nl.chr01.1015	-1.20644	4.56e-43	uncharacterized protein LOC115033794	-	-	-	DDE superfamily endonuclease	DDE_Tnp_4 superfamily	IPR027806: Harbinger transposase-derived nuclease domain	-	-	-
Nl.chr01.1016	-1.68049	2.15e-46	uncharacterized protein LOC114948196	-	-	-	-	-	-	-	-	-
Nl.chr01.1025	-1.06304	1.99e-08	uncharacterized protein LOC114348621; unnamed protein product	-	-	-	-	-	-	-	-	-
Nl.chr01.1030	-1.05695	2.96e-06	uncharacterized protein LOC114347285 isoform X2; unnamed protein product	-	-	-	-	-	-	-	-	-
Nl.chr01.1038	2.04688	0.00110897	uncharacterized protein LOC114345401	-	-	-	-	-	-	-	-	-
Nl.chr01.1044	1.72301	6.21e-25	uncharacterized protein LOC114339874	-	-	-	-	-	-	-	-	-
Nl.chr01.1045	1.34395	1.34e-36	uncharacterized protein LOC114129100	-	-	-	-	-	-	-	-	-
Nl.chr01.1054	-1.40055	5.18e-26	uncharacterized protein LOC113516432	-	-	-	-	-	-	-	-	-
Nl.chr01.1063	-1.25099	2.43e-13	uncharacterized protein LOC113210911	PREDICTED: Nilaparvata lugens GATA zinc finger domain-containing protein 4-like (LOC111051853), mRNA	Uncharacterized protein C17orf53 homolog	-	Domain of unknown function (DUF4539)	DUF4539 superfamily	IPR028045: Protein of unknown function DUF4539	-	-	-
Nl.chr01.1073	1.8496	3.12e-41	uncharacterized protein LOC113202544	PREDICTED: Nilaparvata lugens tethering factor for nuclear proteasome STS1 (LOC111052416), mRNA	-	-	Cut8, nuclear proteasome tether protein	Cut8 superfamily	IPR013868: Tethering factor for nuclear proteasome Cut8/Sts1; IPR038422: Cut8/Sts1 superfamily	GO:0005634: nucleus; GO:0031144: proteasome localization; GO:0071630: nuclear protein quality control by the ubiquitin-proteasome system	-	-
Nl.chr01.1076	7.06294	3.34e-08	uncharacterized protein LOC112456521; hypothetical protein B5V51_13919	-	Probable RNA-directed DNA polymerase from transposon BS; LINE-1 retrotransposable element ORF2 protein	-	Divergent CRAL/TRIO domain	EEP superfamily	IPR000477: Reverse transcriptase domain; IPR005135: Endonuclease/exonuclease/phosphatase; IPR036691: Endonuclease/exonuclease/phosphatase superfamily	-	-	-
Nl.chr01.1080	1.17362	9.39e-16	uncharacterized protein LOC112211675	-	-	-	-	-	-	-	-	-
Nl.chr01.1082	-1.21299	4.58e-22	uncharacterized protein LOC112126254	PREDICTED: Nilaparvata lugens multiple epidermal growth factor-like domains protein 8 (LOC111057596), partial mRNA	-	-	-	-	-	-	-	-
Nl.chr01.1122	2.17215	3.42e-08	uncharacterized protein LOC111872013 isoform X2	PREDICTED: Nilaparvata lugens hepatoma-derived growth factor-related protein 2-like (LOC111062131), partial mRNA	-	KOG3612: PHD Zn-finger protein	-	PRK12678 superfamily	IPR000313: PWWP domain; IPR001487: Bromodomain; IPR001965: Zinc finger, PHD-type; IPR002893: Zinc finger, MYND-type; IPR011011: Zinc finger, FYVE/PHD-type; IPR013083: Zinc finger, RING/FYVE/PHD-type; IPR018359: Bromodomain, conserved site; IPR019786: Zinc finger, PHD-type, conserved site; IPR019787: Zinc finger, PHD-finger; IPR036427: Bromodomain-like superfamily	GO:0005515: protein binding	-	-
Nl.chr01.1125	1.7133	1.51e-25	uncharacterized protein LOC111869871 isoform X1	PREDICTED: Nilaparvata lugens enolase-phosphatase E1 (LOC111043409), mRNA	Caspase activity and apoptosis inhibitor 1	-	Caspase activity and apoptosis inhibitor 1	PTZ00341 superfamily	IPR038991: Caspase activity and apoptosis inhibitor 1	GO:0019233: sensory perception of pain; GO:0042981: regulation of apoptotic process	-	-
Nl.chr01.1132	1.28483	0.000635337	uncharacterized protein LOC111868667 isoform X5; sorbin and SH3 domain-containing protein 1 isoform X4	PREDICTED: Nilaparvata lugens uncharacterized LOC111044999 (LOC111044999), mRNA	E3 ubiquitin-protein ligase SH3RF1	KOG1029: Endocytic adaptor protein intersectin; KOG1118: Lysophosphatidic acid acyltransferase endophilin/SH3GL, involved in synaptic vesicle formation; KOG2070: Guanine nucleotide exchange factor; KOG2995: FOG: SH3 domain; KOG4225: Sorbin and SH3 domain-containing protein; KOG4226: Adaptor protein NCK/Dock, contains SH2 and SH3 domains; KOG4348: Adaptor protein CMS/SETA	Src homology 3 domains	Sorb superfamily	IPR001452: SH3 domain; IPR003127: SoHo domain; IPR036028: SH3-like domain superfamily	GO:0005515: protein binding; GO:0007275: multicellular organism development; GO:0007605: sensory perception of sound; GO:0016203: muscle attachment; GO:0048731: system development; GO:0060538: skeletal muscle organ development	K06086: SORBS1,SH3D5,PONSIN,CAP;sorbin and SH3 domain containing protein 1	-
Nl.chr01.1134	1.34817	2.19e-38	uncharacterized protein LOC111866854 isoform X1	PREDICTED: Nilaparvata lugens SH3 domain-binding protein 5-like (LOC111050164), transcript variant X1, mRNA	SH3 domain-binding protein 5-like	KOG2008: BTK-associated SH3-domain binding protein SAB	SH3 domain-binding protein 5 (SH3BP5)	SH3BP5 superfamily	IPR007940: SH3-binding 5	GO:0004860: protein kinase inhibitor activity; GO:0005622: intracellular; GO:0005623: cell; GO:0005737: cytoplasm; GO:0007154: cell communication; GO:0017124: SH3 domain binding; GO:0023052: signaling; GO:0035556: intracellular signal transduction; GO:0051716: cellular response to stimulus; GO:0061099: negative regulation of protein tyrosine kinase activity	K23739: SH3BP5;SH3-domain binding protein 5	-
Nl.chr01.1147	-1.04135	1.59e-12	uncharacterized protein LOC111863928 isoform X1	PREDICTED: Nilaparvata lugens protein phosphatase 1 regulatory subunit 37-like (LOC111063552), partial mRNA	-	KOG1908: Ribonuclease inhibitor type leucine-rich repeat proteins	Leucine-rich repeats, outliers	PTZ00341 superfamily	IPR001611: Leucine-rich repeat; IPR032675: Leucine-rich repeat domain superfamily	GO:0005515: protein binding	K17576: PPP1R37,LRRC68;protein phosphatase 1 regulatory subunit 37	-
Nl.chr01.1148	-1.28223	1.26e-21	uncharacterized protein LOC111863809	-	-	-	-	RT_like superfamily	IPR000305: GIY-YIG endonuclease; IPR000477: Reverse transcriptase domain	-	-	-
Nl.chr01.1169	2.79565	1.56e-31	uncharacterized protein LOC111692211	PREDICTED: Nilaparvata lugens tigger transposable element-derived protein 2-like (LOC111055694), mRNA	-	-	DDE superfamily endonuclease	HTH_psq superfamily	IPR004875: DDE superfamily endonuclease domain; IPR007889: DNA binding HTH domain, Psq-type; IPR009057: Homeobox-like domain superfamily	GO:0003677: DNA binding	-	-
Nl.chr01.1202	-2.86134	0.00141894	uncharacterized protein LOC111637909; hypothetical protein LSTR_LSTR012230	PREDICTED: Nilaparvata lugens THAP domain-containing protein 1-like (LOC111052424), mRNA	-	-	Zinc finger domain in CG10631, C. elegans LIN-15B and human P52rIPK.	THAP superfamily	IPR006612: THAP-type zinc finger; IPR038441: THAP-type zinc finger superfamily	GO:0003676: nucleic acid binding	-	-
Nl.chr01.1205	-1.37011	3.65e-21	uncharacterized protein LOC111619771	-	-	-	zinc finger	PTZ00368 superfamily	IPR001878: Zinc finger, CCHC-type; IPR036875: Zinc finger, CCHC-type superfamily	GO:0003676: nucleic acid binding; GO:0008270: zinc ion binding	-	-
Nl.chr01.1215	1.11242	8.38e-44	uncharacterized protein LOC111418426; hypothetical protein B5V51_13612	-	-	-	Ribonuclease H protein	-	-	-	-	-
Nl.chr01.1217	1.66537	6.13e-35	uncharacterized protein LOC111417713	-	-	-	-	-	-	-	-	-
Nl.chr01.1218	1.59943	1.08e-05	uncharacterized protein LOC111354456 isoform X2	PREDICTED: Nilaparvata lugens uncharacterized LOC111059672 (LOC111059672), mRNA	-	-	-	-	-	-	-	-
Nl.chr01.1228	-1.3101	4.38e-16	uncharacterized protein LOC111064545	PREDICTED: Nilaparvata lugens uncharacterized LOC111064545 (LOC111064545), mRNA	-	-	Fibronectin type 3 domain	Ig superfamily	IPR003598: Immunoglobulin subtype 2; IPR003599: Immunoglobulin subtype; IPR003961: Fibronectin type III; IPR007110: Immunoglobulin-like domain; IPR013151: Immunoglobulin; IPR013783: Immunoglobulin-like fold; IPR036116: Fibronectin type III superfamily; IPR036179: Immunoglobulin-like domain superfamily	GO:0005515: protein binding	-	-
Nl.chr01.1233	-1.31661	5.96e-17	uncharacterized protein LOC111064536	PREDICTED: Nilaparvata lugens uncharacterized LOC111064536 (LOC111064536), mRNA	-	-	-	POM121 superfamily	-	GO:0007113: endomitotic cell cycle; GO:0008284: positive regulation of cell population proliferation; GO:0016567: protein ubiquitination; GO:0031146: SCF-dependent proteasomal ubiquitin-dependent protein catabolic process; GO:0044257: cellular protein catabolic process; GO:0045931: positive regulation of mitotic cell cycle; GO:1905761: SCF ubiquitin ligase complex binding; GO:1990756: protein bin…	-	-
Nl.chr01.1234	-2.08019	8.87e-87	uncharacterized protein LOC111064520	PREDICTED: Nilaparvata lugens uncharacterized LOC111064520 (LOC111064520), mRNA	-	-	-	-	IPR013568: SEFIR domain	-	-	-
Nl.chr01.1238	-1.19678	2.08e-06	uncharacterized protein LOC111064509 isoform X6	PREDICTED: Nilaparvata lugens uncharacterized LOC111064509 (LOC111064509), transcript variant X6, mRNA	-	-	-	-	-	-	-	-
Nl.chr01.1239	-1.01662	6.72e-13	uncharacterized protein LOC111064490; hypothetical protein LSTR_LSTR003710	PREDICTED: Nilaparvata lugens uncharacterized LOC111064490 (LOC111064490), mRNA	-	-	Ribonuclease H protein	-	-	-	-	-
Nl.chr01.1269	2.11262	7.11e-113	uncharacterized protein LOC111064440	-	-	-	Reverse transcriptase (RNA-dependent DNA polymerase)	RT_like superfamily	IPR000477: Reverse transcriptase domain	-	-	-
Nl.chr01.1276	1.12851	2.94e-18	uncharacterized protein LOC111064440	PREDICTED: Nilaparvata lugens uncharacterized LOC111064440 (LOC111064440), mRNA	Probable RNA-directed DNA polymerase from transposon BS; Retrovirus-related Pol polyprotein from type-1 retrotransposable element R1 (Fragment)	-	Reverse transcriptase (RNA-dependent DNA polymerase)	EEP superfamily	IPR000477: Reverse transcriptase domain; IPR036691: Endonuclease/exonuclease/phosphatase superfamily	-	-	-
Nl.chr01.1277	1.67448	0.000659461	uncharacterized protein LOC111064436 isoform X1	PREDICTED: Nilaparvata lugens uncharacterized LOC111063523 (LOC111063523), mRNA	-	-	-	-	-	-	-	-
Nl.chr01.1284	-1.21739	6.03e-17	uncharacterized protein LOC111064318 isoform X1	PREDICTED: Nilaparvata lugens uncharacterized LOC111064318 (LOC111064318), transcript variant X1, mRNA	-	-	-	-	-	-	-	-
Nl.chr01.1291	-1.31928	3.92e-16	uncharacterized protein LOC111064300	PREDICTED: Nilaparvata lugens uncharacterized LOC111064300 (LOC111064300), mRNA	-	-	-	-	IPR026664: Stereocilin-related	-	-	-
Nl.chr01.1293	1.41212	2.47e-06	uncharacterized protein LOC111064210 isoform X2	PREDICTED: Nilaparvata lugens uncharacterized LOC111064210 (LOC111064210), transcript variant X2, mRNA	-	-	Chitin-binding domain type 2	PHA03247 superfamily	IPR001223: Glycoside hydrolase family 18, catalytic domain; IPR002557: Chitin binding domain; IPR011583: Chitinase II; IPR017853: Glycoside hydrolase superfamily; IPR029070: Chitinase insertion domain superfamily; IPR036508: Chitin binding domain superfamily	GO:0005576: extracellular region; GO:0005975: carbohydrate metabolic process; GO:0006030: chitin metabolic process; GO:0008061: chitin binding	-	-
Nl.chr01.1320	3.92586	4.16e-05	uncharacterized protein LOC111064182 isoform X1	PREDICTED: Nilaparvata lugens mucin-5AC (LOC111064182), transcript variant X2, mRNA	-	KOG2806: Chitinase	Glyco_18	PTZ00112 superfamily	IPR001223: Glycoside hydrolase family 18, catalytic domain; IPR001579: Glycoside hydrolase, chitinase active site; IPR002557: Chitin binding domain; IPR011583: Chitinase II; IPR017853: Glycoside hydrolase superfamily; IPR029070: Chitinase insertion domain superfamily; IPR036508: Chitin binding domain superfamily	GO:0004568: chitinase activity; GO:0005576: extracellular region; GO:0005975: carbohydrate metabolic process; GO:0006032: chitin catabolic process; GO:0007591: molting cycle, chitin-based cuticle; GO:0008061: chitin binding; GO:0018990: ecdysis, chitin-based cuticle	K01183: E3.2.1.14;chitinase [EC:3.2.1.14]	-
Nl.chr01.1322	1.33595	9.57e-26	uncharacterized protein LOC111064172	PREDICTED: Nilaparvata lugens uncharacterized LOC111064172 (LOC111064172), mRNA	-	-	MULE transposase domain	RING_Ubox superfamily	IPR001841: Zinc finger, RING-type; IPR013083: Zinc finger, RING/FYVE/PHD-type; IPR018289: MULE transposase domain	-	-	-
Nl.chr01.1354	-1.26947	1.12e-14	uncharacterized protein LOC111064136	PREDICTED: Nilaparvata lugens uncharacterized LOC111064136 (LOC111064136), mRNA	-	-	-	-	-	-	-	-
Nl.chr01.1357	2.22662	6.8e-60	uncharacterized protein LOC111064133; hypothetical protein LSTR_LSTR010522	PREDICTED: Nilaparvata lugens uncharacterized LOC111064133 (LOC111064133), mRNA	-	-	-	-	-	-	-	-
Nl.chr01.1368	1.30463	0.00159319	uncharacterized protein LOC111063661	PREDICTED: Nilaparvata lugens uncharacterized LOC111063661 (LOC111063661), mRNA	-	-	-	-	-	-	-	-
Nl.chr01.1374	1.32903	2.89e-14	uncharacterized protein LOC111063490	PREDICTED: Nilaparvata lugens uncharacterized LOC111063490 (LOC111063490), mRNA	-	-	-	auto_AIDA-I superfamily	IPR004827: Basic-leucine zipper domain	GO:0003700: DNA-binding transcription factor activity; GO:0006355: regulation of transcription, DNA-templated	-	-
Nl.chr01.1378	1.20126	0.0248968	uncharacterized protein LOC111063433	PREDICTED: Nilaparvata lugens uncharacterized LOC111063433 (LOC111063433), mRNA	-	-	-	-	-	-	-	-
Nl.chr01.1384	1.45351	0.000737207	uncharacterized protein LOC111062968	PREDICTED: Nilaparvata lugens protein NLRC5-like (LOC111060607), partial mRNA	-	-	-	LRR_RI superfamily	IPR001611: Leucine-rich repeat; IPR032675: Leucine-rich repeat domain superfamily	GO:0005515: protein binding	-	-
Nl.chr01.1388	-1.2718	5.99e-09	uncharacterized protein LOC111062962	PREDICTED: Nilaparvata lugens uncharacterized LOC111062962 (LOC111062962), mRNA	-	-	-	PHA03307 superfamily	-	-	K11138: RIF1;telomere-associated protein RIF1	-
Nl.chr01.1401	1.27462	1.59e-36	uncharacterized protein LOC111062654; sushi, von Willebrand factor type A, EGF and pentraxin domain-containing protein 1-like, partial	PREDICTED: Nilaparvata lugens sushi, von Willebrand factor type A, EGF and pentraxin domain-containing protein 1-like (LOC111047038), partial mRNA	CUB and sushi domain-containing protein 1	-	Calcium ion binding	PHA02639 superfamily	IPR000152: EGF-type aspartate/asparagine hydroxylation site; IPR000421: Coagulation factor 5/8 C-terminal domain; IPR000436: Sushi/SCR/CCP domain; IPR000742: EGF-like domain; IPR000859: CUB domain; IPR001304: C-type lectin-like; IPR001759: Pentraxin-related; IPR001881: EGF-like calcium-binding domain; IPR002172: Low-density lipoprotein (LDL) receptor class A repeat; IPR003410: HYR domain; IPR0089…	GO:0005112: Notch binding; GO:0005509: calcium ion binding; GO:0005622: intracellular; GO:0005623: cell; GO:0005737: cytoplasm; GO:0005769: early endosome; GO:0005886: plasma membrane; GO:0007275: multicellular organism development; GO:0007423: sensory organ development; GO:0007424: open tracheal system development; GO:0008052: sensory organ boundary specification; GO:0009887: animal organ morpho…	-	-
Nl.chr01.1410	1.90646	1.29e-07	uncharacterized protein LOC111062596	PREDICTED: Nilaparvata lugens uncharacterized LOC111047503 (LOC111047503), transcript variant X2, mRNA	-	-	-	-	-	-	-	-
Nl.chr01.1411	1.6402	2.74e-11	uncharacterized protein LOC111062448; hypothetical protein ALC62_15384	PREDICTED: Nilaparvata lugens uncharacterized LOC111062448 (LOC111062448), mRNA	-	-	-	-	-	-	-	-
Nl.chr01.1428	1.17076	4.06e-15	uncharacterized protein LOC111062306	PREDICTED: Nilaparvata lugens uncharacterized LOC111062306 (LOC111062306), mRNA	-	-	-	-	-	-	-	-
Nl.chr01.1434	-1.12101	5.19e-09	uncharacterized protein LOC111062306	PREDICTED: Nilaparvata lugens uncharacterized LOC111062306 (LOC111062306), mRNA	-	-	-	-	-	-	-	-
Nl.chr01.1456	-1.19842	1.3e-26	uncharacterized protein LOC111062179; hypothetical protein	PREDICTED: Nilaparvata lugens uncharacterized LOC111062179 (LOC111062179), mRNA	-	-	GTPase activator activity	LRR_RI superfamily	IPR001611: Leucine-rich repeat; IPR032675: Leucine-rich repeat domain superfamily	GO:0005515: protein binding	-	-
Nl.chr01.1475	-1.69713	3.57e-13	uncharacterized protein LOC111062044	PREDICTED: Nilaparvata lugens uncharacterized LOC111062044 (LOC111062044), mRNA	-	-	-	-	-	-	-	-
Nl.chr01.1481	2.43	0.000321139	uncharacterized protein LOC111062002; hypothetical protein LSTR_LSTR016873	PREDICTED: Nilaparvata lugens uncharacterized LOC111063261 (LOC111063261), mRNA	-	-	-	-	-	-	-	-
Nl.chr01.1488	2.34846	6.46e-07	uncharacterized protein LOC111061876	PREDICTED: Nilaparvata lugens uncharacterized LOC111061876 (LOC111061876), mRNA	-	-	-	-	-	-	-	-
Nl.chr01.1519	-1.37896	5e-13	uncharacterized protein LOC111061824, partial	PREDICTED: Nilaparvata lugens cell surface glycoprotein 1-like (LOC111061824), partial mRNA	-	-	von Willebrand factor (vWF) type C domain	MDN1 superfamily	IPR001007: VWFC domain	GO:0000003: reproduction; GO:0002165: instar larval or pupal development; GO:0005201: extracellular matrix structural constituent; GO:0005515: protein binding; GO:0005576: extracellular region; GO:0005615: extracellular space; GO:0007442: hindgut morphogenesis; GO:0007472: wing disc morphogenesis; GO:0007476: imaginal disc-derived wing morphogenesis; GO:0007483: genital disc morphogenesis; GO:000…	-	-
Nl.chr01.1523	1.32314	4.85e-14	uncharacterized protein LOC111061687 isoform X1	PREDICTED: Nilaparvata lugens zinc finger protein 511 (LOC111061687), transcript variant X2, mRNA	Zinc finger protein 511	KOG4173: Alpha-SNAP protein	zinc finger	-	IPR013087: Zinc finger C2H2-type; IPR039258: Zinc finger protein 511	GO:0003676: nucleic acid binding	-	-
Nl.chr01.1544	2.07512	1.44e-69	uncharacterized protein LOC111061350, partial	Nilaparvata lugens isolate NlugCpr92 cuticular protein mRNA, complete cds	-	-	Insect cuticle protein	Chitin_bind_4 superfamily	IPR000618: Insect cuticle protein	GO:0042302: structural constituent of cuticle	-	-
Nl.chr01.1552	1.10564	5.14e-09	uncharacterized protein LOC111061089; hypothetical protein LSTR_LSTR008563	PREDICTED: Nilaparvata lugens uncharacterized LOC111061089 (LOC111061089), mRNA	-	-	-	-	-	-	-	-
Nl.chr01.1559	-1.58899	4.33e-21	uncharacterized protein LOC111061042	PREDICTED: Nilaparvata lugens uncharacterized LOC111049888 (LOC111049888), mRNA	-	-	-	SMC_prok_A superfamily	-	-	-	-
Nl.chr01.1560	1.17431	2.92e-06	uncharacterized protein LOC111061042	PREDICTED: Nilaparvata lugens NF-kappa-B-activating protein-like (LOC111052064), mRNA	-	-	-	-	-	-	-	-
Nl.chr01.1561	1.68143	1.09e-58	uncharacterized protein LOC111060864	PREDICTED: Nilaparvata lugens uncharacterized LOC111056959 (LOC111056959), mRNA	-	-	Ribonuclease H protein	GT1 superfamily	IPR001005: SANT/Myb domain; IPR006578: MADF domain; IPR039353: Transcription factor Adf-1	-	-	-
Nl.chr01.1585	-1.51001	2.39e-18	uncharacterized protein LOC111060407; R2DM Retrovirus-related Pol polyprotein from type II retrotransposable element	PREDICTED: Nilaparvata lugens uncharacterized LOC111057737 (LOC111057737), mRNA	Retrovirus-related Pol polyprotein from type-1 retrotransposable element R2 (Fragment)	-	Reverse transcriptase (RNA-dependent DNA polymerase)	RT_like superfamily	IPR000477: Reverse transcriptase domain	-	-	-
Nl.chr01.1586	-1.0699	4.1e-24	uncharacterized protein LOC111060407	PREDICTED: Nilaparvata lugens uncharacterized LOC111060341 (LOC111060341), mRNA	Retrovirus-related Pol polyprotein from type-1 retrotransposable element R2 (Fragment)	-	Reverse transcriptase (RNA-dependent DNA polymerase)	EEP superfamily	IPR000477: Reverse transcriptase domain; IPR036691: Endonuclease/exonuclease/phosphatase superfamily	-	-	-
Nl.chr01.1601	1.43172	2.64e-26	uncharacterized protein LOC111060377	PREDICTED: Nilaparvata lugens uncharacterized LOC111060377 (LOC111060377), mRNA	-	-	-	-	-	-	-	-
Nl.chr01.1605	1.16216	1.73e-05	uncharacterized protein LOC111060341; hypothetical protein C0J52_22063	-	-	-	-	-	-	-	-	-
Nl.chr01.1606	-1.39754	0.000890158	uncharacterized protein LOC111060253	PREDICTED: Nilaparvata lugens uncharacterized LOC111060253 (LOC111060253), transcript variant X2, mRNA	-	-	-	-	-	-	-	-
Nl.chr01.1617	1.30157	6.21e-16	uncharacterized protein LOC111060166	PREDICTED: Nilaparvata lugens uncharacterized LOC111060166 (LOC111060166), mRNA	-	-	-	-	-	-	-	-
Nl.chr01.1635	1.34311	1.34e-55	uncharacterized protein LOC111060098	PREDICTED: Nilaparvata lugens uncharacterized LOC111060098 (LOC111060098), mRNA	-	-	-	-	-	-	-	-
Nl.chr01.1651	-1.83604	1.23e-30	uncharacterized protein LOC111060002; hypothetical protein LSTR_LSTR013071	PREDICTED: Nilaparvata lugens uncharacterized LOC111060002 (LOC111060002), mRNA	-	-	ATPase. Has a role at an early stage in the morphogenesis of the spore coat	P-loop_NTPase superfamily	IPR027417: P-loop containing nucleoside triphosphate hydrolase	-	-	-
Nl.chr01.1660	1.37751	9.74e-15	uncharacterized protein LOC111059990 isoform X1	PREDICTED: Nilaparvata lugens uncharacterized LOC111054549 (LOC111054549), mRNA	-	-	cellular response to interferon-beta	Transposase_21 superfamily	-	-	-	-
Nl.chr01.1662	2.34985	1.21e-07	uncharacterized protein LOC111059918 isoform X1	PREDICTED: Nilaparvata lugens uncharacterized LOC111059918 (LOC111059918), transcript variant X1, mRNA	-	-	Fuseless	Fuseless superfamily	IPR032751: Protein fuseless	GO:0005623: cell; GO:0005886: plasma membrane; GO:0007270: neuron-neuron synaptic transmission; GO:0007274: neuromuscular synaptic transmission; GO:0007275: multicellular organism development; GO:0007399: nervous system development; GO:0030182: neuron differentiation; GO:0030424: axon; GO:0042551: neuron maturation; GO:0042734: presynaptic membrane; GO:0043195: terminal bouton; GO:0043679: axon t…	-	-
Nl.chr01.1665	-1.7196	3.83e-07	uncharacterized protein LOC111059891 isoform X2	PREDICTED: Nilaparvata lugens uncharacterized LOC111059918 (LOC111059918), transcript variant X3, mRNA	-	-	Fuseless	Fuseless superfamily	IPR032751: Protein fuseless	GO:0005623: cell; GO:0005886: plasma membrane; GO:0007270: neuron-neuron synaptic transmission; GO:0007274: neuromuscular synaptic transmission; GO:0007275: multicellular organism development; GO:0007399: nervous system development; GO:0030182: neuron differentiation; GO:0030424: axon; GO:0042551: neuron maturation; GO:0042734: presynaptic membrane; GO:0043195: terminal bouton; GO:0043679: axon t…	-	-
Nl.chr01.1668	2.03014	3.4e-21	uncharacterized protein LOC111059659; hypothetical protein LSTR_LSTR014164	PREDICTED: Nilaparvata lugens uncharacterized LOC111059659 (LOC111059659), mRNA	-	-	-	-	-	-	-	-
Nl.chr01.1684	1.29172	4.48e-18	uncharacterized protein LOC111059620; hypothetical protein	PREDICTED: Nilaparvata lugens uncharacterized LOC111059620 (LOC111059620), mRNA	-	-	-	P-loop_NTPase superfamily	IPR027417: P-loop containing nucleoside triphosphate hydrolase	-	-	-
Nl.chr01.1685	-1.37903	9.51e-16	uncharacterized protein LOC111059574	PREDICTED: Nilaparvata lugens uncharacterized LOC111059574 (LOC111059574), mRNA	-	-	-	-	-	-	-	-
Nl.chr01.1686	-1.015	7.25e-13	uncharacterized protein LOC111059446; MAM and LDL-receptor class A domain-containing protein 1-like isoform X2	PREDICTED: Nilaparvata lugens MAM and LDL-receptor class A domain-containing protein 1-like (LOC111059445), transcript variant X2, misc_RNA	-	-	Somatomedin B domain	PHA02927 superfamily	IPR000436: Sushi/SCR/CCP domain; IPR000998: MAM domain; IPR001212: Somatomedin B domain; IPR013320: Concanavalin A-like lectin/glucanase domain superfamily; IPR035976: Sushi/SCR/CCP superfamily; IPR036024: Somatomedin B-like domain superfamily	GO:0016020: membrane	-	-
Nl.chr01.1691	-1.64291	5.8e-06	uncharacterized protein LOC111059273	PREDICTED: Nilaparvata lugens uncharacterized LOC111057935 (LOC111057935), mRNA	-	-	Reverse transcriptase (RNA-dependent DNA polymerase)	SMC_prok_A superfamily	IPR001965: Zinc finger, PHD-type; IPR004244: Transposase, L1; IPR004941: Baculovirus FP protein; IPR011011: Zinc finger, FYVE/PHD-type; IPR013083: Zinc finger, RING/FYVE/PHD-type; IPR019786: Zinc finger, PHD-type, conserved site	-	-	-
Nl.chr01.1700	-1.83427	0.00229271	uncharacterized protein LOC111059223	PREDICTED: Nilaparvata lugens uncharacterized LOC111059223 (LOC111059223), mRNA	-	-	BESS motif	BESS superfamily	IPR004210: BESS motif	GO:0003677: DNA binding	-	-
Nl.chr01.1707	2.25662	2.91e-12	uncharacterized protein LOC111059183; tudor domain-containing protein 1 isoform X1	PREDICTED: Nilaparvata lugens uncharacterized LOC111059183 (LOC111059183), mRNA	-	-	Tudor domain	TUDOR superfamily	IPR002893: Zinc finger, MYND-type; IPR002999: Tudor domain; IPR012677: Nucleotide-binding alpha-beta plait domain superfamily; IPR035437: SNase-like, OB-fold superfamily; IPR035979: RNA-binding domain superfamily	GO:0003676: nucleic acid binding; GO:0005515: protein binding; GO:0005622: intracellular; GO:0005623: cell; GO:0007293: germarium-derived egg chamber formation; GO:0009653: anatomical structure morphogenesis; GO:0010526: negative regulation of transposition, RNA-mediated; GO:0019953: sexual reproduction; GO:0030154: cell differentiation; GO:0032504: multicellular organism reproduction; GO:0034587…	K18415: VRET;vreteno	-
Nl.chr01.1728	2.18892	2.71e-81	uncharacterized protein LOC111058969; hypothetical protein LSTR_LSTR004727	PREDICTED: Nilaparvata lugens uncharacterized LOC111058969 (LOC111058969), mRNA	-	-	-	NEMP superfamily	-	-	-	-
Nl.chr02.0002	1.58345	1.05e-16	uncharacterized protein LOC111058759 isoform X1; hypothetical protein LSTR_LSTR002557	PREDICTED: Nilaparvata lugens uncharacterized LOC111058759 (LOC111058759), transcript variant X1, mRNA	-	-	LisH	Smc superfamily	IPR006594: LIS1 homology motif	GO:0005515: protein binding	K16480: OFD1;oral-facial-digital syndrome 1 protein	-
Nl.chr02.0004	-1.04576	0.00301601	uncharacterized protein LOC111058745 isoform X2	PREDICTED: Nilaparvata lugens uncharacterized LOC111058747 (LOC111058747), transcript variant X4, mRNA	-	-	-	-	-	-	-	-
Nl.chr02.0014	1.31384	0.00317554	uncharacterized protein LOC111058743	PREDICTED: Nilaparvata lugens uncharacterized LOC111058743 (LOC111058743), mRNA	-	-	-	SMC_prok_B superfamily	IPR016024: Armadillo-type fold; IPR042510: Protein CIP2A	-	-	-
Nl.chr02.0015	-4.58173	1.52e-26	uncharacterized protein LOC111058689	PREDICTED: Nilaparvata lugens uncharacterized LOC111058689 (LOC111058689), transcript variant X1, mRNA	-	-	-	-	-	-	-	-
Nl.chr02.0017	6.28372	5.47e-15	uncharacterized protein LOC111058654	PREDICTED: Nilaparvata lugens uncharacterized LOC111058654 (LOC111058654), transcript variant X2, mRNA	-	-	zinc finger	zf-C2H2 superfamily	IPR007527: Zinc finger, SWIM-type; IPR013087: Zinc finger C2H2-type; IPR018289: MULE transposase domain; IPR036236: Zinc finger C2H2 superfamily	GO:0003676: nucleic acid binding; GO:0008270: zinc ion binding	-	-
Nl.chr02.0028	5.53131	4.12e-13	uncharacterized protein LOC111058531, partial; hypothetical protein LSTR_LSTR010506	PREDICTED: Nilaparvata lugens uncharacterized LOC111058531 (LOC111058531), partial mRNA	-	-	-	-	-	GO:0006897: endocytosis; GO:0006909: phagocytosis	-	-
Nl.chr02.0029	1.58146	8.39e-32	uncharacterized protein LOC111058425	PREDICTED: Nilaparvata lugens uncharacterized LOC111058425 (LOC111058425), mRNA	-	-	Putative peptidase (DUF1758)	Peptidase_A17 superfamily	IPR001584: Integrase, catalytic core; IPR008042: Retrotransposon, Pao; IPR012337: Ribonuclease H-like superfamily; IPR036397: Ribonuclease H superfamily; IPR040676: Domain of unknown function DUF5641; IPR041588: Integrase zinc-binding domain	GO:0003676: nucleic acid binding; GO:0015074: DNA integration	-	-
Nl.chr02.0033	-1.94775	0.00323292	uncharacterized protein LOC111058425	-	-	-	Pao retrotransposon peptidase	DUF5641 superfamily	IPR008737: Peptidase aspartic, putative; IPR021109: Aspartic peptidase domain superfamily; IPR040676: Domain of unknown function DUF5641	-	-	-
Nl.chr02.0037	7.27036	2.36e-11	uncharacterized protein LOC111058412	PREDICTED: Nilaparvata lugens uncharacterized LOC111058412 (LOC111058412), mRNA	-	-	-	-	-	-	-	-
Nl.chr02.0039	-1.01226	0.00174954	uncharacterized protein LOC111058338	PREDICTED: Nilaparvata lugens uncharacterized LOC111058338 (LOC111058338), mRNA	-	KOG3971: SAP-90/PSD-95 associated protein-related protein (Vulcan)	It is involved in the biological process described with cell-cell signaling	GKAP superfamily	IPR005026: SAPAP family	GO:0023052: signaling	K15008: DLGAP1,GKAP;discs,large-associated protein 1	-
Nl.chr02.0047	-1.10813	3.69e-05	uncharacterized protein LOC111058233; hypothetical protein LSTR_LSTR010944	PREDICTED: Nilaparvata lugens uncharacterized LOC111058233 (LOC111058233), mRNA	-	-	Conserved region of unknown function on GLTSCR protein	GLTSCR1 superfamily	IPR015671: GLTSCR protein, conserved region; IPR038842: BRD4-interacting chromatin-remodeling complex-associated protein	-	K14971: NCOA6,ASC2;nuclear receptor coactivator 6	-
Nl.chr02.0052	2.94226	2.1e-05	uncharacterized protein LOC111058222; hypothetical protein AVEN_166255_1	PREDICTED: Nilaparvata lugens uncharacterized LOC111058222 (LOC111058222), mRNA	-	-	YqaJ-like viral recombinase domain	YqaJ superfamily	IPR011335: Restriction endonuclease type II-like; IPR011604: Exonuclease, phage-type/RecB, C-terminal; IPR019080: YqaJ viral recombinase	-	-	-
Nl.chr02.0063	-3.21402	1.83e-05	uncharacterized protein LOC111058210	PREDICTED: Nilaparvata lugens uncharacterized LOC111058210 (LOC111058210), mRNA	Neuroblastoma suppressor of tumorigenicity 1	-	DAN domain	GHB_like superfamily	IPR004133: DAN; IPR006207: Cystine knot, C-terminal; IPR029034: Cystine-knot cytokine	-	K19558: NBL1;neuroblastoma suppressor of tumorigenicity 1	-
Nl.chr02.0065	-1.05082	1.76e-05	uncharacterized protein LOC111058203	PREDICTED: Nilaparvata lugens leukocyte elastase inhibitor-like (LOC111061293), mRNA	Serine protease inhibitor 27A	KOG2392: Serpin	SERine Proteinase INhibitors	Metaviral_G superfamily	IPR000215: Serpin family; IPR023795: Serpin, conserved site; IPR023796: Serpin domain; IPR036186: Serpin superfamily; IPR042178: Serpin superfamily, domain 1; IPR042185: Serpin superfamily, domain 2	GO:0002213: defense response to insect; GO:0004867: serine-type endopeptidase inhibitor activity; GO:0005576: extracellular region; GO:0005615: extracellular space; GO:0007154: cell communication; GO:0007275: multicellular organism development; GO:0008063: Toll signaling pathway; GO:0009611: response to wounding; GO:0009950: dorsal/ventral axis specification; GO:0009953: dorsal/ventral pattern fo…	K13963: SERPINB;serpin B	-
Nl.chr02.0082	5.04952	5.6e-18	uncharacterized protein LOC111058165	PREDICTED: Nilaparvata lugens uncharacterized LOC111058165 (LOC111058165), mRNA	-	-	-	-	-	-	-	-
Nl.chr02.0093	-1.42421	7.86e-12	uncharacterized protein LOC111058138; hypothetical protein LSTR_LSTR004059	PREDICTED: Nilaparvata lugens uncharacterized LOC111058138 (LOC111058138), mRNA	-	-	-	F-box-like superfamily	IPR001810: F-box domain; IPR036047: F-box-like domain superfamily	GO:0005515: protein binding	-	-
Nl.chr02.0098	-1.7995	6.61e-19	uncharacterized protein LOC111058033	PREDICTED: Nilaparvata lugens uncharacterized LOC111058033 (LOC111058033), transcript variant X2, mRNA	-	-	-	Grp7_allergen superfamily	IPR020234: Mite allergen, group-7; IPR038602: Mite allergen, group-7 superfamily	-	-	-
Nl.chr02.0100	2.46202	0.000588032	uncharacterized protein LOC111057886, partial	PREDICTED: Nilaparvata lugens uncharacterized LOC111057886 (LOC111057886), partial mRNA	-	-	-	-	-	-	-	-
Nl.chr02.0105	1.36803	7.48e-39	uncharacterized protein LOC111057873	PREDICTED: Nilaparvata lugens uncharacterized LOC111057873 (LOC111057873), mRNA	-	KOG2996: Rho guanine nucleotide exchange factor VAV3; KOG3518: Putative guanine nucleotide exchange factor; KOG3519: Invasion-inducing protein TIAM1/CDC24 and related RhoGEF GTPases; KOG3520: Predicted guanine nucleotide exchange factor; KOG4305: RhoGEF GTPase	Guanine nucleotide exchange factor for Rho/Rac/Cdc42-like GTPases	RhoGEF superfamily	IPR000219: Dbl homology (DH) domain; IPR035899: Dbl homology (DH) domain superfamily	GO:0002165: instar larval or pupal development; GO:0005089: Rho guanyl-nucleotide exchange factor activity; GO:0005622: intracellular; GO:0005623: cell; GO:0006935: chemotaxis; GO:0007399: nervous system development; GO:0007409: axonogenesis; GO:0007411: axon guidance; GO:0007424: open tracheal system development; GO:0007478: leg disc morphogenesis; GO:0007480: imaginal disc-derived leg morphogen…	-	-
Nl.chr02.0113	1.8278	4e-07	uncharacterized protein LOC111057849; interaptin-like	PREDICTED: Nilaparvata lugens uncharacterized LOC111057849 (LOC111057849), mRNA	-	-	-	SMC_prok_A superfamily	-	-	-	-
Nl.chr02.0124	1.47515	1.04e-08	uncharacterized protein LOC111057657	PREDICTED: Nilaparvata lugens uncharacterized LOC111057657 (LOC111057657), mRNA	-	-	Receptor family ligand binding region	Periplasmic_Binding_Protein_type1 superfamily	IPR001828: Receptor, ligand binding region; IPR028082: Periplasmic binding protein-like I	-	-	-
Nl.chr02.0125	-1.7246	3.36e-08	uncharacterized protein LOC111057613 isoform X2	PREDICTED: Nilaparvata lugens uncharacterized LOC111057613 (LOC111057613), transcript variant X2, mRNA	-	-	-	-	-	-	-	-
Nl.chr02.0127	-1.54103	1.81e-08	uncharacterized protein LOC111057578	PREDICTED: Nilaparvata lugens uncharacterized LOC111057578 (LOC111057578), mRNA	-	-	-	-	-	-	-	-
Nl.chr02.0133	1.25228	1.17e-26	uncharacterized protein LOC111057446	-	-	-	Ribonuclease H protein	-	-	-	-	-
Nl.chr02.0137	-1.23576	2.29e-12	uncharacterized protein LOC111057300	PREDICTED: Nilaparvata lugens uncharacterized LOC111057300 (LOC111057300), mRNA	-	-	NADH:ubiquinone oxidoreductase, NDUFS5-15kDa	Ndufs5 superfamily	IPR009069: Cysteine alpha-hairpin motif superfamily; IPR019342: NADH:ubiquinone oxidoreductase, iron-sulphur subunit 5	GO:0003954: NADH dehydrogenase activity; GO:0005622: intracellular; GO:0005623: cell; GO:0005737: cytoplasm; GO:0005739: mitochondrion; GO:0005740: mitochondrial envelope; GO:0005743: mitochondrial inner membrane; GO:0005746: mitochondrial respirasome; GO:0005747: mitochondrial respiratory chain complex I; GO:0006119: oxidative phosphorylation; GO:0006120: mitochondrial electron transport, NADH t…	K03938: NDUFS5;NADH dehydrogenase (ubiquinone) Fe-S protein 5	-
Nl.chr02.0143	1.88666	0.00331333	uncharacterized protein LOC111057075	PREDICTED: Nilaparvata lugens uncharacterized LOC111057565 (LOC111057565), mRNA	-	-	MULE transposase domain	Transposase_mut superfamily	IPR001841: Zinc finger, RING-type; IPR013083: Zinc finger, RING/FYVE/PHD-type; IPR018289: MULE transposase domain	-	-	-
Nl.chr02.0147	1.62265	3.66e-44	uncharacterized protein LOC111057074	PREDICTED: Nilaparvata lugens uncharacterized LOC111057074 (LOC111057074), mRNA	-	-	-	-	-	-	-	-
Nl.chr02.0156	1.59495	0.0172483	uncharacterized protein LOC111057074	PREDICTED: Nilaparvata lugens uncharacterized LOC111057074 (LOC111057074), mRNA	-	-	-	GIY-YIG_SF superfamily	IPR000305: GIY-YIG endonuclease; IPR035901: GIY-YIG endonuclease superfamily	-	-	-
Nl.chr02.0161	2.18385	8.91e-05	uncharacterized protein LOC111057006	PREDICTED: Nilaparvata lugens uncharacterized LOC111057006 (LOC111057006), mRNA	-	-	Protein of unknown function (DUF1676)	DUF1676 superfamily	IPR012464: Protein of unknown function DUF1676	GO:0005623: cell; GO:0005886: plasma membrane; GO:0005887: integral component of plasma membrane; GO:0071944: cell periphery	-	-
Nl.chr02.0170	-1.25963	2.61e-08	uncharacterized protein LOC111056949; hypothetical protein LSTR_LSTR001036	PREDICTED: Nilaparvata lugens uncharacterized LOC111056949 (LOC111056949), mRNA	-	-	Hydrolethalus syndrome protein 1 C-terminus	HYLS1_C superfamily	IPR027918: Hydrolethalus syndrome protein 1, C-terminal domain	-	K16472: HYLS1;hydrolethalus syndrome protein 1	-
Nl.chr02.0176	-2.80517	1.7e-115	uncharacterized protein LOC111056931	PREDICTED: Nilaparvata lugens uncharacterized LOC111056931 (LOC111056931), mRNA	-	-	-	Zona_pellucida superfamily	-	GO:0002165: instar larval or pupal development; GO:0005623: cell; GO:0007399: nervous system development; GO:0007472: wing disc morphogenesis; GO:0007475: apposition of dorsal and ventral imaginal disc-derived wing surfaces; GO:0007476: imaginal disc-derived wing morphogenesis; GO:0007552: metamorphosis; GO:0007591: molting cycle, chitin-based cuticle; GO:0008039: synaptic target recognition; GO:…	-	-
Nl.chr02.0205	-1.33726	2.57e-17	uncharacterized protein LOC111056663	-	-	-	Cyclic nucleotide-monophosphate binding domain	ALMT superfamily	-	GO:0005221: intracellular cyclic nucleotide activated cation channel activity; GO:0005249: voltage-gated potassium channel activity; GO:0005623: cell; GO:0005886: plasma membrane; GO:0005887: integral component of plasma membrane; GO:0007154: cell communication; GO:0017071: intracellular cyclic nucleotide activated cation channel complex; GO:0019935: cyclic-nucleotide-mediated signaling; GO:00230…	-	-
Nl.chr02.0208	2.12671	2.29e-39	uncharacterized protein LOC111056649	PREDICTED: Nilaparvata lugens uncharacterized LOC111056649 (LOC111056649), mRNA	-	-	MADF	GT1 superfamily	IPR001005: SANT/Myb domain; IPR006578: MADF domain; IPR017877: Myb-like domain; IPR039353: Transcription factor Adf-1	-	-	-
Nl.chr02.0209	2.04729	0.00220404	uncharacterized protein LOC111056597 isoform X1	PREDICTED: Nilaparvata lugens uncharacterized LOC111056597 (LOC111056597), transcript variant X4, mRNA	-	-	-	-	-	-	-	-
Nl.chr02.0214	1.27329	1.07e-20	uncharacterized protein LOC111056478 isoform X2; hypothetical protein AVEN_54621_1	PREDICTED: Nilaparvata lugens uncharacterized LOC111052369 (LOC111052369), mRNA	-	-	-	-	-	-	-	-
Nl.chr02.0216	-1.23243	2.07e-22	uncharacterized protein LOC111056344	PREDICTED: Nilaparvata lugens uncharacterized LOC111056344 (LOC111056344), mRNA	-	-	-	DUF4806 superfamily	IPR032071: Domain of unknown function DUF4806	-	-	-
Nl.chr02.0219	-1.06412	9.72e-15	uncharacterized protein LOC111056343, partial	PREDICTED: Nilaparvata lugens cilia- and flagella-associated protein 61-like (LOC111053200), partial mRNA	-	-	-	-	-	-	-	-
Nl.chr02.0225	-1.61755	3.42e-10	uncharacterized protein LOC111056310; hypothetical protein LSTR_LSTR006784	PREDICTED: Nilaparvata lugens uncharacterized LOC111056311 (LOC111056311), mRNA	-	-	Transferase activity, transferring phosphorus-containing groups	PKc_like superfamily	IPR004119: Ecdysteroid kinase-like; IPR011009: Protein kinase-like domain superfamily; IPR015897: CHK kinase-like	-	-	-
Nl.chr02.0236	-1.18729	1.4e-25	uncharacterized protein LOC111056039, partial	PREDICTED: Nilaparvata lugens uncharacterized LOC111060547 (LOC111060547), partial mRNA	-	-	-	-	IPR005819: Histone H5; IPR035899: Dbl homology (DH) domain superfamily	GO:0000786: nucleosome; GO:0003677: DNA binding; GO:0006334: nucleosome assembly	-	-
Nl.chr02.0242	-1.54007	4.51e-29	uncharacterized protein LOC111056028; hypothetical protein GE061_17611	-	-	-	Encoded by	-	-	-	-	-
Nl.chr02.0249	1.77183	2.22e-14	uncharacterized protein LOC111055923	PREDICTED: Nilaparvata lugens uncharacterized LOC111055923 (LOC111055923), mRNA	-	-	-	-	-	-	-	-
Nl.chr02.0290	1.32591	0.00601564	uncharacterized protein LOC111055760 isoform X2; hypothetical protein LSTR_LSTR013140	-	-	-	K02A2.6-like	-	IPR005162: Retrotransposon gag domain	-	-	-
Nl.chr02.0297	-1.17323	3.19e-22	uncharacterized protein LOC111055565; Golgi-associated PDZ and coiled-coil motif-containing protein	PREDICTED: Nilaparvata lugens uncharacterized LOC111055565 (LOC111055565), mRNA	Protein lin-7 homolog B	KOG3550: Receptor targeting protein Lin-7; KOG3551: Syntrophins (type beta)	cytoplasmic sequestering of CFTR protein	CCDC53 superfamily	IPR001478: PDZ domain; IPR036034: PDZ superfamily; IPR038879: Golgi-associated PDZ and coiled-coil motif-containing protein	GO:0005515: protein binding; GO:0005794: Golgi apparatus; GO:0043004: cytoplasmic sequestering of CFTR protein	K24054: GOPC;golgi-associated PDZ and coiled-coil motif-containing protein	-
Nl.chr02.0298	-1.34016	1.53e-13	uncharacterized protein LOC111055535	PREDICTED: Nilaparvata lugens uncharacterized LOC111055535 (LOC111055535), mRNA	-	-	zinc finger	DDE_Tnp_ISL3 superfamily	IPR007527: Zinc finger, SWIM-type	GO:0008270: zinc ion binding	-	-
Nl.chr02.0317	3.04254	2.16e-29	uncharacterized protein LOC111055490; hypothetical protein LSTR_LSTR002607	PREDICTED: Nilaparvata lugens uncharacterized LOC111055490 (LOC111055490), mRNA	-	-	-	-	IPR036322: WD40-repeat-containing domain superfamily	GO:0005515: protein binding	-	-
Nl.chr02.0322	-1.98375	2.55e-99	uncharacterized protein LOC111055477	PREDICTED: Nilaparvata lugens uncharacterized LOC111055477 (LOC111055477), mRNA	-	-	Alcohol dehydrogenase transcription factor Myb/SANT-like	GT1 superfamily	IPR006578: MADF domain	-	-	-
Nl.chr02.0326	1.36773	1.21e-22	uncharacterized protein LOC111055435 isoform X3; hypothetical protein LSTR_LSTR002889	PREDICTED: Nilaparvata lugens uncharacterized LOC111055435 (LOC111055435), transcript variant X3, mRNA	-	-	-	PRK04335 superfamily	-	-	-	-
Nl.chr02.0330	-1.48653	2.99e-24	uncharacterized protein LOC111055388; hypothetical protein LSTR_LSTR015488	PREDICTED: Nilaparvata lugens uncharacterized LOC111055388 (LOC111055388), mRNA	-	-	RUN domain	PH-like superfamily	IPR004012: RUN domain; IPR006020: PTB/PI domain; IPR011993: PH-like domain superfamily; IPR036034: PDZ superfamily; IPR037213: RUN domain superfamily	GO:0005515: protein binding	-	-
Nl.chr02.0340	-1.21925	0.000215696	uncharacterized protein LOC111055351 isoform X1	PREDICTED: Nilaparvata lugens uncharacterized LOC111055351 (LOC111055351), transcript variant X5, mRNA	-	-	It is involved in the biological process described with cell redox homeostasis	Thioredoxin_6 superfamily	IPR013766: Thioredoxin domain; IPR036249: Thioredoxin-like superfamily	GO:0045454: cell redox homeostasis	-	-
Nl.chr02.0347	1.20273	2.34e-23	uncharacterized protein LOC111055300; hypothetical protein LSTR_LSTR006527	PREDICTED: Nilaparvata lugens uncharacterized LOC111055300 (LOC111055300), mRNA	-	-	-	-	-	-	-	-
Nl.chr02.0352	1.14113	6.24e-37	uncharacterized protein LOC111055212 isoform X2; hypothetical protein LSTR_LSTR009380	PREDICTED: Nilaparvata lugens uncharacterized LOC111055212 (LOC111055212), transcript variant X2, mRNA	-	-	-	-	-	-	-	-
Nl.chr02.0354	-1.45026	6.53e-27	uncharacterized protein LOC111055192	PREDICTED: Nilaparvata lugens uncharacterized LOC111055192 (LOC111055192), mRNA	-	-	-	PTZ00121 superfamily	-	-	-	-
Nl.chr02.0355	-1.2282	8.88e-22	uncharacterized protein LOC111055156	PREDICTED: Nilaparvata lugens uncharacterized LOC111055156 (LOC111055156), mRNA	-	-	-	PTZ00341 superfamily	-	-	-	-
Nl.chr02.0356	2.70973	4.52e-58	uncharacterized protein LOC111055111; hypothetical protein LSTR_LSTR003502	PREDICTED: Nilaparvata lugens uncharacterized LOC111055111 (LOC111055111), mRNA	-	-	MYND finger	zf-MYND superfamily	IPR002893: Zinc finger, MYND-type	-	K17656: MSS51;mitochondrial splicing suppressor protein 51	-
Nl.chr02.0358	1.19014	0.0165549	uncharacterized protein LOC111055033; hypothetical protein LSTR_LSTR004847	PREDICTED: Nilaparvata lugens uncharacterized LOC111055033 (LOC111055033), mRNA	-	-	Jerky protein homolog-like	HTH_psq superfamily	IPR006600: HTH CenpB-type DNA-binding domain; IPR007889: DNA binding HTH domain, Psq-type; IPR009057: Homeobox-like domain superfamily	GO:0003677: DNA binding	-	-
Nl.chr02.0361	-1.62897	1.85e-22	uncharacterized protein LOC111055033; hypothetical protein LSTR_LSTR004847	PREDICTED: Nilaparvata lugens uncharacterized LOC111055033 (LOC111055033), mRNA	Jerky protein homolog-like	-	Jerky protein homolog-like	HTH_psq superfamily	IPR004875: DDE superfamily endonuclease domain; IPR007889: DNA binding HTH domain, Psq-type; IPR009057: Homeobox-like domain superfamily	GO:0003677: DNA binding	-	-
Nl.chr02.0369	2.33207	3.09e-06	uncharacterized protein LOC111055007 isoform X2	PREDICTED: Nilaparvata lugens uncharacterized LOC111055007 (LOC111055007), transcript variant X2, mRNA	-	-	positive regulation of organelle assembly	SOG2 superfamily	-	GO:0005622: intracellular; GO:0005623: cell; GO:0005737: cytoplasm; GO:0005814: centriole; GO:0005929: cilium; GO:0007049: cell cycle; GO:0007098: centrosome cycle; GO:0007099: centriole replication; GO:0007275: multicellular organism development; GO:0007283: spermatogenesis; GO:0007286: spermatid development; GO:0007288: sperm axoneme assembly; GO:0007399: nervous system development; GO:0015630:…	K16714: ANA1;anastral spindle 1	-
Nl.chr02.0370	1.20043	4.29e-12	uncharacterized protein LOC111054948	PREDICTED: Nilaparvata lugens uncharacterized LOC111054948 (LOC111054948), transcript variant X2, mRNA	-	-	Pao retrotransposon peptidase	Atrophin-1 superfamily	IPR008737: Peptidase aspartic, putative; IPR021109: Aspartic peptidase domain superfamily	-	-	-
Nl.chr02.0375	1.74732	1.71e-18	uncharacterized protein LOC111054948	PREDICTED: Nilaparvata lugens uncharacterized LOC111045947 (LOC111045947), mRNA	-	-	Pao retrotransposon peptidase	Peptidase_A17 superfamily	IPR001584: Integrase, catalytic core; IPR008042: Retrotransposon, Pao; IPR008737: Peptidase aspartic, putative; IPR012337: Ribonuclease H-like superfamily; IPR021109: Aspartic peptidase domain superfamily; IPR036397: Ribonuclease H superfamily; IPR040676: Domain of unknown function DUF5641; IPR041588: Integrase zinc-binding domain	GO:0003676: nucleic acid binding; GO:0015074: DNA integration	-	-
Nl.chr02.0381	-2.39918	1.87e-88	uncharacterized protein LOC111054948	PREDICTED: Nilaparvata lugens uncharacterized LOC111046974 (LOC111046974), partial mRNA	-	-	Pao retrotransposon peptidase	Integrase_H2C2 superfamily	IPR001584: Integrase, catalytic core; IPR012337: Ribonuclease H-like superfamily; IPR036397: Ribonuclease H superfamily; IPR041588: Integrase zinc-binding domain	GO:0003676: nucleic acid binding; GO:0015074: DNA integration	-	-
Nl.chr02.0409	1.04512	3.13e-17	uncharacterized protein LOC111054925	PREDICTED: Nilaparvata lugens uncharacterized LOC111054925 (LOC111054925), mRNA	-	-	Tumour suppressor p53-binding protein-1 Tudor	Herpes_BLLF1 superfamily	IPR036420: BRCT domain superfamily	-	K20915: TP53BP1,P202;tumor suppressor p53-binding protein 1	-
Nl.chr02.0414	-1.88298	0.00122835	uncharacterized protein LOC111054894	PREDICTED: Nilaparvata lugens uncharacterized LOC111054894 (LOC111054894), mRNA	-	-	Group 7 allergen	JHBP superfamily	IPR010562: Haemolymph juvenile hormone binding; IPR017943: Bactericidal permeability-increasing protein, alpha/beta domain superfamily; IPR038602: Mite allergen, group-7 superfamily; IPR038606: Takeout superfamily	GO:0008289: lipid binding	-	-
Nl.chr02.0418	1.0315	1.08e-07	uncharacterized protein LOC111054871 isoform X2	PREDICTED: Nilaparvata lugens ankyrin repeat domain-containing protein 26-like (LOC111054871), transcript variant X2, mRNA	-	-	-	SMC_prok_B superfamily	-	-	-	-
Nl.chr02.0421	1.52852	1.97e-35	uncharacterized protein LOC111054859	PREDICTED: Nilaparvata lugens uncharacterized LOC111054859 (LOC111054859), mRNA	-	-	-	-	-	-	-	-
Nl.chr02.0422	2.06811	5.39e-45	uncharacterized protein LOC111054816; hypothetical protein LSTR_LSTR006059	PREDICTED: Nilaparvata lugens uncharacterized LOC111054816 (LOC111054816), mRNA	-	-	-	-	-	-	-	-
Nl.chr02.0423	1.74207	3.91e-52	uncharacterized protein LOC111054768	PREDICTED: Nilaparvata lugens uncharacterized LOC111054768 (LOC111054768), mRNA	Enkurin domain-containing protein 1	-	Calmodulin-binding	Enkurin superfamily	IPR027012: Enkurin domain; IPR027710: Enkurin domain-containing protein 1	-	-	-
Nl.chr02.0429	1.37047	0.00915537	uncharacterized protein LOC111054760; hypothetical protein PPYR_02030	PREDICTED: Nilaparvata lugens uncharacterized LOC111054760 (LOC111054760), mRNA	-	-	DDE superfamily endonuclease	HTH_psq superfamily	IPR004875: DDE superfamily endonuclease domain; IPR007889: DNA binding HTH domain, Psq-type; IPR009057: Homeobox-like domain superfamily	GO:0003677: DNA binding	-	-
Nl.chr02.0439	-1.06177	1.92e-14	uncharacterized protein LOC111054705	PREDICTED: Nilaparvata lugens uncharacterized LOC111054705 (LOC111054705), mRNA	Hermansky-Pudlak syndrome 5 protein homolog	KOG3621: WD40 repeat-containing protein	Ring finger	RING_Ubox superfamily	IPR001841: Zinc finger, RING-type; IPR015943: WD40/YVTN repeat-like-containing domain superfamily; IPR036322: WD40-repeat-containing domain superfamily	GO:0005515: protein binding; GO:0005622: intracellular; GO:0005623: cell; GO:0005737: cytoplasm; GO:0005829: cytosol; GO:0006622: protein targeting to lysosome; GO:0006727: ommochrome biosynthetic process; GO:0031084: BLOC-2 complex; GO:0033060: ocellus pigmentation; GO:0048072: compound eye pigmentation; GO:0060967: negative regulation of gene silencing by RNA	K20191: HPS5;Hermansky-Pudlak syndrome 5 protein	-
Nl.chr02.0458	-1.21127	1.24e-30	uncharacterized protein LOC111054651	PREDICTED: Nilaparvata lugens uncharacterized LOC111054651 (LOC111054651), mRNA	-	-	-	-	-	-	-	-
Nl.chr02.0470	5.55375	5.75e-06	uncharacterized protein LOC111054630; hypothetical protein LSTR_LSTR013202	PREDICTED: Nilaparvata lugens uncharacterized LOC111054630 (LOC111054630), mRNA	-	-	Zona pellucida-like domain	Zona_pellucida superfamily	IPR001507: Zona pellucida domain	-	-	-
Nl.chr02.0491	3.12849	1.14e-07	uncharacterized protein LOC111054607 isoform X1	-	-	-	-	-	IPR036047: F-box-like domain superfamily	GO:0005515: protein binding	-	-
Nl.chr02.0505	-1.30808	6.9e-09	uncharacterized protein LOC111054564	PREDICTED: Nilaparvata lugens uncharacterized LOC111054564 (LOC111054564), mRNA	-	-	C-type lectin (CTL) or carbohydrate-recognition domain (CRD)	CLECT superfamily	IPR001304: C-type lectin-like; IPR016186: C-type lectin-like/link domain superfamily; IPR016187: C-type lectin fold	GO:0002165: instar larval or pupal development; GO:0007472: wing disc morphogenesis; GO:0007476: imaginal disc-derived wing morphogenesis; GO:0007552: metamorphosis; GO:0035220: wing disc development; GO:0044719: regulation of imaginal disc-derived wing size; GO:0048569: post-embryonic animal organ development; GO:0048707: instar larval or pupal morphogenesis; GO:0048731: system development; GO:0…	-	-
Nl.chr02.0508	1.15761	0.00879418	uncharacterized protein LOC111054561	PREDICTED: Nilaparvata lugens uncharacterized LOC111054948 (LOC111054948), transcript variant X2, mRNA	-	-	Pao retrotransposon peptidase	DUF1759 superfamily	IPR005312: Protein of unknown function DUF1759; IPR008737: Peptidase aspartic, putative; IPR021109: Aspartic peptidase domain superfamily	-	-	-
Nl.chr02.0509	1.55934	0.000543349	uncharacterized protein LOC111054561	PREDICTED: Nilaparvata lugens uncharacterized LOC111057795 (LOC111057795), mRNA	-	-	Pao retrotransposon peptidase	PTZ00368 superfamily	IPR005312: Protein of unknown function DUF1759; IPR008737: Peptidase aspartic, putative; IPR021109: Aspartic peptidase domain superfamily	-	-	-
Nl.chr02.0521	-1.30422	2.26e-18	uncharacterized protein LOC111054561	PREDICTED: Nilaparvata lugens uncharacterized LOC111054561 (LOC111054561), mRNA	-	-	Protein of unknown function (DUF1759)	DUF1759 superfamily	IPR005312: Protein of unknown function DUF1759; IPR008737: Peptidase aspartic, putative	-	-	-
Nl.chr02.0526	2.38001	0.00131346	uncharacterized protein LOC111054561	PREDICTED: Nilaparvata lugens uncharacterized LOC111054561 (LOC111054561), mRNA	-	-	Pao retrotransposon peptidase	DUF1759 superfamily	IPR001584: Integrase, catalytic core; IPR005312: Protein of unknown function DUF1759; IPR008737: Peptidase aspartic, putative; IPR012337: Ribonuclease H-like superfamily; IPR036397: Ribonuclease H superfamily; IPR040676: Domain of unknown function DUF5641; IPR041588: Integrase zinc-binding domain	GO:0003676: nucleic acid binding; GO:0015074: DNA integration	-	-
Nl.chr02.0530	-1.39574	1.51e-08	uncharacterized protein LOC111054561	-	-	-	Pao retrotransposon peptidase	DUF1759 superfamily	IPR005312: Protein of unknown function DUF1759	-	-	-
Nl.chr02.0531	1.17274	7.79e-08	uncharacterized protein LOC111054549	PREDICTED: Nilaparvata lugens uncharacterized LOC111054549 (LOC111054549), mRNA	-	-	Domain of unknown function (DUF4806)	DUF4806 superfamily	IPR032071: Domain of unknown function DUF4806	-	-	-
Nl.chr02.0539	2.19166	2.88e-41	uncharacterized protein LOC111054461	PREDICTED: Nilaparvata lugens uncharacterized LOC111054461 (LOC111054461), mRNA	-	-	centrosome cycle	Transglut_C superfamily	-	GO:0000242: pericentriolar material; GO:0005622: intracellular; GO:0005623: cell; GO:0005737: cytoplasm; GO:0005813: centrosome; GO:0005814: centriole; GO:0007049: cell cycle; GO:0007098: centrosome cycle; GO:0007338: single fertilization; GO:0015630: microtubule cytoskeleton; GO:0019953: sexual reproduction; GO:0030953: astral microtubule organization; GO:0035044: sperm aster formation; GO:00432…	K16725: CEP192;centrosomal protein CEP192	-
Nl.chr02.0549	-1.03072	2.41e-07	uncharacterized protein LOC111054443	PREDICTED: Nilaparvata lugens uncharacterized LOC111054443 (LOC111054443), mRNA	-	-	Transposase IS4	GT1 superfamily	IPR006578: MADF domain; IPR039353: Transcription factor Adf-1	-	-	-
Nl.chr02.0553	-1.23088	1.86e-14	uncharacterized protein LOC111054426	PREDICTED: Nilaparvata lugens uncharacterized LOC111054426 (LOC111054426), mRNA	-	-	Alcohol dehydrogenase transcription factor Myb/SANT-like	GT1 superfamily	IPR006578: MADF domain	-	-	-
Nl.chr02.0571	1.75893	1.64e-17	uncharacterized protein LOC111054249	PREDICTED: Nilaparvata lugens uncharacterized LOC111054249 (LOC111054249), mRNA	-	-	Group 7 allergen	Grp7_allergen superfamily	IPR010562: Haemolymph juvenile hormone binding; IPR020234: Mite allergen, group-7; IPR038602: Mite allergen, group-7 superfamily; IPR038606: Takeout superfamily	-	-	-
Nl.chr02.0572	-1.07198	2.04e-13	uncharacterized protein LOC111054198 isoform X1	PREDICTED: Nilaparvata lugens uncharacterized LOC111054198 (LOC111054198), transcript variant X1, mRNA	-	-	Protein of unknown function (DUF1298)	acyl_WS_DGAT superfamily	IPR009721: O-acyltransferase WSD1, C-terminal	GO:0004144: diacylglycerol O-acyltransferase activity; GO:0005623: cell; GO:0005886: plasma membrane; GO:0019432: triglyceride biosynthetic process; GO:0047196: long-chain-alcohol O-fatty-acyltransferase activity; GO:0071944: cell periphery	-	-
Nl.chr02.0579	-1.29923	6.63e-11	uncharacterized protein LOC111054186; PREDICTED: DNA-directed RNA polymerase I subunit RPA49-like isoform X1	PREDICTED: Nilaparvata lugens uncharacterized LOC111054186 (LOC111054186), mRNA	-	-	A49-like RNA polymerase I associated factor	RNA_pol_I_A49 superfamily	IPR009668: RNA polymerase I associated factor, A49-like	GO:0003677: DNA binding; GO:0003899: DNA-directed 5'-3' RNA polymerase activity; GO:0005634: nucleus; GO:0006351: transcription, DNA-templated	K03005: RPA49,POLR1E;DNA-directed RNA polymerase I subunit RPA49	-
Nl.chr02.0593	-1.94632	2.33e-24	uncharacterized protein LOC111054146	PREDICTED: Nilaparvata lugens uncharacterized LOC111054146 (LOC111054146), mRNA	-	-	Lipid transporter activity. It is involved in the biological process described with lipid transport	vWFA superfamily	IPR001846: von Willebrand factor, type D domain	GO:0005319: lipid transporter activity; GO:0005576: extracellular region; GO:0005615: extracellular space; GO:0005623: cell; GO:0005886: plasma membrane; GO:0010876: lipid localization; GO:0015918: sterol transport; GO:0032370: positive regulation of lipid transport; GO:0034196: acylglycerol transport; GO:0045178: basal part of cell; GO:0070325: lipoprotein particle receptor binding; GO:0071944: …	-	-
Nl.chr02.0619	1.06849	4.46e-08	uncharacterized protein LOC111054095; hypothetical protein LSTR_LSTR009836	Nilaparvata lugens isolate NlugCPAP1-A cuticular protein mRNA, complete cds	-	-	Chitin binding. It is involved in the biological process described with chitin metabolic process	CBM_14 superfamily	IPR002557: Chitin binding domain; IPR036508: Chitin binding domain superfamily	GO:0005576: extracellular region; GO:0006030: chitin metabolic process; GO:0008061: chitin binding	-	-
Nl.chr02.0622	-1.26226	2.09e-21	uncharacterized protein LOC111054086; hypothetical protein LSTR_LSTR001040	PREDICTED: Nilaparvata lugens uncharacterized LOC111054086 (LOC111054086), mRNA	-	-	-	-	-	-	-	-
Nl.chr02.0640	-1.7042	2.14e-39	uncharacterized protein LOC111053979; hypothetical protein LSTR_LSTR000891	PREDICTED: Nilaparvata lugens uncharacterized LOC111053979 (LOC111053979), mRNA	-	-	ATPase. Has a role at an early stage in the morphogenesis of the spore coat	BREX_3_BrxF superfamily	IPR027417: P-loop containing nucleoside triphosphate hydrolase	-	-	-
Nl.chr02.0647	1.50364	1.94e-06	uncharacterized protein LOC111053975 isoform X2	PREDICTED: Nilaparvata lugens uncharacterized LOC111053975 (LOC111053975), transcript variant X3, mRNA	-	-	-	-	-	-	-	-
Nl.chr02.0653	-1.561	8.01e-12	uncharacterized protein LOC111053922 isoform X3	PREDICTED: Nilaparvata lugens uncharacterized LOC111053922 (LOC111053922), transcript variant X3, mRNA	-	-	-	-	-	-	-	-
Nl.chr02.0668	1.3906	0.00036844	uncharacterized protein LOC111053846; hypothetical protein LSTR_LSTR009380	PREDICTED: Nilaparvata lugens uncharacterized LOC111053846 (LOC111053846), mRNA	-	-	-	-	-	-	-	-
Nl.chr02.0669	1.59096	0.00471571	uncharacterized protein LOC111053842	-	-	-	-	-	IPR004244: Transposase, L1; IPR042497: Transposase, L1 superfamily	-	-	-
Nl.chr02.0673	-1.63595	3.13e-16	uncharacterized protein LOC111053718	PREDICTED: Nilaparvata lugens uncharacterized LOC111053718 (LOC111053718), mRNA	-	-	Protein of unknown function (DUF1676)	DUF1676 superfamily	IPR012464: Protein of unknown function DUF1676	GO:0005623: cell; GO:0005886: plasma membrane; GO:0005887: integral component of plasma membrane; GO:0071944: cell periphery	-	-
Nl.chr02.0681	-1.42722	1.2e-07	uncharacterized protein LOC111053715	PREDICTED: Nilaparvata lugens uncharacterized LOC111053715 (LOC111053715), mRNA	TWiK family of potassium channels protein 7	KOG1418: Tandem pore domain K channel; KOG4404: Tandem pore domain K channel TASK3/THIK-1	Ion channel	Ion_trans_2 superfamily	IPR003280: Two pore domain potassium channel; IPR013099: Potassium channel domain	GO:0005267: potassium channel activity; GO:0016020: membrane; GO:0071805: potassium ion transmembrane transport	K20007: KCNK18,K2P18.1;potassium channel subfamily K member 18	-
Nl.chr02.0682	-1.45987	1.15e-11	uncharacterized protein LOC111053687	PREDICTED: Nilaparvata lugens uncharacterized LOC111053687 (LOC111053687), mRNA	-	-	-	-	-	-	-	-
Nl.chr02.0697	1.54502	3.7e-21	uncharacterized protein LOC111053591	PREDICTED: Nilaparvata lugens uncharacterized LOC111050593 (LOC111050593), mRNA	-	-	zinc finger	-	-	-	-	-
Nl.chr02.0698	1.1095	6.78e-13	uncharacterized protein LOC111053580	PREDICTED: Nilaparvata lugens uncharacterized LOC111053580 (LOC111053580), mRNA	-	-	-	-	-	-	-	-
Nl.chr02.0699	1.84225	0.000755253	uncharacterized protein LOC111053570	PREDICTED: Nilaparvata lugens uncharacterized LOC111053570 (LOC111053570), mRNA	-	-	-	GT1 superfamily	IPR006578: MADF domain; IPR039353: Transcription factor Adf-1	-	-	-
Nl.chr02.0705	1.74826	8.34e-46	uncharacterized protein LOC111053452 isoform X2	PREDICTED: Nilaparvata lugens uncharacterized LOC111053452 (LOC111053452), transcript variant X3, mRNA	-	-	-	-	-	-	-	-
Nl.chr02.0727	1.29795	3.05e-30	uncharacterized protein LOC111053389	PREDICTED: Nilaparvata lugens uncharacterized LOC111053389 (LOC111053389), mRNA	-	-	Ribonuclease H protein	RT_like superfamily	-	-	-	-
Nl.chr02.0734	2.82027	0.000502574	uncharacterized protein LOC111053300 isoform X1	PREDICTED: Nilaparvata lugens uncharacterized LOC111053300 (LOC111053300), transcript variant X1, mRNA	-	-	-	-	-	-	-	-
Nl.chr02.0735	2.95832	1.22e-63	uncharacterized protein LOC111053278	PREDICTED: Nilaparvata lugens uncharacterized LOC111053278 (LOC111053278), transcript variant X2, mRNA	G2/M phase-specific E3 ubiquitin-protein ligase; PHD finger protein 7	-	PHD-like zinc-binding domain	Smc superfamily	IPR001841: Zinc finger, RING-type; IPR001965: Zinc finger, PHD-type; IPR011011: Zinc finger, FYVE/PHD-type; IPR013083: Zinc finger, RING/FYVE/PHD-type; IPR019786: Zinc finger, PHD-type, conserved site; IPR034732: Extended PHD (ePHD) domain; IPR036514: SGNH hydrolase superfamily	GO:0001673: male germ cell nucleus; GO:0005622: intracellular; GO:0005623: cell; GO:0005700: polytene chromosome; GO:0007275: multicellular organism development; GO:0007281: germ cell development; GO:0007283: spermatogenesis; GO:0010628: positive regulation of gene expression; GO:0019100: male germ-line sex determination; GO:0019953: sexual reproduction; GO:0030154: cell differentiation; GO:00325…	K22371: G2H3;G2/M phase-specific E3 ubiquitin-protein ligase [EC:2.3.2.26]	-
Nl.chr02.0736	1.03754	0.00468139	uncharacterized protein LOC111053271 isoform X2; hypothetical protein LSTR_LSTR012071	PREDICTED: Nilaparvata lugens cell division cycle-associated protein 3-like (LOC111048879), mRNA	-	-	-	-	-	-	-	-
Nl.chr02.0739	1.14006	9.03e-07	uncharacterized protein LOC111053259; hypothetical protein LSTR_LSTR004206	PREDICTED: Nilaparvata lugens uncharacterized LOC111053259 (LOC111053259), mRNA	Myb/SANT-like DNA-binding domain-containing protein 3	-	-	GT1 superfamily	IPR028002: Myb/SANT-like DNA-binding domain	-	-	-
Nl.chr02.0743	-1.25208	0.0174877	uncharacterized protein LOC111053090, partial	PREDICTED: Nilaparvata lugens uncharacterized LOC111050857 (LOC111050857), mRNA	-	-	-	-	-	-	-	-
Nl.chr02.0749	1.51236	5e-12	uncharacterized protein LOC111052977	PREDICTED: Nilaparvata lugens uncharacterized LOC111052977 (LOC111052977), mRNA	-	-	MULE transposase domain	RING_Ubox superfamily	IPR001841: Zinc finger, RING-type; IPR013083: Zinc finger, RING/FYVE/PHD-type; IPR018289: MULE transposase domain	-	-	-
Nl.chr02.0752	1.18198	1.25e-10	uncharacterized protein LOC111052939	PREDICTED: Nilaparvata lugens uncharacterized LOC111052939 (LOC111052939), mRNA	-	-	-	-	IPR032675: Leucine-rich repeat domain superfamily	-	-	-
Nl.chr02.0754	1.03904	0.00101757	uncharacterized protein LOC111052864	PREDICTED: Nilaparvata lugens uncharacterized LOC111052864 (LOC111052864), mRNA	Retrovirus-related Pol polyprotein from type-1 retrotransposable element R2 (Fragment)	-	Reverse transcriptase	RT_like superfamily	IPR000477: Reverse transcriptase domain	-	-	-
Nl.chr02.0761	2.32814	0.00494323	uncharacterized protein LOC111052803	PREDICTED: Nilaparvata lugens uncharacterized LOC111052803 (LOC111052803), mRNA	-	-	-	-	-	-	-	-
Nl.chr02.0764	-1.16542	0.000319253	uncharacterized protein LOC111052777	PREDICTED: Nilaparvata lugens uncharacterized LOC111052777 (LOC111052777), transcript variant X2, mRNA	-	-	-	-	-	-	-	-
Nl.chr02.0766	2.17246	2.13e-05	uncharacterized protein LOC111052774 isoform X1	PREDICTED: Nilaparvata lugens uncharacterized LOC111052774 (LOC111052774), transcript variant X2, mRNA	-	-	-	-	-	-	-	-
Nl.chr02.0797	-1.41201	2.38e-08	uncharacterized protein LOC111052771 isoform X2	PREDICTED: Nilaparvata lugens uncharacterized LOC111052771 (LOC111052771), transcript variant X1, mRNA	-	-	-	COG5048 superfamily	IPR013087: Zinc finger C2H2-type; IPR036236: Zinc finger C2H2 superfamily	GO:0003676: nucleic acid binding	-	-
Nl.chr02.0798	-1.2301	0.017976	uncharacterized protein LOC111052696	PREDICTED: Nilaparvata lugens uncharacterized LOC111054441 (LOC111054441), mRNA	-	-	-	RFX_DNA_binding superfamily	-	-	-	-
Nl.chr02.0807	-1.11768	2.79e-14	uncharacterized protein LOC111052559	PREDICTED: Nilaparvata lugens uncharacterized LOC111052559 (LOC111052559), mRNA	-	-	-	-	-	-	-	-
Nl.chr02.0811	-1.08852	2.17e-19	uncharacterized protein LOC111052522	PREDICTED: Nilaparvata lugens uncharacterized LOC111052522 (LOC111052522), mRNA	Potassium channel AKT1; cGMP-gated cation channel alpha-1	KOG0501: K+channel KCNQ	Voltage and ligand gated potassium channel,putative	PLN03192 superfamily	IPR000595: Cyclic nucleotide-binding domain; IPR014710: RmlC-like jelly roll fold; IPR018490: Cyclic nucleotide-binding-like	-	K21867: AKT,KAT,GORK,SKOR;potassium channel	-
Nl.chr02.0815	1.71971	6.91e-06	uncharacterized protein LOC111052512	PREDICTED: Nilaparvata lugens uncharacterized LOC111052512 (LOC111052512), mRNA	-	-	-	zf-H2C2_2 superfamily	IPR013087: Zinc finger C2H2-type; IPR036236: Zinc finger C2H2 superfamily	GO:0003676: nucleic acid binding	-	-
Nl.chr02.0824	-1.08439	1.87e-09	uncharacterized protein LOC111052488	PREDICTED: Nilaparvata lugens uncharacterized LOC111052488 (LOC111052488), mRNA	-	-	-	-	-	-	-	-
Nl.chr02.0839	-1.09748	4.05e-24	uncharacterized protein LOC111052386; hypothetical protein LSTR_LSTR001614	PREDICTED: Nilaparvata lugens uncharacterized LOC111052386 (LOC111052386), mRNA	-	-	-	-	-	-	-	-
Nl.chr02.0843	1.29875	0.0210142	uncharacterized protein LOC111052297	PREDICTED: Nilaparvata lugens uncharacterized LOC111052297 (LOC111052297), mRNA	-	-	Chitin-binding domain type 2	CBM_14 superfamily	IPR002557: Chitin binding domain; IPR011330: Glycoside hydrolase/deacetylase, beta/alpha-barrel; IPR036508: Chitin binding domain superfamily	GO:0004099: chitin deacetylase activity; GO:0004568: chitinase activity; GO:0005576: extracellular region; GO:0005975: carbohydrate metabolic process; GO:0006032: chitin catabolic process; GO:0008061: chitin binding	-	-
Nl.chr02.0862	2.14568	2.59e-59	uncharacterized protein LOC111052179	PREDICTED: Nilaparvata lugens uncharacterized LOC111052179 (LOC111052179), mRNA	-	-	-	-	-	-	-	-
Nl.chr02.0868	1.36514	0.018038	uncharacterized protein LOC111052168, partial	Nilaparvata lugens egf-like protein mRNA, complete cds	-	-	Calcium ion binding	Zona_pellucida superfamily	IPR000742: EGF-like domain; IPR001507: Zona pellucida domain; IPR001881: EGF-like calcium-binding domain; IPR003645: Follistatin-like, N-terminal; IPR009030: Growth factor receptor cysteine-rich domain superfamily; IPR013032: EGF-like, conserved site	GO:0002165: instar larval or pupal development; GO:0005201: extracellular matrix structural constituent; GO:0005509: calcium ion binding; GO:0005576: extracellular region; GO:0007424: open tracheal system development; GO:0007472: wing disc morphogenesis; GO:0007475: apposition of dorsal and ventral imaginal disc-derived wing surfaces; GO:0007476: imaginal disc-derived wing morphogenesis; GO:00075…	-	-
Nl.chr02.0875	-1.07523	1.71e-11	uncharacterized protein LOC111052147 isoform X2	PREDICTED: Nilaparvata lugens serine-rich adhesin for platelets-like (LOC111052147), transcript variant X3, mRNA	-	-	-	-	-	-	-	-
Nl.chr02.0876	-3.39973	3.95e-149	uncharacterized protein LOC111052122	PREDICTED: Nilaparvata lugens uncharacterized LOC111052122 (LOC111052122), mRNA	-	-	-	-	-	-	-	-
Nl.chr02.0877	-1.0428	4.22e-23	uncharacterized protein LOC111052080, partial; hypothetical protein B7P43_G04198	PREDICTED: Nilaparvata lugens uncharacterized LOC111045881 (LOC111045881), mRNA	Probable RNA-directed DNA polymerase from transposon BS; Putative 115 kDa protein in type-1 retrotransposable element R1DM	-	Reverse transcriptase (RNA-dependent DNA polymerase)	EEP superfamily	IPR000477: Reverse transcriptase domain; IPR005135: Endonuclease/exonuclease/phosphatase; IPR036691: Endonuclease/exonuclease/phosphatase superfamily	-	-	-
Nl.chr02.0880	1.50753	1.56e-33	uncharacterized protein LOC111051999; hypothetical protein LSTR_LSTR004063	-	-	-	-	F-box-like superfamily	IPR001810: F-box domain; IPR036047: F-box-like domain superfamily	GO:0005515: protein binding	-	-
Nl.chr02.0915	2.38553	5.74e-05	uncharacterized protein LOC111051995 isoform X2	PREDICTED: Nilaparvata lugens uncharacterized LOC111051995 (LOC111051995), transcript variant X2, mRNA	-	-	-	-	-	-	-	-
Nl.chr02.0929	-1.11919	1.59e-07	uncharacterized protein LOC111051982	PREDICTED: Nilaparvata lugens uncharacterized LOC111051982 (LOC111051982), mRNA	-	-	-	-	IPR012674: Calycin	-	-	-
Nl.chr02.0934	1.99332	1.62e-05	uncharacterized protein LOC111051753; hypothetical protein LSTR_LSTR006653	PREDICTED: Nilaparvata lugens uncharacterized LOC111051753 (LOC111051753), mRNA	-	-	-	PH-like superfamily	-	-	-	-
Nl.chr02.0952	1.54108	0.0111952	uncharacterized protein LOC111051702	PREDICTED: Nilaparvata lugens uncharacterized LOC111051702 (LOC111051702), transcript variant X2, mRNA	E3 ubiquitin-protein ligase MARCH8	-	Zinc ion binding	-	-	GO:0000209: protein polyubiquitination; GO:0004842: ubiquitin-protein transferase activity; GO:0005622: intracellular; GO:0005623: cell; GO:0005737: cytoplasm; GO:0005769: early endosome; GO:0005770: late endosome; GO:0005886: plasma membrane; GO:0008270: zinc ion binding; GO:0012505: endomembrane system; GO:0031901: early endosome membrane; GO:0031902: late endosome membrane; GO:0071944: cell pe…	K10656: MARCH1_8;E3 ubiquitin-protein ligase MARCH1/8 [EC:2.3.2.27]	-
Nl.chr02.0961	5.92994	1.78e-05	uncharacterized protein LOC111051691	-	-	-	-	SCP-1 superfamily	-	-	-	-
Nl.chr02.0962	1.138	2.59e-19	uncharacterized protein LOC111051673 isoform X2	PREDICTED: Nilaparvata lugens uncharacterized LOC111051673 (LOC111051673), transcript variant X2, mRNA	-	-	-	-	-	-	-	-
Nl.chr02.0963	1.45278	5.29e-33	uncharacterized protein LOC111051654	Nilaparvata lugens vitellogenin-like protein 1 mRNA, complete cds	Vitellogenin-2	-	Domain of unknown function (DUF1943)	VWD superfamily	IPR001747: Lipid transport protein, N-terminal; IPR001846: von Willebrand factor, type D domain; IPR011030: Lipovitellin-phosvitin complex, superhelical domain; IPR015255: Vitellinogen, open beta-sheet; IPR015816: Vitellinogen, beta-sheet N-terminal; IPR015819: Lipid transport protein, beta-sheet shell	GO:0005319: lipid transporter activity; GO:0006869: lipid transport	-	-
Nl.chr02.0967	-1.15031	1.66e-28	uncharacterized protein LOC111051386	PREDICTED: Nilaparvata lugens uncharacterized LOC111051386 (LOC111051386), mRNA	-	-	-	-	-	-	-	-
Nl.chr02.0980	2.61045	6.41e-10	uncharacterized protein LOC111051352 isoform X1	PREDICTED: Nilaparvata lugens uncharacterized LOC111059294 (LOC111059294), transcript variant X2, mRNA	-	-	C-type lectin (CTL) or carbohydrate-recognition domain (CRD)	CLECT superfamily	IPR001304: C-type lectin-like; IPR016186: C-type lectin-like/link domain superfamily; IPR016187: C-type lectin fold; IPR018378: C-type lectin, conserved site	GO:0030246: carbohydrate binding	-	-
Nl.chr02.0984	1.44492	2.11e-12	uncharacterized protein LOC111051350 isoform X2	PREDICTED: Nilaparvata lugens L-threonine ammonia-lyase (LOC111051350), transcript variant X2, mRNA	L-threonine ammonia-lyase	KOG1250: Threonine/serine dehydratases; KOG1251: Serine racemase	Pyridoxal-phosphate dependent enzyme	PRK08198 superfamily	IPR001926: Pyridoxal-phosphate dependent enzyme; IPR005789: Threonine dehydratase, catabolic; IPR036052: Tryptophan synthase beta subunit-like PLP-dependent enzyme	GO:0004794: L-threonine ammonia-lyase activity; GO:0006567: threonine catabolic process; GO:0030378: serine racemase activity	K01754: E4.3.1.19,ilvA,tdcB;threonine dehydratase [EC:4.3.1.19]	-
Nl.chr02.0985	1.28992	1.68e-07	uncharacterized protein LOC111051347 isoform X1	PREDICTED: Nilaparvata lugens uncharacterized LOC111051347 (LOC111051347), transcript variant X1, mRNA	-	-	-	PHA03307 superfamily	-	-	-	-
Nl.chr02.0986	1.43695	3.55e-08	uncharacterized protein LOC111051300 isoform X1	PREDICTED: Nilaparvata lugens uncharacterized LOC111051300 (LOC111051300), transcript variant X1, mRNA	-	-	-	-	-	-	-	-
Nl.chr02.0990	-1.35564	3.33e-19	uncharacterized protein LOC111051262	-	-	-	DDE superfamily endonuclease	HTH superfamily	IPR004875: DDE superfamily endonuclease domain; IPR006600: HTH CenpB-type DNA-binding domain; IPR007889: DNA binding HTH domain, Psq-type; IPR009057: Homeobox-like domain superfamily	GO:0003677: DNA binding	-	-
Nl.chr02.0991	1.75426	4.83e-16	uncharacterized protein LOC111051262	PREDICTED: Nilaparvata lugens jerky protein homolog-like (LOC111052802), mRNA	-	-	DDE superfamily endonuclease	HTH_Tnp_Tc5 superfamily	IPR004875: DDE superfamily endonuclease domain; IPR006600: HTH CenpB-type DNA-binding domain	GO:0003676: nucleic acid binding	-	-
Nl.chr02.0993	-1.17318	6.87e-05	uncharacterized protein LOC111051237	PREDICTED: Nilaparvata lugens uncharacterized LOC111051237 (LOC111051237), mRNA	-	-	-	-	-	-	-	-
Nl.chr02.0994	-1.27531	1.18e-10	uncharacterized protein LOC111051193	PREDICTED: Nilaparvata lugens uncharacterized LOC111051193 (LOC111051193), mRNA	-	-	Transmembrane protein family 72	TMEM72 superfamily	IPR032055: Transmembrane protein 72	GO:0019233: sensory perception of pain	-	-
Nl.chr02.1001	1.55261	1.27e-11	uncharacterized protein LOC111051178 isoform X1	PREDICTED: Nilaparvata lugens uncharacterized LOC111051178 (LOC111051178), transcript variant X1, mRNA	-	-	-	ARGLU superfamily	-	-	-	-
Nl.chr02.1002	-1.06584	3.35e-17	uncharacterized protein LOC111051173; hypothetical protein LSTR_LSTR005987	PREDICTED: Nilaparvata lugens uncharacterized LOC111051173 (LOC111051173), mRNA	-	-	-	-	IPR036047: F-box-like domain superfamily	GO:0005515: protein binding	-	-
Nl.chr02.1003	-1.05748	5.84e-12	uncharacterized protein LOC111051069	PREDICTED: Nilaparvata lugens uncharacterized LOC111051069 (LOC111051069), mRNA	-	-	cognition	DUF4781 superfamily	IPR031962: Domain of unknown function DUF4781	GO:0005622: intracellular; GO:0005623: cell; GO:0005737: cytoplasm; GO:0005829: cytosol; GO:0007616: long-term memory; GO:0009306: protein secretion	-	-
Nl.chr02.1007	3.53004	2.58e-39	uncharacterized protein LOC111051053	PREDICTED: Nilaparvata lugens uncharacterized LOC111051053 (LOC111051053), mRNA	-	-	-	-	-	-	-	-
Nl.chr02.1009	-1.30839	2.55e-19	uncharacterized protein LOC111050932, partial	PREDICTED: Nilaparvata lugens uncharacterized LOC111050932 (LOC111050932), partial mRNA	-	-	-	-	-	-	-	-
Nl.chr02.1016	1.95525	4.15e-15	uncharacterized protein LOC111050916 isoform X1	PREDICTED: Nilaparvata lugens uncharacterized LOC111050916 (LOC111050916), transcript variant X1, mRNA	-	-	-	-	IPR027267: AH/BAR domain superfamily	-	-	-
Nl.chr02.1029	2.17462	0.00615753	uncharacterized protein LOC111050913	PREDICTED: Nilaparvata lugens uncharacterized LOC111050913 (LOC111050913), mRNA	-	-	-	-	-	-	-	-
Nl.chr02.1036	1.36001	2.05e-23	uncharacterized protein LOC111050884 isoform X1	PREDICTED: Nilaparvata lugens uncharacterized LOC111050884 (LOC111050884), transcript variant X2, mRNA	-	-	-	DNA_BRE_C superfamily	IPR011010: DNA breaking-rejoining enzyme, catalytic core; IPR013762: Integrase-like, catalytic domain superfamily	GO:0003677: DNA binding; GO:0006310: DNA recombination; GO:0015074: DNA integration	-	-
Nl.chr02.1039	-1.82937	0.0175752	uncharacterized protein LOC111050868	PREDICTED: Nilaparvata lugens uncharacterized LOC111050868 (LOC111050868), mRNA	-	-	-	-	-	-	-	-
Nl.chr02.1041	-1.05918	4.2e-30	uncharacterized protein LOC111050808	PREDICTED: Nilaparvata lugens interaptin-like (LOC111043912), mRNA	-	-	-	-	-	GO:0000705: achiasmate meiosis I; GO:0005622: intracellular; GO:0005623: cell; GO:0005634: nucleus; GO:0005654: nucleoplasm; GO:0005700: polytene chromosome; GO:0007143: female meiotic nuclear division; GO:0007292: female gamete generation; GO:0007552: metamorphosis; GO:0010629: negative regulation of gene expression; GO:0016321: female meiosis chromosome segregation; GO:0019953: sexual reproduct…	K03233: EEF1G;elongation factor 1-gamma	-
Nl.chr02.1043	1.66622	2.63e-26	uncharacterized protein LOC111050770	PREDICTED: Nilaparvata lugens uncharacterized LOC111050770 (LOC111050770), mRNA	-	-	SET (Su(var)3-9, Enhancer-of-zeste, Trithorax) domain	-	-	-	K11428: SETD8;[histone H4]-lysine20 N-methyltransferase SETD8 [EC:2.1.1.361]	-
Nl.chr02.1053	3.36655	9.04e-10	uncharacterized protein LOC111050760	Nilaparvata lugens clone Nl43 salivary protein mRNA, complete cds	-	-	-	-	-	-	-	-
Nl.chr02.1058	-1.67851	5.18e-06	uncharacterized protein LOC111050699 isoform X3	PREDICTED: Nilaparvata lugens uncharacterized LOC111050699 (LOC111050699), transcript variant X3, mRNA	-	-	-	-	-	-	-	-
Nl.chr02.1061	5.93976	1.65e-05	uncharacterized protein LOC111050695; hypothetical protein LSTR_LSTR014660	PREDICTED: Nilaparvata lugens uncharacterized LOC111050695 (LOC111050695), mRNA	-	-	-	-	-	-	-	-
Nl.chr02.1065	1.16596	1.46e-06	uncharacterized protein LOC111050629; hypothetical protein LSTR_LSTR001541	PREDICTED: Nilaparvata lugens uncharacterized LOC111050629 (LOC111050629), mRNA	-	-	-	-	-	-	-	-
Nl.chr02.1069	-1.15837	6.09e-33	uncharacterized protein LOC111050600	PREDICTED: Nilaparvata lugens uncharacterized LOC111050600 (LOC111050600), mRNA	-	-	BTB/POZ domain	BTB_POZ superfamily	IPR000210: BTB/POZ domain; IPR008709: Neurochondrin; IPR011333: SKP1/BTB/POZ domain superfamily; IPR011989: Armadillo-like helical; IPR016024: Armadillo-type fold	GO:0005515: protein binding; GO:0042752: regulation of circadian rhythm	K22499: ARMC5;armadillo repeat-containing protein 5	-
Nl.chr02.1076	1.90574	2.76e-13	uncharacterized protein LOC111050577; hypothetical protein LSTR_LSTR000380	PREDICTED: Nilaparvata lugens uncharacterized LOC111050577 (LOC111050577), mRNA	-	-	DM4/DM12 family	DM4_12 superfamily	IPR006631: Protein of unknown function DM4/12	-	-	-
Nl.chr02.1080	-1.19944	1.4e-30	uncharacterized protein LOC111050548 isoform X1	PREDICTED: Nilaparvata lugens uncharacterized LOC111051029 (LOC111051029), transcript variant X2, mRNA	Cell adhesion molecule 1	-	Immunoglobulin	Ig superfamily	IPR007110: Immunoglobulin-like domain; IPR013162: CD80-like, immunoglobulin C2-set; IPR013783: Immunoglobulin-like fold; IPR036179: Immunoglobulin-like domain superfamily	GO:0007157: heterophilic cell-cell adhesion via plasma membrane cell adhesion molecules	-	-
Nl.chr02.1082	1.10592	1.25e-18	uncharacterized protein LOC111050503 isoform X1	Nilaparvata lugens chitin deacetylase 1 mRNA, complete cds	-	-	It is involved in the biological process described with	LDLa superfamily	IPR002172: Low-density lipoprotein (LDL) receptor class A repeat; IPR002557: Chitin binding domain; IPR011330: Glycoside hydrolase/deacetylase, beta/alpha-barrel; IPR023415: Low-density lipoprotein (LDL) receptor class A, conserved site; IPR036055: LDL receptor-like superfamily; IPR036508: Chitin binding domain superfamily	GO:0004099: chitin deacetylase activity; GO:0004568: chitinase activity; GO:0005515: protein binding; GO:0005576: extracellular region; GO:0005975: carbohydrate metabolic process; GO:0006032: chitin catabolic process; GO:0007275: multicellular organism development; GO:0007424: open tracheal system development; GO:0007632: visual behavior; GO:0008061: chitin binding; GO:0035001: dorsal trunk growt…	-	-
Nl.chr02.1103	1.13238	6.36e-06	uncharacterized protein LOC111050469	PREDICTED: Nilaparvata lugens uncharacterized LOC111052296 (LOC111052296), mRNA	-	-	-	-	-	-	-	-
Nl.chr02.1104	1.14113	2.06e-05	uncharacterized protein LOC111050458; hypothetical protein LSTR_LSTR003275	PREDICTED: Nilaparvata lugens uncharacterized LOC111050458 (LOC111050458), mRNA	-	-	C1q domain	C1q superfamily	IPR001073: C1q domain; IPR008983: Tumour necrosis factor-like domain superfamily	GO:0005515: protein binding	-	-
Nl.chr02.1125	1.33634	0.00296498	uncharacterized protein LOC111050421; PREDICTED: immediate early response gene 5-like protein	PREDICTED: Nilaparvata lugens uncharacterized LOC111050421 (LOC111050421), mRNA	Immediate early response gene 5-like protein	-	Immediate early response protein (IER)	IER superfamily	IPR008653: Immediate early response	-	-	-
Nl.chr02.1126	1.06424	0.0159665	uncharacterized protein LOC111050403	PREDICTED: Nilaparvata lugens uncharacterized LOC111050403 (LOC111050403), mRNA	-	-	-	-	-	-	-	-
Nl.chr02.1132	2.23251	0.00574306	uncharacterized protein LOC111050398	PREDICTED: Nilaparvata lugens uncharacterized LOC111050398 (LOC111050398), mRNA	-	-	-	-	-	-	-	-
Nl.chr02.1143	2.7808	0.000226164	uncharacterized protein LOC111050339	PREDICTED: Nilaparvata lugens uncharacterized LOC111050339 (LOC111050339), mRNA	-	-	-	-	-	-	-	-
Nl.chr02.1151	-1.41129	5.39e-23	uncharacterized protein LOC111050269 isoform X1	-	-	-	nucleic acid binding	DDE_Tnp_ISL3 superfamily	IPR013087: Zinc finger C2H2-type; IPR018289: MULE transposase domain	GO:0003676: nucleic acid binding	-	-
Nl.chr02.1167	-1.0538	3.91e-25	uncharacterized protein LOC111050268	PREDICTED: Nilaparvata lugens uncharacterized LOC111050268 (LOC111050268), mRNA	-	-	nucleic acid binding	DDE_Tnp_ISL3 superfamily	IPR011004: Trimeric LpxA-like superfamily; IPR018289: MULE transposase domain	-	-	-
Nl.chr02.1169	3.68996	1.08e-12	uncharacterized protein LOC111050236 isoform X3	Nilaparvata lugens clone Nl44 salivary protein mRNA, complete cds	-	-	-	PHA03247 superfamily	-	-	-	-
Nl.chr02.1174	2.50906	2.69e-11	uncharacterized protein LOC111050188	PREDICTED: Nilaparvata lugens uncharacterized LOC111050188 (LOC111050188), mRNA	-	-	sodium channel regulator activity	TipE superfamily	IPR031578: Na channel auxiliary subunit TipE	GO:0002028: regulation of sodium ion transport; GO:0016020: membrane; GO:0016021: integral component of membrane; GO:0017080: sodium channel regulator activity; GO:0065009: regulation of molecular function	-	-
Nl.chr02.1175	2.15187	9.57e-13	uncharacterized protein LOC111050145	PREDICTED: Nilaparvata lugens uncharacterized LOC111050145 (LOC111050145), mRNA	-	-	K02A2.6-like	PTZ00368 superfamily	IPR021109: Aspartic peptidase domain superfamily	-	-	-
Nl.chr02.1191	1.35011	0.0236358	uncharacterized protein LOC111050125	PREDICTED: Nilaparvata lugens uncharacterized LOC111050125 (LOC111050125), mRNA	-	-	protein dimerization activity	-	-	-	-	-
Nl.chr02.1207	-1.1555	4.66e-19	uncharacterized protein LOC111050074	PREDICTED: Nilaparvata lugens uncharacterized LOC111050074 (LOC111050074), mRNA	-	-	-	-	IPR000859: CUB domain; IPR035914: Spermadhesin, CUB domain superfamily	-	-	-
Nl.chr02.1212	-1.18233	9.08e-09	uncharacterized protein LOC111050041	PREDICTED: Nilaparvata lugens uncharacterized LOC111050041 (LOC111050041), mRNA	-	-	-	-	-	-	-	-
Nl.chr02.1221	1.1659	0.000521532	uncharacterized protein LOC111049976	-	Probable RNA-directed DNA polymerase from transposon BS	-	Reverse transcriptase (RNA-dependent DNA polymerase)	RT_like superfamily	IPR000477: Reverse transcriptase domain	-	-	-
Nl.chr02.1227	-1.23745	1.91e-33	uncharacterized protein LOC111049971 isoform X3	Nilaparvata lugens chitin deacetylase 4 mRNA, complete cds	-	-	chitin binding. It is involved in the biological process described with chitin metabolic process	CBM_14 superfamily	IPR002557: Chitin binding domain; IPR036508: Chitin binding domain superfamily	GO:0004568: chitinase activity; GO:0005576: extracellular region; GO:0006032: chitin catabolic process; GO:0008061: chitin binding	-	-
Nl.chr02.1238	-1.05023	3e-13	uncharacterized protein LOC111049971 isoform X2	PREDICTED: Nilaparvata lugens uncharacterized LOC111049971 (LOC111049971), transcript variant X2, mRNA	-	-	-	PHA03309 superfamily	-	-	-	-
Nl.chr02.1239	2.41181	7.04e-10	uncharacterized protein LOC111049968; hypothetical protein LSTR_LSTR003458	PREDICTED: Nilaparvata lugens uncharacterized LOC111049968 (LOC111049968), mRNA	-	-	Calcium-dependent calmodulin binding	CALM_bind superfamily	IPR000048: IQ motif, EF-hand binding site; IPR033207: Centriolar coiled-coil protein of 110kDa	GO:0000226: microtubule cytoskeleton organization; GO:0005515: protein binding; GO:0005622: intracellular; GO:0005623: cell; GO:0005737: cytoplasm; GO:0005814: centriole; GO:0005815: microtubule organizing center; GO:0007049: cell cycle; GO:0007098: centrosome cycle; GO:0007099: centriole replication; GO:0015630: microtubule cytoskeleton; GO:0032465: regulation of cytokinesis; GO:0044085: cellula…	K16453: CCP110,CEP110;centrosomal protein CEP110	-
Nl.chr02.1247	-1.00708	1.42e-06	uncharacterized protein LOC111049884 isoform X1	PREDICTED: Nilaparvata lugens uncharacterized LOC111049884 (LOC111049884), transcript variant X1, mRNA	-	-	-	-	-	-	-	-
Nl.chr02.1268	-1.65896	2.81e-46	uncharacterized protein LOC111049824	PREDICTED: Nilaparvata lugens uncharacterized LOC111049824 (LOC111049824), mRNA	-	-	-	-	-	GO:0006935: chemotaxis; GO:0007275: multicellular organism development; GO:0007399: nervous system development; GO:0007409: axonogenesis; GO:0008045: motor neuron axon guidance; GO:0009605: response to external stimulus; GO:0030182: neuron differentiation; GO:0042221: response to chemical; GO:0048666: neuron development; GO:0048667: cell morphogenesis involved in neuron differentiation; GO:004869…	-	-
Nl.chr02.1274	2.31934	0.00115235	uncharacterized protein LOC111049768; hypothetical protein PFLUV_G00261630	PREDICTED: Nilaparvata lugens uncharacterized LOC111060523 (LOC111060523), mRNA	-	-	CYTH	CYTH-like_Pase superfamily	IPR008173: Adenylyl cyclase CyaB; IPR023577: CYTH domain; IPR033469: CYTH-like domain superfamily	-	-	-
Nl.chr02.1285	1.87222	1.03e-05	uncharacterized protein LOC111049714; hypothetical protein B7P43_G13333	-	Probable RNA-directed DNA polymerase from transposon X-element; Retrovirus-related Pol polyprotein from type-1 retrotransposable element R1 (Fragment)	-	Reverse transcriptase (RNA-dependent DNA polymerase)	EEP superfamily	IPR000477: Reverse transcriptase domain; IPR036691: Endonuclease/exonuclease/phosphatase superfamily	-	-	-
Nl.chr02.1289	2.43361	3.92e-12	uncharacterized protein LOC111049714; hypothetical protein B7P43_G10478, partial	PREDICTED: Nilaparvata lugens uncharacterized LOC111056919 (LOC111056919), mRNA	Probable RNA-directed DNA polymerase from transposon BS; LINE-1 retrotransposable element ORF2 protein	-	Reverse transcriptase (RNA-dependent DNA polymerase)	RT_like superfamily	IPR000477: Reverse transcriptase domain	-	-	-
Nl.chr02.1290	2.69191	5.69e-13	uncharacterized protein LOC111049654, partial; helicase ARIP4	PREDICTED: Nilaparvata lugens uncharacterized LOC111049654 (LOC111049654), partial mRNA	Helicase ARIP4	KOG0383: Predicted helicase; KOG0384: Chromodomain-helicase DNA-binding protein; KOG0385: Chromatin remodeling complex WSTF-ISWI, small subunit; KOG0386: Chromatin remodeling complex SWI/SNF, component SWI2 and related ATPases (DNA/RNA helicase superfamily); KOG0387: Transcription-coupled repair protein CSB/RAD26 (contains SNF2 family DNA-dependent ATPase domain); KOG0388: SNF2 family DNA-depende…	helicase superfamily c-terminal domain	PHA03247 superfamily	IPR000330: SNF2-related, N-terminal domain; IPR001650: Helicase, C-terminal; IPR014001: Helicase superfamily 1/2, ATP-binding domain; IPR027417: P-loop containing nucleoside triphosphate hydrolase; IPR038718: SNF2-like, N-terminal domain superfamily	GO:0005524: ATP binding	K10876: RAD54L2;RAD54-like protein 2 [EC:3.6.4.12]	-
Nl.chr02.1301	1.24517	1.38e-13	uncharacterized protein LOC111049645 isoform X2; hypothetical protein LSTR_LSTR006104	PREDICTED: Nilaparvata lugens uncharacterized LOC111049645 (LOC111049645), transcript variant X2, mRNA	-	-	-	zf-AD superfamily	IPR012934: Zinc finger, AD-type	GO:0005634: nucleus; GO:0008270: zinc ion binding	-	-
Nl.chr02.1305	1.05468	0.00194327	uncharacterized protein LOC111049520; hypothetical protein LSTR_LSTR007439	PREDICTED: Nilaparvata lugens uncharacterized LOC111049520 (LOC111049520), mRNA	-	-	Trypsin-like serine protease	Tryp_SPc superfamily	IPR001254: Serine proteases, trypsin domain; IPR009003: Peptidase S1, PA clan	GO:0004252: serine-type endopeptidase activity; GO:0006508: proteolysis; GO:0008592: regulation of Toll signaling pathway; GO:0045087: innate immune response; GO:0050830: defense response to Gram-positive bacterium	K19904: SYT4;synaptotagmin-4	-
Nl.chr02.1308	2.11247	0.00130706	uncharacterized protein LOC111049483; hypothetical protein LSTR_LSTR007782	PREDICTED: Nilaparvata lugens uncharacterized LOC111049483 (LOC111049483), mRNA	-	-	-	-	-	-	-	-
Nl.chr02.1309	1.38076	0.00339765	uncharacterized protein LOC111049455	PREDICTED: Nilaparvata lugens uncharacterized LOC111049455 (LOC111049455), mRNA	-	-	-	Baculo_FP superfamily	IPR001965: Zinc finger, PHD-type; IPR004244: Transposase, L1; IPR004941: Baculovirus FP protein; IPR011011: Zinc finger, FYVE/PHD-type; IPR019786: Zinc finger, PHD-type, conserved site; IPR019787: Zinc finger, PHD-finger	-	-	-
Nl.chr02.1311	2.18652	4.91e-06	uncharacterized protein LOC111049431; hypothetical protein LSTR_LSTR002536	PREDICTED: Nilaparvata lugens uncharacterized LOC111049431 (LOC111049431), transcript variant X2, mRNA	-	-	-	RAP-1 superfamily	IPR027417: P-loop containing nucleoside triphosphate hydrolase	-	-	-
Nl.chr02.1351	-1.68685	1.31e-39	uncharacterized protein LOC111049409 isoform X3	PREDICTED: Nilaparvata lugens uncharacterized LOC111049409 (LOC111049409), transcript variant X2, mRNA	-	-	-	PRK08581 superfamily	-	-	-	-
Nl.chr02.1358	3.66432	5.86e-21	uncharacterized protein LOC111049395; R2DM Retrovirus-related Pol polyprotein from type II retrotransposable element	PREDICTED: Nilaparvata lugens uncharacterized LOC111049064 (LOC111049064), mRNA	Retrovirus-related Pol polyprotein from type-1 retrotransposable element R2 (Fragment)	-	Reverse transcriptase (RNA-dependent DNA polymerase)	EEP superfamily	IPR000477: Reverse transcriptase domain; IPR005135: Endonuclease/exonuclease/phosphatase; IPR036691: Endonuclease/exonuclease/phosphatase superfamily	-	-	-
Nl.chr02.1369	1.22317	8.88e-05	uncharacterized protein LOC111049362; hypothetical protein LSTR_LSTR002536	PREDICTED: Nilaparvata lugens uncharacterized LOC111049362 (LOC111049362), mRNA	-	-	-	P-loop_NTPase superfamily	IPR027417: P-loop containing nucleoside triphosphate hydrolase	-	-	-
Nl.chr02.1370	1.3737	0.00711901	uncharacterized protein LOC111049349	PREDICTED: Nilaparvata lugens uncharacterized LOC111049349 (LOC111049349), mRNA	-	-	-	-	-	-	-	-
Nl.chr02.1376	1.1721	0.00962976	uncharacterized protein LOC111049345	PREDICTED: Nilaparvata lugens uncharacterized LOC111049345 (LOC111049345), mRNA	-	-	-	Glyco_tranf_GTA_type superfamily	-	-	-	-
Nl.chr02.1379	1.14986	7.09e-11	uncharacterized protein LOC111049340 isoform X1	PREDICTED: Nilaparvata lugens uncharacterized LOC111049340 (LOC111049340), transcript variant X2, mRNA	-	-	Pleckstrin homology domain.	PH-like superfamily	IPR001849: Pleckstrin homology domain; IPR011993: PH-like domain superfamily	-	-	-
Nl.chr02.1404	1.01731	1.22e-10	uncharacterized protein LOC111049326, partial; hypothetical protein LSTR_LSTR006059	PREDICTED: Nilaparvata lugens uncharacterized LOC111049326 (LOC111049326), partial mRNA	-	-	-	-	-	-	-	-
Nl.chr02.1413	1.58233	2.85e-08	uncharacterized protein LOC111049287; hypothetical protein LSTR_LSTR012589	PREDICTED: Nilaparvata lugens uncharacterized LOC111049287 (LOC111049287), mRNA	-	-	-	RsgA_GTPase superfamily	IPR010914: RsgA GTPase domain; IPR027417: P-loop containing nucleoside triphosphate hydrolase	GO:0003924: GTPase activity; GO:0005525: GTP binding	-	-
Nl.chr02.1415	1.14637	0.00414927	uncharacterized protein LOC111049268	PREDICTED: Nilaparvata lugens uncharacterized LOC111049268 (LOC111049268), transcript variant X3, mRNA	-	-	-	-	IPR008662: Lamina-associated polypeptide 1C; IPR038599: LAP1C-like, C-terminal domain superfamily	-	-	-
Nl.chr02.1417	-1.18564	3.14e-17	uncharacterized protein LOC111049259	PREDICTED: Nilaparvata lugens uncharacterized LOC111049259 (LOC111049259), mRNA	-	-	-	-	-	-	-	-
Nl.chr02.1420	-1.28041	1.19e-08	uncharacterized protein LOC111049204	PREDICTED: Nilaparvata lugens uncharacterized LOC111049204 (LOC111049204), mRNA	Uncharacterized protein C19orf47 homolog	KOG3930: Uncharacterized conserved protein	protein ubiquitination	SAM_superfamily superfamily	IPR013761: Sterile alpha motif/pointed domain superfamily; IPR039161: Uncharacterized protein C19orf47-like	-	-	-
Nl.chr02.1421	-1.02445	6.94e-18	uncharacterized protein LOC111049200	PREDICTED: Nilaparvata lugens uncharacterized LOC111049200 (LOC111049200), mRNA	Microcephalin	-	twin BRCT domain	BRCT superfamily	IPR001357: BRCT domain; IPR022047: Microcephalin-like; IPR036420: BRCT domain superfamily	GO:0005622: intracellular; GO:0005623: cell; GO:0005634: nucleus; GO:0007276: gamete generation; GO:0007277: pole cell development; GO:0007279: pole cell formation; GO:0007399: nervous system development; GO:0007417: central nervous system development; GO:0007420: brain development; GO:0009653: anatomical structure morphogenesis; GO:0009790: embryo development; GO:0016319: mushroom body developme…	K19403: MCPH1;microcephalin	-
Nl.chr02.1429	-1.18814	4.64e-18	uncharacterized protein LOC111049185	PREDICTED: Nilaparvata lugens linear gramicidin synthase subunit D-like (LOC111053063), transcript variant X1, mRNA	Linear gramicidin synthase subunit D	KOG1178: Non-ribosomal peptide synthetase/alpha-aminoadipate reductase and related enzymes	Phosphopantetheine attachment site	YdfG superfamily	IPR000873: AMP-dependent synthetase/ligase; IPR002347: Short-chain dehydrogenase/reductase SDR; IPR006162: Phosphopantetheine attachment site; IPR009081: Phosphopantetheine binding ACP domain; IPR010080: Thioester reductase-like domain; IPR013120: Male sterility, NAD-binding; IPR020806: Polyketide synthase, phosphopantetheine-binding domain; IPR020845: AMP-binding, conserved site; IPR029058: Alph…	GO:0003824: catalytic activity; GO:0031177: phosphopantetheine binding	-	-
Nl.chr02.1441	1.18171	8.14e-37	uncharacterized protein LOC111049180	PREDICTED: Nilaparvata lugens uncharacterized LOC111058795 (LOC111058795), mRNA	-	-	-	rve superfamily	IPR004875: DDE superfamily endonuclease domain; IPR011011: Zinc finger, FYVE/PHD-type	GO:0003676: nucleic acid binding	-	-
Nl.chr02.1444	-1.29524	5.26e-30	uncharacterized protein LOC111049168; hypothetical protein LSTR_LSTR002904	PREDICTED: Nilaparvata lugens uncharacterized LOC111049168 (LOC111049168), mRNA	-	-	Kazal-type serine protease inhibitor domain	KAZAL_FS superfamily	IPR002350: Kazal domain; IPR036058: Kazal domain superfamily	GO:0005515: protein binding	-	-
Nl.chr02.1453	1.36646	0.000108839	uncharacterized protein LOC111049143	PREDICTED: Nilaparvata lugens uncharacterized LOC111049143 (LOC111049143), mRNA	-	-	Zona pellucida (ZP) domain	Zona_pellucida superfamily	IPR001507: Zona pellucida domain	GO:0002165: instar larval or pupal development; GO:0005623: cell; GO:0007424: open tracheal system development; GO:0007472: wing disc morphogenesis; GO:0007475: apposition of dorsal and ventral imaginal disc-derived wing surfaces; GO:0007476: imaginal disc-derived wing morphogenesis; GO:0007552: metamorphosis; GO:0007591: molting cycle, chitin-based cuticle; GO:0008362: chitin-based embryonic cut…	-	-
Nl.chr02.1456	1.33197	8.14e-20	uncharacterized protein LOC111049130 isoform X2	PREDICTED: Nilaparvata lugens uncharacterized LOC111049130 (LOC111049130), transcript variant X2, mRNA	-	-	-	-	IPR013032: EGF-like, conserved site	-	-	-
Nl.chr02.1465	1.46636	0.000232814	uncharacterized protein LOC111049130 isoform X2	PREDICTED: Nilaparvata lugens uncharacterized LOC111049130 (LOC111049130), transcript variant X2, mRNA	-	-	-	-	-	-	-	-
Nl.chr02.1467	-1.32273	1.59e-10	uncharacterized protein LOC111049048 isoform X2; hypothetical protein LSTR_LSTR004948	PREDICTED: Nilaparvata lugens uncharacterized LOC111049048 (LOC111049048), transcript variant X2, mRNA	-	-	-	-	-	-	-	-
Nl.chr02.1475	-1.22639	0.0102721	uncharacterized protein LOC111049025; hypothetical protein LSTR_LSTR003710	PREDICTED: Nilaparvata lugens uncharacterized LOC111061015 (LOC111061015), mRNA	-	-	zinc ion binding	-	-	-	K17604: ZSWIM3;zinc finger SWIM domain-containing protein 3	-
Nl.chr02.1476	1.80394	3.22e-25	uncharacterized protein LOC111049002; hypothetical protein LSTR_LSTR011308, partial	PREDICTED: Nilaparvata lugens uncharacterized LOC111049002 (LOC111049002), mRNA	-	-	-	-	-	-	-	-
Nl.chr02.1487	1.50669	1.03e-07	uncharacterized protein LOC111048951; hypothetical protein LSTR_LSTR013666	PREDICTED: Nilaparvata lugens uncharacterized LOC111048951 (LOC111048951), mRNA	-	-	-	-	-	-	-	-
Nl.chr02.1493	1.12237	2.67e-10	uncharacterized protein LOC111048942; hypothetical protein LSTR_LSTR013153	PREDICTED: Nilaparvata lugens uncharacterized LOC111048942 (LOC111048942), mRNA	-	-	zinc finger	zf-Di19 superfamily	IPR013087: Zinc finger C2H2-type; IPR036236: Zinc finger C2H2 superfamily	GO:0003676: nucleic acid binding	-	-
Nl.chr02.1506	-6.67193	3.96e-07	uncharacterized protein LOC111048703 isoform X1	PREDICTED: Nilaparvata lugens cytoskeleton-associated protein 2-like (LOC111064641), mRNA	-	-	-	CKAP2_C superfamily	IPR029197: Cytoskeleton-associated protein 2, C-terminal	-	-	-
Nl.chr02.1509	-1.57223	0.000129009	uncharacterized protein LOC111048669	PREDICTED: Nilaparvata lugens uncharacterized LOC111048669 (LOC111048669), mRNA	-	-	Reverse transcriptase (RNA-dependent DNA polymerase)	EEP superfamily	IPR036691: Endonuclease/exonuclease/phosphatase superfamily	-	-	-
Nl.chr02.1515	-1.06665	1.38e-30	uncharacterized protein LOC111048655	PREDICTED: Nilaparvata lugens uncharacterized LOC111048655 (LOC111048655), mRNA	-	-	Haemolymph juvenile hormone binding protein (JHBP)	JHBP superfamily	IPR010562: Haemolymph juvenile hormone binding; IPR038606: Takeout superfamily	GO:0005576: extracellular region; GO:0005615: extracellular space; GO:0007623: circadian rhythm; GO:0032504: multicellular organism reproduction	-	-
Nl.chr02.1523	1.8983	2.31e-12	uncharacterized protein LOC111048544; hypothetical protein LSTR_LSTR004059	PREDICTED: Nilaparvata lugens uncharacterized LOC111048544 (LOC111048544), mRNA	-	-	-	F-box-like superfamily	IPR001810: F-box domain; IPR036047: F-box-like domain superfamily; IPR036322: WD40-repeat-containing domain superfamily	GO:0005515: protein binding	-	-
Nl.chr02.1524	2.89612	7.12e-06	uncharacterized protein LOC111048536	PREDICTED: Nilaparvata lugens uncharacterized LOC111048536 (LOC111048536), mRNA	-	-	-	-	-	-	-	-
Nl.chr02.1536	-1.53522	8.26e-40	uncharacterized protein LOC111048518 isoform X2	PREDICTED: Nilaparvata lugens uncharacterized LOC111048518 (LOC111048518), transcript variant X3, mRNA	-	-	Zona pellucida (ZP) domain	PAN_APPLE superfamily	IPR001507: Zona pellucida domain; IPR003609: PAN/Apple domain	GO:0000902: cell morphogenesis; GO:0016020: membrane; GO:0016021: integral component of membrane; GO:0048856: anatomical structure development	K01487: E3.5.4.3,guaD;guanine deaminase [EC:3.5.4.3]	-
Nl.chr02.1538	1.21751	4.28e-08	uncharacterized protein LOC111048503; PREDICTED: serine-rich adhesin for platelets-like	PREDICTED: Nilaparvata lugens uncharacterized LOC111048503 (LOC111048503), transcript variant X3, mRNA	-	-	-	-	-	-	K20478: GOLGB1;golgin subfamily B member 1	-
Nl.chr02.1569	1.49253	1.57e-36	uncharacterized protein LOC111048478	PREDICTED: Nilaparvata lugens uncharacterized LOC111048478 (LOC111048478), mRNA	-	-	catalytic activity. It is involved in the biological process described with metabolic process	DUF229 superfamily	IPR004245: Protein of unknown function DUF229; IPR017850: Alkaline-phosphatase-like, core domain superfamily	GO:0003824: catalytic activity	-	-
Nl.chr02.1601	-1.67995	5.81e-33	uncharacterized protein LOC111048366	PREDICTED: Nilaparvata lugens uncharacterized LOC111048366 (LOC111048366), mRNA	-	-	-	-	-	-	-	-
Nl.chr02.1602	1.51602	1.96e-19	uncharacterized protein LOC111048364	PREDICTED: Nilaparvata lugens uncharacterized LOC111048364 (LOC111048364), mRNA	-	-	-	DM4_12 superfamily	-	GO:0007608: sensory perception of smell; GO:0045471: response to ethanol; GO:0048149: behavioral response to ethanol	-	-
Nl.chr02.1606	1.53122	3.56e-24	uncharacterized protein LOC111048363	-	-	-	detection of mechanical stimulus	-	IPR004941: Baculovirus FP protein	GO:0001965: G-protein alpha-subunit binding; GO:0005262: calcium channel activity; GO:0016020: membrane; GO:0050982: detection of mechanical stimulus; GO:0070588: calcium ion transmembrane transport	K04988: PKD1L2;polycystin 1L2	-
Nl.chr02.1610	1.34682	1.54e-10	uncharacterized protein LOC111048270; PREDICTED: protein shisa-4-like	PREDICTED: Nilaparvata lugens uncharacterized LOC111048270 (LOC111048270), mRNA	-	-	-	-	-	-	-	-
Nl.chr02.1611	1.6594	0.000410249	uncharacterized protein LOC111048216	PREDICTED: Nilaparvata lugens uncharacterized LOC111048216 (LOC111048216), mRNA	-	-	Jerky protein homolog-like	rve superfamily	IPR004875: DDE superfamily endonuclease domain; IPR006600: HTH CenpB-type DNA-binding domain	GO:0003676: nucleic acid binding	-	-
Nl.chr02.1612	-1.35174	2.85e-13	uncharacterized protein LOC111048205 isoform X1; hypothetical protein LSTR_LSTR016401; unnamed protein product	PREDICTED: Nilaparvata lugens uncharacterized LOC111060215 (LOC111060215), transcript variant X2, mRNA	-	-	-	DUF4670 superfamily	-	-	-	-
Nl.chr02.1614	-1.72626	0.000290516	uncharacterized protein LOC111048183	PREDICTED: Nilaparvata lugens uncharacterized LOC111048183 (LOC111048183), mRNA	G/T mismatch-specific thymine DNA glycosylase	KOG4120: G/T mismatch-specific thymine DNA glycosylase	DNA binding domain with preference for A/T rich regions	GREB1 superfamily	IPR005122: Uracil-DNA glycosylase-like; IPR015637: G/U mismatch-specific DNA glycosylase; IPR017956: AT hook, DNA-binding motif; IPR036895: Uracil-DNA glycosylase-like domain superfamily	GO:0003690: double-stranded DNA binding; GO:0004844: uracil DNA N-glycosylase activity; GO:0005622: intracellular; GO:0005623: cell; GO:0005634: nucleus; GO:0006284: base-excision repair; GO:0006285: base-excision repair, AP site formation; GO:0006298: mismatch repair; GO:0008263: pyrimidine-specific mismatch base pair DNA N-glycosylase activity	K20813: TDG;thymine-DNA glycosylase [EC:3.2.2.29]	-
Nl.chr02.1625	-1.34666	5.76e-11	uncharacterized protein LOC111048116	PREDICTED: Nilaparvata lugens uncharacterized LOC111048116 (LOC111048116), mRNA	-	-	-	CPSase_L_D2 superfamily	-	-	-	-
Nl.chr02.1631	-1.19117	3.82e-21	uncharacterized protein LOC111048054	PREDICTED: Nilaparvata lugens uncharacterized LOC111048054 (LOC111048054), mRNA	-	-	-	-	-	-	-	-
Nl.chr02.1643	-1.31661	3.9e-14	uncharacterized protein LOC111048047	PREDICTED: Nilaparvata lugens uncharacterized LOC111048047 (LOC111048047), mRNA	-	-	-	-	-	-	-	-
Nl.chr02.1664	1.08768	9.48e-18	uncharacterized protein LOC111048038	PREDICTED: Nilaparvata lugens uncharacterized LOC111048038 (LOC111048038), mRNA	-	-	-	-	-	-	-	-
Nl.chr02.1670	1.65406	1.56e-62	uncharacterized protein LOC111047970; hypothetical protein LSTR_LSTR006189	PREDICTED: Nilaparvata lugens uncharacterized LOC111047970 (LOC111047970), mRNA	Thioredoxin domain-containing protein 6	-	Domain of unknown function (DUF4746)	PRK07764 superfamily	IPR013766: Thioredoxin domain; IPR017937: Thioredoxin, conserved site; IPR031827: Domain of unknown function DUF4746; IPR036249: Thioredoxin-like superfamily	GO:0045454: cell redox homeostasis	K19868: NME8,TXNDC3;thioredoxin domain-containing protein 3	-
Nl.chr02.1674	-1.0898	3.46e-13	uncharacterized protein LOC111047847	PREDICTED: Nilaparvata lugens uncharacterized LOC111047847 (LOC111047847), mRNA	-	-	MADF	BESS superfamily	IPR004210: BESS motif; IPR006578: MADF domain; IPR039353: Transcription factor Adf-1	GO:0003677: DNA binding	-	-
Nl.chr02.1683	1.6869	0.00458452	uncharacterized protein LOC111047785 isoform X2	PREDICTED: Nilaparvata lugens uncharacterized LOC111056600 (LOC111056600), mRNA	-	-	-	-	IPR029799: F-box only protein 11	GO:0000151: ubiquitin ligase complex; GO:0016567: protein ubiquitination	-	-
Nl.chr02.1685	1.40681	0.00305905	uncharacterized protein LOC111047747	PREDICTED: Nilaparvata lugens uncharacterized LOC111047747 (LOC111047747), mRNA	-	-	Ion channel	Ion_trans_2 superfamily	IPR013099: Potassium channel domain	-	-	-
Nl.chr02.1688	-1.20188	1.28e-11	uncharacterized protein LOC111047693; hypothetical protein LSTR_LSTR004473	PREDICTED: Nilaparvata lugens uncharacterized LOC111047693 (LOC111047693), mRNA	-	-	zinc finger	-	-	GO:0003729: mRNA binding; GO:0005622: intracellular; GO:0005623: cell; GO:0005634: nucleus	-	-
Nl.chr02.1690	3.41493	5.05e-10	uncharacterized protein LOC111047642	PREDICTED: Nilaparvata lugens uncharacterized LOC111047642 (LOC111047642), mRNA	-	-	Helix-turn-helix domain	BrkDBD superfamily	IPR009057: Homeobox-like domain superfamily; IPR018586: Brinker DNA-binding domain	GO:0000122: negative regulation of transcription by RNA polymerase II; GO:0000980: RNA polymerase II distal enhancer sequence-specific DNA binding; GO:0001655: urogenital system development; GO:0002165: instar larval or pupal development; GO:0003700: DNA-binding transcription factor activity; GO:0005622: intracellular; GO:0005623: cell; GO:0005634: nucleus; GO:0007154: cell communication; GO:0007…	-	-
Nl.chr02.1697	-1.28447	3.98e-26	uncharacterized protein LOC111047608	PREDICTED: Nilaparvata lugens uncharacterized LOC111047608 (LOC111047608), mRNA	-	-	-	EB superfamily	IPR006149: EB domain	-	-	-
Nl.chr02.1707	-1.63419	1.7e-28	uncharacterized protein LOC111047601; hypothetical protein LSTR_LSTR003592	PREDICTED: Nilaparvata lugens uncharacterized LOC111047601 (LOC111047601), mRNA	-	-	Sad1 / UNC-like C-terminal	-	-	GO:0000724: double-strand break repair via homologous recombination; GO:0005622: intracellular; GO:0005623: cell; GO:0005634: nucleus; GO:0005635: nuclear envelope; GO:0005737: cytoplasm; GO:0006997: nucleus organization; GO:0006998: nuclear envelope organization; GO:0007097: nuclear migration; GO:0010256: endomembrane system organization; GO:0012505: endomembrane system; GO:0031981: nuclear lume…	K19347: SUN1_2;SUN domain-containing protein 1/2	-
Nl.chr02.1713	1.24955	0.00073157	uncharacterized protein LOC111047585	PREDICTED: Nilaparvata lugens uncharacterized LOC111047585 (LOC111047585), mRNA	-	-	BESS motif	BESS superfamily	IPR004210: BESS motif; IPR006578: MADF domain; IPR039353: Transcription factor Adf-1	GO:0003677: DNA binding	-	-
Nl.chr02.1719	3.96055	6.19e-12	uncharacterized protein LOC111047578	PREDICTED: Nilaparvata lugens uncharacterized LOC111047578 (LOC111047578), mRNA	-	-	C-type lectin (CTL) or carbohydrate-recognition domain (CRD)	CLECT superfamily	IPR001304: C-type lectin-like; IPR016186: C-type lectin-like/link domain superfamily; IPR016187: C-type lectin fold; IPR018378: C-type lectin, conserved site	GO:0030246: carbohydrate binding	-	-
Nl.chr02.1720	-1.33824	9.72e-17	uncharacterized protein LOC111047512; hypothetical protein LSTR_LSTR012412	PREDICTED: Nilaparvata lugens uncharacterized LOC111047512 (LOC111047512), mRNA	-	-	Beat protein	Ig superfamily	IPR003599: Immunoglobulin subtype; IPR007110: Immunoglobulin-like domain; IPR013162: CD80-like, immunoglobulin C2-set; IPR013783: Immunoglobulin-like fold; IPR036179: Immunoglobulin-like domain superfamily	-	-	-
Nl.chr02.1723	2.52653	2.42e-27	uncharacterized protein LOC111047493; hypothetical protein EVAR_44611_1	PREDICTED: Nilaparvata lugens uncharacterized LOC111047498 (LOC111047498), mRNA	-	-	Alcohol dehydrogenase transcription factor Myb/SANT-like	GT1 superfamily	IPR006578: MADF domain	-	-	-
Nl.chr02.1727	1.07243	5.44e-18	uncharacterized protein LOC111047487 isoform X2	PREDICTED: Nilaparvata lugens uncharacterized LOC111047487 (LOC111047487), transcript variant X2, mRNA	-	-	-	ROM1 superfamily	-	-	-	-
Nl.chr02.1739	1.82072	1.8e-15	uncharacterized protein LOC111047326	PREDICTED: Nilaparvata lugens jerky protein homolog-like (LOC111060671), mRNA	-	-	helix-turn-helix, Psq domain	HTH_psq superfamily	IPR004875: DDE superfamily endonuclease domain; IPR007889: DNA binding HTH domain, Psq-type; IPR009057: Homeobox-like domain superfamily	GO:0003677: DNA binding	-	-
Nl.chr02.1740	-1.4251	7.87e-07	uncharacterized protein LOC111047074 isoform X1	PREDICTED: Nilaparvata lugens uncharacterized LOC111047074 (LOC111047074), transcript variant X3, mRNA	-	-	SERTA motif	SERTA superfamily	IPR009263: SERTA domain; IPR020878: Ribulose bisphosphate carboxylase, large chain, active site	GO:0000287: magnesium ion binding; GO:0015977: carbon fixation; GO:0016984: ribulose-bisphosphate carboxylase activity; GO:0051726: regulation of cell cycle	-	-
Nl.chr02.1744	2.26467	9.44e-11	uncharacterized protein LOC111047018	PREDICTED: Nilaparvata lugens uncharacterized LOC111047018 (LOC111047018), mRNA	Putative serine/threonine-protein kinase haspin homolog	KOG2464: Serine/threonine kinase (haspin family)	Domain of unknown function	Haspin_kinase superfamily	IPR000719: Protein kinase domain; IPR011009: Protein kinase-like domain superfamily; IPR017441: Protein kinase, ATP binding site	GO:0005524: ATP binding; GO:0005622: intracellular; GO:0005623: cell; GO:0005634: nucleus; GO:0005737: cytoplasm; GO:0007154: cell communication; GO:0023052: signaling; GO:0035556: intracellular signal transduction; GO:0051276: chromosome organization; GO:0051716: cellular response to stimulus; GO:0072354: histone kinase activity (H3-T3 specific); GO:0072355: histone H3-T3 phosphorylation	K16315: GSG2;serine/threonine-protein kinase haspin [EC:2.7.11.1]	-
Nl.chr02.1746	1.08976	0.000294021	uncharacterized protein LOC111046983	PREDICTED: Nilaparvata lugens uncharacterized LOC111046983 (LOC111046983), transcript variant X6, misc_RNA	-	-	-	-	-	-	-	-
Nl.chr02.1747	1.18107	2.16e-08	uncharacterized protein LOC111046907	PREDICTED: Nilaparvata lugens uncharacterized LOC111046907 (LOC111046907), mRNA	-	-	Peptidyl-prolyl cis-trans isomerase activity. It is involved in the biological process described with protein folding	DUF4792 superfamily	IPR032008: Domain of unknown function DUF4792; IPR032010: Domain of unknown function DUF4793	GO:0000398: mRNA splicing, via spliceosome; GO:0000413: protein peptidyl-prolyl isomerization; GO:0003755: peptidyl-prolyl cis-trans isomerase activity; GO:0010467: gene expression	K12737: SDCCAG10;peptidyl-prolyl cis-trans isomerase SDCCAG10 [EC:5.2.1.8]	-
Nl.chr02.1763	1.14454	2.25e-13	uncharacterized protein LOC111046879	PREDICTED: Nilaparvata lugens uncharacterized LOC111046879 (LOC111046879), mRNA	-	-	-	Cornifin superfamily	-	-	-	-
Nl.chr02.1765	-2.85132	8.08e-07	uncharacterized protein LOC111046838; hypothetical protein LSTR_LSTR005240	PREDICTED: Nilaparvata lugens uncharacterized LOC111046838 (LOC111046838), mRNA	-	-	-	DUF4728 superfamily	IPR031720: Protein of unknown function DUF4728	GO:0016020: membrane; GO:0016021: integral component of membrane	-	-
Nl.chr02.1766	2.49052	1.79e-26	uncharacterized protein LOC111046816; hypothetical protein LSTR_LSTR001251	PREDICTED: Nilaparvata lugens uncharacterized LOC111046816 (LOC111046816), mRNA	-	-	-	-	-	GO:0007154: cell communication; GO:0007224: smoothened signaling pathway; GO:0007616: long-term memory; GO:0023052: signaling; GO:0035207: negative regulation of hemocyte proliferation; GO:0045471: response to ethanol; GO:0048149: behavioral response to ethanol; GO:0051716: cellular response to stimulus	-	-
Nl.chr02.1771	-2.29003	1.69e-29	uncharacterized protein LOC111046813	PREDICTED: Nilaparvata lugens uncharacterized LOC111046813 (LOC111046813), mRNA	-	-	HAUS augmin-like complex subunit 6 N-terminus	235kDa-fam superfamily	IPR026797: HAUS augmin-like complex subunit 6; IPR028163: HAUS augmin-like complex subunit 6, N-terminal	GO:0000278: mitotic cell cycle; GO:0005622: intracellular; GO:0005623: cell; GO:0005819: spindle; GO:0007052: mitotic spindle organization; GO:0007088: regulation of mitotic nuclear division; GO:0015630: microtubule cytoskeleton; GO:0051225: spindle assembly; GO:0070652: HAUS complex	K16589: HAUS6;HAUS augmin-like complex subunit 6	-
Nl.chr02.1776	-1.81863	8.94e-08	uncharacterized protein LOC111046802	-	-	-	-	SH3_and_anchor superfamily	IPR004244: Transposase, L1; IPR011011: Zinc finger, FYVE/PHD-type; IPR013083: Zinc finger, RING/FYVE/PHD-type; IPR019786: Zinc finger, PHD-type, conserved site; IPR019787: Zinc finger, PHD-finger	-	-	-
Nl.chr02.1777	-1.18391	1.41e-16	uncharacterized protein LOC111046750 isoform X2	PREDICTED: Nilaparvata lugens uncharacterized LOC111046750 (LOC111046750), transcript variant X2, mRNA	Peroxidasin homolog	KOG2408: Peroxidase/oxygenase	Animal haem peroxidase	An_peroxidase superfamily	IPR010255: Haem peroxidase superfamily; IPR019791: Haem peroxidase, animal-type; IPR037120: Haem peroxidase domain superfamily, animal type	GO:0004601: peroxidase activity; GO:0006979: response to oxidative stress; GO:0020037: heme binding; GO:0055114: oxidation-reduction process; GO:0097237: cellular response to toxic substance; GO:0098869: cellular oxidant detoxification	K19511: PXDN,VPO1;peroxidase [EC:1.11.1.7]	-
Nl.chr02.1787	-1.10889	1.79e-08	uncharacterized protein LOC111046659	PREDICTED: Nilaparvata lugens uncharacterized LOC111050649 (LOC111050649), mRNA	Retrovirus-related Pol polyprotein from transposon 297	-	K02A2.6-like	Integrase_H2C2 superfamily	IPR000477: Reverse transcriptase domain; IPR001584: Integrase, catalytic core; IPR012337: Ribonuclease H-like superfamily; IPR036397: Ribonuclease H superfamily; IPR041373: Reverse transcriptase, RNase H-like domain; IPR041588: Integrase zinc-binding domain	GO:0003676: nucleic acid binding; GO:0015074: DNA integration	-	-
Nl.chr02.1796	1.05989	1.08e-14	uncharacterized protein LOC111046619; hypothetical protein LSTR_LSTR013071	PREDICTED: Nilaparvata lugens uncharacterized LOC111046619 (LOC111046619), mRNA	-	-	-	P-loop_NTPase superfamily	IPR027417: P-loop containing nucleoside triphosphate hydrolase	-	-	-
Nl.chr02.1798	5.29331	1.76e-05	uncharacterized protein LOC111046587; hypothetical protein LSTR_LSTR008146	PREDICTED: Nilaparvata lugens uncharacterized LOC111046587 (LOC111046587), mRNA	-	-	Ankyrin repeats (many copies)	PHA03095 superfamily	IPR002110: Ankyrin repeat; IPR020683: Ankyrin repeat-containing domain; IPR036770: Ankyrin repeat-containing domain superfamily	GO:0005515: protein binding	-	-
Nl.chr02.1801	-1.47723	1.92e-26	uncharacterized protein LOC111046503	PREDICTED: Nilaparvata lugens uncharacterized LOC111046503 (LOC111046503), mRNA	-	-	Domain of unknown function (DUF4786)	DUF4786 superfamily	IPR024146: Claspin; IPR031983: Protein of unknown function DUF4786	-	-	-
Nl.chr02.1804	1.96454	9.66e-32	uncharacterized protein LOC111046431	-	-	-	nucleic acid binding	rve superfamily	IPR001584: Integrase, catalytic core; IPR012337: Ribonuclease H-like superfamily; IPR036397: Ribonuclease H superfamily	GO:0003676: nucleic acid binding; GO:0015074: DNA integration	-	-
Nl.chr02.1814	2.91143	1.66e-06	uncharacterized protein LOC111046421	PREDICTED: Nilaparvata lugens uncharacterized LOC111046421 (LOC111046421), mRNA	-	-	-	-	-	-	-	-
Nl.chr02.1821	1.10907	0.0214249	uncharacterized protein LOC111046378 isoform X1; hypothetical protein LSTR_LSTR004642	PREDICTED: Nilaparvata lugens uncharacterized LOC111046378 (LOC111046378), transcript variant X2, mRNA	-	-	-	LRR_RI superfamily	IPR001611: Leucine-rich repeat; IPR032675: Leucine-rich repeat domain superfamily	GO:0005515: protein binding	-	-
Nl.chr03.0003	1.32243	2.29e-06	uncharacterized protein LOC111046353, partial	PREDICTED: Nilaparvata lugens uncharacterized LOC111046353 (LOC111046353), partial mRNA	-	-	-	P-loop_NTPase superfamily	IPR010914: RsgA GTPase domain; IPR027417: P-loop containing nucleoside triphosphate hydrolase	GO:0003924: GTPase activity; GO:0005525: GTP binding	-	-
Nl.chr03.0007	1.40907	3.16e-05	uncharacterized protein LOC111046305	PREDICTED: Nilaparvata lugens uncharacterized LOC111052585 (LOC111052585), mRNA	-	-	-	-	-	-	-	-
Nl.chr03.0013	2.37446	5.4e-36	uncharacterized protein LOC111046294; hypothetical protein LSTR_LSTR003577	PREDICTED: Nilaparvata lugens uncharacterized LOC111046294 (LOC111046294), mRNA	-	-	Rap1 Myb domain	BRCT superfamily	IPR009057: Homeobox-like domain superfamily; IPR015010: Rap1 Myb domain; IPR039595: TE2IP/Rap1	GO:0000723: telomere maintenance; GO:0003677: DNA binding	-	-
Nl.chr03.0014	4.48932	1.37e-69	uncharacterized protein LOC111046273 isoform X1	PREDICTED: Nilaparvata lugens ataxin-2 homolog (LOC111046273), transcript variant X2, mRNA	-	-	-	-	-	GO:0016020: membrane; GO:0016021: integral component of membrane	-	-
Nl.chr03.0017	-2.56765	0.00508673	uncharacterized protein LOC111046225	PREDICTED: Nilaparvata lugens uncharacterized LOC111046225 (LOC111046225), mRNA	-	-	-	-	-	-	-	-
Nl.chr03.0024	1.27856	6.95e-09	uncharacterized protein LOC111046079	PREDICTED: Nilaparvata lugens uncharacterized LOC111046079 (LOC111046079), mRNA	-	-	-	AMN1 superfamily	IPR006553: Leucine-rich repeat, cysteine-containing subtype; IPR032675: Leucine-rich repeat domain superfamily	-	-	-
Nl.chr03.0026	3.49194	1.95e-09	uncharacterized protein LOC111046076; hypothetical protein B7P43_G05336	PREDICTED: Nilaparvata lugens uncharacterized LOC111046076 (LOC111046076), mRNA	-	-	Domain of unknown function (DUF4817)	DUF4817 superfamily	IPR032135: Helix-turn-helix domain (DUF4817)	-	-	-
Nl.chr03.0042	1.20565	2.39e-15	uncharacterized protein LOC111045931; hypothetical protein LSTR_LSTR013824	PREDICTED: Nilaparvata lugens uncharacterized LOC111045931 (LOC111045931), mRNA	Armadillo repeat-containing X-linked protein 3	-	Armadillo-like	Arm_2 superfamily	IPR000225: Armadillo; IPR006911: Armadillo repeat-containing domain; IPR011989: Armadillo-like helical; IPR016024: Armadillo-type fold	GO:0005515: protein binding	-	-
Nl.chr03.0044	4.77096	1.14e-07	uncharacterized protein LOC111045835	PREDICTED: Nilaparvata lugens uncharacterized LOC111045835 (LOC111045835), mRNA	-	-	-	zf-AD superfamily	IPR012934: Zinc finger, AD-type	GO:0005634: nucleus; GO:0008270: zinc ion binding	-	-
Nl.chr03.0047	-1.24655	1.08e-05	uncharacterized protein LOC111045752	PREDICTED: Nilaparvata lugens uncharacterized LOC111045752 (LOC111045752), mRNA	Sarcoplasmic calcium-binding proteins I, III, and IV	-	-	EFh superfamily	IPR002048: EF-hand domain; IPR011992: EF-hand domain pair; IPR018247: EF-Hand 1, calcium-binding site	GO:0005509: calcium ion binding	-	-
Nl.chr03.0059	-1.45025	6.39e-16	uncharacterized protein LOC111045716; receptor-type guanylate cyclase gcy-4-like isoform X1	PREDICTED: Nilaparvata lugens uncharacterized LOC111045716 (LOC111045716), mRNA	Putative molluscan insulin-related peptide(s) receptor	KOG0194: Protein tyrosine kinase; KOG0196: Tyrosine kinase, EPH (ephrin) receptor family; KOG0197: Tyrosine kinases; KOG0199: ACK and related non-receptor tyrosine kinases; KOG0200: Fibroblast/platelet-derived growth factor receptor and related receptor tyrosine kinases; KOG1025: Epidermal growth factor receptor EGFR and related tyrosine kinases; KOG1026: Nerve growth factor receptor TRKA and rel…	Tyrosine kinase, catalytic domain	Periplasmic_Binding_Protein_type1 superfamily	IPR000719: Protein kinase domain; IPR001245: Serine-threonine/tyrosine-protein kinase, catalytic domain; IPR001828: Receptor, ligand binding region; IPR008266: Tyrosine-protein kinase, active site; IPR011009: Protein kinase-like domain superfamily; IPR017441: Protein kinase, ATP binding site; IPR020635: Tyrosine-protein kinase, catalytic domain; IPR028082: Periplasmic binding protein-like I	GO:0004713: protein tyrosine kinase activity; GO:0005524: ATP binding; GO:0006468: protein phosphorylation	-	-
Nl.chr03.0065	1.17908	9.65e-06	uncharacterized protein LOC111045522	PREDICTED: Nilaparvata lugens uncharacterized LOC111045522 (LOC111045522), mRNA	-	-	-	-	-	GO:0006935: chemotaxis; GO:0007275: multicellular organism development; GO:0007399: nervous system development; GO:0007409: axonogenesis; GO:0008045: motor neuron axon guidance; GO:0009605: response to external stimulus; GO:0030182: neuron differentiation; GO:0042221: response to chemical; GO:0048666: neuron development; GO:0048667: cell morphogenesis involved in neuron differentiation; GO:004869…	-	-
Nl.chr03.0071	-1.08779	6.8e-05	uncharacterized protein LOC111045468	Nilaparvata lugens isolate NlugCPAP1-B cuticular protein mRNA, complete cds	-	-	Chitin-binding domain type 2	CBM_14 superfamily	IPR002557: Chitin binding domain; IPR036508: Chitin binding domain superfamily	GO:0005576: extracellular region; GO:0006030: chitin metabolic process; GO:0008061: chitin binding	-	-
Nl.chr03.0072	1.93114	2.01e-08	uncharacterized protein LOC111045442; hypothetical protein LSTR_LSTR007211	PREDICTED: Nilaparvata lugens uncharacterized LOC111045442 (LOC111045442), mRNA	-	-	-	-	-	-	-	-
Nl.chr03.0083	-1.29943	1.87e-13	uncharacterized protein LOC111045438	PREDICTED: Nilaparvata lugens uncharacterized LOC111045438 (LOC111045438), mRNA	-	-	MFS_1 like family	MFS superfamily	IPR024989: Major facilitator superfamily associated domain; IPR036259: MFS transporter superfamily	-	-	-
Nl.chr03.0099	-1.51233	6.4e-22	uncharacterized protein LOC111045438	PREDICTED: Nilaparvata lugens uncharacterized LOC111045438 (LOC111045438), mRNA	Major facilitator superfamily domain-containing protein 6-A	-	MFS_1 like family	MFS superfamily	IPR024989: Major facilitator superfamily associated domain; IPR036259: MFS transporter superfamily	-	-	-
Nl.chr03.0102	1.98551	1.76e-08	uncharacterized protein LOC111045369; hypothetical protein LSTR_LSTR010614	PREDICTED: Nilaparvata lugens uncharacterized LOC111045369 (LOC111045369), transcript variant X2, mRNA	-	-	-	-	IPR012674: Calycin	-	-	-
Nl.chr03.0103	-1.5202	3.32e-40	uncharacterized protein LOC111044993 isoform X1	PREDICTED: Nilaparvata lugens uncharacterized LOC111044993 (LOC111044993), transcript variant X5, mRNA	-	-	-	-	-	-	-	-
Nl.chr03.0120	-1.23268	5.19e-09	uncharacterized protein LOC111044973	-	-	-	-	Baculo_FP superfamily	IPR001965: Zinc finger, PHD-type; IPR004244: Transposase, L1; IPR004941: Baculovirus FP protein; IPR011011: Zinc finger, FYVE/PHD-type; IPR013083: Zinc finger, RING/FYVE/PHD-type; IPR019786: Zinc finger, PHD-type, conserved site; IPR019787: Zinc finger, PHD-finger	-	-	-
Nl.chr03.0127	1.15468	6.35e-25	uncharacterized protein LOC111044961; hypothetical protein LSTR_LSTR010745	PREDICTED: Nilaparvata lugens uncharacterized LOC111044961 (LOC111044961), mRNA	Protein MRVI1; Lymphoid-restricted membrane protein	-	MRVI1 protein	MRVI1 superfamily	IPR008677: MRVI1	-	K12337: MRVI1,IRAG;inositol 1,4,5-triphosphate receptor-associated cGMP kinase substrate	-
Nl.chr03.0133	-2.95621	5.26e-154	uncharacterized protein LOC111044898	PREDICTED: Nilaparvata lugens uncharacterized LOC111044898 (LOC111044898), transcript variant X4, mRNA	-	-	-	-	-	-	-	-
Nl.chr03.0140	-1.27524	1.3e-28	uncharacterized protein LOC111044867 isoform X1	PREDICTED: Nilaparvata lugens uncharacterized LOC111044867 (LOC111044867), transcript variant X3, mRNA	-	-	Catalytic activity. It is involved in the biological process described with nucleoside metabolic process	NP-I superfamily	IPR035994: Nucleoside phosphorylase superfamily	GO:0003824: catalytic activity; GO:0009116: nucleoside metabolic process; GO:0030154: cell differentiation; GO:0045165: cell fate commitment; GO:0046331: lateral inhibition	-	-
Nl.chr03.0154	-2.41728	3.89e-30	uncharacterized protein LOC111044833 isoform X2; hypothetical protein LSTR_LSTR014218	PREDICTED: Nilaparvata lugens uncharacterized LOC111044833 (LOC111044833), transcript variant X3, mRNA	-	-	-	-	-	-	-	-
Nl.chr03.0155	-1.77556	5.26e-34	uncharacterized protein LOC111044793; hypothetical protein LSTR_LSTR000379	PREDICTED: Nilaparvata lugens chaperone protein DnaK-like (LOC111044793), mRNA	-	-	-	-	-	-	-	-
Nl.chr03.0159	1.05018	1.73e-09	uncharacterized protein LOC111044768	-	-	-	C2H2-type zinc finger	PHD_SF superfamily	IPR001965: Zinc finger, PHD-type; IPR004244: Transposase, L1; IPR011011: Zinc finger, FYVE/PHD-type; IPR019786: Zinc finger, PHD-type, conserved site	GO:0000122: negative regulation of transcription by RNA polymerase II; GO:0001706: endoderm formation; GO:0001708: cell fate specification; GO:0005622: intracellular; GO:0005623: cell; GO:0005634: nucleus; GO:0006351: transcription, DNA-templated; GO:0007276: gamete generation; GO:0007350: blastoderm segmentation; GO:0007351: tripartite regional subdivision; GO:0007354: zygotic determination of a…	K12379: HKB;huckebein	-
Nl.chr03.0163	1.43974	5.09e-28	uncharacterized protein LOC111044768	-	-	-	-	Smc superfamily	IPR001965: Zinc finger, PHD-type; IPR002219: Protein kinase C-like, phorbol ester/diacylglycerol-binding domain; IPR004244: Transposase, L1; IPR011011: Zinc finger, FYVE/PHD-type; IPR013083: Zinc finger, RING/FYVE/PHD-type; IPR019786: Zinc finger, PHD-type, conserved site; IPR019787: Zinc finger, PHD-finger	GO:0035556: intracellular signal transduction	-	-
Nl.chr03.0172	1.85493	3.02e-19	uncharacterized protein LOC111044741	PREDICTED: Nilaparvata lugens uncharacterized LOC111044741 (LOC111044741), mRNA	-	-	-	CD20 superfamily	-	-	-	-
Nl.chr03.0189	1.30526	0.00024541	uncharacterized protein LOC111044725; hypothetical protein LSTR_LSTR011025	PREDICTED: Nilaparvata lugens uncharacterized LOC111044725 (LOC111044725), mRNA	-	-	-	RsgA_GTPase superfamily	IPR010914: RsgA GTPase domain; IPR027417: P-loop containing nucleoside triphosphate hydrolase	GO:0003924: GTPase activity; GO:0005525: GTP binding	-	-
Nl.chr03.0208	-1.084	3.49e-17	uncharacterized protein LOC111044674; hypothetical protein E3N88_06850	PREDICTED: Nilaparvata lugens uncharacterized LOC111044674 (LOC111044674), mRNA	-	-	Domain Homologous to E6-AP Carboxyl Terminus with	RT_like superfamily	IPR000477: Reverse transcriptase domain	GO:0005622: intracellular; GO:0005623: cell; GO:0005737: cytoplasm; GO:0016567: protein ubiquitination; GO:0061630: ubiquitin protein ligase activity	K10589: UBE3C;ubiquitin-protein ligase E3 C [EC:2.3.2.26]	-
Nl.chr03.0209	-1.27367	1.7e-20	uncharacterized protein LOC111044669 isoform X1	PREDICTED: Nilaparvata lugens uncharacterized LOC111044669 (LOC111044669), transcript variant X4, mRNA	-	-	-	-	-	-	-	-
Nl.chr03.0210	-1.15191	1.13e-08	uncharacterized protein LOC111044593	PREDICTED: Nilaparvata lugens uncharacterized LOC111044593 (LOC111044593), mRNA	-	-	BESS motif	BESS superfamily	IPR004210: BESS motif; IPR006578: MADF domain; IPR039353: Transcription factor Adf-1	GO:0003677: DNA binding	-	-
Nl.chr03.0214	-3.25409	4.6e-14	uncharacterized protein LOC111044562	PREDICTED: Nilaparvata lugens uncharacterized LOC111044562 (LOC111044562), mRNA	-	-	-	-	-	-	-	-
Nl.chr03.0217	-1.76932	8.2e-10	uncharacterized protein LOC111044496 isoform X1	PREDICTED: Nilaparvata lugens centrosome and spindle pole-associated protein 1-like (LOC111044496), transcript variant X3, mRNA	-	-	-	PHD_SF superfamily	IPR001965: Zinc finger, PHD-type; IPR011011: Zinc finger, FYVE/PHD-type; IPR013083: Zinc finger, RING/FYVE/PHD-type; IPR019786: Zinc finger, PHD-type, conserved site; IPR019787: Zinc finger, PHD-finger	-	-	-
Nl.chr03.0233	-1.42044	4.51e-28	uncharacterized protein LOC111044487	PREDICTED: Nilaparvata lugens uncharacterized LOC111044487 (LOC111044487), mRNA	Retrovirus-related Pol polyprotein from type-2 retrotransposable element R2DM	KOG0778: Protease, Ulp1 family	Reverse transcriptase (RNA-dependent DNA polymerase)	ULP1 superfamily	IPR000477: Reverse transcriptase domain; IPR001005: SANT/Myb domain; IPR003653: Ulp1 protease family, C-terminal catalytic domain; IPR013087: Zinc finger C2H2-type; IPR038765: Papain-like cysteine peptidase superfamily	GO:0003676: nucleic acid binding; GO:0006508: proteolysis; GO:0008234: cysteine-type peptidase activity	-	-
Nl.chr03.0238	-1.62481	1.56e-13	uncharacterized protein LOC111044420; hypothetical protein LSTR_LSTR008300	PREDICTED: Nilaparvata lugens uncharacterized LOC111044420 (LOC111044420), mRNA	-	-	-	SMC_prok_B superfamily	-	-	-	-
Nl.chr03.0248	1.30762	0.0201004	uncharacterized protein LOC111044354	Nilaparvata lugens chitin deacetylase 2 mRNA, complete cds	-	-	Chitin-binding domain type 2	LDLa superfamily	IPR002172: Low-density lipoprotein (LDL) receptor class A repeat; IPR002509: NodB homology domain; IPR002557: Chitin binding domain; IPR011330: Glycoside hydrolase/deacetylase, beta/alpha-barrel; IPR023415: Low-density lipoprotein (LDL) receptor class A, conserved site; IPR036055: LDL receptor-like superfamily; IPR036508: Chitin binding domain superfamily	GO:0005515: protein binding; GO:0005576: extracellular region; GO:0005975: carbohydrate metabolic process; GO:0006030: chitin metabolic process; GO:0008061: chitin binding; GO:0016810: hydrolase activity, acting on carbon-nitrogen (but not peptide) bonds	-	-
Nl.chr03.0267	1.49251	0.00265431	uncharacterized protein LOC111044345; hypothetical protein LSTR_LSTR006474	PREDICTED: Nilaparvata lugens uncharacterized LOC111044345 (LOC111044345), mRNA	-	-	-	AKAP2_C superfamily	IPR029304: A-kinase anchor protein 2, C-terminal domain; IPR042779: MISP/MISP3	-	-	-
Nl.chr03.0270	-1.98777	1.2e-24	uncharacterized protein LOC111044275	-	-	-	-	HCR superfamily	IPR001083: Copper fist DNA-binding domain; IPR001965: Zinc finger, PHD-type; IPR004244: Transposase, L1; IPR011011: Zinc finger, FYVE/PHD-type; IPR013083: Zinc finger, RING/FYVE/PHD-type; IPR019786: Zinc finger, PHD-type, conserved site; IPR019787: Zinc finger, PHD-finger	GO:0003677: DNA binding; GO:0003700: DNA-binding transcription factor activity; GO:0005507: copper ion binding; GO:0005634: nucleus; GO:0006355: regulation of transcription, DNA-templated	-	-
Nl.chr03.0274	-1.23724	7.18e-25	uncharacterized protein LOC111044132 isoform X1	PREDICTED: Nilaparvata lugens uncharacterized LOC111044132 (LOC111044132), transcript variant X1, mRNA	-	-	-	DUF4758 superfamily	IPR031866: Domain of unknown function DUF4758	-	-	-
Nl.chr03.0275	1.04619	1.69e-36	uncharacterized protein LOC111044125	PREDICTED: Nilaparvata lugens E3 ubiquitin-protein ligase synoviolin B-like (LOC111050500), mRNA	Probable RNA-directed DNA polymerase from transposon X-element	-	Reverse transcriptase (RNA-dependent DNA polymerase)	EEP superfamily	IPR000477: Reverse transcriptase domain; IPR036691: Endonuclease/exonuclease/phosphatase superfamily	-	-	-
Nl.chr03.0276	-1.04149	7.65e-12	uncharacterized protein LOC111044125	PREDICTED: Nilaparvata lugens uncharacterized LOC111044125 (LOC111044125), mRNA	Probable RNA-directed DNA polymerase from transposon BS	-	Reverse transcriptase (RNA-dependent DNA polymerase)	RT_like superfamily	IPR000477: Reverse transcriptase domain	-	-	-
Nl.chr03.0282	-1.02477	2.41e-11	uncharacterized protein LOC111044098	PREDICTED: Nilaparvata lugens uncharacterized LOC111044098 (LOC111044098), mRNA	-	-	-	-	IPR036322: WD40-repeat-containing domain superfamily	GO:0002065: columnar/cuboidal epithelial cell differentiation; GO:0005515: protein binding; GO:0005576: extracellular region; GO:0005622: intracellular; GO:0005623: cell; GO:0005737: cytoplasm; GO:0005886: plasma membrane; GO:0007304: chorion-containing eggshell formation; GO:0007305: vitelline membrane formation involved in chorion-containing eggshell formation; GO:0007306: eggshell chorion asse…	K20228: FS1N;female sterile (1) Nasrat	-
Nl.chr03.0312	1.53034	1.08e-08	uncharacterized protein LOC111044055 isoform X1	PREDICTED: Nilaparvata lugens uncharacterized LOC111044055 (LOC111044055), transcript variant X1, mRNA	-	-	-	-	-	-	-	-
Nl.chr03.0313	1.56522	5.94e-06	uncharacterized protein LOC111043934 isoform X2; hypothetical protein LSTR_LSTR005010	PREDICTED: Nilaparvata lugens uncharacterized LOC111043934 (LOC111043934), transcript variant X3, mRNA	-	-	-	-	-	-	-	-
Nl.chr03.0318	1.98825	4.97e-10	uncharacterized protein LOC111043807	PREDICTED: Nilaparvata lugens uncharacterized LOC111043807 (LOC111043807), mRNA	-	-	-	-	IPR006212: Furin-like repeat; IPR009030: Growth factor receptor cysteine-rich domain superfamily	GO:0005623: cell; GO:0005886: plasma membrane; GO:0007370: ventral furrow formation; GO:0009790: embryo development; GO:0010004: gastrulation involving germ band extension; GO:0016324: apical plasma membrane; GO:0045177: apical part of cell; GO:0071944: cell periphery	-	-
Nl.chr03.0322	3.74648	6.14e-17	uncharacterized protein LOC111043755	PREDICTED: Nilaparvata lugens uncharacterized LOC111043755 (LOC111043755), mRNA	-	-	Importin-beta N-terminal domain	-	-	GO:0005049: nuclear export signal receptor activity; GO:0005622: intracellular; GO:0005623: cell; GO:0005634: nucleus; GO:0005635: nuclear envelope; GO:0005643: nuclear pore; GO:0005737: cytoplasm; GO:0006611: protein export from nucleus; GO:0008536: Ran GTPase binding; GO:0012505: endomembrane system; GO:0034613: cellular protein localization; GO:0140104: molecular carrier activity	K18460: XPO7,EXP7;exportin-7	-
Nl.chr03.0323	1.70889	2.6e-06	uncharacterized protein LOC111043631	PREDICTED: Nilaparvata lugens uncharacterized LOC111043631 (LOC111043631), mRNA	-	-	-	-	-	-	-	-
Nl.chr03.0326	1.16365	1.93e-29	uncharacterized protein LOC111043595	PREDICTED: Nilaparvata lugens uncharacterized LOC111043595 (LOC111043595), mRNA	-	-	-	Ig superfamily	IPR003599: Immunoglobulin subtype; IPR007110: Immunoglobulin-like domain; IPR013162: CD80-like, immunoglobulin C2-set; IPR013783: Immunoglobulin-like fold; IPR036179: Immunoglobulin-like domain superfamily	-	-	-
Nl.chr03.0332	1.15448	1e-11	uncharacterized protein LOC111043594	PREDICTED: Nilaparvata lugens uncharacterized LOC111043594 (LOC111043594), mRNA	-	-	Protein of unknown function (DUF1676)	DUF1676 superfamily	IPR012464: Protein of unknown function DUF1676	GO:0005623: cell; GO:0005886: plasma membrane; GO:0005887: integral component of plasma membrane; GO:0071944: cell periphery	-	-
Nl.chr03.0354	-1.03056	9.68e-11	uncharacterized protein LOC111043559; hypothetical protein LSTR_LSTR005662	-	-	-	Alcohol dehydrogenase transcription factor Myb/SANT-like	GT1 superfamily	IPR006578: MADF domain; IPR039353: Transcription factor Adf-1	-	-	-
Nl.chr03.0357	1.62571	7.3e-05	uncharacterized protein LOC111043555 isoform X2; hypothetical protein LSTR_LSTR011884	PREDICTED: Nilaparvata lugens carboxypeptidase B-like (LOC111043555), transcript variant X2, mRNA	-	-	ZnF_C4 abd HLH domain containing kinases domain	PKc_like superfamily	IPR004119: Ecdysteroid kinase-like; IPR011009: Protein kinase-like domain superfamily; IPR015897: CHK kinase-like	-	-	-
Nl.chr03.0359	1.20298	0.00279765	uncharacterized protein LOC111043524	PREDICTED: Nilaparvata lugens uncharacterized LOC111043524 (LOC111043524), mRNA	-	-	Domain of unknown function (DUF4773)	DUF4773 superfamily	IPR031941: Domain of unknown function DUF4773	-	-	-
Nl.chr03.0362	-2.03155	3.81e-05	uncharacterized protein LOC111043521 isoform X1	PREDICTED: Nilaparvata lugens uncharacterized LOC111043521 (LOC111043521), transcript variant X2, mRNA	-	-	Domain of unknown function (DUF4773)	DUF4773 superfamily	IPR031941: Domain of unknown function DUF4773	-	-	-
Nl.chr03.0363	-1.45644	2.5e-33	uncharacterized protein LOC111043436; hypothetical protein EVAR_74854_1	PREDICTED: Nilaparvata lugens uncharacterized LOC111061544 (LOC111061544), mRNA	-	-	-	-	-	-	-	-
Nl.chr03.0381	1.49454	1.01e-05	uncharacterized protein LOC111043417	PREDICTED: Nilaparvata lugens uncharacterized LOC111043417 (LOC111043417), mRNA	-	-	-	-	-	-	-	-
Nl.chr03.0382	1.40551	2.47e-12	uncharacterized protein LOC111043364	PREDICTED: Nilaparvata lugens uncharacterized LOC111043364 (LOC111043364), transcript variant X2, mRNA	-	-	N-acetylmuramoyl-L-alanine amidase activity. It is involved in the biological process described with peptidoglycan catabolic process	-	IPR015510: Peptidoglycan recognition protein	-	-	-
Nl.chr03.0390	-1.08294	5.25e-27	uncharacterized protein LOC111043332	PREDICTED: Nilaparvata lugens uncharacterized LOC111043332 (LOC111043332), transcript variant X2, mRNA	-	-	MULE transposase domain	-	-	-	-	-
Nl.chr03.0394	1.6927	0.000571153	uncharacterized protein LOC111043326 isoform X2	PREDICTED: Nilaparvata lugens uncharacterized LOC111051402 (LOC111051402), transcript variant X2, mRNA	-	-	-	-	-	-	-	-
Nl.chr03.0397	2.15174	2.01e-46	uncharacterized protein LOC111043315	PREDICTED: Nilaparvata lugens uncharacterized LOC111043315 (LOC111043315), mRNA	-	-	cell-cell junction organization	-	-	GO:0008157: protein phosphatase 1 binding	-	-
Nl.chr03.0398	1.54507	1.5e-39	uncharacterized protein LOC111043255	PREDICTED: Nilaparvata lugens uncharacterized LOC111047324 (LOC111047324), mRNA	Retrovirus-related Pol polyprotein from type-1 retrotransposable element R2 (Fragment)	-	Reverse transcriptase	RT_like superfamily	IPR000477: Reverse transcriptase domain	-	-	-
Nl.chr03.0400	3.14722	1.14e-05	uncharacterized protein LOC111043207 isoform X1	PREDICTED: Nilaparvata lugens uncharacterized LOC111043207 (LOC111043207), transcript variant X2, mRNA	-	-	GTPase-activator protein for Rho-like GTPases	RhoGAP superfamily	IPR000198: Rho GTPase-activating protein domain; IPR008936: Rho GTPase activation protein	GO:0007165: signal transduction	K20641: ARHGAP20;Rho GTPase-activating protein 20	-
Nl.chr03.0401	2.31661	3.98e-11	uncharacterized protein LOC110841192	PREDICTED: Nilaparvata lugens tetraspanin-1-like (LOC111057862), partial mRNA	-	-	Tetraspanin family	tetraspanin_LEL superfamily	IPR008952: Tetraspanin, EC2 domain superfamily; IPR018499: Tetraspanin/Peripherin	GO:0016021: integral component of membrane	-	-
Nl.chr03.0402	1.5294	0.0052622	uncharacterized protein LOC110840589 isoform X2; invertebrate-type lysozyme 3-like, partial; hypothetical protein LSTR_LSTR004956	PREDICTED: Nilaparvata lugens invertebrate-type lysozyme 3-like (LOC111063976), partial mRNA	Invertebrate-type lysozyme 3	-	Destabilase	Destabilase superfamily	IPR008597: Invertebrate-type lysozyme; IPR018247: EF-Hand 1, calcium-binding site	GO:0003796: lysozyme activity; GO:0005576: extracellular region; GO:0005615: extracellular space; GO:0050829: defense response to Gram-negative bacterium	-	-
Nl.chr03.0403	2.92916	8.73e-14	uncharacterized protein LOC110839845	-	-	-	-	alpha-crystallin-Hsps_p23-like superfamily	-	-	K08471: GR;gustatory receptor	-
Nl.chr03.0404	2.49704	1.21e-10	uncharacterized protein LOC110836898 isoform X4	PREDICTED: Nilaparvata lugens meiosis-specific coiled-coil domain-containing protein MEIOC-like (LOC111063510), partial mRNA	-	-	Meiosis-specific coiled-coil domain-containing protein MEIOC	PRK09716 superfamily	IPR027963: Meiosis-specific coiled-coil domain-containing protein MEIOC	GO:0051321: meiotic cell cycle	-	-
Nl.chr03.0405	2.33275	9.93e-07	uncharacterized protein LOC110830986 isoform X4	PREDICTED: Nilaparvata lugens dentin sialophosphoprotein-like (LOC111045199), transcript variant X1, mRNA	-	-	MAP-kinase scaffold activity	PRK10263 superfamily	-	GO:0005078: MAP-kinase scaffold activity; GO:0005198: structural molecule activity; GO:0043410: positive regulation of MAPK cascade	-	-
Nl.chr03.0407	1.75109	1.39e-12	uncharacterized protein LOC110828263	PREDICTED: Nilaparvata lugens nose resistant to fluoxetine protein 6-like (LOC111053576), mRNA	-	KOG3700: Predicted acyltransferase	N-terminal domain in C. elegans NRF-6 (Nose Resistant to Fluoxetine-4) and NDG-4 (resistant to nordihydroguaiaretic acid-4).	NRF superfamily	IPR002656: Acyltransferase 3; IPR006621: Nose resistant-to-fluoxetine protein, N-terminal	GO:0016747: transferase activity, transferring acyl groups other than amino-acyl groups	-	-
Nl.chr03.0408	2.01633	3.6e-65	uncharacterized protein LOC110827779 isoform X4; hypothetical protein LSTR_LSTR014001, partial	PREDICTED: Nilaparvata lugens protein Dok-7-like (LOC111058118), partial mRNA	-	-	positive regulation of protein tyrosine kinase activity	Usher_TcfC superfamily	-	-	-	-
Nl.chr03.0412	-1.12558	2.72e-10	uncharacterized protein LOC110242271	-	-	-	phospholipid scrambling	DNA_pol_B_2 superfamily	IPR004868: DNA-directed DNA polymerase, family B, mitochondria/virus; IPR012337: Ribonuclease H-like superfamily	GO:0000166: nucleotide binding; GO:0001228: DNA-binding transcription activator activity, RNA polymerase II-specific; GO:0002520: immune system development; GO:0003677: DNA binding; GO:0003887: DNA-directed DNA polymerase activity; GO:0005154: epidermal growth factor receptor binding; GO:0005509: calcium ion binding; GO:0005576: extracellular region; GO:0005622: intracellular; GO:0005623: cell; G…	-	-
Nl.chr03.0414	-1.63734	3.07e-42	uncharacterized protein LOC109861786	PREDICTED: Nilaparvata lugens xanthine dehydrogenase-like (LOC111057942), mRNA	-	-	Reverse transcriptase (RNA-dependent DNA polymerase)	RT_like superfamily	-	-	-	-
Nl.chr03.0419	3.8454	9.24e-146	uncharacterized protein LOC108254503	PREDICTED: Nilaparvata lugens zinc finger protein 354B-like (LOC111045759), mRNA	Retrovirus-related Pol polyprotein from transposon 17.6	-	K02A2.6-like	RT_like superfamily	IPR000477: Reverse transcriptase domain; IPR021109: Aspartic peptidase domain superfamily; IPR041577: Reverse transcriptase/retrotransposon-derived protein, RNase H-like domain	-	-	-
Nl.chr03.0425	-2.26432	2e-17	uncharacterized protein LOC108254503	-	Retrovirus-related Pol polyprotein from transposon 17.6	-	K02A2.6-like	Integrase_H2C2 superfamily	IPR000477: Reverse transcriptase domain; IPR001584: Integrase, catalytic core; IPR012337: Ribonuclease H-like superfamily; IPR036397: Ribonuclease H superfamily; IPR041373: Reverse transcriptase, RNase H-like domain; IPR041588: Integrase zinc-binding domain	GO:0003676: nucleic acid binding; GO:0015074: DNA integration	-	-
Nl.chr03.0437	1.62048	1.49e-30	uncharacterized protein LOC107269117 isoform X2	PREDICTED: Nilaparvata lugens T-cell acute lymphocytic leukemia protein 1 (LOC111046898), transcript variant X2, mRNA	Protein lyl-1; T-cell acute lymphocytic leukemia protein 1	KOG4447: Transcription factor TWIST	protein dimerization activity	bHLH_SF superfamily	IPR011598: Myc-type, basic helix-loop-helix (bHLH) domain; IPR036638: Helix-loop-helix DNA-binding domain superfamily; IPR040238: T-cell acute lymphocytic leukemia protein-like	GO:0000977: RNA polymerase II regulatory region sequence-specific DNA binding; GO:0000981: DNA-binding transcription factor activity, RNA polymerase II-specific; GO:0005622: intracellular; GO:0005623: cell; GO:0005634: nucleus; GO:0006357: regulation of transcription by RNA polymerase II; GO:0046983: protein dimerization activity	K09068: TAL;T-cell acute lymphocytic leukemia protein	-
Nl.chr03.0440	-1.4123	5.98e-06	uncharacterized protein LOC107268974	PREDICTED: Nilaparvata lugens monocarboxylate transporter 12-like (LOC111047355), mRNA	Monocarboxylate transporter 12	KOG2504: Monocarboxylate transporter	Major Facilitator Superfamily	MFS superfamily	IPR011701: Major facilitator superfamily; IPR020846: Major facilitator superfamily domain; IPR036259: MFS transporter superfamily	GO:0055085: transmembrane transport	-	-
Nl.chr03.0448	-1.0781	7.24e-09	uncharacterized protein LOC107035655 isoform X3	PREDICTED: Nilaparvata lugens ankyrin repeat, PH and SEC7 domain containing protein secG-like (LOC111047573), mRNA	-	-	-	-	-	-	-	-
Nl.chr03.0452	2.55297	3.91e-10	uncharacterized protein LOC106679046 isoform X1	PREDICTED: Nilaparvata lugens ankyrin repeat, PH and SEC7 domain containing protein secG-like (LOC111047573), mRNA	-	-	Ankyrin repeat	-	-	-	-	-
Nl.chr03.0455	-1.52629	1.29e-25	uncharacterized protein LOC106674438; F-box only protein 43-like	PREDICTED: Nilaparvata lugens F-box only protein 43-like (LOC111051940), mRNA	-	-	F-box domain	F-box-like superfamily	IPR002867: IBR domain; IPR036047: F-box-like domain superfamily	GO:0000082: G1/S transition of mitotic cell cycle; GO:0000278: mitotic cell cycle; GO:0002165: instar larval or pupal development; GO:0005515: protein binding; GO:0005622: intracellular; GO:0005623: cell; GO:0005634: nucleus; GO:0007088: regulation of mitotic nuclear division; GO:0007455: eye-antennal disc morphogenesis; GO:0007552: metamorphosis; GO:0019005: SCF ubiquitin ligase complex; GO:0031…	K10318: FBXO43,EMI2;F-box protein 43	-
Nl.chr03.0463	1.69815	0.00251451	uncharacterized protein LOC106672735	PREDICTED: Nilaparvata lugens protein spinster homolog 1 (LOC111056305), mRNA	-	-	It is involved in the biological process described with transmembrane transport	MFS superfamily	IPR011701: Major facilitator superfamily; IPR020846: Major facilitator superfamily domain; IPR036259: MFS transporter superfamily	GO:0055085: transmembrane transport	-	-
Nl.chr03.0474	-1.00275	8.37e-05	uncharacterized protein LOC106670819 isoform X2	-	C-reactive protein 1.1	-	Pentaxin family	LamG superfamily	IPR001759: Pentraxin-related; IPR013320: Concanavalin A-like lectin/glucanase domain superfamily	-	-	-
Nl.chr03.0480	1.5293	0.00125079	uncharacterized protein LOC106666678 isoform X1	PREDICTED: Nilaparvata lugens longitudinals lacking protein, isoforms H/M/V-like (LOC111048189), mRNA	-	-	helix-turn-helix, Psq domain	HTH_psq superfamily	IPR000210: BTB/POZ domain; IPR007889: DNA binding HTH domain, Psq-type; IPR009057: Homeobox-like domain superfamily; IPR011333: SKP1/BTB/POZ domain superfamily	GO:0000003: reproduction; GO:0001655: urogenital system development; GO:0001700: embryonic development via the syncytial blastoderm; GO:0003677: DNA binding; GO:0003700: DNA-binding transcription factor activity; GO:0005515: protein binding; GO:0005622: intracellular; GO:0005623: cell; GO:0005634: nucleus; GO:0006357: regulation of transcription by RNA polymerase II; GO:0007010: cytoskeleton orga…	-	-
Nl.chr03.0493	-1.30859	6.13e-27	uncharacterized protein LOC106665824 isoform X8	PREDICTED: Nilaparvata lugens C2 domain-containing protein 2-like (LOC111044175), mRNA	C2 domain-containing protein 2	-	Protein kinase C conserved region 2 (CalB)	C1 superfamily	IPR000008: C2 domain; IPR002219: Protein kinase C-like, phorbol ester/diacylglycerol-binding domain; IPR035892: C2 domain superfamily; IPR039934: C2 domain-containing protein 2-like	GO:0035556: intracellular signal transduction	-	-
Nl.chr03.0510	-1.01209	1.29e-18	uncharacterized protein LOC105700713	PREDICTED: Nilaparvata lugens uncharacterized LOC111063008 (LOC111063008), mRNA	-	-	Protein of unknown function (DUF1759)	DUF1759 superfamily	IPR005312: Protein of unknown function DUF1759; IPR008042: Retrotransposon, Pao; IPR008737: Peptidase aspartic, putative	-	-	-
Nl.chr03.0512	1.01669	5.6e-05	uncharacterized protein LOC103311361	-	-	-	DDE superfamily endonuclease	HTH_psq superfamily	IPR004875: DDE superfamily endonuclease domain; IPR007889: DNA binding HTH domain, Psq-type; IPR009057: Homeobox-like domain superfamily	GO:0003677: DNA binding	-	-
Nl.chr03.0516	3.84385	1.23e-47	uncharacterized protein LOC103311361	-	-	-	DDE superfamily endonuclease	PLN02967 superfamily	IPR004875: DDE superfamily endonuclease domain; IPR007889: DNA binding HTH domain, Psq-type; IPR009057: Homeobox-like domain superfamily	GO:0003677: DNA binding	-	-
Nl.chr03.0523	-1.24348	4.8e-12	uncharacterized protein LOC100141687	PREDICTED: Nilaparvata lugens E3 ubiquitin-protein ligase RNF139-like (LOC111045334), mRNA	-	-	Ring finger domain	HRD1 superfamily	IPR001841: Zinc finger, RING-type; IPR013083: Zinc finger, RING/FYVE/PHD-type	-	-	-
Nl.chr03.0542	1.24073	1.43e-17	uncharacterized protein KIAA1841 homolog isoform X1	PREDICTED: Nilaparvata lugens uncharacterized LOC111063482 (LOC111063482), mRNA	Uncharacterized protein KIAA1841	-	Domain of unknown function (DUF3342)	DUF3342 superfamily	IPR021777: Domain of unknown function DUF3342	-	-	-
Nl.chr03.0552	1.91835	1.17e-64	uncharacterized protein K02A2.6-like	PREDICTED: Nilaparvata lugens uncharacterized LOC111049734 (LOC111049734), mRNA	Retrovirus-related Pol polyprotein from transposon 297	-	K02A2.6-like	Integrase_H2C2 superfamily	IPR000477: Reverse transcriptase domain; IPR001584: Integrase, catalytic core; IPR012337: Ribonuclease H-like superfamily; IPR036397: Ribonuclease H superfamily; IPR041577: Reverse transcriptase/retrotransposon-derived protein, RNase H-like domain; IPR041588: Integrase zinc-binding domain	GO:0003676: nucleic acid binding; GO:0015074: DNA integration	-	-
Nl.chr03.0557	-1.38266	1.49e-36	uncharacterized protein K02A2.6-like	-	Transposon Ty3-G Gag-Pol polyprotein	-	K02A2.6-like	PTZ00368 superfamily	IPR000477: Reverse transcriptase domain; IPR001584: Integrase, catalytic core; IPR001878: Zinc finger, CCHC-type; IPR012337: Ribonuclease H-like superfamily; IPR021109: Aspartic peptidase domain superfamily; IPR036397: Ribonuclease H superfamily; IPR036875: Zinc finger, CCHC-type superfamily; IPR041373: Reverse transcriptase, RNase H-like domain; IPR041588: Integrase zinc-binding domain	GO:0003676: nucleic acid binding; GO:0008270: zinc ion binding; GO:0015074: DNA integration	-	-
Nl.chr03.0565	1.60028	0.00158194	Uncharacterized protein FWK35_00037395; hypothetical protein LSTR_LSTR011859	-	-	-	Ribonuclease H protein	-	-	-	-	-
Nl.chr03.0569	1.00622	3.34e-05	Uncharacterized protein FWK35_00037145, partial	-	Probable RNA-directed DNA polymerase from transposon BS	-	Ribonuclease H protein	EEP superfamily	IPR000477: Reverse transcriptase domain; IPR005135: Endonuclease/exonuclease/phosphatase; IPR036691: Endonuclease/exonuclease/phosphatase superfamily	-	-	-
Nl.chr03.0571	1.88914	1.59e-72	Uncharacterized protein FWK35_00037145, partial	-	Probable RNA-directed DNA polymerase from transposon BS	-	Ribonuclease H protein	EEP superfamily	IPR000477: Reverse transcriptase domain; IPR005135: Endonuclease/exonuclease/phosphatase; IPR036691: Endonuclease/exonuclease/phosphatase superfamily	-	-	-
Nl.chr03.0583	1.73181	2.5e-56	uncharacterized protein F09G8.5 isoform X2	PREDICTED: Nilaparvata lugens uncharacterized protein F09G8.5 (LOC111044351), transcript variant X3, mRNA	-	-	-	-	-	-	-	-
Nl.chr03.0589	2.14725	2.88e-05	uncharacterized protein DDB_G0283357-like	PREDICTED: Nilaparvata lugens uncharacterized protein DDB_G0283357-like (LOC111060132), mRNA	-	-	-	-	-	-	-	-
Nl.chr03.0596	8.32703	1.51e-152	uncharacterized protein CG4449	PREDICTED: Nilaparvata lugens uncharacterized protein CG4449 (LOC111045755), mRNA	-	-	Ubiquitin-2 like Rad60 SUMO-like	Ubiquitin_like_fold superfamily	IPR022617: Rad60/SUMO-like domain; IPR029071: Ubiquitin-like domain superfamily	-	-	-
Nl.chr03.0599	2.26471	0.000953302	uncharacterized protein CG10915	PREDICTED: Nilaparvata lugens uncharacterized protein CG10915 (LOC111045210), mRNA	CTTNBP2 N-terminal-like protein	KOG1103: Predicted coiled-coil protein	Cortactin-binding protein-2	Smc superfamily	IPR019131: Cortactin-binding protein-2, N-terminal	-	-	-
Nl.chr03.0605	1.11932	1.15e-05	uncharacterized protein C1orf43 homolog	PREDICTED: Nilaparvata lugens uncharacterized protein C1orf43 homolog (LOC111052695), mRNA	Uncharacterized protein C1orf43 homolog	-	NICE-3 protein	NICE-3 superfamily	IPR010876: NICE-3 predicted	-	-	-
Nl.chr03.0608	7.69739	7.37e-10	uncharacterized family 31 glucosidase KIAA1161-like	PREDICTED: Nilaparvata lugens uncharacterized family 31 glucosidase KIAA1161-like (LOC111045365), transcript variant X2, mRNA	Alpha-glucosidase 2	KOG1065: Maltase glucoamylase and related hydrolases, glycosyl hydrolase family 31	Belongs to the glycosyl hydrolase 31 family	AmyAc_family superfamily	IPR000322: Glycoside hydrolase family 31; IPR013780: Glycosyl hydrolase, all-beta; IPR017853: Glycoside hydrolase superfamily	GO:0004553: hydrolase activity, hydrolyzing O-glycosyl compounds; GO:0005975: carbohydrate metabolic process	K01187: malZ;alpha-glucosidase [EC:3.2.1.20]	-
Nl.chr03.0614	3.14083	2.73e-31	uncharacterized family 31 glucosidase KIAA1161-like	PREDICTED: Nilaparvata lugens uncharacterized family 31 glucosidase KIAA1161-like (LOC111064445), mRNA	Alpha-glucosidase 2	KOG1065: Maltase glucoamylase and related hydrolases, glycosyl hydrolase family 31; KOG1066: Glucosidase II catalytic (alpha) subunit and related enzymes, glycosyl hydrolase family 31	Belongs to the glycosyl hydrolase 31 family	AmyAc_family superfamily	IPR000322: Glycoside hydrolase family 31; IPR013780: Glycosyl hydrolase, all-beta; IPR017853: Glycoside hydrolase superfamily	GO:0004553: hydrolase activity, hydrolyzing O-glycosyl compounds; GO:0005975: carbohydrate metabolic process	K01187: malZ;alpha-glucosidase [EC:3.2.1.20]	-
Nl.chr03.0616	-1.29316	0.000168026	UNC93-like protein MFSD11	PREDICTED: Nilaparvata lugens UNC93-like protein MFSD11 (LOC111045979), mRNA	UNC93-like protein MFSD11	KOG3098: Uncharacterized conserved protein	Ion channel regulatory protein UNC-93	MFS superfamily	IPR010291: Ion channel regulatory protein, UNC-93; IPR036259: MFS transporter superfamily	-	-	-
Nl.chr03.0619	1.00891	3.67e-05	UDP-sugar transporter UST74c-like	PREDICTED: Nilaparvata lugens UDP-sugar transporter UST74c-like (LOC111060533), mRNA	UDP-sugar transporter UST74c; UDP-N-acetylglucosamine/UDP-glucose/GDP-mannose transporter	-	Triose-phosphate Transporter family	VRG4 superfamily	IPR004853: Sugar phosphate transporter domain	GO:0001745: compound eye morphogenesis; GO:0002165: instar larval or pupal development; GO:0005459: UDP-galactose transmembrane transporter activity; GO:0005460: UDP-glucose transmembrane transporter activity; GO:0005461: UDP-glucuronic acid transmembrane transporter activity; GO:0005462: UDP-N-acetylglucosamine transmembrane transporter activity; GO:0005464: UDP-xylose transmembrane transporter …	K15281: SLC35D;solute carrier family 35	-
Nl.chr03.0621	1.31909	2.49e-40	UDP-glucuronosyltransferase-like; hypothetical protein LSTR_LSTR001426	PREDICTED: Nilaparvata lugens UDP-glucuronosyltransferase-like (LOC111053419), mRNA	UDP-glucuronosyltransferase 2B1	KOG1192: UDP-glucuronosyl and UDP-glucosyl transferase	Belongs to the UDP-glycosyltransferase family	UDPGT superfamily	IPR002213: UDP-glucuronosyl/UDP-glucosyltransferase	GO:0016758: transferase activity, transferring hexosyl groups	K00699: UGT;glucuronosyltransferase [EC:2.4.1.17]	-
Nl.chr03.0622	3.33107	5.32e-26	UDP-glucuronosyltransferase 2B7-like isoform X2	PREDICTED: Nilaparvata lugens 2-hydroxyacylsphingosine 1-beta-galactosyltransferase-like (LOC111044317), transcript variant X2, mRNA	UDP-glucuronosyltransferase 2B30	-	transferase activity, transferring hexosyl groups	Glycosyltransferase_GTB-type superfamily	IPR002213: UDP-glucuronosyl/UDP-glucosyltransferase	GO:0016758: transferase activity, transferring hexosyl groups	K00699: UGT;glucuronosyltransferase [EC:2.4.1.17]	-
Nl.chr03.0630	1.09002	4.38e-23	UDP-glucuronosyltransferase 2B30-like isoform X1	PREDICTED: Nilaparvata lugens 2-hydroxyacylsphingosine 1-beta-galactosyltransferase-like (LOC111044317), transcript variant X1, mRNA	UDP-glucuronosyltransferase 2B30	-	Glycosyltransferase family 28 C-terminal domain	UDPGT superfamily	IPR002213: UDP-glucuronosyl/UDP-glucosyltransferase	GO:0016758: transferase activity, transferring hexosyl groups	K00699: UGT;glucuronosyltransferase [EC:2.4.1.17]	-
Nl.chr03.0632	1.76106	0.00179909	UDP-glucuronosyltransferase 1-2-like; hypothetical protein LSTR_LSTR002201	PREDICTED: Nilaparvata lugens UDP-glucuronosyltransferase 1-2-like (LOC111044967), mRNA	UDP-glucuronosyltransferase 1-2	KOG1192: UDP-glucuronosyl and UDP-glucosyl transferase	Belongs to the UDP-glycosyltransferase family	Glycosyltransferase_GTB-type superfamily	IPR002213: UDP-glucuronosyl/UDP-glucosyltransferase	GO:0016758: transferase activity, transferring hexosyl groups	K00699: UGT;glucuronosyltransferase [EC:2.4.1.17]	-
Nl.chr03.0639	1.0716	0.014834	UDP-glucose 4-epimerase-like	PREDICTED: Nilaparvata lugens UDP-glucose 4-epimerase-like (LOC111057923), transcript variant X4, mRNA	UDP-glucose 4-epimerase	KOG1371: UDP-glucose 4-epimerase/UDP-sulfoquinovose synthase	UDP-glucose 4-epimerase	NADB_Rossmann superfamily	IPR005886: UDP-glucose 4-epimerase; IPR016040: NAD(P)-binding domain; IPR036291: NAD(P)-binding domain superfamily	GO:0002164: larval development; GO:0002520: immune system development; GO:0003974: UDP-N-acetylglucosamine 4-epimerase activity; GO:0003978: UDP-glucose 4-epimerase activity; GO:0006012: galactose metabolic process; GO:0035167: larval lymph gland hemopoiesis; GO:0048542: lymph gland development	K01784: galE,GALE;UDP-glucose 4-epimerase [EC:5.1.3.2]	-
Nl.chr03.0640	1.83014	0.000121192	UDP-GalNAc:beta-1,3-N-acetylgalactosaminyltransferase 2-like	PREDICTED: Nilaparvata lugens UDP-GalNAc:beta-1,3-N-acetylgalactosaminyltransferase 2-like (LOC111058580), mRNA	UDP-GalNAc:beta-1,3-N-acetylgalactosaminyltransferase 2	-	Galactosyltransferase	-	IPR002659: Glycosyl transferase, family 31	GO:0006486: protein glycosylation; GO:0008378: galactosyltransferase activity; GO:0016020: membrane	K09654: B3GALNT2;beta-1,3-N-acetylgalactosaminyltransferase 2 [EC:2.4.1.313]	-
Nl.chr03.0643	1.34973	2.77e-16	ubiquitin-like modifier-activating enzyme 5	PREDICTED: Nilaparvata lugens ubiquitin-like modifier-activating enzyme 5 (LOC111044906), mRNA	Ubiquitin-like modifier-activating enzyme 5	KOG2017: Molybdopterin synthase sulfurylase; KOG2018: Predicted dinucleotide-utilizing enzyme involved in molybdopterin and thiamine biosynthesis; KOG2336: Molybdopterin biosynthesis-related protein	ThiF family	E1_enzyme_family superfamily	IPR000594: THIF-type NAD/FAD binding fold; IPR029752: D-isomer specific 2-hydroxyacid dehydrogenase, NAD-binding domain conserved site 1; IPR035985: Ubiquitin-activating enzyme	GO:0005622: intracellular; GO:0005623: cell; GO:0005737: cytoplasm; GO:0019008: molybdopterin synthase complex; GO:0050905: neuromuscular process; GO:0071566: UFM1 activating enzyme activity; GO:0071569: protein ufmylation	K12164: UBA5,UBE1DC1;ubiquitin-like modifier-activating enzyme 5	-
Nl.chr03.0646	2.65137	5.44e-58	ubiquitin-conjugating enzyme E2 Q2	PREDICTED: Nilaparvata lugens ubiquitin-conjugating enzyme E2 Q2 (LOC111059595), mRNA	Ubiquitin-conjugating enzyme E2 Q2	KOG0897: Predicted ubiquitin-conjugating enzyme	Ubiquitin-conjugating enzyme E2, catalytic domain homologues	UBCc superfamily	IPR000608: Ubiquitin-conjugating enzyme E2; IPR016135: Ubiquitin-conjugating enzyme/RWD-like	GO:0004842: ubiquitin-protein transferase activity; GO:0070936: protein K48-linked ubiquitination	K10582: UBE2Q;ubiquitin-conjugating enzyme E2 Q [EC:2.3.2.23]	-
Nl.chr03.0647	-1.90022	2.85e-25	ubiquitin conjugation factor E4 A	PREDICTED: Nilaparvata lugens ubiquitin conjugation factor E4 A (LOC111046474), mRNA	Ubiquitin conjugation factor E4 A	KOG2042: Ubiquitin fusion degradation protein-2	Ubiquitin elongating factor core	Ufd2P_core superfamily	IPR003613: U box domain; IPR013083: Zinc finger, RING/FYVE/PHD-type; IPR019474: Ubiquitin conjugation factor E4, core	GO:0000151: ubiquitin ligase complex; GO:0000209: protein polyubiquitination; GO:0005622: intracellular; GO:0005623: cell; GO:0005634: nucleus; GO:0005737: cytoplasm; GO:0030433: ubiquitin-dependent ERAD pathway; GO:0034450: ubiquitin-ubiquitin ligase activity; GO:0044257: cellular protein catabolic process	K10596: UBE4A;ubiquitin conjugation factor E4 A [EC:2.3.2.27]	-
Nl.chr03.0649	-1.29265	4.77e-33	ubiquitin carboxyl-terminal hydrolase 34 isoform X3	PREDICTED: Nilaparvata lugens ubiquitin carboxyl-terminal hydrolase 34 (LOC111046519), transcript variant X3, mRNA	Ubiquitin carboxyl-terminal hydrolase 34	-	Belongs to the peptidase C19 family	-	-	GO:0002784: regulation of antimicrobial peptide production; GO:0004843: thiol-dependent ubiquitin-specific protease activity; GO:0005515: protein binding; GO:0005622: intracellular; GO:0005623: cell; GO:0005634: nucleus; GO:0007275: multicellular organism development; GO:0016579: protein deubiquitination; GO:0030307: positive regulation of cell growth; GO:0031647: regulation of protein stability;…	K11853: USP34;ubiquitin carboxyl-terminal hydrolase 34 [EC:3.4.19.12]	-
Nl.chr03.0671	6.98328	5.24e-07	ubiquitin carboxyl-terminal hydrolase 33-like; hypothetical protein XENTR_v10011821	PREDICTED: Nilaparvata lugens ubiquitin carboxyl-terminal hydrolase 33-like (LOC111045249), mRNA	-	KOG1865: Ubiquitin carboxyl-terminal hydrolase; KOG1868: Ubiquitin C-terminal hydrolase; KOG1870: Ubiquitin C-terminal hydrolase	Ubiquitin specific peptidase 33	UCH superfamily	IPR001394: Peptidase C19, ubiquitin carboxyl-terminal hydrolase; IPR006612: THAP-type zinc finger; IPR018200: Ubiquitin specific protease, conserved site; IPR028889: Ubiquitin specific protease domain; IPR038441: THAP-type zinc finger superfamily; IPR038765: Papain-like cysteine peptidase superfamily	GO:0000226: microtubule cytoskeleton organization; GO:0001664: G protein-coupled receptor binding; GO:0003676: nucleic acid binding; GO:0004197: cysteine-type endopeptidase activity; GO:0004843: thiol-dependent ubiquitin-specific protease activity; GO:0005622: intracellular; GO:0005623: cell; GO:0005634: nucleus; GO:0005654: nucleoplasm; GO:0005737: cytoplasm; GO:0005794: Golgi apparatus; GO:0005…	K11848: USP20_33;ubiquitin carboxyl-terminal hydrolase 20/33 [EC:3.4.19.12]	-
Nl.chr03.0676	1.6866	1.27e-72	ubiquitin carboxyl-terminal hydrolase 33-like	PREDICTED: Nilaparvata lugens ubiquitin carboxyl-terminal hydrolase 33-like (LOC111053505), mRNA	Ubiquitin carboxyl-terminal hydrolase 33	KOG1866: Ubiquitin carboxyl-terminal hydrolase; KOG1870: Ubiquitin C-terminal hydrolase	Ubiquitin carboxyl-terminal hydrolase	Peptidase_C19 superfamily	IPR001394: Peptidase C19, ubiquitin carboxyl-terminal hydrolase; IPR006615: Peptidase C19, ubiquitin-specific peptidase, DUSP domain; IPR018200: Ubiquitin specific protease, conserved site; IPR028889: Ubiquitin specific protease domain; IPR035927: DUSP-like superfamily; IPR038765: Papain-like cysteine peptidase superfamily	GO:0004843: thiol-dependent ubiquitin-specific protease activity; GO:0006511: ubiquitin-dependent protein catabolic process; GO:0007275: multicellular organism development; GO:0007399: nervous system development; GO:0016579: protein deubiquitination	K11848: USP20_33;ubiquitin carboxyl-terminal hydrolase 20/33 [EC:3.4.19.12]	-
Nl.chr03.0685	-1.21021	3.84e-21	U11/U12 small nuclear ribonucleoprotein 35 kDa protein-like	PREDICTED: Nilaparvata lugens U11/U12 small nuclear ribonucleoprotein 35 kDa protein-like (LOC111047589), mRNA	U11/U12 small nuclear ribonucleoprotein 35 kDa protein	KOG0113: U1 small nuclear ribonucleoprotein (RRM superfamily); KOG0415: Predicted peptidyl prolyl cis-trans isomerase	RNA recognition motif	RRM_SF superfamily	IPR000504: RNA recognition motif domain; IPR012677: Nucleotide-binding alpha-beta plait domain superfamily; IPR034146: snRNP35, RNA recognition motif; IPR035979: RNA-binding domain superfamily	GO:0003676: nucleic acid binding	K13155: SNRNP35;U11/U12 small nuclear ribonucleoprotein 35 kDa protein	-
Nl.chr03.0687	-1.20325	2.39e-22	tyrosine-protein phosphatase Lar isoform X2	PREDICTED: Nilaparvata lugens tyrosine-protein phosphatase Lar (LOC111054013), mRNA	Tyrosine-protein phosphatase Lar	KOG4221: Receptor mediating netrin-dependent axon guidance	Protein tyrosine phosphatase, catalytic domain	FN3 superfamily	IPR003961: Fibronectin type III; IPR013783: Immunoglobulin-like fold; IPR036116: Fibronectin type III superfamily	GO:0005515: protein binding	K05695: PTPRF,LAR;receptor-type tyrosine-protein phosphatase F [EC:3.1.3.48]	-
Nl.chr03.0700	1.46308	5.62e-21	tyrosine-protein kinase Src64B-like	PREDICTED: Nilaparvata lugens tyrosine-protein kinase Src64B-like (LOC111047541), mRNA	Tyrosine-protein kinase Src64B	KOG0196: Tyrosine kinase, EPH (ephrin) receptor family; KOG0197: Tyrosine kinases; KOG0199: ACK and related non-receptor tyrosine kinases; KOG0200: Fibroblast/platelet-derived growth factor receptor and related receptor tyrosine kinases; KOG1025: Epidermal growth factor receptor EGFR and related tyrosine kinases; KOG1026: Nerve growth factor receptor TRKA and related tyrosine kinases; KOG1094: Di…	ATP binding. It is involved in the biological process described with protein phosphorylation	PKc_like superfamily	IPR000719: Protein kinase domain; IPR001245: Serine-threonine/tyrosine-protein kinase, catalytic domain; IPR008266: Tyrosine-protein kinase, active site; IPR011009: Protein kinase-like domain superfamily; IPR020635: Tyrosine-protein kinase, catalytic domain	GO:0001700: embryonic development via the syncytial blastoderm; GO:0002065: columnar/cuboidal epithelial cell differentiation; GO:0004715: non-membrane spanning protein tyrosine kinase activity; GO:0005102: signaling receptor binding; GO:0005524: ATP binding; GO:0005576: extracellular region; GO:0005622: intracellular; GO:0005623: cell; GO:0005886: plasma membrane; GO:0006935: chemotaxis; GO:0007…	K05704: SRC;tyrosine-protein kinase Src [EC:2.7.10.2]	-
Nl.chr03.0703	-1.03475	6.35e-12	tyrosine kinase receptor Cad96Ca	PREDICTED: Nilaparvata lugens tyrosine kinase receptor Cad96Ca (LOC111046370), mRNA	Fibroblast growth factor receptor 1	KOG0196: Tyrosine kinase, EPH (ephrin) receptor family; KOG0197: Tyrosine kinases; KOG0199: ACK and related non-receptor tyrosine kinases; KOG0200: Fibroblast/platelet-derived growth factor receptor and related receptor tyrosine kinases; KOG1024: Receptor-like protein tyrosine kinase RYK/derailed; KOG1025: Epidermal growth factor receptor EGFR and related tyrosine kinases; KOG1026: Nerve growth f…	Tyrosine kinase, catalytic domain	PKc_like superfamily	IPR000719: Protein kinase domain; IPR001245: Serine-threonine/tyrosine-protein kinase, catalytic domain; IPR008266: Tyrosine-protein kinase, active site; IPR011009: Protein kinase-like domain superfamily; IPR015919: Cadherin-like superfamily; IPR017441: Protein kinase, ATP binding site; IPR020635: Tyrosine-protein kinase, catalytic domain	GO:0004713: protein tyrosine kinase activity; GO:0005509: calcium ion binding; GO:0005524: ATP binding; GO:0005623: cell; GO:0005886: plasma membrane; GO:0005887: integral component of plasma membrane; GO:0007030: Golgi organization; GO:0010256: endomembrane system organization; GO:0016339: calcium-dependent cell-cell adhesion via plasma membrane cell adhesion molecules; GO:0018108: peptidyl-tyro…	K04362: FGFR1,CD331;fibroblast growth factor receptor 1 [EC:2.7.10.1]	-
Nl.chr03.0735	-1.05949	9.63e-24	tyrosine 3-monooxygenase	Nilaparvata lugens tyrosine hydroxylase mRNA, complete cds	Tyrosine 3-monooxygenase; Phenylalanine-4-hydroxylase	KOG3820: Aromatic amino acid hydroxylase	Biopterin-dependent aromatic amino acid hydroxylase	septum_zipA superfamily	IPR001273: Aromatic amino acid hydroxylase; IPR005962: Tyrosine 3-monooxygenase; IPR018301: Aromatic amino acid hydroxylase, iron/copper binding site; IPR019774: Aromatic amino acid hydroxylase, C-terminal; IPR036329: Aromatic amino acid monoxygenase, C-terminal domain superfamily; IPR036951: Aromatic amino acid hydroxylase superfamily	GO:0004511: tyrosine 3-monooxygenase activity; GO:0005506: iron ion binding; GO:0007275: multicellular organism development; GO:0007593: chitin-based cuticle sclerotization; GO:0007618: mating; GO:0007619: courtship behavior; GO:0008049: male courtship behavior; GO:0008344: adult locomotory behavior; GO:0009072: aromatic amino acid family metabolic process; GO:0009605: response to external stimul…	K00501: TH;tyrosine 3-monooxygenase [EC:1.14.16.2]	-
Nl.chr03.0736	-1.87966	1.88e-29	tyramine receptor 1	PREDICTED: Nilaparvata lugens tyramine receptor 1 (LOC111046417), mRNA	Octopamine receptor	KOG4219: G protein-coupled receptor; KOG4220: Muscarinic acetylcholine receptor	7 transmembrane receptor (rhodopsin family)	7tm_GPCRs superfamily	IPR000276: G protein-coupled receptor, rhodopsin-like; IPR002002: Octopamine receptor; IPR017452: GPCR, rhodopsin-like, 7TM	GO:0004935: adrenergic receptor activity; GO:0004989: octopamine receptor activity; GO:0005623: cell; GO:0005886: plasma membrane; GO:0005887: integral component of plasma membrane; GO:0007211: octopamine or tyramine signaling pathway; GO:0007267: cell-cell signaling; GO:0007608: sensory perception of smell; GO:0010578: regulation of adenylate cyclase activity involved in G protein-coupled recept…	K22815: Oct-TyrR;octopamine/tyramine receptor	-
Nl.chr03.0748	-1.47932	0.0019853	tweedle family cuticle protein	PREDICTED: Nilaparvata lugens DNA translocase FtsK-like (LOC111053135), partial mRNA	-	-	Domain of unknown function, currently peculiar to Drosophila.	DUF243 superfamily	IPR004145: Domain of unknown function DUF243	GO:0005214: structural constituent of chitin-based cuticle; GO:0005576: extracellular region; GO:0007275: multicellular organism development; GO:0010171: body morphogenesis; GO:0031012: extracellular matrix; GO:0040003: chitin-based cuticle development	-	-
Nl.chr03.0749	-1.15597	1.45e-20	tubulin-specific chaperone cofactor E-like protein	PREDICTED: Nilaparvata lugens tubulin-specific chaperone cofactor E-like protein (LOC111054888), mRNA	Tubulin-specific chaperone cofactor E-like protein	KOG2982: Uncharacterized conserved protein	Tubulin-specific chaperone	Ubiquitin_like_fold superfamily	IPR000626: Ubiquitin-like domain; IPR001611: Leucine-rich repeat; IPR029071: Ubiquitin-like domain superfamily; IPR032675: Leucine-rich repeat domain superfamily	GO:0005515: protein binding; GO:0005622: intracellular; GO:0005623: cell; GO:0005856: cytoskeleton; GO:0005929: cilium; GO:0005930: axoneme; GO:0007275: multicellular organism development; GO:0007283: spermatogenesis; GO:0007286: spermatid development; GO:0007291: sperm individualization; GO:0009653: anatomical structure morphogenesis; GO:0019953: sexual reproduction; GO:0031117: positive regulat…	K22449: TBCEL;tubulin-specific chaperone cofactor E-like protein	-
Nl.chr03.0752	1.40541	0.00616485	tubulin glycylase 3A-like	PREDICTED: Nilaparvata lugens tubulin glycylase 3A-like (LOC111059559), partial mRNA	Tubulin glycylase 3A; Probable alpha-tubulin polyglutamylase Ttll1	KOG2155: Tubulin-tyrosine ligase-related protein; KOG2156: Tubulin-tyrosine ligase-related protein; KOG2157: Predicted tubulin-tyrosine ligase; KOG2158: Tubulin-tyrosine ligase-related protein	Tubulin-tyrosine ligase family	CPSase_L_D2 superfamily	IPR004344: Tubulin-tyrosine ligase/Tubulin polyglutamylase	GO:0005622: intracellular; GO:0005623: cell; GO:0015630: microtubule cytoskeleton; GO:0018094: protein polyglycylation; GO:0070736: protein-glycine ligase activity, initiating; GO:0070737: protein-glycine ligase activity, elongating	K16608: TTLL3_8;tubulin monoglycylase TTLL3/8 [EC:6.3.2.-]	-
Nl.chr03.0765	1.83767	2.96e-40	tubulin gamma-2 chain	PREDICTED: Nilaparvata lugens tubulin gamma-2 chain (LOC111057802), mRNA	Tubulin gamma-1 chain	KOG1374: Gamma tubulin; KOG1375: Beta tubulin; KOG1376: Alpha tubulin	Tubulin is the major constituent of microtubules. The gamma chain is found at microtubule organizing centers (MTOC) such as the spindle poles or the centrosome	Tubulin_FtsZ_Cetz-like superfamily	IPR000217: Tubulin; IPR002454: Gamma tubulin; IPR003008: Tubulin/FtsZ, GTPase domain; IPR008280: Tubulin/FtsZ, C-terminal; IPR017975: Tubulin, conserved site; IPR018316: Tubulin/FtsZ, 2-layer sandwich domain; IPR023123: Tubulin, C-terminal; IPR036525: Tubulin/FtsZ, GTPase domain superfamily; IPR037103: Tubulin/FtsZ, C-terminal domain superfamily	GO:0000070: mitotic sister chromatid segregation; GO:0000242: pericentriolar material; GO:0000278: mitotic cell cycle; GO:0003924: GTPase activity; GO:0005200: structural constituent of cytoskeleton; GO:0005525: GTP binding; GO:0005622: intracellular; GO:0005623: cell; GO:0005737: cytoplasm; GO:0005813: centrosome; GO:0005874: microtubule; GO:0007020: microtubule nucleation; GO:0007057: spindle a…	K10389: TUBG;tubulin gamma	-
Nl.chr03.0772	1.55197	4.73e-23	tubulin beta chain-like	PREDICTED: Nilaparvata lugens tubulin beta chain-like (LOC111059804), mRNA	Tubulin beta-3 chain	KOG1374: Gamma tubulin; KOG1375: Beta tubulin; KOG1376: Alpha tubulin	Tubulin is the major constituent of microtubules. It binds two moles of GTP, one at an exchangeable site on the beta chain and one at a non-exchangeable site on the alpha chain	PLN00220 superfamily	IPR000217: Tubulin; IPR002453: Beta tubulin; IPR003008: Tubulin/FtsZ, GTPase domain; IPR008280: Tubulin/FtsZ, C-terminal; IPR013838: Beta tubulin, autoregulation binding site; IPR017975: Tubulin, conserved site; IPR018316: Tubulin/FtsZ, 2-layer sandwich domain; IPR023123: Tubulin, C-terminal; IPR036525: Tubulin/FtsZ, GTPase domain superfamily; IPR037103: Tubulin/FtsZ, C-terminal domain superfamily	GO:0003924: GTPase activity; GO:0005200: structural constituent of cytoskeleton; GO:0005525: GTP binding; GO:0005622: intracellular; GO:0005623: cell; GO:0005874: microtubule; GO:0006935: chemotaxis; GO:0007010: cytoskeleton organization; GO:0007017: microtubule-based process; GO:0007275: multicellular organism development; GO:0007399: nervous system development; GO:0007409: axonogenesis; GO:0007…	K07375: TUBB;tubulin beta	-
Nl.chr03.0775	-1.19159	3.86e-14	tubulin alpha chain-like	PREDICTED: Nilaparvata lugens tubulin alpha-3 chain-like (LOC111057771), mRNA	Tubulin alpha-3 chain	KOG1374: Gamma tubulin; KOG1375: Beta tubulin; KOG1376: Alpha tubulin	Tubulin is the major constituent of microtubules. It binds two moles of GTP, one at an exchangeable site on the beta chain and one at a non-exchangeable site on the alpha chain	Tubulin_FtsZ_Cetz-like superfamily	IPR000217: Tubulin; IPR002452: Alpha tubulin; IPR008280: Tubulin/FtsZ, C-terminal; IPR018316: Tubulin/FtsZ, 2-layer sandwich domain; IPR023123: Tubulin, C-terminal; IPR036525: Tubulin/FtsZ, GTPase domain superfamily; IPR037103: Tubulin/FtsZ, C-terminal domain superfamily	GO:0005200: structural constituent of cytoskeleton; GO:0005525: GTP binding; GO:0005622: intracellular; GO:0005623: cell; GO:0005856: cytoskeleton; GO:0005874: microtubule; GO:0007017: microtubule-based process	K07374: TUBA;tubulin alpha	-
Nl.chr03.0776	3.6536	1.72e-08	tryptase-like	Nilaparvata lugens stubble-5 mRNA, complete cds	Tryptase	KOG3627: Trypsin	serine-type endopeptidase activity. It is involved in the biological process described with proteolysis	CLIP_1 superfamily	IPR001254: Serine proteases, trypsin domain; IPR001314: Peptidase S1A, chymotrypsin family; IPR009003: Peptidase S1, PA clan; IPR018114: Serine proteases, trypsin family, histidine active site; IPR041515: PPAF-2, Clip domain	GO:0004252: serine-type endopeptidase activity; GO:0006508: proteolysis	-	-
Nl.chr03.0786	-1.05909	5.57e-11	trypsin-like	Nilaparvata lugens trypsin-2 mRNA, complete cds	Transmembrane protease serine 3	KOG3627: Trypsin	Trypsin-like serine protease	Tryp_SPc superfamily	IPR001254: Serine proteases, trypsin domain; IPR001314: Peptidase S1A, chymotrypsin family; IPR009003: Peptidase S1, PA clan; IPR018114: Serine proteases, trypsin family, histidine active site; IPR033116: Serine proteases, trypsin family, serine active site	GO:0004252: serine-type endopeptidase activity; GO:0006508: proteolysis	K09640: TMPRSS9;transmembrane protease serine 9 [EC:3.4.21.-]	-
Nl.chr03.0798	5.42315	4.7e-06	tropomyosin-1	Nilaparvata lugens tropomyosin 2 mRNA, complete cds	Tropomyosin-1	-	Tropomyosin like	Tropomyosin superfamily	IPR000533: Tropomyosin	GO:0005622: intracellular; GO:0005623: cell; GO:0005737: cytoplasm; GO:0005862: muscle thin filament tropomyosin; GO:0005865: striated muscle thin filament; GO:0005884: actin filament; GO:0006936: muscle contraction; GO:0007015: actin filament organization; GO:0007275: multicellular organism development; GO:0007507: heart development; GO:0008307: structural constituent of muscle; GO:0015629: acti…	K10374: TPM2;tropomyosin 2	-
Nl.chr03.0801	-1.69535	2.63e-86	tRNA-splicing endonuclease subunit Sen34	PREDICTED: Nilaparvata lugens tRNA-splicing endonuclease subunit Sen34 (LOC111059912), mRNA	tRNA-splicing endonuclease subunit Sen34	KOG4133: tRNA splicing endonuclease	Constitutes one of the two catalytic subunit of the tRNA-splicing endonuclease complex, a complex responsible for identification and cleavage of the splice sites in pre-tRNA. It cleaves pre-tRNA at the 5'- and 3'-splice sites to release the intron. The products are an intron and two tRNA half-molecules bearing 2',3'-cyclic phosphate and 5'-OH termini. There are no conserved sequences at the splic…	tRNA_int_endo superfamily	IPR006676: tRNA-splicing endonuclease; IPR006677: tRNA intron endonuclease, catalytic domain-like; IPR011856: tRNA endonuclease-like domain superfamily; IPR016690: tRNA-splicing endonuclease, SEN34 subunit; IPR036167: tRNA intron endonuclease, catalytic domain-like superfamily	GO:0000213: tRNA-intron endonuclease activity; GO:0000214: tRNA-intron endonuclease complex; GO:0000379: tRNA-type intron splice site recognition and cleavage; GO:0003676: nucleic acid binding; GO:0006388: tRNA splicing, via endonucleolytic cleavage and ligation; GO:0010467: gene expression; GO:0090502: RNA phosphodiester bond hydrolysis, endonucleolytic	K15323: TSEN34;tRNA-splicing endonuclease subunit Sen34 [EC:4.6.1.16]	-
Nl.chr03.0802	-2.15502	6.2e-13	tRNA methyltransferase 10 homolog A	PREDICTED: Nilaparvata lugens tRNA methyltransferase 10 homolog A (LOC111050769), mRNA	tRNA methyltransferase 10 homolog A	KOG2967: Uncharacterized conserved protein	Methyltransferase	SPOUT_MTase superfamily	IPR007356: tRNA (guanine-N1-)-methyltransferase, eukaryotic; IPR016009: tRNA methyltransferase TRMD/TRM10-type domain; IPR016653: tRNA (guanine(9)-N(1))-methyltransferase TRM10/TRM10A; IPR028564: tRNA methyltransferase TRM10-type domain; IPR038459: tRNA methyltransferase TRM10-type domain superfamily	GO:0008168: methyltransferase activity	K15445: TRMT10,TRM10,RG9MTD;tRNA (guanine9-N1)-methyltransferase [EC:2.1.1.221]	-
Nl.chr03.0812	1.2279	0.0128438	tRNA (guanine(37)-N1)-methyltransferase-like	PREDICTED: Nilaparvata lugens tRNA (guanine(37)-N1)-methyltransferase-like (LOC111063212), mRNA	tRNA (guanine(37)-N1)-methyltransferase	KOG2078: tRNA modification enzyme	Specifically methylates the N1 position of guanosine-37 in various cytoplasmic and mitochondrial tRNAs. Methylation is not dependent on the nature of the nucleoside 5' of the target nucleoside. This is the first step in the biosynthesis of wybutosine (yW), a modified base adjacent to the anticodon of tRNAs and required for accurate decoding	Trm5 superfamily	IPR025792: tRNA (guanine(37)-N(1))-methyltransferase, eukaryotic; IPR029063: S-adenosyl-L-methionine-dependent methyltransferase; IPR030382: SAM-dependent methyltransferase TRM5/TYW2-type	GO:0009019: tRNA (guanine-N1-)-methyltransferase activity; GO:0030431: sleep; GO:0030488: tRNA methylation	K15429: TRM5,TRMT5;tRNA (guanine37-N1)-methyltransferase [EC:2.1.1.228]	-
Nl.chr03.0817	1.61906	4.17e-07	tRNA (cytosine-5-)-methyltransferase	PREDICTED: Nilaparvata lugens tRNA (cytosine-5-)-methyltransferase (LOC111063298), mRNA	tRNA (cytosine-5-)-methyltransferase; Modification methylase HindV	KOG0919: C-5 cytosine-specific DNA methylase	C-5 cytosine-specific DNA methylase	Cyt_C5_DNA_methylase superfamily	IPR001525: C-5 cytosine methyltransferase; IPR029063: S-adenosyl-L-methionine-dependent methyltransferase; IPR031303: DNA methylase, C-5 cytosine-specific, conserved site	GO:0000723: telomere maintenance; GO:0002230: positive regulation of defense response to virus by host; GO:0003886: DNA (cytosine-5-)-methyltransferase activity; GO:0005622: intracellular; GO:0005623: cell; GO:0005634: nucleus; GO:0005737: cytoplasm; GO:0006979: response to oxidative stress; GO:0008175: tRNA methyltransferase activity; GO:0008340: determination of adult lifespan; GO:0009408: resp…	K15336: TRDMT1,DNMT2;tRNA (cytosine38-C5)-methyltransferase [EC:2.1.1.204]	-
Nl.chr03.0819	1.33653	4.73e-06	tRNA (adenine(37)-N6)-methyltransferase-like	PREDICTED: Nilaparvata lugens tRNA (adenine(37)-N6)-methyltransferase-like (LOC111059773), mRNA	tRNA (adenine(37)-N6)-methyltransferase; Probable S-adenosyl-L-methionine-binding protein PYRAB06630	KOG2942: Uncharacterized conserved protein	Uncharacterised protein family UPF0066	UPF0066 superfamily	IPR023370: TrmO-like, N-terminal domain; IPR036413: YaeB-like superfamily; IPR036414: YaeB, N-terminal domain superfamily; IPR040372: YaeB-like	-	K22900: TRMO,trmO;tRNA (adenine37-N6)-methyltransferase [EC:2.1.1.-]	-
Nl.chr03.0833	-1.21503	0.0120464	trifunctional purine biosynthetic protein adenosine-3 isoform X1	PREDICTED: Nilaparvata lugens trifunctional purine biosynthetic protein adenosine-3 (LOC111052553), transcript variant X4, mRNA	Trifunctional purine biosynthetic protein adenosine-3; Phosphoribosylformylglycinamidine cyclo-ligase	KOG0237: Glycinamide ribonucleotide synthetase (GARS)/Aminoimidazole ribonucleotide synthetase (AIRS); KOG3076: 5'-phosphoribosylglycinamide formyltransferase	It is involved in the biological process described with purine nucleobase biosynthetic process	PRK00885 superfamily	IPR000115: Phosphoribosylglycinamide synthetase; IPR001555: Phosphoribosylglycinamide formyltransferase, active site; IPR002376: Formyl transferase, N-terminal; IPR004607: Phosphoribosylglycinamide formyltransferase; IPR004733: Phosphoribosylformylglycinamidine cyclo-ligase; IPR010918: PurM-like, C-terminal domain; IPR011054: Rudiment single hybrid motif; IPR011761: ATP-grasp fold; IPR013815: ATP…	GO:0004637: phosphoribosylamine-glycine ligase activity; GO:0004641: phosphoribosylformylglycinamidine cyclo-ligase activity; GO:0004644: phosphoribosylglycinamide formyltransferase activity; GO:0005524: ATP binding; GO:0006189: 'de novo' IMP biosynthetic process; GO:0009113: purine nucleobase biosynthetic process; GO:0046872: metal ion binding	K11787: GART;phosphoribosylamine--glycine ligase / phosphoribosylglycinamide formyltransferase / phosphoribosylformylglycinamidine cyclo-ligase [EC:6.3.4.13 2.1.2.2 6.3.3.1]	-
Nl.chr03.0842	-1.68267	2.99e-57	trehalase isoform X1	PREDICTED: Nilaparvata lugens trehalase (LOC111056142), transcript variant X2, mRNA	Trehalase	KOG0602: Neutral trehalase	Trehalase	Trehalase superfamily	IPR001661: Glycoside hydrolase, family 37; IPR008928: Six-hairpin glycosidase superfamily; IPR012341: Six-hairpin glycosidase-like superfamily; IPR018232: Glycoside hydrolase, family 37, conserved site	GO:0004555: alpha,alpha-trehalase activity; GO:0005993: trehalose catabolic process; GO:0097150: neuronal stem cell population maintenance	K01194: TREH,treA,treF;alpha,alpha-trehalase [EC:3.2.1.28]	-
Nl.chr03.0850	-1.06379	0.000178053	treacle protein-like; hypothetical protein LSTR_LSTR003427	PREDICTED: Nilaparvata lugens treacle protein-like (LOC111053792), mRNA	-	-	-	PTZ00108 superfamily	-	-	-	-
Nl.chr03.0855	-1.52846	1.81e-23	Transposon Ty3-I Gag-Pol polyprotein, partial; uncharacterized protein LOC111693823	-	Transposon Ty3-I Gag-Pol polyprotein	-	Integrase core domain	PTZ00368 superfamily	IPR000477: Reverse transcriptase domain; IPR001584: Integrase, catalytic core; IPR001878: Zinc finger, CCHC-type; IPR012337: Ribonuclease H-like superfamily; IPR021109: Aspartic peptidase domain superfamily; IPR036397: Ribonuclease H superfamily; IPR036875: Zinc finger, CCHC-type superfamily; IPR041577: Reverse transcriptase/retrotransposon-derived protein, RNase H-like domain; IPR041588: Integra…	GO:0003676: nucleic acid binding; GO:0008270: zinc ion binding; GO:0015074: DNA integration	-	-
Nl.chr03.0866	-1.14005	2.83e-06	Transposon Ty3-I Gag-Pol polyprotein, partial; PREDICTED: uncharacterized protein K02A2.6-like	PREDICTED: Nilaparvata lugens uncharacterized LOC111064523 (LOC111064523), mRNA	Transposon Ty3-G Gag-Pol polyprotein	-	K02A2.6-like	RT_like superfamily	IPR000477: Reverse transcriptase domain	-	-	-
Nl.chr03.0876	1.60107	0.000148758	transmembrane protein 98-like	PREDICTED: Nilaparvata lugens transmembrane protein 98-like (LOC111048162), mRNA	Transmembrane protein 98	-	Grap2 and cyclin-D-interacting	GCIP superfamily	IPR029668: Transmembrane protein 98	-	-	-
Nl.chr03.0888	-1.07122	1.12e-05	transmembrane protein 94	PREDICTED: Nilaparvata lugens transmembrane protein 94 (LOC111044166), mRNA	Transmembrane protein 94	KOG4383: Uncharacterized conserved protein	nucleotide binding	-	IPR039720: Transmembrane protein 94	-	-	-
Nl.chr03.0892	-1.52041	7.16e-14	transmembrane protein 69-like; hypothetical protein LSTR_LSTR006829	PREDICTED: Nilaparvata lugens transmembrane protein 69-like (LOC111053047), mRNA	Transmembrane protein 69	-	Protein of unknown function (DUF3429)	DUF3429 superfamily	IPR021836: Protein of unknown function DUF3429	-	-	-
Nl.chr03.0896	-1.04454	4.43e-15	transmembrane protein 19	PREDICTED: Nilaparvata lugens transmembrane protein 19 (LOC111064184), mRNA	Transmembrane protein 19	KOG4491: Predicted membrane protein	Integral membrane protein DUF92	DUF92 superfamily	IPR002794: Protein of unknown function DUF92, TMEM19	GO:0016020: membrane; GO:0016021: integral component of membrane	-	-
Nl.chr03.0906	1.3635	0.00657857	transmembrane emp24 domain-containing protein 1-like	PREDICTED: Nilaparvata lugens transmembrane emp24 domain-containing protein 1-like (LOC111064612), mRNA	Transmembrane emp24 domain-containing protein 1	KOG3287: Membrane trafficking protein, emp24/gp25L/p24 family	It is involved in the biological process described with transport	EMP24_GP25L superfamily	IPR009038: GOLD domain; IPR015720: TMP21-related; IPR036598: GOLD domain superfamily	GO:0000137: Golgi cis cisterna; GO:0005215: transporter activity; GO:0005622: intracellular; GO:0005623: cell; GO:0005737: cytoplasm; GO:0005783: endoplasmic reticulum; GO:0005793: endoplasmic reticulum-Golgi intermediate compartment; GO:0005794: Golgi apparatus; GO:0005795: Golgi stack; GO:0006888: endoplasmic reticulum to Golgi vesicle-mediated transport; GO:0012505: endomembrane system; GO:001…	K14825: TMED5,ERP2,ERP4;p24 family protein gamma-2	-
Nl.chr03.0912	-1.36146	8.28e-23	transmembrane and TPR repeat-containing protein CG4341-like	PREDICTED: Nilaparvata lugens transmembrane and TPR repeat-containing protein CG4341-like (LOC111053779), mRNA	Protein O-mannosyl-transferase TMTC2	-	Transmembrane and TPR repeat-containing protein	TPR superfamily	IPR001440: Tetratricopeptide repeat 1; IPR011990: Tetratricopeptide-like helical domain superfamily; IPR013026: Tetratricopeptide repeat-containing domain; IPR013618: Domain of unknown function DUF1736; IPR019734: Tetratricopeptide repeat	GO:0005515: protein binding	K23424: TMTC;protein O-mannosyl-transferase [EC:2.4.1.-]	-
Nl.chr03.0918	1.44121	1.33e-55	transmembrane and TPR repeat-containing protein 3-like	PREDICTED: Nilaparvata lugens transmembrane and TPR repeat-containing protein 3-like (LOC111045165), mRNA	Protein O-mannosyl-transferase TMTC3	-	Transmembrane and TPR repeat-containing protein	TPR superfamily	IPR011990: Tetratricopeptide-like helical domain superfamily; IPR013026: Tetratricopeptide repeat-containing domain; IPR019734: Tetratricopeptide repeat	GO:0005515: protein binding	K23424: TMTC;protein O-mannosyl-transferase [EC:2.4.1.-]	-
Nl.chr03.0938	1.58492	0.00276983	transmembrane and TPR repeat-containing protein 1-like	PREDICTED: Nilaparvata lugens transmembrane and TPR repeat-containing protein 1-like (LOC111043705), mRNA	-	-	Domain of unknown function (DUF1736)	PEP_TPR_lipo superfamily	IPR011990: Tetratricopeptide-like helical domain superfamily; IPR013026: Tetratricopeptide repeat-containing domain; IPR019734: Tetratricopeptide repeat	GO:0005515: protein binding	-	-
Nl.chr03.0954	1.37862	0.000382265	translocon-associated protein subunit gamma	PREDICTED: Nilaparvata lugens translocon-associated protein subunit gamma (LOC111044414), mRNA	Translocon-associated protein subunit gamma	KOG4490: Translocon-associated complex TRAP, gamma subunit	It is involved in the biological process described with cotranslational protein targeting to membrane	TRAP-gamma superfamily	IPR009779: Translocon-associated protein subunit gamma	GO:0006614: SRP-dependent cotranslational protein targeting to membrane; GO:0016021: integral component of membrane	K13251: SSR3;translocon-associated protein subunit gamma	-
Nl.chr03.0974	-1.39423	3.55e-39	translocon-associated protein subunit alpha	PREDICTED: Nilaparvata lugens translocon-associated protein subunit alpha (LOC111057709), mRNA	Translocon-associated protein subunit alpha	KOG1631: Translocon-associated complex TRAP, alpha subunit	Translocon-associated protein (TRAP), alpha subunit	TRAP_alpha superfamily	IPR005595: Translocon-associated protein (TRAP), alpha subunit	GO:0005622: intracellular; GO:0005623: cell; GO:0005737: cytoplasm; GO:0005783: endoplasmic reticulum; GO:0005789: endoplasmic reticulum membrane; GO:0006613: cotranslational protein targeting to membrane; GO:0012505: endomembrane system; GO:0045169: fusome	K13249: SSR1;translocon-associated protein subunit alpha	-
Nl.chr03.0980	1.75964	2.3e-74	transketolase-like protein 2 isoform X1	PREDICTED: Nilaparvata lugens transketolase-like protein 2 (LOC111057290), transcript variant X1, mRNA	Transketolase-like protein 2	KOG0523: Transketolase	Transketolase, thiamine diphosphate binding domain	PRK05899 superfamily	IPR005474: Transketolase, N-terminal; IPR005475: Transketolase-like, pyrimidine-binding domain; IPR009014: Transketolase C-terminal/Pyruvate-ferredoxin oxidoreductase domain II; IPR020826: Transketolase binding site; IPR029061: Thiamin diphosphate-binding fold; IPR033248: Transketolase, C-terminal domain	GO:0003824: catalytic activity; GO:0031935: regulation of chromatin silencing	K00615: E2.2.1.1,tktA,tktB;transketolase [EC:2.2.1.1]	-
Nl.chr03.0988	-1.18742	4.33e-06	transient-receptor-potential-like protein	PREDICTED: Nilaparvata lugens transient-receptor-potential-like protein (LOC111051569), mRNA	Transient-receptor-potential-like protein	KOG3609: Receptor-activated Ca2+permeable cation channels (STRPC family)	Belongs to the transient receptor (TC 1.A.4) family	trp superfamily	IPR002110: Ankyrin repeat; IPR002153: Transient receptor potential channel, canonical; IPR005821: Ion transport domain; IPR013555: Transient receptor ion channel domain; IPR020683: Ankyrin repeat-containing domain; IPR036770: Ankyrin repeat-containing domain superfamily	GO:0005516: calmodulin binding; GO:0005622: intracellular; GO:0005623: cell; GO:0005886: plasma membrane; GO:0005887: integral component of plasma membrane; GO:0006828: manganese ion transport; GO:0007154: cell communication; GO:0007589: body fluid secretion; GO:0007601: visual perception; GO:0007603: phototransduction, visible light; GO:0007605: sensory perception of sound; GO:0010461: light-act…	K13803: TRPL;transient-receptor-potential-like protein	-
Nl.chr03.0990	1.30837	2.08e-19	transient receptor potential channel pyrexia-like	-	Transient receptor potential channel pyrexia	KOG0510: Ankyrin repeat protein	Ion transport protein	PHA02874 superfamily	IPR002110: Ankyrin repeat; IPR020683: Ankyrin repeat-containing domain; IPR036770: Ankyrin repeat-containing domain superfamily	GO:0005515: protein binding	-	-
Nl.chr03.0997	1.17031	1.67e-42	transient receptor potential	PREDICTED: Nilaparvata lugens transient receptor potential protein (LOC111051570), mRNA	Transient receptor potential protein	KOG3609: Receptor-activated Ca2+permeable cation channels (STRPC family)	Transient receptor ion channel II	trp superfamily	IPR002110: Ankyrin repeat; IPR002153: Transient receptor potential channel, canonical; IPR005821: Ion transport domain; IPR013555: Transient receptor ion channel domain; IPR020683: Ankyrin repeat-containing domain; IPR036770: Ankyrin repeat-containing domain superfamily	GO:0005262: calcium channel activity; GO:0005515: protein binding; GO:0016020: membrane; GO:0070588: calcium ion transmembrane transport	K04967: TRPC4;transient receptor potential cation channel subfamily C member 4	-
Nl.chr03.1006	2.83351	1.93e-57	transforming growth factor-beta-induced protein ig-h3-like	PREDICTED: Nilaparvata lugens transforming growth factor-beta-induced protein ig-h3-like (LOC111051423), mRNA	Transforming growth factor-beta-induced protein ig-h3	-	Four repeated domains in the Fasciclin I family of proteins, present in many other contexts.	Fasciclin superfamily	IPR000782: FAS1 domain; IPR036378: FAS1 domain superfamily	GO:0005576: extracellular region; GO:0005615: extracellular space; GO:0007155: cell adhesion; GO:0007275: multicellular organism development; GO:0007399: nervous system development; GO:0008039: synaptic target recognition; GO:0030182: neuron differentiation; GO:0030198: extracellular matrix organization; GO:0048666: neuron development; GO:0048699: generation of neurons	-	-
Nl.chr03.1012	1.43399	0.000354029	transforming growth factor beta-1-induced transcript 1 protein; leupaxin-like	PREDICTED: Nilaparvata lugens leupaxin-like (LOC111044834), transcript variant X2, mRNA	Paxillin	KOG1044: Actin-binding LIM Zn-finger protein Limatin involved in axon guidance; KOG1701: Focal adhesion adaptor protein Paxillin and related LIM proteins; KOG1703: Adaptor protein Enigma and related PDZ-LIM proteins; KOG2272: Focal adhesion protein PINCH-1, contains LIM domains	Zinc-binding domain present in Lin-11, Isl-1, Mec-3.	LIM superfamily	IPR001781: Zinc finger, LIM-type; IPR017351: LIM and senescent cell antigen-like-containing domain protein 1	-	-	-
Nl.chr03.1013	1.24771	5.74e-07	Transferrin	Nilaparvata lugens Transferrin (Tsf3) mRNA, complete cds	Transferrin	-	Transferrins are iron binding transport proteins which bind Fe(3 ) ion in association with the binding of an anion, usually bicarbonate	Periplasmic_Binding_Protein_Type_2 superfamily	IPR001156: Transferrin-like domain	-	-	-
Nl.chr03.1022	1.08523	3.15e-10	transducin-like enhancer protein 4 isoform X6; groucho	PREDICTED: Nilaparvata lugens protein groucho-1-like (LOC111047810), mRNA	Transducin-like enhancer protein 4	KOG0639: Transducin-like enhancer of split protein (contains WD40 repeats)	Groucho/TLE N-terminal Q-rich domain	WD40 superfamily	IPR001680: WD40 repeat; IPR009146: Groucho/transducin-like enhancer; IPR015943: WD40/YVTN repeat-like-containing domain superfamily; IPR017986: WD40-repeat-containing domain; IPR019775: WD40 repeat, conserved site; IPR036322: WD40-repeat-containing domain superfamily	GO:0005515: protein binding; GO:0005634: nucleus; GO:0006355: regulation of transcription, DNA-templated	K04497: GROUCHO;groucho	-
Nl.chr03.1025	-1.24411	1.54e-05	transcriptional repressor scratch 2-like	PREDICTED: Nilaparvata lugens transcriptional repressor scratch 2-like (LOC111051705), mRNA	Transcriptional repressor scratch 1	-	C2H2-type zinc finger	zf-C2H2 superfamily	IPR013087: Zinc finger C2H2-type; IPR036236: Zinc finger C2H2 superfamily	GO:0003676: nucleic acid binding	-	-
Nl.chr03.1030	2.06592	0.00209419	transcriptional regulator ATRX-like	PREDICTED: Nilaparvata lugens transcriptional regulator ATRX-like (LOC111045686), mRNA	DNA repair and recombination protein RAD54-like; Transcriptional regulator ATRX homolog	KOG0383: Predicted helicase; KOG0384: Chromodomain-helicase DNA-binding protein; KOG0385: Chromatin remodeling complex WSTF-ISWI, small subunit; KOG0386: Chromatin remodeling complex SWI/SNF, component SWI2 and related ATPases (DNA/RNA helicase superfamily); KOG0387: Transcription-coupled repair protein CSB/RAD26 (contains SNF2 family DNA-dependent ATPase domain); KOG0388: SNF2 family DNA-depende…	DNA- binding	PHA03255 superfamily	IPR000330: SNF2-related, N-terminal domain; IPR001650: Helicase, C-terminal; IPR011011: Zinc finger, FYVE/PHD-type; IPR013083: Zinc finger, RING/FYVE/PHD-type; IPR014001: Helicase superfamily 1/2, ATP-binding domain; IPR025766: ADD domain; IPR027417: P-loop containing nucleoside triphosphate hydrolase; IPR038718: SNF2-like, N-terminal domain superfamily; IPR041430: ATRX, ADD domain	GO:0000775: chromosome, centromeric region; GO:0005524: ATP binding; GO:0005622: intracellular; GO:0005623: cell; GO:0005700: polytene chromosome; GO:0005701: polytene chromosome chromocenter; GO:0005722: beta-heterochromatin; GO:0006323: DNA packaging; GO:0006336: DNA replication-independent nucleosome assembly; GO:0006342: chromatin silencing; GO:0006915: apoptotic process; GO:0006935: chemotax…	K10779: ATRX;transcriptional regulator ATRX [EC:3.6.4.12]	-
Nl.chr03.1039	-1.4697	0.0094104	transcriptional regulator ATRX homolog	PREDICTED: Nilaparvata lugens transcriptional regulator ATRX homolog (LOC111059411), mRNA	DNA repair and recombination protein RAD54-like; Transcriptional regulator ATRX homolog	KOG0298: DEAD box-containing helicase-like transcription factor/DNA repair protein; KOG0383: Predicted helicase; KOG0384: Chromodomain-helicase DNA-binding protein; KOG0385: Chromatin remodeling complex WSTF-ISWI, small subunit; KOG0386: Chromatin remodeling complex SWI/SNF, component SWI2 and related ATPases (DNA/RNA helicase superfamily); KOG0387: Transcription-coupled repair protein CSB/RAD26 …	DNA- binding	HepA superfamily	IPR000330: SNF2-related, N-terminal domain; IPR001650: Helicase, C-terminal; IPR014001: Helicase superfamily 1/2, ATP-binding domain; IPR027417: P-loop containing nucleoside triphosphate hydrolase; IPR038718: SNF2-like, N-terminal domain superfamily	GO:0000775: chromosome, centromeric region; GO:0005524: ATP binding; GO:0005622: intracellular; GO:0005623: cell; GO:0005700: polytene chromosome; GO:0005701: polytene chromosome chromocenter; GO:0005722: beta-heterochromatin; GO:0006323: DNA packaging; GO:0006336: DNA replication-independent nucleosome assembly; GO:0006342: chromatin silencing; GO:0006915: apoptotic process; GO:0006935: chemotax…	K10779: ATRX;transcriptional regulator ATRX [EC:3.6.4.12]	-
Nl.chr03.1040	1.6936	1.53e-59	transcriptional regulator ATRX homolog	PREDICTED: Nilaparvata lugens transcriptional regulator ATRX homolog (LOC111054123), mRNA	DNA repair and recombination protein RAD54-like; Transcriptional regulator ATRX homolog	KOG0383: Predicted helicase; KOG0384: Chromodomain-helicase DNA-binding protein; KOG0385: Chromatin remodeling complex WSTF-ISWI, small subunit; KOG0386: Chromatin remodeling complex SWI/SNF, component SWI2 and related ATPases (DNA/RNA helicase superfamily); KOG0387: Transcription-coupled repair protein CSB/RAD26 (contains SNF2 family DNA-dependent ATPase domain); KOG0388: SNF2 family DNA-depende…	DNA- binding	PTZ00121 superfamily	IPR000330: SNF2-related, N-terminal domain; IPR001650: Helicase, C-terminal; IPR014001: Helicase superfamily 1/2, ATP-binding domain; IPR027417: P-loop containing nucleoside triphosphate hydrolase; IPR038718: SNF2-like, N-terminal domain superfamily	GO:0000775: chromosome, centromeric region; GO:0005524: ATP binding; GO:0005622: intracellular; GO:0005623: cell; GO:0005700: polytene chromosome; GO:0005701: polytene chromosome chromocenter; GO:0005722: beta-heterochromatin; GO:0006323: DNA packaging; GO:0006336: DNA replication-independent nucleosome assembly; GO:0006342: chromatin silencing; GO:0006915: apoptotic process; GO:0006935: chemotax…	K10779: ATRX;transcriptional regulator ATRX [EC:3.6.4.12]	-
Nl.chr03.1049	-1.13532	7.47e-27	transcriptional adapter 2-alpha-like	PREDICTED: Nilaparvata lugens transcriptional adapter 2-alpha-like (LOC111043208), mRNA	Transcriptional adapter 2-alpha	-	Myb-like DNA-binding domain	COG5114 superfamily	IPR001005: SANT/Myb domain; IPR009057: Homeobox-like domain superfamily; IPR017884: SANT domain	GO:0003677: DNA binding; GO:0003682: chromatin binding; GO:0003700: DNA-binding transcription factor activity; GO:0003713: transcription coactivator activity; GO:0005515: protein binding; GO:0005622: intracellular; GO:0005623: cell; GO:0005634: nucleus; GO:0005654: nucleoplasm; GO:0005671: Ada2/Gcn5/Ada3 transcription activator complex; GO:0005694: chromosome; GO:0006338: chromatin remodeling; GO…	K03012: RPB4,POLR2D;DNA-directed RNA polymerase II subunit RPB4	-
Nl.chr03.1050	-1.69787	5.42e-19	transcriptional adapter 1-like	PREDICTED: Nilaparvata lugens transcriptional adapter 1-like (LOC111048317), mRNA	Transcriptional adapter 1	-	histone H3 acetylation	SAGA-Tad1 superfamily	IPR024738: Transcriptional coactivator Hfi1/Transcriptional adapter 1	GO:0000124: SAGA complex; GO:0003713: transcription coactivator activity; GO:0005622: intracellular; GO:0005623: cell; GO:0005634: nucleus; GO:0005654: nucleoplasm; GO:0006357: regulation of transcription by RNA polymerase II; GO:0006366: transcription by RNA polymerase II; GO:0010467: gene expression; GO:0031981: nuclear lumen; GO:0043966: histone H3 acetylation; GO:0051276: chromosome organizat…	K11317: TADA1,STAF42;transcriptional adapter 1	-
Nl.chr03.1052	1.46416	3.44e-09	transcriptional activator protein Pur-beta isoform X7	PREDICTED: Nilaparvata lugens transcriptional activator protein Pur-beta (LOC111044329), transcript variant X6, mRNA	Transcriptional activator protein Pur-beta	KOG3074: Transcriptional regulator of the PUR family, single-stranded-DNA-binding	PurA ssDNA and RNA-binding protein	PurA superfamily	IPR006628: Purine-rich element binding protein family	GO:0000977: RNA polymerase II regulatory region sequence-specific DNA binding; GO:0003729: mRNA binding; GO:0005622: intracellular; GO:0005623: cell; GO:0005634: nucleus; GO:0005737: cytoplasm; GO:0031935: regulation of chromatin silencing; GO:0032422: purine-rich negative regulatory element binding; GO:1990124: messenger ribonucleoprotein complex	K21772: PURA;transcriptional activator protein Pur-alpha	-
Nl.chr03.1053	1.04443	7.81e-10	transcription termination factor, mitochondrial isoform X1	PREDICTED: Nilaparvata lugens transcription termination factor, mitochondrial (LOC111059634), transcript variant X1, mRNA	-	-	Double-stranded DNA binding. It is involved in the biological process described with regulation of transcription, DNA-templated	-	IPR003690: Transcription termination factor, mitochondrial/chloroplastic; IPR038538: MTERF superfamily, mitochondrial/chloroplastic	GO:0003690: double-stranded DNA binding; GO:0005622: intracellular; GO:0005623: cell; GO:0005737: cytoplasm; GO:0005739: mitochondrion; GO:0005759: mitochondrial matrix; GO:0006355: regulation of transcription, DNA-templated; GO:0006390: mitochondrial transcription; GO:0006393: termination of mitochondrial transcription; GO:0140053: mitochondrial gene expression	-	-
Nl.chr03.1062	-1.22761	2.46e-06	transcription initiation factor TFIID subunit 4-like	PREDICTED: Nilaparvata lugens transcription initiation factor TFIID subunit 4-like (LOC111052778), mRNA	Transcription initiation factor TFIID subunit 4	-	protein heterodimerization activity. It is involved in the biological process described with regulation of transcription, DNA-templated	TAFH superfamily	IPR003894: TAFH/NHR1; IPR007900: Transcription initiation factor TFIID component TAF4; IPR009072: Histone-fold; IPR037249: TAFH/NHR1 domain superfamily	GO:0001085: RNA polymerase II transcription factor binding; GO:0001092: TFIIA-class transcription factor complex binding; GO:0003677: DNA binding; GO:0003700: DNA-binding transcription factor activity; GO:0003713: transcription coactivator activity; GO:0005622: intracellular; GO:0005623: cell; GO:0005634: nucleus; GO:0005654: nucleoplasm; GO:0005669: transcription factor TFIID complex; GO:0006366…	K03129: TAF4;transcription initiation factor TFIID subunit 4	-
Nl.chr03.1067	-1.85621	2.19e-42	transcription initiation factor TFIID subunit 3-like isoform X2	PREDICTED: Nilaparvata lugens transcription initiation factor TFIID subunit 3-like (LOC111059114), transcript variant X2, mRNA	-	-	Bromodomain transcription factors and PHD domain containing proteins	PHD_SF superfamily	IPR001965: Zinc finger, PHD-type; IPR006565: Bromodomain associated domain; IPR009072: Histone-fold; IPR011011: Zinc finger, FYVE/PHD-type; IPR013083: Zinc finger, RING/FYVE/PHD-type; IPR019786: Zinc finger, PHD-type, conserved site; IPR019787: Zinc finger, PHD-finger	GO:0046982: protein heterodimerization activity	K14650: TAF3;transcription initiation factor TFIID subunit 3	-
Nl.chr03.1075	1.16818	1.68e-05	transcription initiation factor TFIID subunit 3-like	PREDICTED: Nilaparvata lugens transcription initiation factor TFIID subunit 3-like (LOC111054488), mRNA	-	-	Bromodomain transcription factors and PHD domain containing proteins	PHD_SF superfamily	IPR001965: Zinc finger, PHD-type; IPR006565: Bromodomain associated domain; IPR009072: Histone-fold; IPR011011: Zinc finger, FYVE/PHD-type; IPR013083: Zinc finger, RING/FYVE/PHD-type; IPR019786: Zinc finger, PHD-type, conserved site; IPR019787: Zinc finger, PHD-finger	GO:0046982: protein heterodimerization activity	K14650: TAF3;transcription initiation factor TFIID subunit 3	-
Nl.chr03.1083	-1.06705	4.99e-08	transcription factor TFIIIB component B&apos;&apos; homolog isoform X1	PREDICTED: Nilaparvata lugens transcription factor TFIIIB component B'' homolog (LOC111059120), transcript variant X2, mRNA	-	-	-	-	-	-	-	-
Nl.chr03.1086	1.05273	2.76e-10	transcription factor SPT20 homolog	PREDICTED: Nilaparvata lugens transcription factor SPT20 homolog (LOC111053176), mRNA	Transcription factor SPT20 homolog	-	-	Spt20 superfamily	IPR021950: Transcription factor Spt20	GO:0000124: SAGA complex; GO:0003712: transcription coregulator activity	K21245: SUPT20H;transcription factor SPT20 homolog	-
Nl.chr03.1094	3.57919	3.28e-06	transcription factor SOX-9-like	PREDICTED: Nilaparvata lugens transcription factor SOX-9-like (LOC111052389), mRNA	Transcription factor SOX-9	KOG0527: HMG-box transcription factor; KOG0528: HMG-box transcription factor SOX5	regulation of cell proliferation involved in tissue homeostasis	Sox_N superfamily	IPR009071: High mobility group box domain; IPR022151: Sox developmental protein N-terminal; IPR036910: High mobility group box domain superfamily	GO:0000978: RNA polymerase II proximal promoter sequence-specific DNA binding; GO:0000979: RNA polymerase II core promoter sequence-specific DNA binding; GO:0001158: enhancer sequence-specific DNA binding; GO:0001228: DNA-binding transcription activator activity, RNA polymerase II-specific; GO:0001501: skeletal system development; GO:0001502: cartilage condensation; GO:0001503: ossification; GO:0…	K09270: SOX7S;transcription factor SOX7/8/10/18 (SOX group E/F)	-
Nl.chr03.1098	1.42889	5.49e-18	transcription factor kayak isoform X2	PREDICTED: Nilaparvata lugens transcription factor kayak (LOC111056256), transcript variant X3, mRNA	-	-	bZIP Maf transcription factor	bZIP superfamily	IPR000837: AP-1 transcription factor; IPR004827: Basic-leucine zipper domain	GO:0003677: DNA binding; GO:0003700: DNA-binding transcription factor activity; GO:0006357: regulation of transcription by RNA polymerase II	K09031: FOSLN;fos-like antigen,invertebrate	-
Nl.chr03.1101	1.06089	0.0139495	transcription factor IIIB 90 kDa subunit isoform X3	PREDICTED: Nilaparvata lugens transcription factor IIIB 90 kDa subunit-like (LOC111063637), partial mRNA	Transcription factor IIIB 90 kDa subunit	-	DNA-templated transcriptional preinitiation complex assembly	BRF1 superfamily	IPR000812: Transcription factor TFIIB; IPR011665: Brf1, TBP-binding domain	GO:0000126: transcription factor TFIIIB complex; GO:0001006: RNA polymerase III type 3 promoter sequence-specific DNA binding; GO:0005622: intracellular; GO:0005623: cell; GO:0005634: nucleus; GO:0006355: regulation of transcription, DNA-templated; GO:0006383: transcription by RNA polymerase III; GO:0008134: transcription factor binding; GO:0010467: gene expression; GO:0070897: transcription prei…	K15196: BRF1,GTF3B;transcription factor IIIB 90 kDa subunit	-
Nl.chr03.1102	-1.12745	1.06e-11	transcription factor IIIA-like isoform X1	PREDICTED: Nilaparvata lugens transcription factor IIIA-like (LOC111057541), transcript variant X1, mRNA	Transcription factor IIIA	-	5S rRNA binding	SFP1 superfamily	IPR013087: Zinc finger C2H2-type; IPR036236: Zinc finger C2H2 superfamily	GO:0000981: DNA-binding transcription factor activity, RNA polymerase II-specific; GO:0000987: proximal promoter sequence-specific DNA binding; GO:0005622: intracellular; GO:0005623: cell; GO:0005634: nucleus; GO:0005654: nucleoplasm; GO:0006357: regulation of transcription by RNA polymerase II; GO:0006383: transcription by RNA polymerase III; GO:0008097: 5S rRNA binding; GO:0009303: rRNA transcr…	K09191: GTF3A;general transcription factor IIIA	-
Nl.chr03.1106	-2.1159	2.42e-23	transcription factor HES-1-A isoform X2	PREDICTED: Nilaparvata lugens protein hairy-like (LOC111061236), mRNA	Transcription factor HES-4	KOG4304: Transcriptional repressors of the hairy/E(spl) family (contains HLH)	It is involved in the biological process described with regulation of transcription, DNA-templated	bHLH_SF superfamily	IPR003650: Orange domain; IPR011598: Myc-type, basic helix-loop-helix (bHLH) domain; IPR036638: Helix-loop-helix DNA-binding domain superfamily	GO:0003677: DNA binding; GO:0006355: regulation of transcription, DNA-templated; GO:0046983: protein dimerization activity	K06054: HES1;hairy and enhancer of split 1	-
Nl.chr03.1116	-1.30156	1.63e-15	transcription factor AP-2-epsilon	PREDICTED: Nilaparvata lugens transcription factor AP-2-epsilon (LOC111064506), mRNA	Transcription factor AP-2-epsilon	KOG3811: Transcription factor AP-2	Transcription factor AP-2	TF_AP-2 superfamily	IPR004979: Transcription factor AP-2; IPR013854: Transcription factor AP-2, C-terminal	GO:0000122: negative regulation of transcription by RNA polymerase II; GO:0000977: RNA polymerase II regulatory region sequence-specific DNA binding; GO:0000981: DNA-binding transcription factor activity, RNA polymerase II-specific; GO:0002121: inter-male aggressive behavior; GO:0002165: instar larval or pupal development; GO:0005622: intracellular; GO:0005623: cell; GO:0005634: nucleus; GO:00074…	K09180: TFAP2N;transcription factor AP-2,invertebrate	-
Nl.chr03.1124	2.08233	0.00118155	transcription factor AP-1-like	PREDICTED: Nilaparvata lugens transcription factor AP-1-like (LOC111060186), mRNA	Transcription factor AP-1	KOG0837: Transcriptional activator of the JUN family	sequence-specific DNA binding. It is involved in the biological process described with regulation of transcription, DNA-templated	Jun superfamily	IPR002112: Transcription factor Jun; IPR004827: Basic-leucine zipper domain; IPR005643: Jun-like transcription factor; IPR015558: Transcription Factor c-Jun/v-Jun	GO:0000122: negative regulation of transcription by RNA polymerase II; GO:0000228: nuclear chromosome; GO:0000790: nuclear chromatin; GO:0000978: RNA polymerase II proximal promoter sequence-specific DNA binding; GO:0000981: DNA-binding transcription factor activity, RNA polymerase II-specific; GO:0001700: embryonic development via the syncytial blastoderm; GO:0001738: morphogenesis of a polarize…	K04448: JUN;transcription factor AP-1	-
Nl.chr03.1131	1.36691	9.85e-12	transcription factor 12 isoform X2; protein daughterless-like isoform X2	PREDICTED: Nilaparvata lugens protein daughterless-like (LOC111053130), transcript variant X2, mRNA	Transcription factor 12	KOG3910: Helix loop helix transcription factor	helix loop helix domain	bHLH_SF superfamily	IPR011598: Myc-type, basic helix-loop-helix (bHLH) domain; IPR036638: Helix-loop-helix DNA-binding domain superfamily	GO:0046983: protein dimerization activity	K15603: TCF4_12;transcription factor 4/12	-
Nl.chr03.1137	-1.23085	7.59e-12	trafficking kinesin-binding protein milt-like, partial	PREDICTED: Nilaparvata lugens trafficking kinesin-binding protein milt-like (LOC111060655), partial mRNA	Trafficking kinesin-binding protein milt	KOG4360: Uncharacterized coiled coil protein	Kinesin associated protein	HAP1_N superfamily	IPR006933: HAP1, N-terminal; IPR022154: Trafficking kinesin-binding protein domain	GO:0003777: microtubule motor activity; GO:0005622: intracellular; GO:0005623: cell; GO:0005737: cytoplasm; GO:0005739: mitochondrion; GO:0007275: multicellular organism development; GO:0007283: spermatogenesis; GO:0007286: spermatid development; GO:0007287: Nebenkern assembly; GO:0007308: oocyte construction; GO:0007310: oocyte dorsal/ventral axis specification; GO:0009953: dorsal/ventral patter…	K15369: TRAK1;trafficking kinesin-binding protein 1	-
Nl.chr03.1150	4.2083	1.83e-06	TPPP family protein CG45057	PREDICTED: Nilaparvata lugens TPPP family protein CG45057 (LOC111055788), mRNA	Tubulin polymerization-promoting protein family member 3	KOG4070: Putative signal transduction protein p25	p25-alpha	p25-alpha superfamily	IPR008907: P25-alpha; IPR011992: EF-hand domain pair	-	-	-
Nl.chr03.1157	2.29441	0.00384646	tonsoku-like protein	PREDICTED: Nilaparvata lugens tonsoku-like protein (LOC111059537), mRNA	Tonsoku-like protein	-	Ankyrin repeat	PHA02876 superfamily	IPR001611: Leucine-rich repeat; IPR002110: Ankyrin repeat; IPR006553: Leucine-rich repeat, cysteine-containing subtype; IPR011990: Tetratricopeptide-like helical domain superfamily; IPR013026: Tetratricopeptide repeat-containing domain; IPR019734: Tetratricopeptide repeat; IPR020683: Ankyrin repeat-containing domain; IPR032675: Leucine-rich repeat domain superfamily; IPR036770: Ankyrin repeat-con…	GO:0005515: protein binding	K09257: NFKBIL2;NF-kappa-B inhibitor-like protein 2	-
Nl.chr03.1158	3.40822	2.86e-07	tolloid-like protein 1; PREDICTED: bone morphogenetic protein 1-like	PREDICTED: Nilaparvata lugens tolloid-like protein 1 (LOC111064078), mRNA	Dorsal-ventral patterning protein tolloid	KOG3714: Meprin A metalloprotease; KOG4292: Cubilin, multiligand receptor mediating cobalamin absorption; KOG4586: CUB domain-containing protein	Dorsal-ventral patterning protein tolloid-like	CUB superfamily	IPR000152: EGF-type aspartate/asparagine hydroxylation site; IPR000742: EGF-like domain; IPR000859: CUB domain; IPR001506: Peptidase M12A; IPR001881: EGF-like calcium-binding domain; IPR006026: Peptidase, metallopeptidase; IPR013032: EGF-like, conserved site; IPR013087: Zinc finger C2H2-type; IPR015446: Bone morphogenetic protein 1/tolloid-like protein; IPR018097: EGF-like calcium-binding, conser…	GO:0002165: instar larval or pupal development; GO:0003676: nucleic acid binding; GO:0004222: metalloendopeptidase activity; GO:0005509: calcium ion binding; GO:0005576: extracellular region; GO:0006935: chemotaxis; GO:0007154: cell communication; GO:0007308: oocyte construction; GO:0007313: maternal specification of dorsal/ventral axis, oocyte, soma encoded; GO:0007350: blastoderm segmentation; …	K13046: tok;tolkin [EC:3.4.24.-]	-
Nl.chr03.1166	1.36091	1.41e-05	tolloid-like protein 1	PREDICTED: Nilaparvata lugens tolloid-like protein 1 (LOC111064078), mRNA	Tolloid-like protein 1	KOG4292: Cubilin, multiligand receptor mediating cobalamin absorption; KOG4586: CUB domain-containing protein	calcium ion binding. It is involved in the biological process described with proteolysis	CUB superfamily	IPR000152: EGF-type aspartate/asparagine hydroxylation site; IPR000742: EGF-like domain; IPR000859: CUB domain; IPR001881: EGF-like calcium-binding domain; IPR013032: EGF-like, conserved site; IPR018097: EGF-like calcium-binding, conserved site; IPR035914: Spermadhesin, CUB domain superfamily	GO:0005509: calcium ion binding	K13046: tok;tolkin [EC:3.4.24.-]	-
Nl.chr03.1176	-1.05016	3e-05	TNF receptor-associated factor 3	PREDICTED: Nilaparvata lugens TNF receptor-associated factor 3 (LOC111043975), transcript variant X2, mRNA	TNF receptor-associated factor 5	-	TNF receptor-associated factor	Smc superfamily	IPR002083: MATH/TRAF domain; IPR008974: TRAF-like; IPR013083: Zinc finger, RING/FYVE/PHD-type	GO:0005515: protein binding; GO:0005622: intracellular; GO:0005623: cell; GO:0005737: cytoplasm	K03174: TRAF3;TNF receptor-associated factor 3	-
Nl.chr03.1180	1.39399	1.17e-14	TNF receptor-associated factor 1-like; uncharacterized protein LOC111871149	PREDICTED: Nilaparvata lugens TNF receptor-associated factor 1-like (LOC111047201), mRNA	-	-	-	MATH superfamily	IPR008974: TRAF-like	GO:0005515: protein binding	-	-
Nl.chr03.1183	-1.00803	1.47e-26	titin-like; hypothetical protein LSTR_LSTR003676, partial	PREDICTED: Nilaparvata lugens titin-like (LOC111043462), mRNA	-	-	Immunoglobulin domain	Ig superfamily	IPR003598: Immunoglobulin subtype 2; IPR003599: Immunoglobulin subtype; IPR007110: Immunoglobulin-like domain; IPR013783: Immunoglobulin-like fold; IPR036179: Immunoglobulin-like domain superfamily	-	-	-
Nl.chr03.1187	1.09268	4.97e-21	titin-like isoform X2	PREDICTED: Nilaparvata lugens titin-like (LOC111049104), transcript variant X1, mRNA	-	-	-	PTZ00121 superfamily	-	-	-	-
Nl.chr03.1199	1.44248	4.14e-09	titin isoform X8	PREDICTED: Nilaparvata lugens titin-like (LOC111045380), mRNA	-	-	-	-	-	-	-	-
Nl.chr03.1223	-1.95023	1.06e-22	titin isoform X10	PREDICTED: Nilaparvata lugens titin-like (LOC111045387), mRNA	-	KOG0613: Projectin/twitchin and related proteins; KOG4222: Axon guidance receptor Dscam	Immunoglobulin	DUF1136 superfamily	IPR003598: Immunoglobulin subtype 2; IPR003599: Immunoglobulin subtype; IPR007110: Immunoglobulin-like domain; IPR010939: Titin repeats; IPR013098: Immunoglobulin I-set; IPR013783: Immunoglobulin-like fold; IPR036179: Immunoglobulin-like domain superfamily	GO:0000070: mitotic sister chromatid segregation; GO:0000278: mitotic cell cycle; GO:0000794: condensed nuclear chromosome; GO:0003779: actin binding; GO:0005622: intracellular; GO:0005623: cell; GO:0005634: nucleus; GO:0005737: cytoplasm; GO:0005863: striated muscle myosin thick filament; GO:0007062: sister chromatid cohesion; GO:0007076: mitotic chromosome condensation; GO:0007275: multicellula…	K12567: TTN;titin [EC:2.7.11.1]	-
Nl.chr03.1226	-3.58485	2.87e-06	titin isoform X1	PREDICTED: Nilaparvata lugens titin-like (LOC111061822), partial mRNA	-	KOG0613: Projectin/twitchin and related proteins; KOG3513: Neural cell adhesion molecule L1; KOG4194: Membrane glycoprotein LIG-1; KOG4221: Receptor mediating netrin-dependent axon guidance; KOG4222: Axon guidance receptor Dscam	Repeat of unknown function (DUF1136)	PTZ00121 superfamily	IPR003598: Immunoglobulin subtype 2; IPR003599: Immunoglobulin subtype; IPR007110: Immunoglobulin-like domain; IPR010939: Titin repeats; IPR013098: Immunoglobulin I-set; IPR013783: Immunoglobulin-like fold; IPR036179: Immunoglobulin-like domain superfamily	GO:0000070: mitotic sister chromatid segregation; GO:0000278: mitotic cell cycle; GO:0000794: condensed nuclear chromosome; GO:0003779: actin binding; GO:0005622: intracellular; GO:0005623: cell; GO:0005634: nucleus; GO:0005737: cytoplasm; GO:0005863: striated muscle myosin thick filament; GO:0007062: sister chromatid cohesion; GO:0007076: mitotic chromosome condensation; GO:0007275: multicellula…	K12567: TTN;titin [EC:2.7.11.1]	-
Nl.chr03.1248	1.02712	3.84e-11	thymidylate synthase	PREDICTED: Nilaparvata lugens thymidylate synthase (LOC111060264), mRNA	Thymidylate synthase	KOG0673: Thymidylate synthase	Thymidylate synthase activity. It is involved in the biological process described with dTMP biosynthetic process	PTZ00164 superfamily	IPR000398: Thymidylate synthase; IPR020940: Thymidylate synthase, active site; IPR023451: Thymidylate synthase/dCMP hydroxymethylase domain; IPR036926: Thymidylate synthase/dCMP hydroxymethylase superfamily	GO:0004799: thymidylate synthase activity; GO:0006231: dTMP biosynthetic process	K00560: thyA,TYMS;thymidylate synthase [EC:2.1.1.45]	-
Nl.chr03.1250	1.50709	1.45e-56	thymidine phosphorylase-like isoform X1	PREDICTED: Nilaparvata lugens thymidine phosphorylase-like (LOC111049918), transcript variant X7, mRNA	Thymidine phosphorylase	-	Catalyzes the reversible phosphorolysis of thymidine. The produced molecules are then utilized as carbon and energy sources or in the rescue of pyrimidine bases for nucleotide synthesis	Glycos_transf_3 superfamily	IPR000053: Thymidine/pyrimidine-nucleoside phosphorylase; IPR000312: Glycosyl transferase, family 3; IPR013102: Pyrimidine nucleoside phosphorylase, C-terminal; IPR017459: Glycosyl transferase family 3, N-terminal domain; IPR018090: Pyrimidine-nucleoside phosphorylase, bacterial/eukaryotic; IPR035902: Nucleoside phosphorylase/phosphoribosyltransferase catalytic domain superfamily; IPR036320: Glyc…	GO:0000002: mitochondrial genome maintenance; GO:0004645: phosphorylase activity; GO:0005622: intracellular; GO:0005623: cell; GO:0005737: cytoplasm; GO:0005829: cytosol; GO:0006206: pyrimidine nucleobase metabolic process; GO:0006935: chemotaxis; GO:0007275: multicellular organism development; GO:0009032: thymidine phosphorylase activity; GO:0009605: response to external stimulus; GO:0009887: an…	K00758: deoA,TYMP;thymidine phosphorylase [EC:2.4.2.4]	-
Nl.chr03.1251	-1.26886	4.67e-31	thioredoxin, mitochondrial	PREDICTED: Nilaparvata lugens thioredoxin, mitochondrial (LOC111058869), mRNA	Thioredoxin, mitochondrial	KOG0910: Thioredoxin-like protein	Thioredoxin	Thioredoxin_like superfamily	IPR005746: Thioredoxin; IPR013766: Thioredoxin domain; IPR017937: Thioredoxin, conserved site; IPR036249: Thioredoxin-like superfamily	GO:0005622: intracellular; GO:0005623: cell; GO:0005737: cytoplasm; GO:0005739: mitochondrion; GO:0006662: glycerol ether metabolic process; GO:0015035: protein disulfide oxidoreductase activity; GO:0045454: cell redox homeostasis; GO:0055114: oxidation-reduction process	K03671: trxA;thioredoxin 1	-
Nl.chr03.1255	3.16865	3.55e-18	THAP domain-containing protein 4-like isoform X1	-	UPF0678 fatty acid-binding protein-like protein Mvan_0449	-	Domain of unknown function (DUF1794)	lipocalin_FABP superfamily	IPR012674: Calycin; IPR014878: Domain of unknown function DUF1794	-	K23205: THAP4;THAP domain-containing protein 4	-
Nl.chr03.1263	2.2263	3.65e-07	THAP domain-containing protein 3-like isoform X2	PREDICTED: Nilaparvata lugens THAP domain-containing protein 3-like (LOC111054388), transcript variant X2, mRNA	THAP domain-containing protein 2	-	THAP domain containing	THAP superfamily	IPR006612: THAP-type zinc finger; IPR038441: THAP-type zinc finger superfamily	GO:0000981: DNA-binding transcription factor activity, RNA polymerase II-specific; GO:0003676: nucleic acid binding; GO:0005622: intracellular; GO:0005623: cell; GO:0005634: nucleus; GO:0005730: nucleolus; GO:0006357: regulation of transcription by RNA polymerase II; GO:0031981: nuclear lumen	-	-
Nl.chr03.1264	3.53064	7.14e-08	tetratricopeptide repeat protein 5-like	PREDICTED: Nilaparvata lugens tetratricopeptide repeat protein 5-like (LOC111048851), mRNA	Tetratricopeptide repeat protein 5	-	Tetratricopeptide repeat protein 5 OB fold domain	TPR superfamily	IPR011990: Tetratricopeptide-like helical domain superfamily; IPR013026: Tetratricopeptide repeat-containing domain; IPR013105: Tetratricopeptide repeat 2; IPR019734: Tetratricopeptide repeat; IPR032076: Tetratricopeptide repeat protein 5, OB fold domain; IPR038645: TTC5, OB fold domain superfamily	GO:0005515: protein binding	-	-
Nl.chr03.1268	1.62379	1.8e-06	tetratricopeptide repeat protein 36 homolog	PREDICTED: Nilaparvata lugens tetratricopeptide repeat protein 36 homolog (LOC111048911), mRNA	Tetratricopeptide repeat protein 36	KOG4555: TPR repeat-containing protein	TPR repeat	PLN03088 superfamily	IPR011990: Tetratricopeptide-like helical domain superfamily; IPR013026: Tetratricopeptide repeat-containing domain; IPR019734: Tetratricopeptide repeat; IPR038906: Tetratricopeptide repeat protein 36	GO:0005515: protein binding	-	-
Nl.chr03.1272	-1.39913	0.00904388	tetratricopeptide repeat protein 28	PREDICTED: Nilaparvata lugens tetratricopeptide repeat protein 28 (LOC111046256), mRNA	Tetratricopeptide repeat protein 28	KOG0548: Molecular co-chaperone STI1; KOG0553: TPR repeat-containing protein	It is involved in the biological process described with regulation of mitotic cell cycle	PLN03088 superfamily	IPR011990: Tetratricopeptide-like helical domain superfamily; IPR013026: Tetratricopeptide repeat-containing domain; IPR019734: Tetratricopeptide repeat; IPR024983: CHAT domain	GO:0005515: protein binding	-	-
Nl.chr03.1278	1.02607	3.37e-16	tetraspanin-9-like	PREDICTED: Nilaparvata lugens tetraspanin-9-like (LOC111053726), transcript variant X2, mRNA	Tetraspanin-4; CD151 antigen	-	Tetraspanin family	Tetraspannin superfamily	IPR000301: Tetraspanin; IPR008952: Tetraspanin, EC2 domain superfamily; IPR018499: Tetraspanin/Peripherin	GO:0016021: integral component of membrane	K17350: TSPAN9;tetraspanin-9	-
Nl.chr03.1279	2.74303	0.000247181	tetraspanin-18-like; CD82 antigen	PREDICTED: Nilaparvata lugens tetraspanin-18-like (LOC111058637), transcript variant X2, mRNA	Tetraspanin-18	-	Tetraspanin family	Tetraspannin superfamily	IPR000301: Tetraspanin; IPR008952: Tetraspanin, EC2 domain superfamily; IPR018499: Tetraspanin/Peripherin; IPR018503: Tetraspanin, conserved site	GO:0016021: integral component of membrane	K17353: TSPAN18;tetraspanin-18	-
Nl.chr03.1280	2.85627	1.67e-20	tensin-like	PREDICTED: Nilaparvata lugens tensin-like (LOC111048583), mRNA	Phosphatidylinositol 3,4,5-trisphosphate 3-phosphatase and dual-specificity protein phosphatase PTEN	KOG2283: Clathrin coat dissociation kinase GAK/PTEN/Auxilin and related tyrosine phosphatases	C2 domain of PTEN tumour-suppressor protein	PTEN_C2 superfamily	IPR014020: Tensin phosphatase, C2 domain; IPR029021: Protein-tyrosine phosphatase-like; IPR029023: Tensin-type phosphatase domain	-	K18080: TNS;tensin	-
Nl.chr03.1281	-1.48938	0.000402901	T-complex protein 1 subunit delta-like isoform X1	PREDICTED: Nilaparvata lugens T-complex protein 1 subunit delta-like (LOC111048494), transcript variant X1, mRNA	T-complex protein 1 subunit delta	KOG0357: Chaperonin complex component, TCP-1 epsilon subunit (CCT5); KOG0358: Chaperonin complex component, TCP-1 delta subunit (CCT4); KOG0359: Chaperonin complex component, TCP-1 zeta subunit (CCT6); KOG0360: Chaperonin complex component, TCP-1 alpha subunit (CCT1); KOG0361: Chaperonin complex component, TCP-1 eta subunit (CCT7); KOG0362: Chaperonin complex component, TCP-1 theta subunit (CCT8)…	assists the folding of proteins upon ATP hydrolysis	chaperonin_like superfamily	IPR002194: Chaperonin TCP-1, conserved site; IPR002423: Chaperonin Cpn60/TCP-1 family; IPR012717: T-complex protein 1, delta subunit; IPR017998: Chaperone tailless complex polypeptide 1 (TCP-1); IPR027409: GroEL-like apical domain superfamily; IPR027410: TCP-1-like chaperonin intermediate domain superfamily; IPR027413: GroEL-like equatorial domain superfamily	GO:0005524: ATP binding; GO:0005622: intracellular; GO:0005623: cell; GO:0005737: cytoplasm; GO:0005829: cytosol; GO:0005832: chaperonin-containing T-complex; GO:0006458: 'de novo' protein folding; GO:0044183: protein folding chaperone; GO:0051082: unfolded protein binding; GO:0061077: chaperone-mediated protein folding	K09496: CCT4;T-complex protein 1 subunit delta	-
Nl.chr03.1283	1.56879	5.12e-14	T-box transcription factor TBX6-like	PREDICTED: Nilaparvata lugens T-box transcription factor TBX6-like (LOC111061754), transcript variant X2, mRNA	T-box transcription factor TBX6	KOG3585: TBX2 and related T-box transcription factors; KOG3586: TBX1 and related T-box transcription factors	Domain first found in the mice T locus (Brachyury) protein	TBOX superfamily	IPR001699: Transcription factor, T-box; IPR008967: p53-like transcription factor, DNA-binding; IPR018186: Transcription factor, T-box, conserved site; IPR036960: T-box superfamily	GO:0000122: negative regulation of transcription by RNA polymerase II; GO:0000978: RNA polymerase II proximal promoter sequence-specific DNA binding; GO:0001745: compound eye morphogenesis; GO:0002165: instar larval or pupal development; GO:0003700: DNA-binding transcription factor activity; GO:0005515: protein binding; GO:0005622: intracellular; GO:0005623: cell; GO:0005634: nucleus; GO:0007472:…	K10180: TBX6;T-box protein 6	-
Nl.chr03.1287	-1.24014	0.0021061	TBC1 domain family member 31	PREDICTED: Nilaparvata lugens TBC1 domain family member 31 (LOC111046788), mRNA	TBC1 domain family member 31	-	Rab GTPase activator activity. It is involved in the biological process described with regulation of Rab GTPase activity	SMC_prok_A superfamily	IPR000195: Rab-GTPase-TBC domain; IPR001680: WD40 repeat; IPR015943: WD40/YVTN repeat-like-containing domain superfamily; IPR035969: Rab-GTPase-TBC domain superfamily; IPR036322: WD40-repeat-containing domain superfamily	GO:0005096: GTPase activator activity; GO:0005515: protein binding; GO:0005622: intracellular; GO:0005623: cell; GO:0005813: centrosome; GO:0015630: microtubule cytoskeleton; GO:0043547: positive regulation of GTPase activity	-	-
Nl.chr03.1288	1.04689	5.53e-06	TBC1 domain family member 19	PREDICTED: Nilaparvata lugens TBC1 domain family member 19 (LOC111044956), mRNA	-	-	Domain in Tre-2, BUB2p, and Cdc16p. Probable Rab-GAPs.	RabGAP-TBC superfamily	IPR000195: Rab-GTPase-TBC domain; IPR035969: Rab-GTPase-TBC domain superfamily; IPR042507: TBC1 domain family member 19	GO:0005096: GTPase activator activity; GO:0043547: positive regulation of GTPase activity	-	-
Nl.chr03.1289	-1.10825	8.08e-11	tau-tubulin kinase homolog Asator isoform X2	PREDICTED: Nilaparvata lugens uncharacterized LOC111044475 (LOC111044475), mRNA	Putative casein kinase I C03C10.2	KOG0668: Casein kinase II, alpha subunit; KOG1163: Casein kinase (serine/threonine/tyrosine protein kinase); KOG1164: Casein kinase (serine/threonine/tyrosine protein kinase); KOG1165: Casein kinase (serine/threonine/tyrosine protein kinase); KOG4278: Protein tyrosine kinase	Protein tyrosine kinase	PKc_like superfamily	IPR000719: Protein kinase domain; IPR011009: Protein kinase-like domain superfamily; IPR017441: Protein kinase, ATP binding site	GO:0004674: protein serine/threonine kinase activity; GO:0005524: ATP binding; GO:0005622: intracellular; GO:0005623: cell; GO:0005634: nucleus; GO:0005737: cytoplasm; GO:0005819: spindle; GO:0008360: regulation of cell shape; GO:0015630: microtubule cytoskeleton; GO:0018105: peptidyl-serine phosphorylation	K08815: TTBK;tau tubulin kinase [EC:2.7.11.26]	-
Nl.chr03.1295	-1.12647	4.91e-19	syntaxin-1A-like	PREDICTED: Nilaparvata lugens syntaxin-1A-like (LOC111050275), mRNA	Syntaxin-2	-	Syntaxin	Syntaxin superfamily	IPR000727: Target SNARE coiled-coil homology domain; IPR006011: Syntaxin, N-terminal domain; IPR006012: Syntaxin/epimorphin, conserved site; IPR010989: SNARE; IPR028671: Syntaxin-2	GO:0005484: SNAP receptor activity; GO:0006886: intracellular protein transport; GO:0007340: acrosome reaction; GO:0016020: membrane; GO:0016021: integral component of membrane; GO:0016192: vesicle-mediated transport; GO:0030154: cell differentiation	K08486: STX1B_2_3;syntaxin 1B/2/3	-
Nl.chr03.1296	4.21195	1.78e-36	synembryn-A-like	PREDICTED: Nilaparvata lugens synembryn-A-like (LOC111048486), mRNA	Synembryn-A	KOG4464: Signaling protein RIC-8/synembryn (regulates neurotransmitter secretion)	Guanine nucleotide exchange factor (GEF), which can activate some, but not all, G-alpha proteins independently of G- protein coupled receptors. Acts by exchanging bound GDP for free GTP. Plays a key role in asymmetric spindle positioning, a step for asymmetric cell division that generates cell diversity during development by activating G(i) alpha protein independently of G- protein coupled recept…	Ric8 superfamily	IPR008376: Synembryn; IPR011989: Armadillo-like helical; IPR016024: Armadillo-type fold; IPR019318: Guanine nucleotide exchange factor, Ric8	GO:0000278: mitotic cell cycle; GO:0001965: G-protein alpha-subunit binding; GO:0005085: guanyl-nucleotide exchange factor activity; GO:0005096: GTPase activator activity; GO:0005622: intracellular; GO:0005623: cell; GO:0005829: cytosol; GO:0005938: cell cortex; GO:0007154: cell communication; GO:0007163: establishment or maintenance of cell polarity; GO:0007186: G protein-coupled receptor signal…	-	-
Nl.chr03.1309	1.65857	0.00118529	synaptotagmin-1	PREDICTED: Nilaparvata lugens synaptotagmin-1 (LOC111048076), mRNA	Synaptotagmin-10	KOG0696: Serine/threonine protein kinase; KOG1013: Synaptic vesicle protein rabphilin-3A; KOG1028: Ca2+dependent phospholipid-binding protein Synaptotagmin, required for synaptic vesicle and secretory granule exocytosis	C2 domain	C2 superfamily	IPR000008: C2 domain; IPR035892: C2 domain superfamily	GO:0005509: calcium ion binding; GO:0005544: calcium-dependent phospholipid binding; GO:0005623: cell; GO:0005886: plasma membrane; GO:0006906: vesicle fusion; GO:0007268: chemical synaptic transmission; GO:0007269: neurotransmitter secretion; GO:0016021: integral component of membrane; GO:0017158: regulation of calcium ion-dependent exocytosis; GO:0019905: syntaxin binding; GO:0030276: clathrin …	K19909: SYT9;synaptotagmin-9	-
Nl.chr03.1315	1.04884	1.8e-06	synaptotagmin 1 isoform X7	PREDICTED: Nilaparvata lugens synaptotagmin 1 (LOC111043422), transcript variant X7, mRNA	Synaptotagmin 1	KOG0696: Serine/threonine protein kinase; KOG0905: Phosphoinositide 3-kinase; KOG1012: Ca2+dependent lipid-binding protein CLB1/vesicle protein vp115/Granuphilin A, contains C2 domain; KOG1013: Synaptic vesicle protein rabphilin-3A; KOG1028: Ca2+dependent phospholipid-binding protein Synaptotagmin, required for synaptic vesicle and secretory granule exocytosis; KOG1328: Synaptic vesicle protein B…	Protein kinase C conserved region 2 (CalB)	C2 superfamily	IPR000008: C2 domain; IPR001565: Synaptotagmin; IPR015428: Synaptotagmin 1; IPR035892: C2 domain superfamily	GO:0001786: phosphatidylserine binding; GO:0005509: calcium ion binding; GO:0005544: calcium-dependent phospholipid binding; GO:0005622: intracellular; GO:0005623: cell; GO:0005737: cytoplasm; GO:0005886: plasma membrane; GO:0007268: chemical synaptic transmission; GO:0007269: neurotransmitter secretion; GO:0007317: regulation of pole plasm oskar mRNA localization; GO:0008021: synaptic vesicle; G…	K15290: SYT1;synaptotagmin-1	-
Nl.chr03.1319	-1.08328	1.4e-10	synaptogyrin	PREDICTED: Nilaparvata lugens synaptogyrin (LOC111047996), mRNA	Synaptogyrin	KOG4016: Synaptic vesicle protein Synaptogyrin involved in regulation of Ca2+dependent exocytosis	Membrane-associating domain	MARVEL superfamily	IPR008253: Marvel domain; IPR016579: Synaptogyrin	GO:0016020: membrane	-	-
Nl.chr03.1325	2.45075	1.29e-07	synaptic vesicular amine transporter	PREDICTED: Nilaparvata lugens synaptic vesicular amine transporter (LOC111057994), transcript variant X2, mRNA	Synaptic vesicular amine transporter	KOG3764: Vesicular amine transporter	Sugar (and other) transporter	MFS superfamily	IPR011701: Major facilitator superfamily; IPR020846: Major facilitator superfamily domain; IPR036259: MFS transporter superfamily	GO:0005335: serotonin:sodium symporter activity; GO:0005622: intracellular; GO:0005623: cell; GO:0005737: cytoplasm; GO:0005886: plasma membrane; GO:0005887: integral component of plasma membrane; GO:0006837: serotonin transport; GO:0007275: multicellular organism development; GO:0007399: nervous system development; GO:0008021: synaptic vesicle; GO:0012505: endomembrane system; GO:0015842: aminer…	K08155: SLC18A1_2,VMAT;MFS transporter,DHA1 family,solute carrier family 18 (vesicular amine transporter),member 1/2	-
Nl.chr03.1326	1.04527	4.49e-12	synaptic vesicle membrane protein VAT-1 homolog-like	PREDICTED: Nilaparvata lugens synaptic vesicle membrane protein VAT-1 homolog-like (LOC111050865), mRNA	Synaptic vesicle membrane protein VAT-1 homolog-like	KOG1197: Predicted quinone oxidoreductase	Synaptic vesicle membrane protein VAT-1 homolog-like	MDR superfamily	IPR002364: Quinone oxidoreductase/zeta-crystallin, conserved site; IPR011032: GroES-like superfamily; IPR013154: Alcohol dehydrogenase, N-terminal; IPR020843: Polyketide synthase, enoylreductase domain; IPR036291: NAD(P)-binding domain superfamily	GO:0008270: zinc ion binding; GO:0016491: oxidoreductase activity; GO:0055114: oxidation-reduction process	-	-
Nl.chr03.1334	-1.79368	1.96e-05	synapsin	-	Synapsin	KOG3895: Synaptic vesicle protein Synapsin	It is involved in the biological process described with neurotransmitter secretion	Synapsin superfamily	IPR001359: Synapsin; IPR011761: ATP-grasp fold; IPR013815: ATP-grasp fold, subdomain 1; IPR016185: Pre-ATP-grasp domain superfamily; IPR020897: Synapsin, pre-ATP-grasp domain; IPR020898: Synapsin, ATP-binding domain	GO:0005524: ATP binding; GO:0005623: cell; GO:0007268: chemical synaptic transmission; GO:0007269: neurotransmitter secretion; GO:0007275: multicellular organism development; GO:0007399: nervous system development; GO:0007613: memory; GO:0007618: mating; GO:0007619: courtship behavior; GO:0008021: synaptic vesicle; GO:0008049: male courtship behavior; GO:0008355: olfactory learning; GO:0009408: r…	K19941: SYN;synapsin	-
Nl.chr03.1353	-1.31164	6.21e-12	SWI/SNF-related matrix-associated actin-dependent regulator of chromatin subfamily A-like protein 1; hypothetical protein LSTR_LSTR013433	PREDICTED: Nilaparvata lugens SWI/SNF-related matrix-associated actin-dependent regulator of chromatin subfamily A-like protein 1 (LOC111058740), transcript variant X4, mRNA	SWI/SNF-related matrix-associated actin-dependent regulator of chromatin subfamily A-like protein 1	KOG0383: Predicted helicase; KOG0384: Chromodomain-helicase DNA-binding protein; KOG0386: Chromatin remodeling complex SWI/SNF, component SWI2 and related ATPases (DNA/RNA helicase superfamily); KOG0388: SNF2 family DNA-dependent ATPase; KOG0389: SNF2 family DNA-dependent ATPase; KOG0391: SNF2 family DNA-dependent ATPase; KOG0392: SNF2 family DNA-dependent ATPase domain-containing protein; KOG100…	HepA-related protein (HARP)	HepA superfamily	IPR000330: SNF2-related, N-terminal domain; IPR001650: Helicase, C-terminal; IPR010003: HARP domain; IPR014001: Helicase superfamily 1/2, ATP-binding domain; IPR027417: P-loop containing nucleoside triphosphate hydrolase; IPR030101: SWI/SNF-related matrix-associated actin-dependent regulator of chromatin subfamily A-like protein 1; IPR038718: SNF2-like, N-terminal domain superfamily	GO:0005524: ATP binding; GO:0005622: intracellular; GO:0005623: cell; GO:0005634: nucleus; GO:0005700: polytene chromosome; GO:0005705: polytene chromosome interband; GO:0006357: regulation of transcription by RNA polymerase II; GO:0009378: four-way junction helicase activity; GO:0010709: heteroduplex formation involved in double-strand break repair via synthesis-dependent strand annealing; GO:00…	K14440: SMARCAL1,HARP;SWI/SNF-related matrix-associated actin-dependent regulator of chromatin subfamily A-like protein 1 [EC:3.6.4.12]	-
Nl.chr03.1367	1.76172	8.76e-16	SWEET sugar transporter	Nilaparvata lugens SWEET mRNA for SWEET sugar transporter, complete cds, isolate: NlSWEET2	Sugar transporter SWEET1	KOG1623: Multitransmembrane protein	Sugar efflux transporter for intercellular exchange	PQ-loop superfamily	IPR004316: SWEET sugar transporter	GO:0005622: intracellular; GO:0005623: cell; GO:0005737: cytoplasm; GO:0005794: Golgi apparatus; GO:0005886: plasma membrane; GO:0012505: endomembrane system; GO:0016021: integral component of membrane; GO:0034219: carbohydrate transmembrane transport; GO:0051119: sugar transmembrane transporter activity; GO:0071944: cell periphery	K15382: SLC50A,SWEET;solute carrier family 50 (sugar transporter)	-
Nl.chr03.1368	1.28393	1.55e-14	suppressor of cytokine signaling 5-like; hypothetical protein LSTR_LSTR010432	PREDICTED: Nilaparvata lugens suppressor of cytokine signaling 5-like (LOC111056007), mRNA	Suppressor of cytokine signaling 5	KOG4566: Cytokine-inducible SH2 protein	SOCS_box	SOCS superfamily	IPR000980: SH2 domain; IPR001496: SOCS box domain; IPR036036: SOCS box-like domain superfamily; IPR036860: SH2 domain superfamily	GO:0002065: columnar/cuboidal epithelial cell differentiation; GO:0002165: instar larval or pupal development; GO:0004860: protein kinase inhibitor activity; GO:0005126: cytokine receptor binding; GO:0005622: intracellular; GO:0005623: cell; GO:0005737: cytoplasm; GO:0006469: negative regulation of protein kinase activity; GO:0007154: cell communication; GO:0007298: border follicle cell migration…	K04698: SOCS5;suppressor of cytokine signaling 5	-
Nl.chr03.1371	-1.48448	3.83e-09	suppressor APC domain-containing protein 2	PREDICTED: Nilaparvata lugens suppressor APC domain-containing protein 2 (LOC111055890), mRNA	Suppressor APC domain-containing protein 2	-	Adenomatous polyposis coli tumour suppressor protein	SMC_prok_B superfamily	IPR011992: EF-hand domain pair; IPR026828: Suppressor APC domain-containing protein 1/2	-	-	-
Nl.chr03.1378	4.3372	2.19e-11	SUN domain-containing protein 5-like; hypothetical protein LSTR_LSTR002681	PREDICTED: Nilaparvata lugens SUN domain-containing protein 5-like (LOC111054415), mRNA	SUN domain-containing protein 2	KOG2687: Spindle pole body protein, contains UNC-84 domain	nuclear matrix anchoring at nuclear membrane	F5_F8_type_C superfamily	IPR008979: Galactose-binding-like domain superfamily; IPR012919: SUN domain	-	K19347: SUN1_2;SUN domain-containing protein 1/2	-
Nl.chr03.1388	2.08026	0.000912103	sulfite oxidase-like	PREDICTED: Nilaparvata lugens sulfite oxidase-like (LOC111047208), mRNA	Nitrate reductase [NADH]; Probable sulfite oxidase, mitochondrial	KOG0535: Sulfite oxidase, molybdopterin-binding component; KOG4576: Sulfite oxidase, heme-binding component	electron carrier activity. It is involved in the biological process described with oxidation-reduction process	CYB5 superfamily	IPR000572: Oxidoreductase, molybdopterin-binding domain; IPR001199: Cytochrome b5-like heme/steroid binding domain; IPR005066: Moybdenum cofactor oxidoreductase, dimerisation; IPR008335: Eukaryotic molybdopterin oxidoreductase; IPR014756: Immunoglobulin E-set; IPR018506: Cytochrome b5, heme-binding site; IPR022407: Oxidoreductase, molybdopterin binding site; IPR036374: Oxidoreductase, molybdopter…	GO:0005622: intracellular; GO:0005623: cell; GO:0005737: cytoplasm; GO:0005739: mitochondrion; GO:0005740: mitochondrial envelope; GO:0005758: mitochondrial intermembrane space; GO:0006790: sulfur compound metabolic process; GO:0008482: sulfite oxidase activity; GO:0020037: heme binding; GO:0030151: molybdenum ion binding; GO:0042128: nitrate assimilation; GO:0043546: molybdopterin cofactor bindi…	K00387: SUOX;sulfite oxidase [EC:1.8.3.1]	-
Nl.chr03.1392	1.56198	5.38e-57	sugar transporter; hypothetical protein GE061_02324	PREDICTED: Nilaparvata lugens uncharacterized LOC111059174 (LOC111059174), mRNA	Facilitated trehalose transporter Tret1	-	Belongs to the major facilitator superfamily. Sugar transporter (TC 2.A.1.1) family	MFS superfamily	IPR005828: Major facilitator, sugar transporter-like; IPR005829: Sugar transporter, conserved site; IPR020846: Major facilitator superfamily domain; IPR036259: MFS transporter superfamily	GO:0016021: integral component of membrane; GO:0022857: transmembrane transporter activity; GO:0055085: transmembrane transport	K08145: SLC2A8,GLUT8;MFS transporter,SP family,solute carrier family 2 (facilitated glucose transporter),member 8	-
Nl.chr03.1396	1.17396	8.89e-26	sugar transporter ERD6-like 6; hypothetical protein LSTR_LSTR013993	PREDICTED: Nilaparvata lugens sugar transporter ERD6-like 6 (LOC111047011), transcript variant X2, mRNA	Facilitated trehalose transporter Tret1	-	Facilitated trehalose transporter Tret1-2 homolog-like Protein	MFS superfamily	IPR003663: Sugar/inositol transporter; IPR005828: Major facilitator, sugar transporter-like; IPR005829: Sugar transporter, conserved site; IPR020846: Major facilitator superfamily domain; IPR036259: MFS transporter superfamily	GO:0016020: membrane; GO:0016021: integral component of membrane; GO:0022857: transmembrane transporter activity; GO:0055085: transmembrane transport	K08145: SLC2A8,GLUT8;MFS transporter,SP family,solute carrier family 2 (facilitated glucose transporter),member 8	-
Nl.chr03.1403	1.27923	0.00964068	sugar transporter 4	PREDICTED: Nilaparvata lugens facilitated trehalose transporter Tret1-like (LOC111046366), mRNA	Facilitated trehalose transporter Tret1	KOG0254: Predicted transporter (major facilitator superfamily); KOG0569: Permease of the major facilitator superfamily	Sugar (and other) transporter	MFS superfamily	IPR003663: Sugar/inositol transporter; IPR005828: Major facilitator, sugar transporter-like; IPR005829: Sugar transporter, conserved site; IPR020846: Major facilitator superfamily domain; IPR036259: MFS transporter superfamily	GO:0016020: membrane; GO:0016021: integral component of membrane; GO:0022857: transmembrane transporter activity; GO:0055085: transmembrane transport	K02100: araE;MFS transporter,SP family,arabinose:H symporter	-
Nl.chr03.1406	1.51679	2.03e-48	sugar transporter 11	Nilaparvata lugens Nlst11 mRNA for sugar transporter 11, complete cds	Facilitated trehalose transporter Tret1	KOG0254: Predicted transporter (major facilitator superfamily); KOG0569: Permease of the major facilitator superfamily	Transmembrane transporter activity. It is involved in the biological process described with transmembrane transport	MFS superfamily	IPR003663: Sugar/inositol transporter; IPR005828: Major facilitator, sugar transporter-like; IPR005829: Sugar transporter, conserved site; IPR020846: Major facilitator superfamily domain; IPR036259: MFS transporter superfamily	GO:0005351: carbohydrate:proton symporter activity; GO:0005355: glucose transmembrane transporter activity; GO:0016020: membrane; GO:0016021: integral component of membrane; GO:0046323: glucose import; GO:1902600: proton transmembrane transport	K02100: araE;MFS transporter,SP family,arabinose:H symporter	-
Nl.chr03.1445	-1.04189	5.7e-05	sugar transporter 10	Nilaparvata lugens Nlst10 mRNA for sugar transporter 10, complete cds	Solute carrier family 2, facilitated glucose transporter member 3	-	Sugar (and other) transporter	MFS superfamily	IPR005828: Major facilitator, sugar transporter-like; IPR020846: Major facilitator superfamily domain; IPR036259: MFS transporter superfamily	GO:0016021: integral component of membrane; GO:0022857: transmembrane transporter activity; GO:0055085: transmembrane transport	K07299: SLC2A1,GLUT1;MFS transporter,SP family,solute carrier family 2 (facilitated glucose transporter),member 1	-
Nl.chr03.1446	1.72853	2.91e-58	sugar transporter	PREDICTED: Nilaparvata lugens facilitated trehalose transporter Tret1-like (LOC111063181), mRNA	Facilitated trehalose transporter Tret1	KOG0254: Predicted transporter (major facilitator superfamily)	Sugar (and other) transporter	MFS superfamily	IPR003663: Sugar/inositol transporter; IPR005828: Major facilitator, sugar transporter-like; IPR005829: Sugar transporter, conserved site; IPR020846: Major facilitator superfamily domain; IPR036259: MFS transporter superfamily	GO:0016020: membrane; GO:0016021: integral component of membrane; GO:0022857: transmembrane transporter activity; GO:0055085: transmembrane transport	K08145: SLC2A8,GLUT8;MFS transporter,SP family,solute carrier family 2 (facilitated glucose transporter),member 8	-
Nl.chr03.1447	1.14207	6.12e-17	sugar transporter	Nilaparvata lugens NlST mRNA for sugar transporter, complete cds, isolate: Nlst28	Sugar transporter ERD6-like 8	-	Sugar (and other) transporter	MFS superfamily	IPR003663: Sugar/inositol transporter; IPR005828: Major facilitator, sugar transporter-like; IPR020846: Major facilitator superfamily domain; IPR036259: MFS transporter superfamily	GO:0005351: carbohydrate:proton symporter activity; GO:0005355: glucose transmembrane transporter activity; GO:0016020: membrane; GO:0016021: integral component of membrane; GO:0046323: glucose import; GO:1902600: proton transmembrane transport	K08145: SLC2A8,GLUT8;MFS transporter,SP family,solute carrier family 2 (facilitated glucose transporter),member 8	-
Nl.chr03.1449	2.43275	6.9e-35	sugar transporter	Nilaparvata lugens NlST mRNA for sugar transporter, complete cds, isolate: Nlst23	Facilitated trehalose transporter Tret1	-	Sugar (and other) transporter	MFS superfamily	IPR005828: Major facilitator, sugar transporter-like; IPR005829: Sugar transporter, conserved site; IPR020846: Major facilitator superfamily domain; IPR036259: MFS transporter superfamily	GO:0016021: integral component of membrane; GO:0022857: transmembrane transporter activity; GO:0055085: transmembrane transport	K08145: SLC2A8,GLUT8;MFS transporter,SP family,solute carrier family 2 (facilitated glucose transporter),member 8	-
Nl.chr03.1457	1.71203	0.000165352	sugar transporter	Nilaparvata lugens NlST mRNA for sugar transporter, complete cds, isolate: Nlst27	Facilitated trehalose transporter Tret1	-	Sugar (and other) transporter	MFS superfamily	IPR003663: Sugar/inositol transporter; IPR005828: Major facilitator, sugar transporter-like; IPR005829: Sugar transporter, conserved site; IPR020846: Major facilitator superfamily domain; IPR036259: MFS transporter superfamily	GO:0016020: membrane; GO:0016021: integral component of membrane; GO:0022857: transmembrane transporter activity; GO:0055085: transmembrane transport	K08145: SLC2A8,GLUT8;MFS transporter,SP family,solute carrier family 2 (facilitated glucose transporter),member 8	-
Nl.chr03.1475	8.28318	5.47e-11	sugar transporter	Nilaparvata lugens NlST mRNA for sugar transporter, complete cds, isolate: Nlst21	Facilitated trehalose transporter Tret1	KOG0254: Predicted transporter (major facilitator superfamily)	Belongs to the major facilitator superfamily. Sugar transporter (TC 2.A.1.1) family	MFS superfamily	IPR003663: Sugar/inositol transporter; IPR005828: Major facilitator, sugar transporter-like; IPR020846: Major facilitator superfamily domain; IPR036259: MFS transporter superfamily	GO:0016020: membrane; GO:0016021: integral component of membrane; GO:0022857: transmembrane transporter activity; GO:0055085: transmembrane transport	K08145: SLC2A8,GLUT8;MFS transporter,SP family,solute carrier family 2 (facilitated glucose transporter),member 8	-
Nl.chr03.1476	-1.24709	5.55e-14	structural maintenance of chromosomes protein 6-like	PREDICTED: Nilaparvata lugens structural maintenance of chromosomes protein 6-like (LOC111062074), mRNA	Structural maintenance of chromosomes protein 6	KOG0250: DNA repair protein RAD18 (SMC family protein); KOG0979: Structural maintenance of chromosome protein SMC5/Spr18, SMC superfamily	It is involved in the biological process described with double-strand break repair via homologous recombination	Smc superfamily	IPR003395: RecF/RecN/SMC, N-terminal; IPR027417: P-loop containing nucleoside triphosphate hydrolase	GO:0000793: condensed chromosome; GO:0003684: damaged DNA binding; GO:0005622: intracellular; GO:0005623: cell; GO:0006281: DNA repair; GO:0030915: Smc5-Smc6 complex; GO:0031000: response to caffeine; GO:0042585: germinal vesicle	K22804: SMC6;structural maintenance of chromosomes protein 6	-
Nl.chr03.1482	1.18669	1.69e-25	sterile alpha and TIR motif-containing protein 1	PREDICTED: Nilaparvata lugens sterile alpha and TIR motif-containing protein 1 (LOC111061661), mRNA	Sterile alpha and TIR motif-containing protein 1	KOG3678: SARM protein (with sterile alpha and armadillo motifs)	SAM domain (Sterile alpha motif)	SAM_superfamily superfamily	IPR000157: Toll/interleukin-1 receptor homology (TIR) domain; IPR001660: Sterile alpha motif domain; IPR011989: Armadillo-like helical; IPR013761: Sterile alpha motif/pointed domain superfamily; IPR016024: Armadillo-type fold; IPR035897: Toll/interleukin-1 receptor homology (TIR) domain superfamily; IPR039184: Sterile alpha and TIR motif-containing protein 1	GO:0005623: cell; GO:0007154: cell communication; GO:0007165: signal transduction; GO:0023052: signaling; GO:0030425: dendrite; GO:0034128: negative regulation of MyD88-independent toll-like receptor signaling pathway; GO:0035591: signaling adaptor activity; GO:0036477: somatodendritic compartment; GO:0043025: neuronal cell body; GO:0048678: response to axon injury; GO:0051716: cellular response …	-	-
Nl.chr03.1483	2.88119	6.5e-05	STE20-related kinase adapter protein alpha-like	PREDICTED: Nilaparvata lugens STE20-related kinase adapter protein alpha-like (LOC111062582), mRNA	STE20-related kinase adapter protein alpha	KOG0033: Ca2ﷆꖚ蝮阩dependent protein kinase, EF-Hand protein superfamily; KOG0201: Serine/threonine protein kinase; KOG0574: STE20-like serine/threonine kinase MST; KOG0577: Serine/threonine protein kinase; KOG0578: p21-activated serine/threonine protein kinase; KOG0579: Ste20-like serine/threonine protein kinase; KOG0582: Ste20-like serine/threonine protein kinase; KOG0587: Traf2- and Nck-interacti…	stress-activated protein kinase signaling cascade	PKc_like superfamily	IPR000719: Protein kinase domain; IPR011009: Protein kinase-like domain superfamily	GO:0000902: cell morphogenesis; GO:0004672: protein kinase activity; GO:0005524: ATP binding; GO:0005622: intracellular; GO:0005623: cell; GO:0005634: nucleus; GO:0005654: nucleoplasm; GO:0005829: cytosol; GO:0005938: cell cortex; GO:0006611: protein export from nucleus; GO:0007010: cytoskeleton organization; GO:0007049: cell cycle; GO:0007050: cell cycle arrest; GO:0007154: cell communication; G…	K08271: STRADA,LYK5;STE20-related kinase adapter protein alpha	-
Nl.chr03.1490	-1.05045	2.39e-16	spondin-2; hypothetical protein LSTR_LSTR001289	PREDICTED: Nilaparvata lugens spondin-2 (LOC111063925), mRNA	Spondin-2	KOG3539: Spondins, extracellular matrix proteins	Spondin_N	Spond_N superfamily	IPR000884: Thrombospondin type-1 (TSP1) repeat; IPR009465: Spondin, N-terminal; IPR036383: Thrombospondin type-1 (TSP1) repeat superfamily; IPR038678: Spondin, N-terminal domain superfamily	GO:1901739: regulation of myoblast fusion	K24428: SPON2;spondin-2	-
Nl.chr03.1498	4.10146	2.72e-06	spondin-1	PREDICTED: Nilaparvata lugens spondin-1 (LOC111053717), mRNA	Spondin-1	KOG3539: Spondins, extracellular matrix proteins; KOG4597: Serine proteinase inhibitor (KU family) with thrombospondin repeats	serine-type endopeptidase inhibitor activity	KU superfamily	IPR000884: Thrombospondin type-1 (TSP1) repeat; IPR002223: Pancreatic trypsin inhibitor Kunitz domain; IPR002861: Reeler domain; IPR009465: Spondin, N-terminal; IPR020901: Proteinase inhibitor I2, Kunitz, conserved site; IPR036383: Thrombospondin type-1 (TSP1) repeat superfamily; IPR036880: Pancreatic trypsin inhibitor Kunitz domain superfamily; IPR038678: Spondin, N-terminal domain superfamily; …	GO:0004867: serine-type endopeptidase inhibitor activity	K24427: SPON1;spondin-1	-
Nl.chr03.1501	1.01773	1.76e-26	spindle assembly abnormal protein 6 homolog, partial	PREDICTED: Nilaparvata lugens spindle assembly abnormal protein 6 homolog (LOC111048741), partial mRNA	-	-	Centriolar protein SAS N-terminal	Smc superfamily	IPR032396: Spindle assembly abnormal protein 6, N-terminal; IPR038558: SAS-6, N-terminal domain superfamily	GO:0000226: microtubule cytoskeleton organization; GO:0005515: protein binding; GO:0005622: intracellular; GO:0005623: cell; GO:0005737: cytoplasm; GO:0005813: centrosome; GO:0005814: centriole; GO:0007049: cell cycle; GO:0007098: centrosome cycle; GO:0007099: centriole replication; GO:0010457: centriole-centriole cohesion; GO:0015630: microtubule cytoskeleton; GO:0044085: cellular component biog…	K16487: SAS-6,SASS6;spindle assembly abnormal protein 6	-
Nl.chr03.1512	-1.20595	3.16e-29	Spindle and kinetochore-associated protein 1	PREDICTED: Nilaparvata lugens uncharacterized LOC111052087 (LOC111052087), mRNA	Spindle and kinetochore-associated protein 1	-	Spindle and kinetochore-associated protein 1	SKA1_N superfamily	IPR009829: Spindle and kinetochore-associated protein 1; IPR042031: SKA1 microtubule binding domain	GO:0007059: chromosome segregation; GO:0008017: microtubule binding; GO:0051301: cell division	-	-
Nl.chr03.1519	1.5573	2.31e-29	sphingosine-1-phosphate phosphatase 2-like	PREDICTED: Nilaparvata lugens sphingosine-1-phosphate phosphatase 2-like (LOC111048779), mRNA	Sphingosine-1-phosphate phosphatase 1	KOG2822: Sphingoid base-phosphate phosphatase	Sphingosine-1-phosphate phosphatase	PAP2_like superfamily	IPR000326: Phosphatidic acid phosphatase type 2/haloperoxidase; IPR036938: Phosphatidic acid phosphatase type 2/haloperoxidase superfamily	-	K04716: SGPP1;sphingosine-1-phosphate phosphatase 1 [EC:3.1.3.-]	-
Nl.chr03.1524	1.23243	3.5e-19	spermatogenesis-associated protein 7-like isoform X1	PREDICTED: Nilaparvata lugens spermatogenesis-associated protein 7 homolog (LOC111047210), transcript variant X2, mRNA	-	-	Spermatogenesis-associated protein 7, or HSD3	HSD3 superfamily	IPR029357: Spermatogenesis-associated protein 7	-	K19655: SPATA7;spermatogenesis-associated protein 7	-
Nl.chr03.1529	-1.34058	6.84e-13	sperm-associated antigen 7 homolog isoform X1	PREDICTED: Nilaparvata lugens sperm-associated antigen 7 homolog (LOC111049443), transcript variant X1, mRNA	Sperm-associated antigen 7	-	nucleic acid binding	R3H superfamily	IPR001374: R3H domain; IPR017330: Sperm-associated antigen 7; IPR036867: R3H domain superfamily	GO:0003676: nucleic acid binding	-	-
Nl.chr03.1531	1.16399	5.18e-20	speedy protein A-like	PREDICTED: Nilaparvata lugens speedy protein A-like (LOC111050498), mRNA	Speedy protein A	-	positive regulation of cyclin-dependent protein serine/threonine kinase activity	Spy1 superfamily	IPR020984: Cell cycle regulatory protein Speedy	GO:0000082: G1/S transition of mitotic cell cycle; GO:0000278: mitotic cell cycle; GO:0005622: intracellular; GO:0005623: cell; GO:0005634: nucleus; GO:0005654: nucleoplasm; GO:0006974: cellular response to DNA damage stimulus; GO:0007140: male meiotic nuclear division; GO:0008284: positive regulation of cell population proliferation; GO:0019901: protein kinase binding; GO:0019953: sexual reprodu…	K08694: SPDY,RINGO;speedy	-
Nl.chr03.1535	1.08194	6.51e-38	spatacsin; hypothetical protein LSTR_LSTR015646	PREDICTED: Nilaparvata lugens spatacsin (LOC111055400), mRNA	Spatacsin	-	Spatacsin C-terminus	PRK03918 superfamily	IPR028103: Spatacsin	GO:0005623: cell; GO:0007275: multicellular organism development; GO:0007399: nervous system development; GO:0007409: axonogenesis; GO:0030182: neuron differentiation; GO:0030424: axon; GO:0048666: neuron development; GO:0048667: cell morphogenesis involved in neuron differentiation; GO:0048675: axon extension; GO:0048699: generation of neurons; GO:0061564: axon development	K19026: SPG11;spatacsin	-
Nl.chr03.1537	1.01788	0.0115662	sorting and assembly machinery component 50 homolog B	PREDICTED: Nilaparvata lugens sorting and assembly machinery component 50 homolog B (LOC111060293), mRNA	Sorting and assembly machinery component 50 homolog B; Outer membrane protein assembly factor BamA	KOG2602: Predicted cell surface protein homologous to bacterial outer membrane proteins	Surface antigen	BamA superfamily	IPR000184: Bacterial surface antigen (D15); IPR039910: Surface antigen D15-like	GO:0019867: outer membrane	K07277: SAM50,TOB55,bamA;outer membrane protein insertion porin family	-
Nl.chr03.1543	-1.00784	2.43e-06	sortilin-related receptor-like; hypothetical protein LSTR_LSTR004551	PREDICTED: Nilaparvata lugens sortilin-related receptor-like (LOC111053754), mRNA	-	-	Low-density lipoprotein receptor domain class A	LDLa superfamily	IPR000082: SEA domain; IPR002172: Low-density lipoprotein (LDL) receptor class A repeat; IPR023415: Low-density lipoprotein (LDL) receptor class A, conserved site; IPR036055: LDL receptor-like superfamily; IPR036364: SEA domain superfamily; IPR036383: Thrombospondin type-1 (TSP1) repeat superfamily	GO:0005515: protein binding	-	-
Nl.chr03.1545	1.32706	0.00445362	solute carrier organic anion transporter family member 3A1-like	PREDICTED: Nilaparvata lugens solute carrier organic anion transporter family member 3A1-like (LOC111047500), mRNA	Solute carrier organic anion transporter family member 74D	KOG3626: Organic anion transporter	Solute carrier organic anion transporter family member	OATP superfamily	IPR002350: Kazal domain; IPR004156: Organic anion transporter polypeptide; IPR036058: Kazal domain superfamily; IPR036259: MFS transporter superfamily	GO:0005515: protein binding; GO:0005622: intracellular; GO:0005623: cell; GO:0005886: plasma membrane; GO:0005887: integral component of plasma membrane; GO:0015347: sodium-independent organic anion transmembrane transporter activity; GO:0043229: intracellular organelle; GO:0043252: sodium-independent organic anion transport; GO:0071944: cell periphery; GO:0098656: anion transmembrane transport	-	-
Nl.chr03.1546	1.16445	0.0134565	solute carrier family 46 member 3-like isoform X1	PREDICTED: Nilaparvata lugens uncharacterized LOC111063074 (LOC111063074), mRNA	Solute carrier family 46 member 3	-	Major Facilitator Superfamily	MFS superfamily	IPR011701: Major facilitator superfamily; IPR036259: MFS transporter superfamily	GO:0055085: transmembrane transport	K20840: SLC46A3;MFS transporter,PCFT/HCP family,solute carrier family 46,member 3	-
Nl.chr03.1558	2.42838	2.48e-52	solute carrier family 41 member 1	PREDICTED: Nilaparvata lugens solute carrier family 41 member 1 (LOC111046310), mRNA	Solute carrier family 41 member 1	KOG3788: Predicted divalent cation transporter	Divalent cation transporter	MgtE superfamily	IPR006667: SLC41 divalent cation transporters, integral membrane domain; IPR036739: SLC41 divalent cation transporters, integral membrane domain superfamily	GO:0006812: cation transport; GO:0008324: cation transmembrane transporter activity	K15122: SLC41A;solute carrier family 41	-
Nl.chr03.1560	1.76711	0.0162218	solute carrier family 35 member G1	PREDICTED: Nilaparvata lugens solute carrier family 35 member G1 (LOC111052096), mRNA	Solute carrier family 35 member G1; Pseudopaline exporter CntI	KOG4510: Permease of the drug/metabolite transporter (DMT) superfamily	EamA-like transporter family	RhaT superfamily	IPR000620: EamA domain	GO:0016020: membrane; GO:0016021: integral component of membrane	-	-
Nl.chr03.1564	2.87949	0.000234245	solute carrier family 25 member 45-like isoform X3	PREDICTED: Nilaparvata lugens solute carrier family 25 member 45-like (LOC111050308), transcript variant X3, mRNA	Solute carrier family 25 member 45; Mitochondrial basic amino acids transporter	KOG0758: Mitochondrial carnitine-acylcarnitine carrier protein; KOG0762: Mitochondrial carrier protein; KOG0763: Mitochondrial ornithine transporter	Belongs to the mitochondrial carrier (TC 2.A.29) family	Mito_carr superfamily	IPR018108: Mitochondrial substrate/solute carrier; IPR023395: Mitochondrial carrier domain superfamily	-	K15109: SLC25A20_29,CACT,CACL,CRC1;solute carrier family 25 (mitochondrial carnitine/acylcarnitine transporter),member 20/29	-
Nl.chr03.1568	1.41958	2.64e-09	solute carrier family 25 member 38-like; mitochondrial glycine transporter A	PREDICTED: Nilaparvata lugens solute carrier family 25 member 38-like (LOC111064141), mRNA	Mitochondrial glycine transporter	KOG0036: Predicted mitochondrial carrier protein; KOG0751: Mitochondrial aspartate/glutamate carrier protein Aralar/Citrin (contains EF-hand Ca2+binding domains); KOG0752: Mitochondrial solute carrier protein; KOG0753: Mitochondrial fatty acid anion carrier protein/Uncoupling protein; KOG0754: Mitochondrial oxodicarboxylate carrier protein; KOG0757: Mitochondrial carrier protein - Rim2p/Mrs12p; K…	Mitochondrial carrier required for the biosynthesis of heme, possibly by facilitating 5-aminolevulinate (ALA) production. May act by importing glycine into mitochondria or by exchanging glycine for ALA across the mitochondrial inner membrane	Mito_carr superfamily	IPR002067: Mitochondrial carrier protein; IPR018108: Mitochondrial substrate/solute carrier; IPR023395: Mitochondrial carrier domain superfamily; IPR030847: Mitochondrial glycine transporter Hem25/SLC25A38	GO:0005743: mitochondrial inner membrane; GO:0015187: glycine transmembrane transporter activity; GO:1904983: glycine import into mitochondrion	K15118: SLC25A38;solute carrier family 25,member 38	-
Nl.chr03.1569	1.43978	0.000615358	solute carrier family 23 member 1-like	PREDICTED: Nilaparvata lugens uncharacterized LOC111050556 (LOC111050556), transcript variant X1, mRNA	Solute carrier family 23 member 2	-	Permease family	Xan_ur_permease superfamily	IPR006043: Xanthine/uracil/vitamin C permease	GO:0016020: membrane; GO:0022857: transmembrane transporter activity; GO:0055085: transmembrane transport	K14611: SLC23A1,SVCT1;solute carrier family 23 (nucleobase transporter),member 1	-
Nl.chr03.1570	2.15781	2.43e-14	sodium-dependent nutrient amino acid transporter 1-like	PREDICTED: Nilaparvata lugens sodium-dependent nutrient amino acid transporter 1-like (LOC111057816), mRNA	Sodium-dependent nutrient amino acid transporter 1	KOG3659: Sodium-neurotransmitter symporter; KOG3660: Sodium-neurotransmitter symporter	Sodium:neurotransmitter symporter family	SLC5-6-like_sbd superfamily	IPR000175: Sodium:neurotransmitter symporter; IPR037272: Sodium:neurotransmitter symporter superfamily	GO:0002009: morphogenesis of an epithelium; GO:0005328: neurotransmitter:sodium symporter activity; GO:0005623: cell; GO:0005886: plasma membrane; GO:0005887: integral component of plasma membrane; GO:0006836: neurotransmitter transport; GO:0035725: sodium ion transmembrane transport; GO:0060429: epithelium development; GO:0071944: cell periphery	K05336: SLC6AN;solute carrier family 6 (neurotransmitter transporter),invertebrate	-
Nl.chr03.1573	-1.2652	1.87e-21	sodium-dependent noradrenaline transporter-like	PREDICTED: Nilaparvata lugens sodium-dependent noradrenaline transporter-like (LOC111052092), transcript variant X3, mRNA	-	KOG3659: Sodium-neurotransmitter symporter; KOG3660: Sodium-neurotransmitter symporter	Sodium:neurotransmitter symporter family	SLC5-6-like_sbd superfamily	IPR000175: Sodium:neurotransmitter symporter; IPR037272: Sodium:neurotransmitter symporter superfamily	GO:0005328: neurotransmitter:sodium symporter activity; GO:0016021: integral component of membrane	K05035: SLC6A2,NET;solute carrier family 6 (neurotransmitter transporter,noradrenalin) member 2	-
Nl.chr03.1576	-1.50722	1.18e-16	sodium-dependent dopamine transporter	PREDICTED: Nilaparvata lugens sodium-dependent dopamine transporter (LOC111053418), transcript variant X2, mRNA	Sodium-dependent dopamine transporter	KOG3659: Sodium-neurotransmitter symporter; KOG3660: Sodium-neurotransmitter symporter	Sodium:neurotransmitter symporter family	SLC5-6-like_sbd superfamily	IPR000175: Sodium:neurotransmitter symporter; IPR037272: Sodium:neurotransmitter symporter superfamily	GO:0001963: synaptic transmission, dopaminergic; GO:0005328: neurotransmitter:sodium symporter activity; GO:0005330: dopamine:sodium symporter activity; GO:0005623: cell; GO:0005886: plasma membrane; GO:0005887: integral component of plasma membrane; GO:0006855: drug transmembrane transport; GO:0008344: adult locomotory behavior; GO:0019811: cocaine binding; GO:0030431: sleep; GO:0035725: sodium …	K05036: SLC6A3,DAT;solute carrier family 6 (neurotransmitter transporter,dopamine) member 3	-
Nl.chr03.1582	1.52627	1.13e-42	sodium-coupled monocarboxylate transporter 1-like	PREDICTED: Nilaparvata lugens sodium-coupled monocarboxylate transporter 1-like (LOC111058392), mRNA	Sodium-coupled monocarboxylate transporter 1	KOG2349: Na:iodide/myo-inositol/multivitamin symporters	Belongs to the sodium solute symporter (SSF) (TC 2.A.21) family	SLC5-6-like_sbd superfamily	IPR001734: Sodium/solute symporter; IPR038377: Sodium/glucose symporter superfamily	GO:0016020: membrane; GO:0022857: transmembrane transporter activity; GO:0055085: transmembrane transport	K03307: TC.SSS;solute:Na symporter,SSS family	-
Nl.chr03.1586	1.31521	5.73e-21	sodium/potassium-transporting ATPase subunit beta-2	PREDICTED: Nilaparvata lugens sodium/potassium-transporting ATPase subunit beta-2 (LOC111055260), mRNA	Sodium/potassium-transporting ATPase subunit beta-2	KOG3927: Naﲯ ATPase, beta subunit	Sodium / potassium ATPase beta chain	Na_K-ATPase superfamily	IPR000402: Sodium/potassium-transporting ATPase subunit beta; IPR038702: Sodium/potassium-transporting ATPase subunit beta superfamily	GO:0005890: sodium:potassium-exchanging ATPase complex; GO:0006813: potassium ion transport; GO:0006814: sodium ion transport; GO:0007605: sensory perception of sound; GO:0010996: response to auditory stimulus	K01540: ATP1B,CD298;sodium/potassium-transporting ATPase subunit beta	-
Nl.chr03.1590	-1.24675	5.25e-05	sodium/potassium/calcium exchanger 4-like	PREDICTED: Nilaparvata lugens sodium/potassium/calcium exchanger 4-like (LOC111052460), transcript variant X2, mRNA	Sodium/potassium/calcium exchanger 5	KOG1307: K+dependent Ca2ﳖ exchanger NCKX1 and related proteins	Belongs to the Ca(2 ) cation antiporter (CaCA) (TC 2.A.19) family	2A1904 superfamily	IPR004481: Sodium/potassium/calcium exchanger; IPR004837: Sodium/calcium exchanger membrane region	GO:0016021: integral component of membrane; GO:0055085: transmembrane transport	-	-
Nl.chr03.1593	-1.01913	1.17e-16	sodium/hydrogen exchanger 9B2-like isoform X2	PREDICTED: Nilaparvata lugens sodium/hydrogen exchanger 9B2-like (LOC111054219), transcript variant X3, mRNA	Sodium/hydrogen exchanger 9B2	KOG3826: Naﱿ antiporter	Sodium/hydrogen exchanger family	Na_H_Exchanger superfamily	IPR006153: Cation/H exchanger; IPR038770: Sodium/solute symporter superfamily	GO:0003096: renal sodium ion transport; GO:0005622: intracellular; GO:0005623: cell; GO:0005737: cytoplasm; GO:0005794: Golgi apparatus; GO:0005903: brush border; GO:0009306: protein secretion; GO:0012505: endomembrane system; GO:0015385: sodium:proton antiporter activity; GO:0016021: integral component of membrane; GO:0022821: potassium ion antiporter activity; GO:0035725: sodium ion transmembra…	-	-
Nl.chr03.1607	-1.3351	2.63e-18	sodium/calcium exchanger 2-like isoform X3; hypothetical protein LSTR_LSTR013244	PREDICTED: Nilaparvata lugens sodium/calcium exchanger 2-like (LOC111055447), transcript variant X3, mRNA	Sodium/calcium exchanger 1	KOG1306: Ca2ﳖ exchanger NCX1 and related proteins	Belongs to the Ca(2 ) cation antiporter (CaCA) (TC 2.A.19) family	caca superfamily	IPR003644: Na-Ca exchanger/integrin-beta4; IPR004836: Sodium/calcium exchanger protein; IPR004837: Sodium/calcium exchanger membrane region; IPR038081: CalX-like domain superfamily	GO:0005432: calcium:sodium antiporter activity; GO:0006816: calcium ion transport; GO:0007154: cell communication; GO:0016020: membrane; GO:0016021: integral component of membrane; GO:0055085: transmembrane transport	K05849: SLC8A,NCX;solute carrier family 8 (sodium/calcium exchanger)	-
Nl.chr03.1608	1.09216	5.97e-34	sodium/calcium exchanger 1	PREDICTED: Nilaparvata lugens sodium/calcium exchanger 1 (LOC111056831), mRNA	Sodium/calcium exchanger 1	KOG1306: Ca2ﳖ exchanger NCX1 and related proteins	Belongs to the Ca(2 ) cation antiporter (CaCA) (TC 2.A.19) family	caca superfamily	IPR003644: Na-Ca exchanger/integrin-beta4; IPR004836: Sodium/calcium exchanger protein; IPR004837: Sodium/calcium exchanger membrane region; IPR032452: Sodium/calcium exchanger domain, C-terminal extension; IPR038081: CalX-like domain superfamily	GO:0005432: calcium:sodium antiporter activity; GO:0005509: calcium ion binding; GO:0007154: cell communication; GO:0007602: phototransduction; GO:0016020: membrane; GO:0016021: integral component of membrane; GO:0023052: signaling; GO:0034976: response to endoplasmic reticulum stress; GO:0035725: sodium ion transmembrane transport; GO:0050884: neuromuscular process controlling posture; GO:007058…	K05849: SLC8A,NCX;solute carrier family 8 (sodium/calcium exchanger)	-
Nl.chr03.1617	2.54106	0.00091148	sodium- and chloride-dependent glycine transporter 2-like; hypothetical protein LSTR_LSTR003328	PREDICTED: Nilaparvata lugens sodium- and chloride-dependent glycine transporter 2-like (LOC111060476), partial mRNA	Sodium- and chloride-dependent glycine transporter 2	KOG3659: Sodium-neurotransmitter symporter; KOG3660: Sodium-neurotransmitter symporter	Sodium:neurotransmitter symporter family	SLC5-6-like_sbd superfamily	IPR000175: Sodium:neurotransmitter symporter; IPR037272: Sodium:neurotransmitter symporter superfamily	GO:0005328: neurotransmitter:sodium symporter activity; GO:0016021: integral component of membrane	K05038: SLC6A5_9,GLYT;solute carrier family 6 (neurotransmitter transporter,glycine) member 5/9	-
Nl.chr03.1627	-1.25716	5.47e-08	sodium- and chloride-dependent GABA transporter ine-like	PREDICTED: Nilaparvata lugens sodium- and chloride-dependent GABA transporter ine-like (LOC111063129), mRNA	-	-	Belongs to the sodium neurotransmitter symporter (SNF) (TC 2.A.22) family	-	-	GO:0005034: osmosensor activity; GO:0005328: neurotransmitter:sodium symporter activity; GO:0005623: cell; GO:0005886: plasma membrane; GO:0005887: integral component of plasma membrane; GO:0006836: neurotransmitter transport; GO:0007154: cell communication; GO:0007165: signal transduction; GO:0007275: multicellular organism development; GO:0007399: nervous system development; GO:0009414: respons…	K05039: SLC6A6,TAUT;solute carrier family 6 (neurotransmitter transporter,taurine) member 6	-
Nl.chr03.1630	1.83413	0.000530839	small heat shock protein 20.1; alpha-crystallin A chain-like	PREDICTED: Nilaparvata lugens alpha-crystallin A chain-like (LOC111043681), mRNA	Alpha-crystallin B chain	KOG3591: Alpha crystallins	Belongs to the small heat shock protein (HSP20) family	alpha-crystallin-Hsps_p23-like superfamily	IPR001436: Alpha crystallin/Heat shock protein; IPR002068: Alpha crystallin/Hsp20 domain; IPR008978: HSP20-like chaperone	-	K19769: SIP1;stress-induced protein 1	-
Nl.chr03.1641	-1.26531	1.96e-12	sister chromatid cohesion protein PDS5 homolog B	PREDICTED: Nilaparvata lugens sister chromatid cohesion protein PDS5 homolog B (LOC111051597), mRNA	Sister chromatid cohesion protein PDS5 homolog A-B	KOG1525: Sister chromatid cohesion complex Cohesin, subunit PDS5	Sister chromatid cohesion protein PDS5 homolog	-	IPR016024: Armadillo-type fold; IPR039776: Sister chromatid cohesion protein Pds5	GO:0000070: mitotic sister chromatid segregation; GO:0000278: mitotic cell cycle; GO:0000785: chromatin; GO:0005622: intracellular; GO:0005623: cell; GO:0005634: nucleus; GO:0005700: polytene chromosome; GO:0006281: DNA repair; GO:0007064: mitotic sister chromatid cohesion; GO:0019953: sexual reproduction; GO:0030154: cell differentiation; GO:0030717: oocyte karyosome formation; GO:0032504: multi…	K11267: PDS5;sister chromatid cohesion protein PDS5	-
Nl.chr03.1649	-1.29044	5.68e-26	sister chromatid cohesion protein DCC1-like	PREDICTED: Nilaparvata lugens sister chromatid cohesion protein DCC1-like (LOC111059296), mRNA	Sister chromatid cohesion protein DCC1	-	Pfam:DUF2036	Dcc1 superfamily	IPR019128: Sister chromatid cohesion protein Dcc1	GO:0000070: mitotic sister chromatid segregation; GO:0000278: mitotic cell cycle; GO:0000775: chromosome, centromeric region; GO:0000785: chromatin; GO:0005622: intracellular; GO:0005623: cell; GO:0005634: nucleus; GO:0005654: nucleoplasm; GO:0005694: chromosome; GO:0006275: regulation of DNA replication; GO:0007064: mitotic sister chromatid cohesion; GO:0031390: Ctf18 RFC-like complex; GO:003198…	K11271: DSCC1,DCC1;sister chromatid cohesion protein DCC1	-
Nl.chr03.1652	-1.07333	0.00188471	single-minded homolog 1-like	PREDICTED: Nilaparvata lugens single-minded homolog 1-like (LOC111049138), mRNA	Single-minded homolog 1; Hypoxia-inducible factor 1-alpha	KOG3558: Hypoxia-inducible factor 1/Neuronal PAS domain protein NPAS1; KOG3559: Transcriptional regulator SIM1; KOG3560: Aryl-hydrocarbon receptor; KOG3561: Aryl-hydrocarbon receptor nuclear translocator	activity. It is involved in the biological process described with regulation of transcription, DNA-templated	bHLH_SF superfamily	IPR000014: PAS domain; IPR001067: Nuclear translocator; IPR001610: PAC motif; IPR011598: Myc-type, basic helix-loop-helix (bHLH) domain; IPR013655: PAS fold-3; IPR013767: PAS fold; IPR035965: PAS domain superfamily; IPR036638: Helix-loop-helix DNA-binding domain superfamily	GO:0000978: RNA polymerase II proximal promoter sequence-specific DNA binding; GO:0000981: DNA-binding transcription factor activity, RNA polymerase II-specific; GO:0005622: intracellular; GO:0005623: cell; GO:0005634: nucleus; GO:0005667: transcription factor complex; GO:0005737: cytoplasm; GO:0006935: chemotaxis; GO:0007275: multicellular organism development; GO:0007398: ectoderm development; …	K09100: SIM;single-minded	-
Nl.chr03.1653	-1.38528	3.83e-34	SIN3-HDAC complex-associated factor isoform X3; protein FAM60A	PREDICTED: Nilaparvata lugens protein FAM60A (LOC111050067), transcript variant X2, mRNA	SIN3-HDAC complex-associated factor	-	Protein Family FAM60A	FAM60A superfamily	IPR026065: SIN3-HDAC complex-associated factor	GO:0000228: nuclear chromosome; GO:0000790: nuclear chromatin; GO:0005622: intracellular; GO:0005623: cell; GO:0005634: nucleus; GO:0005654: nucleoplasm; GO:0016580: Sin3 complex; GO:0030336: negative regulation of cell migration; GO:0031981: nuclear lumen	-	-
Nl.chr03.1659	-1.31127	5.14e-13	SIFamide-related peptide	Laodelphax striatella SIFamide mRNA, complete cds	SIFamide-related peptide	-	-	-	-	-	-	-
Nl.chr03.1661	-1.81014	6.93e-13	sideroflexin-1-like	PREDICTED: Nilaparvata lugens sideroflexin-1-like (LOC111051312), mRNA	Sideroflexin-1	KOG3767: Sideroflexin	Tricarboxylate carrier	Mtc superfamily	IPR004686: Tricarboxylate/iron carrier	GO:0006811: ion transport; GO:0015075: ion transmembrane transporter activity; GO:0016020: membrane; GO:0055085: transmembrane transport	K23500: SFXN1_3;sideroflexin-1/3	-
Nl.chr03.1669	1.91116	5.38e-06	sialin; putative inorganic phosphate cotransporter isoform X1	PREDICTED: Nilaparvata lugens sialin (LOC111055798), mRNA	Putative inorganic phosphate cotransporter	KOG2532: Permease of the major facilitator superfamily	Major Facilitator Superfamily	MFS superfamily	IPR011701: Major facilitator superfamily; IPR020846: Major facilitator superfamily domain; IPR036259: MFS transporter superfamily	GO:0055085: transmembrane transport	K08193: SLC17A;MFS transporter,ACS family,solute carrier family 17 (sodium-dependent inorganic phosphate cotransporter),other	-
Nl.chr03.1673	1.29717	0.00407774	short-chain dehydrogenase/reductase family 16C member 6-like isoform X3	PREDICTED: Nilaparvata lugens 17-beta-hydroxysteroid dehydrogenase 13-like (LOC111050425), mRNA	17-beta-hydroxysteroid dehydrogenase 13	KOG1199: Short-chain alcohol dehydrogenase/3-hydroxyacyl-CoA dehydrogenase; KOG1200: Mitochondrial/plastidial beta-ketoacyl-ACP reductase; KOG1201: Hydroxysteroid 17-beta dehydrogenase 11	Enoyl-(Acyl carrier protein) reductase	NADB_Rossmann superfamily	IPR002347: Short-chain dehydrogenase/reductase SDR; IPR020904: Short-chain dehydrogenase/reductase, conserved site; IPR036291: NAD(P)-binding domain superfamily	GO:0016491: oxidoreductase activity	-	-
Nl.chr03.1677	1.98427	1.44e-10	SH2B adapter protein 2	PREDICTED: Nilaparvata lugens SH2B adapter protein 2 (LOC111057467), mRNA	SH2B adapter protein 2	KOG4278: Protein tyrosine kinase	signal transducer activity. It is involved in the biological process described with intracellular signal transduction	Phe_ZIP superfamily	IPR000980: SH2 domain; IPR001849: Pleckstrin homology domain; IPR011993: PH-like domain superfamily; IPR015012: Phenylalanine zipper; IPR030523: SH2B adapter protein; IPR035057: SH2B1, SH2 domain; IPR036290: Phenylalanine zipper superfamily; IPR036860: SH2 domain superfamily	GO:0005622: intracellular; GO:0005623: cell; GO:0005938: cell cortex; GO:0007154: cell communication; GO:0007618: mating; GO:0008284: positive regulation of cell population proliferation; GO:0008286: insulin receptor signaling pathway; GO:0014068: positive regulation of phosphatidylinositol 3-kinase signaling; GO:0019953: sexual reproduction; GO:0023052: signaling; GO:0030307: positive regulation…	K07193: SH2B,APS;SH2B adapter protein 2	-
Nl.chr03.1689	-1.51689	1.61e-07	SET and MYND domain-containing protein 4-like	PREDICTED: Nilaparvata lugens SET and MYND domain-containing protein 4-like (LOC111064530), mRNA	Histone-lysine N-methyltransferase ASHR1	-	SET and MYND	zf-MYND superfamily	IPR001214: SET domain; IPR002893: Zinc finger, MYND-type; IPR011990: Tetratricopeptide-like helical domain superfamily	GO:0005515: protein binding	-	-
Nl.chr03.1696	-1.41318	2.24e-25	sestrin homolog	PREDICTED: Nilaparvata lugens sestrin homolog (LOC111062214), mRNA	Sestrin homolog	KOG3746: Uncharacterized conserved protein	It is involved in the biological process described with regulation of response to reactive oxygen species	CMD superfamily	IPR006730: Sestrin; IPR029032: AhpD-like	GO:0000422: autophagy of mitochondrion; GO:0005634: nucleus; GO:0010259: multicellular organism aging; GO:0030308: negative regulation of cell growth; GO:1901031: regulation of response to reactive oxygen species; GO:1904262: negative regulation of TORC1 signaling; GO:2000377: regulation of reactive oxygen species metabolic process	K10141: SESN1_3;sestrin 1/3	-
Nl.chr03.1705	2.69989	8.68e-101	serine/threonine-protein phosphatase with EF-hands 2-like	PREDICTED: Nilaparvata lugens serine/threonine-protein phosphatase with EF-hands 2-like (LOC111048376), mRNA	Serine/threonine-protein phosphatase with EF-hands 2	KOG0377: Protein serine/threonine phosphatase RDGC/PPEF, contains STphosphatase and EF-hand domains	Protein phosphatase 2A homologues, catalytic domain.	MPP_superfamily superfamily	IPR000048: IQ motif, EF-hand binding site; IPR013235: PPP domain; IPR029052: Metallo-dependent phosphatase-like	GO:0004723: calcium-dependent protein serine/threonine phosphatase activity; GO:0005516: calmodulin binding; GO:0005622: intracellular; GO:0005623: cell; GO:0005634: nucleus; GO:0005737: cytoplasm; GO:0006470: protein dephosphorylation; GO:0007154: cell communication; GO:0007602: phototransduction; GO:0016059: deactivation of rhodopsin mediated signaling; GO:0019722: calcium-mediated signaling; G…	K13807: PPEF,PPP7C;serine/threonine-protein phosphatase with EF-hands [EC:3.1.3.16]	-
Nl.chr03.1717	1.05036	0.019703	serine/threonine-protein phosphatase PP1-alpha-like	PREDICTED: Nilaparvata lugens serine/threonine-protein phosphatase PP1-alpha-like (LOC111045604), mRNA	Serine/threonine-protein phosphatase PP1-alpha	KOG0371: Serine/threonine protein phosphatase 2A, catalytic subunit; KOG0372: Serine/threonine specific protein phosphatase involved in glycogen accumulation, PP2A-related; KOG0373: Serine/threonine specific protein phosphatase involved in cell cycle control, PP2A-related; KOG0374: Serine/threonine specific protein phosphatase PP1, catalytic subunit; KOG0375: Serine-threonine phosphatase 2B, cata…	serine threonine-protein phosphatase	MPP_superfamily superfamily	IPR004843: Calcineurin-like phosphoesterase domain, ApaH type; IPR006186: Serine/threonine-specific protein phosphatase/bis(5-nucleosyl)-tetraphosphatase; IPR029052: Metallo-dependent phosphatase-like; IPR031675: Serine-threonine protein phosphatase, N-terminal	GO:0016787: hydrolase activity	K06269: PPP1C;serine/threonine-protein phosphatase PP1 catalytic subunit [EC:3.1.3.16]	-
Nl.chr03.1722	-1.2369	7.91e-10	serine/threonine-protein phosphatase Pgam5, mitochondrial	PREDICTED: Nilaparvata lugens serine/threonine-protein phosphatase Pgam5, mitochondrial (LOC111050666), mRNA	Serine/threonine-protein phosphatase Pgam5, mitochondrial	KOG4609: Predicted phosphoglycerate mutase	Histidine phosphatase superfamily (branch 1)	PTZ00122 superfamily	IPR013078: Histidine phosphatase superfamily, clade-1; IPR029033: Histidine phosphatase superfamily	GO:0004722: protein serine/threonine phosphatase activity; GO:0005622: intracellular; GO:0005623: cell; GO:0005737: cytoplasm; GO:0005739: mitochondrion; GO:0009408: response to heat; GO:0016020: membrane; GO:0016021: integral component of membrane; GO:0019900: kinase binding; GO:0032147: activation of protein kinase activity; GO:0035970: peptidyl-threonine dephosphorylation; GO:0043539: protein …	K15637: PGAM5;serine/threonine-protein phosphatase PGAM5 [EC:3.1.3.16]	-
Nl.chr03.1727	1.50595	1.02e-44	serine/threonine-protein phosphatase 6 regulatory ankyrin repeat subunit C-like, partial	PREDICTED: Nilaparvata lugens serine/threonine-protein phosphatase 6 regulatory ankyrin repeat subunit C-like (LOC111054700), partial mRNA	Serine/threonine-protein phosphatase 6 regulatory ankyrin repeat subunit C	-	Ankyrin repeats (3 copies)	PHA03095 superfamily	IPR002110: Ankyrin repeat; IPR020683: Ankyrin repeat-containing domain; IPR036770: Ankyrin repeat-containing domain superfamily	GO:0005515: protein binding	K15502: ANKRD28;serine/threonine-protein phosphatase 6 regulatory ankyrin repeat subunit A	-
Nl.chr03.1739	1.38205	5.99e-15	serine/threonine-protein kinase VRK1-like	PREDICTED: Nilaparvata lugens serine/threonine-protein kinase VRK1-like (LOC111044545), transcript variant X2, mRNA	Serine/threonine-protein kinase VRK1	KOG1163: Casein kinase (serine/threonine/tyrosine protein kinase); KOG1164: Casein kinase (serine/threonine/tyrosine protein kinase); KOG1165: Casein kinase (serine/threonine/tyrosine protein kinase)	protein serine threonine kinase activity. It is involved in the biological process described with protein phosphorylation	PKc_like superfamily	IPR000719: Protein kinase domain; IPR008271: Serine/threonine-protein kinase, active site; IPR011009: Protein kinase-like domain superfamily; IPR017441: Protein kinase, ATP binding site	GO:0004672: protein kinase activity; GO:0005524: ATP binding; GO:0006468: protein phosphorylation	-	-
Nl.chr03.1746	-1.88942	8.57e-12	serine/threonine-protein kinase SIK2-like isoform X1	PREDICTED: Nilaparvata lugens serine/threonine-protein kinase SIK2-like (LOC111047097), transcript variant X1, mRNA	Serine/threonine-protein kinase SIK2	KOG0583: Serine/threonine protein kinase; KOG0586: Serine/threonine protein kinase; KOG0588: Serine/threonine protein kinase; KOG0604: MAP kinase-activated protein kinase 2; KOG0611: Predicted serine/threonine protein kinase; KOG0690: Serine/threonine protein kinase; KOG4717: Serine/threonine protein kinase	Protein tyrosine kinase	PRK10927 superfamily	IPR000719: Protein kinase domain; IPR011009: Protein kinase-like domain superfamily	GO:0004674: protein serine/threonine kinase activity; GO:0005524: ATP binding; GO:0005622: intracellular; GO:0005623: cell; GO:0005634: nucleus; GO:0005737: cytoplasm; GO:0006468: protein phosphorylation; GO:0007154: cell communication; GO:0023052: signaling; GO:0032869: cellular response to insulin stimulus; GO:0035556: intracellular signal transduction; GO:0042594: response to starvation	K16311: SIK2;serine/threonine-protein kinase SIK2 [EC:2.7.11.1]	-
Nl.chr03.1747	1.11857	8.22e-18	serine/threonine-protein kinase SBK1-like	PREDICTED: Nilaparvata lugens serine/threonine-protein kinase SBK1-like (LOC111045651), mRNA	Serine/threonine-protein kinase meng-po	KOG0579: Ste20-like serine/threonine protein kinase; KOG0580: Serine/threonine protein kinase; KOG0583: Serine/threonine protein kinase; KOG0586: Serine/threonine protein kinase; KOG0597: Serine-threonine protein kinase FUSED; KOG0604: MAP kinase-activated protein kinase 2; KOG0611: Predicted serine/threonine protein kinase; KOG0615: Serine/threonine protein kinase Chk2 and related proteins; KOG0…	Protein tyrosine kinase	PKc_like superfamily	IPR000719: Protein kinase domain; IPR008271: Serine/threonine-protein kinase, active site; IPR011009: Protein kinase-like domain superfamily; IPR017441: Protein kinase, ATP binding site	GO:0004674: protein serine/threonine kinase activity; GO:0005524: ATP binding; GO:0007614: short-term memory; GO:0007616: long-term memory; GO:0010628: positive regulation of gene expression; GO:0018105: peptidyl-serine phosphorylation; GO:0018107: peptidyl-threonine phosphorylation; GO:0072375: medium-term memory	K08858: SBK;serine/threonine-protein kinase SBK [EC:2.7.11.1]	-
Nl.chr03.1778	1.69273	3.4e-50	serine/threonine-protein kinase SBK1	PREDICTED: Nilaparvata lugens serine/threonine-protein kinase SBK1 (LOC111043710), transcript variant X2, mRNA	Serine/threonine-protein kinase meng-po	KOG0587: Traf2- and Nck-interacting kinase and related germinal center kinase (GCK) family protein kinases; KOG0603: Ribosomal protein S6 kinase; KOG0604: MAP kinase-activated protein kinase 2; KOG0616: cAMP-dependent protein kinase catalytic subunit (PKA); KOG0690: Serine/threonine protein kinase; KOG0694: Serine/threonine protein kinase; KOG0695: Serine/threonine protein kinase; KOG0696: Serine…	protein serine threonine kinase activity. It is involved in the biological process described with protein phosphorylation	PKc_like superfamily	IPR000719: Protein kinase domain; IPR008271: Serine/threonine-protein kinase, active site; IPR011009: Protein kinase-like domain superfamily; IPR017441: Protein kinase, ATP binding site	GO:0004674: protein serine/threonine kinase activity; GO:0005524: ATP binding; GO:0007498: mesoderm development; GO:0018105: peptidyl-serine phosphorylation; GO:0018107: peptidyl-threonine phosphorylation	K08858: SBK;serine/threonine-protein kinase SBK [EC:2.7.11.1]	-
Nl.chr03.1790	-1.38856	1.01e-18	serine/threonine-protein kinase PRP4 homolog	PREDICTED: Nilaparvata lugens serine/threonine-protein kinase PRP4 homolog (LOC111056204), mRNA	Serine/threonine-protein kinase PRP4 homolog	KOG0593: Predicted protein kinase KKIAMRE; KOG0600: Cdc2-related protein kinase; KOG0658: Glycogen synthase kinase-3; KOG0660: Mitogen-activated protein kinase; KOG0664: Nemo-like MAPK-related serine/threonine protein kinase; KOG0665: Jun-N-terminal kinase (JNK); KOG0667: Dual-specificity tyrosine-phosphorylation regulated kinase; KOG0670: U4/U6-associated splicing factor PRP4; KOG0671: LAMMER du…	Protein tyrosine kinase	PKc_like superfamily	IPR000719: Protein kinase domain; IPR008271: Serine/threonine-protein kinase, active site; IPR011009: Protein kinase-like domain superfamily	GO:0000398: mRNA splicing, via spliceosome; GO:0004672: protein kinase activity; GO:0005524: ATP binding; GO:0006468: protein phosphorylation; GO:0010467: gene expression	K08827: PRPF4B;serine/threonine-protein kinase PRP4 [EC:2.7.11.1]	-
Nl.chr03.1793	-1.23243	1.29e-26	serine/threonine-protein kinase polo	PREDICTED: Nilaparvata lugens serine/threonine-protein kinase polo (LOC111045553), mRNA	Serine/threonine-protein kinase polo	KOG0033: Ca2ﷆꖚ蝮阩dependent protein kinase, EF-Hand protein superfamily; KOG0575: Polo-like serine/threonine protein kinase; KOG0580: Serine/threonine protein kinase; KOG0611: Predicted serine/threonine protein kinase; KOG0614: cGMP-dependent protein kinase; KOG0616: cAMP-dependent protein kinase catalytic subunit (PKA); KOG0690: Serine/threonine protein kinase	POLO box duplicated region	POLO_box superfamily	IPR000719: Protein kinase domain; IPR000959: POLO box domain; IPR008271: Serine/threonine-protein kinase, active site; IPR011009: Protein kinase-like domain superfamily; IPR033695: Second polo-box domain; IPR033701: First polo-box domain; IPR036947: POLO box domain superfamily	GO:0000070: mitotic sister chromatid segregation; GO:0000278: mitotic cell cycle; GO:0000777: condensed chromosome kinetochore; GO:0000779: condensed chromosome, centromeric region; GO:0000793: condensed chromosome; GO:0000915: actomyosin contractile ring assembly; GO:0000922: spindle pole; GO:0000940: condensed chromosome outer kinetochore; GO:0004674: protein serine/threonine kinase activity; G…	K06631: PLK1;polo-like kinase 1 [EC:2.7.11.21]	-
Nl.chr03.1796	1.06197	8.24e-17	serine/threonine-protein kinase PLK4	PREDICTED: Nilaparvata lugens serine/threonine-protein kinase PLK4 (LOC111055226), mRNA	Serine/threonine-protein kinase PLK4	KOG0033: Ca2ﷆꖚ蝮阩dependent protein kinase, EF-Hand protein superfamily; KOG0575: Polo-like serine/threonine protein kinase; KOG0580: Serine/threonine protein kinase; KOG0586: Serine/threonine protein kinase; KOG0588: Serine/threonine protein kinase; KOG0597: Serine-threonine protein kinase FUSED; KOG0690: Serine/threonine protein kinase	Serine/Threonine protein kinases, catalytic domain	Plk4_PB2 superfamily	IPR000719: Protein kinase domain; IPR008266: Tyrosine-protein kinase, active site; IPR011009: Protein kinase-like domain superfamily; IPR017441: Protein kinase, ATP binding site; IPR033698: Plk4, second cryptic polo-box domain; IPR033699: Plk4, first cryptic polo-box domain; IPR033700: Serine/threonine-protein kinase Plk4	GO:0004674: protein serine/threonine kinase activity; GO:0005524: ATP binding; GO:0005622: intracellular; GO:0005623: cell; GO:0005737: cytoplasm; GO:0005814: centriole; GO:0005815: microtubule organizing center; GO:0007098: centrosome cycle; GO:0007099: centriole replication; GO:0007140: male meiotic nuclear division; GO:0007283: spermatogenesis; GO:0007286: spermatid development; GO:0007288: sp…	K08863: PLK4;polo-like kinase 4 [EC:2.7.11.21]	-
Nl.chr03.1802	-1.08479	1.57e-06	serine/threonine-protein kinase Nek8-like	PREDICTED: Nilaparvata lugens serine/threonine-protein kinase Nek8-like (LOC111048582), mRNA	Serine/threonine-protein kinase Nek8	KOG0196: Tyrosine kinase, EPH (ephrin) receptor family; KOG0580: Serine/threonine protein kinase; KOG0589: Serine/threonine protein kinase; KOG0591: NIMA (never in mitosis)-related G2-specific serine/threonine protein kinase; KOG0592: 3-phosphoinositide-dependent protein kinase (PDK1); KOG4257: Focal adhesion tyrosine kinase FAK, contains FERM domain; KOG4278: Protein tyrosine kinase	protein kinase activity	PKc_like superfamily	IPR000719: Protein kinase domain; IPR001245: Serine-threonine/tyrosine-protein kinase, catalytic domain; IPR008266: Tyrosine-protein kinase, active site; IPR011009: Protein kinase-like domain superfamily; IPR017441: Protein kinase, ATP binding site	GO:0001655: urogenital system development; GO:0001947: heart looping; GO:0003007: heart morphogenesis; GO:0004672: protein kinase activity; GO:0005524: ATP binding; GO:0005623: cell; GO:0005929: cilium; GO:0006468: protein phosphorylation; GO:0007507: heart development; GO:0009790: embryo development; GO:0035050: embryonic heart tube development; GO:0035330: regulation of hippo signaling; GO:0048…	K20877: NEK8;NIMA (never in mitosis gene a)-related kinase 8 [EC:2.7.11.1]	-
Nl.chr03.1804	1.41308	0.000104857	serine/threonine-protein kinase Nek7-like	PREDICTED: Nilaparvata lugens serine/threonine-protein kinase Nek7-like (LOC111061888), mRNA	Serine/threonine-protein kinase Nek7	KOG0201: Serine/threonine protein kinase; KOG0574: STE20-like serine/threonine kinase MST; KOG0576: Mitogen-activated protein kinase kinase kinase kinase (MAP4K), germinal center kinase family; KOG0579: Ste20-like serine/threonine protein kinase; KOG0589: Serine/threonine protein kinase; KOG0591: NIMA (never in mitosis)-related G2-specific serine/threonine protein kinase; KOG0597: Serine-threonin…	Protein tyrosine kinase	PKc_like superfamily	IPR000719: Protein kinase domain; IPR001245: Serine-threonine/tyrosine-protein kinase, catalytic domain; IPR008271: Serine/threonine-protein kinase, active site; IPR011009: Protein kinase-like domain superfamily; IPR017441: Protein kinase, ATP binding site	GO:0004672: protein kinase activity; GO:0005524: ATP binding; GO:0006468: protein phosphorylation	K20876: NEK7;NIMA (never in mitosis gene a)-related kinase 7 [EC:2.7.11.1]	-
Nl.chr03.1814	1.52246	5.11e-72	serine/threonine-protein kinase mos-like	PREDICTED: Nilaparvata lugens serine/threonine-protein kinase mos-like (LOC111044499), mRNA	Serine/threonine-protein kinase mos	KOG0192: Tyrosine kinase specific for activated (GTP-bound) p21cdc42Hs; KOG0580: Serine/threonine protein kinase; KOG1006: Mitogen-activated protein kinase (MAPK) kinase MKK4; KOG4236: Serine/threonine protein kinase PKC mu/PKD and related proteins; KOG4279: Serine/threonine protein kinase; KOG4717: Serine/threonine protein kinase; KOG4721: Serine/threonine protein kinase, contains leucine zipper…	It is involved in the biological process described with protein phosphorylation	PKc_like superfamily	IPR000719: Protein kinase domain; IPR008271: Serine/threonine-protein kinase, active site; IPR011009: Protein kinase-like domain superfamily; IPR017441: Protein kinase, ATP binding site	GO:0004674: protein serine/threonine kinase activity; GO:0005524: ATP binding; GO:0005622: intracellular; GO:0005623: cell; GO:0005737: cytoplasm; GO:0006468: protein phosphorylation; GO:0007049: cell cycle; GO:0007050: cell cycle arrest; GO:0009994: oocyte differentiation; GO:0019953: sexual reproduction; GO:0032008: positive regulation of TOR signaling; GO:0032504: multicellular organism reprod…	K04367: MOS;proto-oncogene serine/threonine-protein kinase mos [EC:2.7.11.1]	-
Nl.chr03.1815	1.73616	9.18e-33	serine/threonine-protein kinase greatwall isoform X1	PREDICTED: Nilaparvata lugens serine/threonine-protein kinase greatwall (LOC111046742), transcript variant X2, mRNA	-	KOG0592: 3-phosphoinositide-dependent protein kinase (PDK1); KOG0598: Ribosomal protein S6 kinase and related proteins; KOG0603: Ribosomal protein S6 kinase; KOG0605: NDR and related serine/threonine kinases; KOG0606: Microtubule-associated serine/threonine kinase and related proteins; KOG0608: Warts/lats-like serine threonine kinases; KOG0610: Putative serine/threonine protein kinase; KOG0611: P…	Extension to Ser/Thr-type protein kinases	PKc_like superfamily	IPR000719: Protein kinase domain; IPR008271: Serine/threonine-protein kinase, active site; IPR011009: Protein kinase-like domain superfamily	GO:0000278: mitotic cell cycle; GO:0004674: protein serine/threonine kinase activity; GO:0005524: ATP binding; GO:0005622: intracellular; GO:0005623: cell; GO:0005634: nucleus; GO:0005635: nuclear envelope; GO:0005737: cytoplasm; GO:0007144: female meiosis I; GO:0007154: cell communication; GO:0007292: female gamete generation; GO:0012505: endomembrane system; GO:0018105: peptidyl-serine phosphor…	K16309: MASTL,GW;serine/threonine-protein kinase greatwall [EC:2.7.11.1]	-
Nl.chr03.1829	1.14773	7.27e-27	serine/threonine-protein kinase GM11705 isoform X1	PREDICTED: Nilaparvata lugens serine/threonine-protein kinase GM11705 (LOC111057161), transcript variant X1, mRNA	Serine/threonine-protein kinase GM11705	KOG0032: Ca2ﷆꖚ蝮阩dependent protein kinase, EF-Hand protein superfamily; KOG0033: Ca2ﷆꖚ蝮阩dependent protein kinase, EF-Hand protein superfamily; KOG0604: MAP kinase-activated protein kinase 2; KOG0607: MAP kinase-interacting kinase and related serine/threonine protein kinases; KOG0615: Serine/threonine protein kinase Chk2 and related proteins; KOG0616: cAMP-dependent protein kinase catalytic subunit…	Serine/Threonine protein kinases, catalytic domain	PKc_like superfamily	IPR000719: Protein kinase domain; IPR003533: Doublecortin domain; IPR008271: Serine/threonine-protein kinase, active site; IPR011009: Protein kinase-like domain superfamily; IPR017441: Protein kinase, ATP binding site; IPR036572: Doublecortin domain superfamily	GO:0004683: calmodulin-dependent protein kinase activity; GO:0005516: calmodulin binding; GO:0005524: ATP binding; GO:0005622: intracellular; GO:0005623: cell; GO:0005634: nucleus; GO:0005737: cytoplasm; GO:0005875: microtubule associated complex; GO:0007017: microtubule-based process; GO:0007154: cell communication; GO:0008017: microtubule binding; GO:0009931: calcium-dependent protein serine/th…	K08805: DCLK1_2;doublecortin-like kinase 1/2 [EC:2.7.11.1]	-
Nl.chr03.1831	-1.36321	0.0198302	serine/threonine kinase SAD-1 isoform X1	PREDICTED: Nilaparvata lugens serine/threonine kinase SAD-1 (LOC111049062), transcript variant X2, mRNA	Serine/threonine-protein kinase BRSK2	KOG0033: Ca2ﷆꖚ蝮阩dependent protein kinase, EF-Hand protein superfamily; KOG0580: Serine/threonine protein kinase; KOG0583: Serine/threonine protein kinase; KOG0585: Ca2ﷆꖚ蝮阩dependent protein kinase kinase beta and related serine/threonine protein kinases; KOG0586: Serine/threonine protein kinase; KOG0588: Serine/threonine protein kinase; KOG0611: Predicted serine/threonine protein kinase; KOG4717: …	Protein tyrosine kinase	PKc_like superfamily	IPR000719: Protein kinase domain; IPR008271: Serine/threonine-protein kinase, active site; IPR011009: Protein kinase-like domain superfamily	GO:0004674: protein serine/threonine kinase activity; GO:0005524: ATP binding; GO:0005622: intracellular; GO:0005623: cell; GO:0005634: nucleus; GO:0005737: cytoplasm; GO:0006468: protein phosphorylation; GO:0006487: protein N-linked glycosylation; GO:0007154: cell communication; GO:0007528: neuromuscular junction development; GO:0009101: glycoprotein biosynthetic process; GO:0023052: signaling; …	K08796: BRSK;BR serine/threonine kinase [EC:2.7.11.1]	-
Nl.chr03.1832	-1.14196	0.00559942	serine proteinase stubble-like isoform X1	PREDICTED: Nilaparvata lugens serine proteinase stubble-like (LOC111049436), transcript variant X2, mRNA	-	-	Serine protease gd N-terminus	PRK08581 superfamily	IPR001254: Serine proteases, trypsin domain; IPR001314: Peptidase S1A, chymotrypsin family; IPR009003: Peptidase S1, PA clan; IPR018114: Serine proteases, trypsin family, histidine active site; IPR031986: Serine protease gd, N-terminal domain	GO:0004252: serine-type endopeptidase activity; GO:0006508: proteolysis	-	-
Nl.chr03.1840	2.02478	2.28e-06	serine proteinase stubble, partial	PREDICTED: Nilaparvata lugens serine proteinase stubble (LOC111052862), partial mRNA	Transmembrane protease serine 11D	KOG3627: Trypsin	Trypsin-like serine protease	PRK14950 superfamily	IPR001254: Serine proteases, trypsin domain; IPR001314: Peptidase S1A, chymotrypsin family; IPR009003: Peptidase S1, PA clan; IPR018114: Serine proteases, trypsin family, histidine active site; IPR033116: Serine proteases, trypsin family, serine active site	GO:0004252: serine-type endopeptidase activity; GO:0006508: proteolysis	-	-
Nl.chr03.1845	-1.29239	1.05e-06	serine protease snake-like isoform X1	PREDICTED: Nilaparvata lugens serine protease snake-like (LOC111044528), transcript variant X2, mRNA	-	-	-	-	-	-	-	-
Nl.chr03.1858	2.22607	7.48e-28	serine protease snake-4	PREDICTED: Nilaparvata lugens spermosin-like (LOC111059538), mRNA	Serine protease snake	KOG3627: Trypsin	Trypsin-like serine protease	Tryp_SPc superfamily	IPR001254: Serine proteases, trypsin domain; IPR001314: Peptidase S1A, chymotrypsin family; IPR009003: Peptidase S1, PA clan; IPR018114: Serine proteases, trypsin family, histidine active site; IPR033116: Serine proteases, trypsin family, serine active site	GO:0004252: serine-type endopeptidase activity; GO:0006508: proteolysis	-	-
Nl.chr03.1889	1.50727	0.00126521	serine protease persephone-like	PREDICTED: Nilaparvata lugens serine protease persephone-like (LOC111052094), mRNA	Serine protease persephone	-	Belongs to the peptidase S1 family	Tryp_SPc superfamily	IPR001254: Serine proteases, trypsin domain; IPR001314: Peptidase S1A, chymotrypsin family; IPR009003: Peptidase S1, PA clan	GO:0004252: serine-type endopeptidase activity; GO:0005576: extracellular region; GO:0006508: proteolysis; GO:0006967: positive regulation of antifungal peptide biosynthetic process; GO:0035007: regulation of melanization defense response; GO:0045087: innate immune response; GO:0045752: positive regulation of Toll signaling pathway; GO:0050830: defense response to Gram-positive bacterium; GO:0050…	K20671: PSH;serine protease persephone [EC:3.4.21.-]	-
Nl.chr03.1900	2.03466	1.38e-07	serine protease inhibitor-like; serpin-3	PREDICTED: Nilaparvata lugens serine protease inhibitor-like (LOC111050206), mRNA	Neuroserpin	KOG2392: Serpin	serine-type endopeptidase inhibitor activity	serpin superfamily	IPR000215: Serpin family; IPR023795: Serpin, conserved site; IPR023796: Serpin domain; IPR036186: Serpin superfamily; IPR042178: Serpin superfamily, domain 1; IPR042185: Serpin superfamily, domain 2	GO:0005615: extracellular space	K13963: SERPINB;serpin B	-
Nl.chr03.1902	-1.68442	1.47e-19	serine protease inhibitor dipetalogastin-like	PREDICTED: Nilaparvata lugens serine protease inhibitor dipetalogastin-like (LOC111045304), mRNA	Follistatin	-	Hydrolase activity, acting on ester bonds. It is involved in the biological process described with mRNA processing	KAZAL_FS superfamily	IPR002350: Kazal domain; IPR036058: Kazal domain superfamily	GO:0000398: mRNA splicing, via spliceosome; GO:0005515: protein binding; GO:0005622: intracellular; GO:0005623: cell; GO:0005634: nucleus; GO:0008419: RNA lariat debranching enzyme activity; GO:0010467: gene expression; GO:0090502: RNA phosphodiester bond hydrolysis, endonucleolytic	K18328: DBR1;lariat debranching enzyme [EC:3.1.-.-]	-
Nl.chr03.1904	2.12081	5.52e-57	serine protease gd-like	PREDICTED: Nilaparvata lugens serine protease gd-like (LOC111057629), mRNA	-	-	serine-type endopeptidase activity. It is involved in the biological process described with proteolysis	GD_N superfamily	IPR001254: Serine proteases, trypsin domain; IPR001314: Peptidase S1A, chymotrypsin family; IPR009003: Peptidase S1, PA clan; IPR018114: Serine proteases, trypsin family, histidine active site; IPR031986: Serine protease gd, N-terminal domain	GO:0004252: serine-type endopeptidase activity; GO:0005576: extracellular region; GO:0007154: cell communication; GO:0007308: oocyte construction; GO:0007311: maternal specification of dorsal/ventral axis, oocyte, germ-line encoded; GO:0007370: ventral furrow formation; GO:0008063: Toll signaling pathway; GO:0009790: embryo development; GO:0009953: dorsal/ventral pattern formation; GO:0009994: oo…	-	-
Nl.chr03.1905	3.33035	2.01e-29	separin-like	PREDICTED: Nilaparvata lugens separin-like (LOC111061611), mRNA	-	-	Peptidase family C50	CHAT superfamily	IPR005314: Peptidase C50, separase; IPR030397: SEPARIN core domain	GO:0000070: mitotic sister chromatid segregation; GO:0000228: nuclear chromosome; GO:0000278: mitotic cell cycle; GO:0000784: nuclear chromosome, telomeric region; GO:0005515: protein binding; GO:0005622: intracellular; GO:0005623: cell; GO:0005634: nucleus; GO:0005700: polytene chromosome; GO:0005705: polytene chromosome interband; GO:0006508: proteolysis; GO:0008233: peptidase activity; GO:0016…	K02365: ESP1;separase [EC:3.4.22.49]	-
Nl.chr03.1917	2.75715	2.64e-15	sensory neuron membrane protein 1-like	PREDICTED: Nilaparvata lugens sensory neuron membrane protein 1-like (LOC111055815), mRNA	Sensory neuron membrane protein 1	KOG3776: Plasma membrane glycoprotein CD36 and related membrane receptors	CD36 family	CD36 superfamily	IPR002159: CD36 family	GO:0016020: membrane	-	-
Nl.chr03.1922	-1.20515	1.45e-06	semaphorin-2A isoform X1	PREDICTED: Nilaparvata lugens semaphorin-2A-like (LOC111062116), partial mRNA	Semaphorin-2A	KOG3611: Semaphorins	semaphorin domain	PSI superfamily	IPR001627: Sema domain; IPR007110: Immunoglobulin-like domain; IPR013783: Immunoglobulin-like fold; IPR015943: WD40/YVTN repeat-like-containing domain superfamily; IPR027231: Semaphorin; IPR036179: Immunoglobulin-like domain superfamily; IPR036352: Sema domain superfamily	GO:0030215: semaphorin receptor binding	-	-
Nl.chr03.1923	-1.27843	0.00661028	semaphorin-1A, partial	PREDICTED: Nilaparvata lugens semaphorin-1A-like (LOC111061043), partial mRNA	Semaphorin-1A	KOG3611: Semaphorins	semaphorin domain	PSI superfamily	IPR001627: Sema domain; IPR002165: Plexin repeat; IPR015943: WD40/YVTN repeat-like-containing domain superfamily; IPR016201: PSI domain; IPR027231: Semaphorin; IPR036352: Sema domain superfamily	GO:0005623: cell; GO:0005886: plasma membrane; GO:0005887: integral component of plasma membrane; GO:0006935: chemotaxis; GO:0007154: cell communication; GO:0007275: multicellular organism development; GO:0007399: nervous system development; GO:0007409: axonogenesis; GO:0007416: synapse assembly; GO:0008039: synaptic target recognition; GO:0008045: motor neuron axon guidance; GO:0008201: heparin …	K06842: SEMA6;semaphorin 6	-
Nl.chr03.1924	-1.04269	2.33e-07	selenocysteine insertion sequence-binding protein 2	PREDICTED: Nilaparvata lugens selenocysteine insertion sequence-binding protein 2 (LOC111056093), mRNA	Selenocysteine insertion sequence-binding protein 2	-	Selenocysteine insertion sequence-binding protein 2	Ribosomal_L7Ae superfamily	IPR004038: Ribosomal protein L7Ae/L30e/S12e/Gadd45; IPR029064: 50S ribosomal protein L30e-like; IPR040051: Selenocysteine insertion sequence-binding protein 2	GO:0001514: selenocysteine incorporation; GO:0003730: mRNA 3'-UTR binding; GO:0005622: intracellular; GO:0005623: cell; GO:0005737: cytoplasm; GO:0005829: cytosol; GO:0006412: translation; GO:0008135: translation factor activity, RNA binding; GO:0010467: gene expression; GO:0035368: selenocysteine insertion sequence binding; GO:0043021: ribonucleoprotein complex binding; GO:1904571: positive regu…	K19539: SECISBP2,SBP2;selenocysteine insertion sequence-binding protein 2	-
Nl.chr03.1925	1.0855	5.81e-25	selenide, water dikinase-like	PREDICTED: Nilaparvata lugens selenide, water dikinase-like (LOC111056158), mRNA	Selenide, water dikinase	KOG3939: Selenophosphate synthetase	AIR synthase related protein, N-terminal domain	PurM-like superfamily	IPR004536: Selenophosphate synthetase; IPR010918: PurM-like, C-terminal domain; IPR016188: PurM-like, N-terminal domain; IPR036676: PurM-like, C-terminal domain superfamily; IPR036921: PurM-like, N-terminal domain superfamily	GO:0005524: ATP binding	K01008: selD,SEPHS;selenide,water dikinase [EC:2.7.9.3]	-
Nl.chr03.1936	1.11184	0.00873393	SEC23-interacting protein	PREDICTED: Nilaparvata lugens SEC23-interacting protein (LOC111051051), mRNA	Phospholipase DDHD2	KOG2308: Phosphatidic acid-preferring phospholipase A1, contains DDHD domain	Metal ion binding	PHA03247 superfamily	IPR004177: DDHD domain	GO:0004620: phospholipase activity; GO:0005622: intracellular; GO:0005623: cell; GO:0005737: cytoplasm; GO:0006888: endoplasmic reticulum to Golgi vesicle-mediated transport; GO:0007283: spermatogenesis; GO:0016063: rhodopsin biosynthetic process; GO:0019953: sexual reproduction; GO:0030134: COPII-coated ER to Golgi transport vesicle; GO:0032504: multicellular organism reproduction; GO:0046872: m…	-	-
Nl.chr03.1941	1.49723	1.06e-30	sarcoplasmic calcium-binding protein	PREDICTED: Nilaparvata lugens sarcoplasmic calcium-binding protein (LOC111053129), mRNA	Sarcoplasmic calcium-binding protein	-	EF-hand domain pair	FRQ1 superfamily	IPR002048: EF-hand domain; IPR011992: EF-hand domain pair; IPR018247: EF-Hand 1, calcium-binding site	GO:0005509: calcium ion binding; GO:0050829: defense response to Gram-negative bacterium	-	-
Nl.chr03.1947	-1.17096	0.00010229	salivary protein; hypothetical protein	Nilaparvata lugens clone Nl29 salivary protein mRNA, complete cds	-	-	-	-	-	-	-	-
Nl.chr03.1948	2.07353	1.09e-39	S-adenosylmethionine synthase	PREDICTED: Nilaparvata lugens S-adenosylmethionine synthase (LOC111048963), mRNA	S-adenosylmethionine synthase	KOG1506: S-adenosylmethionine synthetase	Catalyzes the formation of S-adenosylmethionine from methionine and ATP	S-AdoMet_synt superfamily	IPR002133: S-adenosylmethionine synthetase; IPR022628: S-adenosylmethionine synthetase, N-terminal; IPR022629: S-adenosylmethionine synthetase, central domain; IPR022630: S-adenosylmethionine synthetase, C-terminal; IPR022631: S-adenosylmethionine synthetase, conserved site; IPR022636: S-adenosylmethionine synthetase superfamily	GO:0004478: methionine adenosyltransferase activity; GO:0005524: ATP binding; GO:0005622: intracellular; GO:0005623: cell; GO:0005737: cytoplasm; GO:0005829: cytosol; GO:0006556: S-adenosylmethionine biosynthetic process; GO:0008340: determination of adult lifespan; GO:0010259: multicellular organism aging	K00789: metK;S-adenosylmethionine synthetase [EC:2.5.1.6]	-
Nl.chr03.1949	-1.69246	3.89e-17	saccharopine dehydrogenase-like oxidoreductase	PREDICTED: Nilaparvata lugens saccharopine dehydrogenase-like oxidoreductase (LOC111056701), mRNA	Saccharopine dehydrogenase-like oxidoreductase; Putative trans-acting enoyl reductase Rv2449c	KOG2733: Uncharacterized membrane protein	Saccharopine dehydrogenase NADP binding domain	COG3268 superfamily	IPR005097: Saccharopine dehydrogenase, NADP binding domain; IPR036291: NAD(P)-binding domain superfamily	GO:0007275: multicellular organism development; GO:0016491: oxidoreductase activity; GO:0022416: chaeta development; GO:0035220: wing disc development; GO:0048731: system development; GO:0055114: oxidation-reduction process	-	-
Nl.chr03.1950	1.96767	7.92e-28	S1 RNA-binding domain-containing protein 1 isoform X1	PREDICTED: Nilaparvata lugens S1 RNA-binding domain-containing protein 1 (LOC111043745), transcript variant X3, mRNA	Uncharacterized protein YdcI	KOG1857: Transcription accessory protein TEX, contains S1 domain	Nucleic acid binding. It is involved in the biological process described with nucleobase-containing compound metabolic process	PTZ00121 superfamily	IPR003029: S1 domain; IPR006641: YqgF/RNase H-like domain; IPR010994: RuvA domain 2-like; IPR012337: Ribonuclease H-like superfamily; IPR012340: Nucleic acid-binding, OB-fold; IPR018974: Tex-like protein, N-terminal; IPR022967: RNA-binding domain, S1; IPR023319: Tex-like protein, HTH domain superfamily; IPR023323: Tex-like domain superfamily; IPR032639: Tex protein, YqgF-like domain; IPR037027: Y…	GO:0003676: nucleic acid binding; GO:0006139: nucleobase-containing compound metabolic process	-	-
Nl.chr03.1956	-2.012	3.37e-18	ryanodine receptor	PREDICTED: Nilaparvata lugens ryanodine receptor (LOC111058307), mRNA	Ryanodine receptor	KOG2243: Ca2 release channel (ryanodine receptor); KOG3533: Inositol 1,4,5-trisphosphate receptor	Ryanodine-sensitive calcium-release channel activity. It is involved in the biological process described with	Ion_trans superfamily	IPR000699: RIH domain; IPR003032: Ryanodine receptor Ryr; IPR005821: Ion transport domain; IPR009460: Ryanodine Receptor TM 4-6; IPR011992: EF-hand domain pair; IPR013662: RyR/IP3R Homology associated domain; IPR016024: Armadillo-type fold; IPR035910: RyR/IP3 receptor binding core, RIH domain superfamily	GO:0005219: ryanodine-sensitive calcium-release channel activity; GO:0005509: calcium ion binding; GO:0005623: cell; GO:0005886: plasma membrane; GO:0006936: muscle contraction; GO:0007154: cell communication; GO:0008015: blood circulation; GO:0016021: integral component of membrane; GO:0019722: calcium-mediated signaling; GO:0023052: signaling; GO:0035206: regulation of hemocyte proliferation; G…	K04962: RYR2;ryanodine receptor 2	-
Nl.chr03.1958	1.21253	2.23e-14	roundabout homolog 2-like isoform X1; protein sax-3 isoform X2	PREDICTED: Nilaparvata lugens roundabout homolog 2-like (LOC111057012), transcript variant X1, mRNA	Roundabout homolog 2	KOG0613: Projectin/twitchin and related proteins; KOG3513: Neural cell adhesion molecule L1; KOG4194: Membrane glycoprotein LIG-1; KOG4221: Receptor mediating netrin-dependent axon guidance; KOG4222: Axon guidance receptor Dscam; KOG4475: FOG: Immunoglobin and related proteins	Fibronectin type 3 domain	Ig superfamily	IPR003598: Immunoglobulin subtype 2; IPR003599: Immunoglobulin subtype; IPR003961: Fibronectin type III; IPR007110: Immunoglobulin-like domain; IPR013098: Immunoglobulin I-set; IPR013106: Immunoglobulin V-set domain; IPR013783: Immunoglobulin-like fold; IPR036116: Fibronectin type III superfamily; IPR036179: Immunoglobulin-like domain superfamily	GO:0005515: protein binding	K06754: ROBO2;roundabout,axon guidance receptor 2	-
Nl.chr03.1966	4.40552	3.52e-08	roundabout homolog 2-like	PREDICTED: Nilaparvata lugens roundabout homolog 2-like (LOC111047736), mRNA	-	KOG4222: Axon guidance receptor Dscam	Immunoglobulin C-2 Type	Ig superfamily	IPR003598: Immunoglobulin subtype 2; IPR003599: Immunoglobulin subtype; IPR007110: Immunoglobulin-like domain; IPR013783: Immunoglobulin-like fold; IPR036179: Immunoglobulin-like domain superfamily	-	-	-
Nl.chr03.1972	-2.13649	5.86e-71	rootletin	PREDICTED: Nilaparvata lugens rootletin (LOC111059311), mRNA	-	-	Ciliary rootlet component, centrosome cohesion	Smc superfamily	-	GO:0000226: microtubule cytoskeleton organization; GO:0005622: intracellular; GO:0005623: cell; GO:0005856: cytoskeleton; GO:0005929: cilium; GO:0007605: sensory perception of sound; GO:0010996: response to auditory stimulus; GO:0031223: auditory behavior; GO:0032053: ciliary basal body organization; GO:0035253: ciliary rootlet; GO:0050975: sensory perception of touch	K16469: CROCC;rootletin	-
Nl.chr03.1975	1.15874	2.96e-27	RNA-binding protein MEX3B-like, partial	PREDICTED: Nilaparvata lugens RNA-binding protein MEX3B-like (LOC111055455), partial mRNA	RNA-binding protein MEX3A	KOG2113: Predicted RNA binding protein, contains KH domain	Pfam:KH_3	KH-I superfamily	IPR001841: Zinc finger, RING-type; IPR004087: K Homology domain; IPR004088: K Homology domain, type 1; IPR013083: Zinc finger, RING/FYVE/PHD-type; IPR036612: K Homology domain, type 1 superfamily	GO:0003723: RNA binding; GO:0005622: intracellular; GO:0005623: cell; GO:0005634: nucleus; GO:0008270: zinc ion binding	K15686: MEX3,RKHD;RNA-binding protein MEX3 [EC:2.3.2.27]	-
Nl.chr03.1980	-1.75751	9.12e-05	RNA-binding protein cabeza isoform X2	PREDICTED: Nilaparvata lugens RNA-binding protein cabeza (LOC111044504), transcript variant X2, mRNA	-	KOG1995: Conserved Zn-finger protein	Zinc finger domain	zf-RanBP superfamily	IPR000504: RNA recognition motif domain; IPR001876: Zinc finger, RanBP2-type; IPR012677: Nucleotide-binding alpha-beta plait domain superfamily; IPR034870: TAF15/EWS/TLS family; IPR035979: RNA-binding domain superfamily; IPR036443: Zinc finger, RanBP2-type superfamily	GO:0000398: mRNA splicing, via spliceosome; GO:0003729: mRNA binding; GO:0005622: intracellular; GO:0005623: cell; GO:0005634: nucleus; GO:0005654: nucleoplasm; GO:0005669: transcription factor TFIID complex; GO:0006355: regulation of transcription, DNA-templated; GO:0006366: transcription by RNA polymerase II; GO:0006367: transcription initiation from RNA polymerase II promoter; GO:0007275: mult…	K13098: TLS,FUS;RNA-binding protein FUS	-
Nl.chr03.1984	-1.4432	2.1e-07	RNA-binding protein 38-like, partial	PREDICTED: Nilaparvata lugens RNA-binding protein 38-like (LOC111057122), partial mRNA	RNA-binding protein 24	KOG0149: Predicted RNA-binding protein SEB4 (RRM superfamily); KOG4205: RNA-binding protein musashi/mRNA cleavage and polyadenylation factor I complex, subunit HRP1	RNA recognition motif. (a.k.a. RRM, RBD, or RNP domain)	RRM_SF superfamily	IPR000504: RNA recognition motif domain; IPR012677: Nucleotide-binding alpha-beta plait domain superfamily; IPR035979: RNA-binding domain superfamily	GO:0003676: nucleic acid binding	-	-
Nl.chr03.1986	-1.59386	9.26e-05	RNA-binding motif protein, X-linked 2-like; hypothetical protein LSTR_LSTR008408	PREDICTED: Nilaparvata lugens RNA-binding motif protein, X-linked 2-like (LOC111053086), mRNA	RNA-binding motif protein, X-linked 2; Cleavage stimulation factor subunit 2	KOG0108: mRNA cleavage and polyadenylation factor I complex, subunit RNA15; KOG0111: Cyclophilin-type peptidyl-prolyl cis-trans isomerase; KOG0113: U1 small nuclear ribonucleoprotein (RRM superfamily); KOG0124: Polypyrimidine tract-binding protein PUF60 (RRM superfamily); KOG0126: Predicted RNA-binding protein (RRM superfamily); KOG0145: RNA-binding protein ELAV/HU (RRM superfamily)	nucleic acid binding	RRM_SF superfamily	IPR000504: RNA recognition motif domain; IPR012677: Nucleotide-binding alpha-beta plait domain superfamily; IPR035979: RNA-binding domain superfamily	GO:0000398: mRNA splicing, via spliceosome; GO:0003729: mRNA binding; GO:0005622: intracellular; GO:0005623: cell; GO:0005634: nucleus; GO:0005686: U2 snRNP; GO:0006403: RNA localization; GO:0006406: mRNA export from nucleus; GO:0010467: gene expression; GO:0034613: cellular protein localization; GO:0070274: RES complex; GO:0071166: ribonucleoprotein complex localization; GO:0071427: mRNA-contain…	K13107: RBMX2,IST3;RNA-binding motif protein,X-linked 2	-
Nl.chr03.1992	4.69054	9.45e-06	RNA pseudouridylate synthase domain-containing protein 1-like	PREDICTED: Nilaparvata lugens RNA pseudouridylate synthase domain-containing protein 1-like (LOC111057653), mRNA	RNA pseudouridylate synthase domain-containing protein 1	KOG1919: RNA pseudouridylate synthases	RNA pseudouridylate synthase domain-containing protein	PseudoU_synth superfamily	IPR006145: Pseudouridine synthase, RsuA/RluA; IPR006224: Pseudouridine synthase, RluC/RluD, conserved site; IPR020103: Pseudouridine synthase, catalytic domain superfamily	GO:0001522: pseudouridine synthesis; GO:0003723: RNA binding; GO:0009982: pseudouridine synthase activity	K06180: rluD;23S rRNA pseudouridine1911/1915/1917 synthase [EC:5.4.99.23]	-
Nl.chr03.1999	-1.011	4.02e-06	RNA polymerase-associated protein RTF1 homolog	PREDICTED: Nilaparvata lugens RNA polymerase-associated protein RTF1 homolog (LOC111053722), mRNA	RNA polymerase-associated protein RTF1 homolog	KOG2402: Paf1/RNA polymerase II complex, RTF1 component (involved in regulation of TATA box-binding protein)	RNA polymerase II C-terminal domain phosphoserine binding	COG5296 superfamily	IPR004343: Plus-3 domain; IPR036128: Plus3-like superfamily	GO:0003677: DNA binding; GO:0005622: intracellular; GO:0005623: cell; GO:0005634: nucleus; GO:0005654: nucleoplasm; GO:0005694: chromosome; GO:0006357: regulation of transcription by RNA polymerase II; GO:0007154: cell communication; GO:0007219: Notch signaling pathway; GO:0016591: RNA polymerase II, holoenzyme; GO:0016593: Cdc73/Paf1 complex; GO:0023052: signaling; GO:0031981: nuclear lumen; GO:…	K15178: RTF1;RNA polymerase-associated protein RTF1	-
Nl.chr03.2003	1.57675	0.00123587	RNA polymerase II-associated protein 3-like	PREDICTED: Nilaparvata lugens RNA polymerase II-associated protein 3-like (LOC111053017), mRNA	RNA polymerase II-associated protein 3; Hsp70-Hsp90 organizing protein	KOG4648: Uncharacterized conserved protein, contains LRR repeats	Potential Monad-binding region of RPAP3	3a0801s09 superfamily	IPR011990: Tetratricopeptide-like helical domain superfamily; IPR013026: Tetratricopeptide repeat-containing domain; IPR019734: Tetratricopeptide repeat; IPR025986: RNA-polymerase II-associated protein 3-like, C-terminal domain	GO:0005622: intracellular; GO:0005623: cell; GO:0005737: cytoplasm; GO:0030544: Hsp70 protein binding; GO:0051879: Hsp90 protein binding; GO:1904059: regulation of locomotor rhythm; GO:2000672: negative regulation of motor neuron apoptotic process	K23002: RPAP3;RNA polymerase II-associated protein 3	-
Nl.chr04.0008	1.17985	6.68e-06	RNA polymerase II elongation factor Ell	PREDICTED: Nilaparvata lugens RNA polymerase II elongation factor Ell (LOC111057838), mRNA	RNA polymerase II elongation factor ELL	KOG4796: RNA polymerase II elongation factor	RNA polymerase II elongation factor ELL	Occludin_ELL superfamily	IPR010844: Occludin homology domain; IPR019464: RNA polymerase II elongation factor ELL, N-terminal; IPR031176: ELL/occludin family; IPR036390: Winged helix DNA-binding domain superfamily; IPR042065: E3 ubiquitin-protein ligase ELL-like	GO:0006368: transcription elongation from RNA polymerase II promoter; GO:0008023: transcription elongation factor complex	K15183: ELL;RNA polymerase II elongation factor ELL	-
Nl.chr04.0014	1.33434	0.019855	RNA exonuclease 3 isoform X1	PREDICTED: Nilaparvata lugens putative exonuclease GOR (LOC111045330), transcript variant X1, mRNA	RNA exonuclease 1 homolog	KOG1275: PAB-dependent poly(A) ribonuclease, subunit PAN2; KOG2248: 3'-5' exonuclease; KOG2249: 3'-5' exonuclease	nucleic acid binding	DnaQ_like_exo superfamily	IPR001680: WD40 repeat; IPR012337: Ribonuclease H-like superfamily; IPR013520: Exonuclease, RNase T/DNA polymerase III; IPR015943: WD40/YVTN repeat-like-containing domain superfamily; IPR034922: RNA exonuclease 1-like, exonuclease domain; IPR036322: WD40-repeat-containing domain superfamily; IPR036397: Ribonuclease H superfamily	GO:0003676: nucleic acid binding; GO:0005515: protein binding; GO:0007338: single fertilization; GO:0007343: egg activation; GO:0019953: sexual reproduction	K14570: REX1,REXO1,RNH70;RNA exonuclease 1 [EC:3.1.-.-]	-
Nl.chr04.0021	1.8711	0.00451256	RING finger protein unkempt homolog; putative E3 ubiquitin-protein ligase UNKL isoform X1	PREDICTED: Nilaparvata lugens RING finger protein unkempt homolog (LOC111048638), mRNA	RING finger protein unkempt; Putative E3 ubiquitin-protein ligase UNKL	-	Zinc ion binding	COG1579 superfamily	IPR000571: Zinc finger, CCCH-type; IPR001841: Zinc finger, RING-type; IPR013083: Zinc finger, RING/FYVE/PHD-type; IPR036855: Zinc finger, CCCH-type superfamily; IPR040594: Unkempt, zinc finger domain 1	GO:0002164: larval development; GO:0002165: instar larval or pupal development; GO:0003677: DNA binding; GO:0005622: intracellular; GO:0005623: cell; GO:0005737: cytoplasm; GO:0007399: nervous system development; GO:0007472: wing disc morphogenesis; GO:0007476: imaginal disc-derived wing morphogenesis; GO:0007552: metamorphosis; GO:0008270: zinc ion binding; GO:0008407: chaeta morphogenesis; GO:0…	K23048: UNK;RING finger protein unkempt	-
Nl.chr04.0035	-1.11639	2.52e-13	RING finger protein nhl-1-like, partial	PREDICTED: Nilaparvata lugens filaggrin-2 (LOC111045859), mRNA	-	-	Zinc ion binding	BBC superfamily	IPR001258: NHL repeat; IPR001841: Zinc finger, RING-type; IPR011042: Six-bladed beta-propeller, TolB-like; IPR013017: NHL repeat, subgroup; IPR013083: Zinc finger, RING/FYVE/PHD-type; IPR018957: Zinc finger, C3HC4 RING-type	GO:0004842: ubiquitin-protein transferase activity; GO:0005515: protein binding; GO:0005622: intracellular; GO:0005623: cell; GO:0005737: cytoplasm; GO:0006941: striated muscle contraction; GO:0008270: zinc ion binding; GO:0008345: larval locomotory behavior; GO:0016567: protein ubiquitination; GO:0030016: myofibril; GO:0030017: sarcomere; GO:0030018: Z disc; GO:0030239: myofibril assembly; GO:00…	K12035: TRIM71;tripartite motif-containing protein 71 [EC:2.3.2.27]	-
Nl.chr04.0037	2.62824	6.23e-26	RING finger protein 212B-like isoform X1	PREDICTED: Nilaparvata lugens RING finger protein 212B-like (LOC111050701), transcript variant X1, mRNA	RING finger protein 212B; Probable E3 SUMO-protein ligase RNF212	-	Zinc ion binding	RING_Ubox superfamily	IPR001841: Zinc finger, RING-type; IPR013083: Zinc finger, RING/FYVE/PHD-type; IPR017907: Zinc finger, RING-type, conserved site; IPR042123: Vilya/Cst9/RNF212	GO:0000003: reproduction; GO:0000794: condensed nuclear chromosome; GO:0000795: synaptonemal complex; GO:0005622: intracellular; GO:0005623: cell; GO:0005634: nucleus; GO:0007127: meiosis I; GO:0007129: synapsis; GO:0008270: zinc ion binding; GO:0016925: protein sumoylation; GO:0019789: SUMO transferase activity; GO:0031981: nuclear lumen; GO:0045143: homologous chromosome segregation; GO:0051321…	-	-
Nl.chr04.0047	-1.11924	0.000102694	RILP-like protein homolog isoform X2	PREDICTED: Nilaparvata lugens RILP-like protein homolog (LOC111043610), transcript variant X2, mRNA	RILP-like protein homolog	-	JNK_SAPK-associated protein-1	Smc superfamily	IPR019143: JNK/Rab-associated protein-1, N-terminal; IPR021563: Rab interacting lysosomal protein, dimerization domain; IPR034743: RH1 domain; IPR034744: RH2 domain	GO:0005622: intracellular; GO:0005623: cell; GO:0005737: cytoplasm; GO:0005929: cilium; GO:0015630: microtubule cytoskeleton; GO:0031267: small GTPase binding; GO:0036064: ciliary basal body; GO:0044085: cellular component biogenesis; GO:0046983: protein dimerization activity; GO:0051959: dynein light intermediate chain binding; GO:0060271: cilium assembly	K20173: RILPL1;RILP-like protein 1	-
Nl.chr04.0048	1.40696	1.07e-33	ribonucleoprotein PTB-binding 1-like	PREDICTED: Nilaparvata lugens ribonucleoprotein PTB-binding 1-like (LOC111046084), mRNA	ELAV-like protein 3	KOG0145: RNA-binding protein ELAV/HU (RRM superfamily)	RNA recognition motif	RRM_SF superfamily	IPR000504: RNA recognition motif domain; IPR012677: Nucleotide-binding alpha-beta plait domain superfamily; IPR035979: RNA-binding domain superfamily	GO:0003676: nucleic acid binding	-	-
[truncated: 1,843 more rows]

## Sheet: BPH 38℃  vs 27℃
#geneID	log2FoldChange	pvalue	Nr	Nt	SwissProt	KOG	eggNOG	CDD_ShortName	Interpro	GO	KEGG	diff
[truncated: 2,373 more rows]

## Sheet: BPH 5% RH  vs 65%RH
#geneID	log2FoldChange	pvalue	Nr	Nt	SwissProt	KOG	eggNOG	CDD_ShortName	Interpro	GO	KEGG	diff	diff
[truncated: 610 more rows]

## Sheet: BPH 98% RH  vs 65%RH
#geneID	log2FoldChange	pvalue	Nr	Nt	SwissProt	KOG	eggNOG	CDD_ShortName	Interpro	GO	KEGG	diff
[truncated: 2,251 more rows]

## Sheet: SBPH 5℃  vs 27℃
#gene_id	log2FoldChange	pvalue	Nr	Nt	SwissProt	KOG	eggNOG	CDD_ShortName	Interpro	GO	KEGG
[truncated: 134 more rows]

## Sheet: SBPH 38℃  vs 27℃
#gene_id	log2FoldChange	pvalue	Nr	Nt	SwissProt	KOG	eggNOG	CDD_ShortName	Interpro	GO	KEGG
[truncated: 519 more rows]

[truncated: 8 more sheets: SBPH 5% RH  vs 65%RH, SBPH 98% RH  vs 65%RH, SBPH wheat  vs rice, WBPH 5℃  vs 27℃, WBPH 38℃  vs 27℃, WBPH 5% RH  vs 65%RH, WBPH 98% RH  vs 65%RH, WBPH wheat  vs rice]
