# Supplementary material for: Cuticular Hydrocarbon Plasticity in Three Rice Planthopper Species
Source: Int J Mol Sci. 2021 Jul 20;22(14):7733. doi: 10.3390/ijms22147733 (PMC8304831; doi:10.3390/ijms22147733)
Supplement: Supplementary file 1 [file ijms-22-07733-s001.zip › File S2 GO annotations of BPH.xlsx]

## Sheet: 5℃ VS. 27℃
GO ID	GO Term	Ontology	GeneRatio	BgRatio	Pvalue	FDR	geneID
GO:0008150	biological_process	BP	1279	8207	1	1	Nl.chr01.0019;Nl.chr01.0022;Nl.chr01.0028;Nl.chr01.0035;Nl.chr01.0067;Nl.chr01.0127;Nl.chr01.0164;Nl.chr01.0165;Nl.chr01.0167;Nl.chr01.0174;Nl.chr01.0185;Nl.chr01.0189;Nl.chr01.0192;Nl.chr01.0222;Nl.chr01.0234;Nl.chr01.0250;Nl.chr01.0283;Nl.chr01.0290;Nl.chr01.0298;Nl.chr01.0303;Nl.chr01.0323;Nl.chr01.0328;Nl.chr01.0339;Nl.chr01.0356;Nl.chr01.0358;Nl.chr01.0394;Nl.chr01.0406;Nl.chr01.0407;Nl.chr0…
GO:0003674	molecular_function	MF	1473	8995	1	1	Nl.chr01.0019;Nl.chr01.0022;Nl.chr01.0023;Nl.chr01.0028;Nl.chr01.0032;Nl.chr01.0035;Nl.chr01.0057;Nl.chr01.0058;Nl.chr01.0067;Nl.chr01.0127;Nl.chr01.0134;Nl.chr01.0164;Nl.chr01.0165;Nl.chr01.0167;Nl.chr01.0169;Nl.chr01.0174;Nl.chr01.0185;Nl.chr01.0189;Nl.chr01.0192;Nl.chr01.0206;Nl.chr01.0222;Nl.chr01.0234;Nl.chr01.0250;Nl.chr01.0283;Nl.chr01.0290;Nl.chr01.0298;Nl.chr01.0302;Nl.chr01.0303;Nl.chr0…
GO:0005575	cellular_component	CC	1030	6767	1	1	Nl.chr01.0019;Nl.chr01.0028;Nl.chr01.0057;Nl.chr01.0058;Nl.chr01.0067;Nl.chr01.0164;Nl.chr01.0165;Nl.chr01.0167;Nl.chr01.0174;Nl.chr01.0189;Nl.chr01.0192;Nl.chr01.0234;Nl.chr01.0250;Nl.chr01.0283;Nl.chr01.0290;Nl.chr01.0303;Nl.chr01.0323;Nl.chr01.0328;Nl.chr01.0339;Nl.chr01.0356;Nl.chr01.0358;Nl.chr01.0394;Nl.chr01.0406;Nl.chr01.0407;Nl.chr01.0415;Nl.chr01.0427;Nl.chr01.0435;Nl.chr01.0437;Nl.chr0…
GO:0006396	RNA processing	BP	44	550	1	1	Nl.chr01.0192;Nl.chr01.0406;Nl.chr01.0669;Nl.chr01.0696;Nl.chr01.0698;Nl.chr01.1016;Nl.chr01.1134;Nl.chr01.1475;Nl.chr02.0929;Nl.chr02.0990;Nl.chr02.1082;Nl.chr02.1441;Nl.chr02.1515;Nl.chr02.1707;Nl.chr03.0155;Nl.chr03.0275;Nl.chr03.0363;Nl.chr03.0647;Nl.chr03.0866;Nl.chr03.1183;Nl.chr03.1608;Nl.chr04.0063;Nl.chr04.0125;Nl.chr04.1062;Nl.chr05.0093;Nl.chr05.0968;Nl.chr06.0078;Nl.chr06.0440;Nl.chr0…
GO:0044444	cytoplasmic part	CC	304	2489	1	1	Nl.chr01.0019;Nl.chr01.0067;Nl.chr01.0164;Nl.chr01.0167;Nl.chr01.0234;Nl.chr01.0250;Nl.chr01.0290;Nl.chr01.0407;Nl.chr01.0415;Nl.chr01.0427;Nl.chr01.0435;Nl.chr01.0437;Nl.chr01.0499;Nl.chr01.0542;Nl.chr01.0557;Nl.chr01.0577;Nl.chr01.0733;Nl.chr01.0836;Nl.chr01.0843;Nl.chr01.0917;Nl.chr01.1016;Nl.chr01.1025;Nl.chr01.1134;Nl.chr01.1148;Nl.chr01.1215;Nl.chr01.1269;Nl.chr01.1291;Nl.chr01.1368;Nl.chr0…
GO:0031090	organelle membrane	CC	55	642	1	1	Nl.chr01.0067;Nl.chr01.0250;Nl.chr01.0290;Nl.chr01.0917;Nl.chr01.1148;Nl.chr01.1215;Nl.chr01.1434;Nl.chr02.0133;Nl.chr02.0727;Nl.chr03.0630;Nl.chr03.0892;Nl.chr03.1050;Nl.chr03.1223;Nl.chr03.1519;Nl.chr03.1535;Nl.chr03.1831;Nl.chr03.1832;Nl.chr04.0125;Nl.chr04.0229;Nl.chr04.0893;Nl.chr04.0972;Nl.chr04.1002;Nl.chr04.1080;Nl.chr04.1138;Nl.chr05.0014;Nl.chr05.1045;Nl.chr05.1142;Nl.chr06.0540;Nl.chr0…
GO:0044424	intracellular part	CC	690	4989	1	1	Nl.chr01.0019;Nl.chr01.0028;Nl.chr01.0067;Nl.chr01.0164;Nl.chr01.0167;Nl.chr01.0174;Nl.chr01.0189;Nl.chr01.0192;Nl.chr01.0234;Nl.chr01.0250;Nl.chr01.0283;Nl.chr01.0290;Nl.chr01.0328;Nl.chr01.0339;Nl.chr01.0356;Nl.chr01.0358;Nl.chr01.0406;Nl.chr01.0407;Nl.chr01.0415;Nl.chr01.0427;Nl.chr01.0435;Nl.chr01.0437;Nl.chr01.0499;Nl.chr01.0542;Nl.chr01.0557;Nl.chr01.0577;Nl.chr01.0594;Nl.chr01.0669;Nl.chr0…
GO:0005622	intracellular	CC	696	5021	1	1	Nl.chr01.0019;Nl.chr01.0028;Nl.chr01.0067;Nl.chr01.0164;Nl.chr01.0167;Nl.chr01.0174;Nl.chr01.0189;Nl.chr01.0192;Nl.chr01.0234;Nl.chr01.0250;Nl.chr01.0283;Nl.chr01.0290;Nl.chr01.0328;Nl.chr01.0339;Nl.chr01.0356;Nl.chr01.0358;Nl.chr01.0406;Nl.chr01.0407;Nl.chr01.0415;Nl.chr01.0427;Nl.chr01.0435;Nl.chr01.0437;Nl.chr01.0499;Nl.chr01.0542;Nl.chr01.0557;Nl.chr01.0577;Nl.chr01.0594;Nl.chr01.0669;Nl.chr0…
GO:0005737	cytoplasm	CC	433	3340	1	1	Nl.chr01.0019;Nl.chr01.0028;Nl.chr01.0067;Nl.chr01.0164;Nl.chr01.0167;Nl.chr01.0174;Nl.chr01.0189;Nl.chr01.0234;Nl.chr01.0250;Nl.chr01.0283;Nl.chr01.0290;Nl.chr01.0407;Nl.chr01.0415;Nl.chr01.0427;Nl.chr01.0435;Nl.chr01.0437;Nl.chr01.0499;Nl.chr01.0542;Nl.chr01.0557;Nl.chr01.0577;Nl.chr01.0594;Nl.chr01.0733;Nl.chr01.0829;Nl.chr01.0836;Nl.chr01.0843;Nl.chr01.0917;Nl.chr01.1002;Nl.chr01.1016;Nl.chr0…
GO:0046907	intracellular transport	BP	71	747	1	1	Nl.chr01.0019;Nl.chr01.0028;Nl.chr01.0356;Nl.chr01.0437;Nl.chr01.1228;Nl.chr01.1269;Nl.chr02.0352;Nl.chr02.0355;Nl.chr02.0549;Nl.chr02.0727;Nl.chr02.1003;Nl.chr02.1041;Nl.chr02.1151;Nl.chr02.1221;Nl.chr02.1688;Nl.chr03.0083;Nl.chr03.0155;Nl.chr03.0622;Nl.chr03.0775;Nl.chr03.0892;Nl.chr03.1083;Nl.chr03.1131;Nl.chr03.1287;Nl.chr03.1546;Nl.chr04.0972;Nl.chr04.1080;Nl.chr04.1138;Nl.chr05.0728;Nl.chr0…
GO:0032543	mitochondrial translation	BP	1	90	1	1	Nl.chr03.0127
GO:0044464	cell part	CC	815	5708	1	1	Nl.chr01.0019;Nl.chr01.0028;Nl.chr01.0067;Nl.chr01.0164;Nl.chr01.0165;Nl.chr01.0167;Nl.chr01.0174;Nl.chr01.0189;Nl.chr01.0192;Nl.chr01.0234;Nl.chr01.0250;Nl.chr01.0283;Nl.chr01.0290;Nl.chr01.0323;Nl.chr01.0328;Nl.chr01.0339;Nl.chr01.0356;Nl.chr01.0358;Nl.chr01.0406;Nl.chr01.0407;Nl.chr01.0415;Nl.chr01.0427;Nl.chr01.0435;Nl.chr01.0437;Nl.chr01.0442;Nl.chr01.0499;Nl.chr01.0542;Nl.chr01.0550;Nl.chr0…
GO:0005623	cell	CC	816	5712	0.999999	1	Nl.chr01.0019;Nl.chr01.0028;Nl.chr01.0067;Nl.chr01.0164;Nl.chr01.0165;Nl.chr01.0167;Nl.chr01.0174;Nl.chr01.0189;Nl.chr01.0192;Nl.chr01.0234;Nl.chr01.0250;Nl.chr01.0283;Nl.chr01.0290;Nl.chr01.0323;Nl.chr01.0328;Nl.chr01.0339;Nl.chr01.0356;Nl.chr01.0358;Nl.chr01.0406;Nl.chr01.0407;Nl.chr01.0415;Nl.chr01.0427;Nl.chr01.0435;Nl.chr01.0437;Nl.chr01.0442;Nl.chr01.0499;Nl.chr01.0542;Nl.chr01.0550;Nl.chr0…
GO:0003723	RNA binding	MF	56	572	0.999999	1	Nl.chr01.0192;Nl.chr01.0406;Nl.chr01.1016;Nl.chr01.1635;Nl.chr02.0876;Nl.chr02.0990;Nl.chr02.1227;Nl.chr02.1441;Nl.chr02.1515;Nl.chr02.1707;Nl.chr02.1777;Nl.chr03.0155;Nl.chr03.0275;Nl.chr03.0326;Nl.chr03.0997;Nl.chr03.1183;Nl.chr03.1582;Nl.chr03.1975;Nl.chr04.0048;Nl.chr04.0125;Nl.chr04.0783;Nl.chr04.1098;Nl.chr04.1243;Nl.chr05.0003;Nl.chr05.0474;Nl.chr05.0557;Nl.chr05.0860;Nl.chr05.1216;Nl.chr0…
GO:0098588	bounding membrane of organelle	CC	34	424	0.999998	1	Nl.chr01.0067;Nl.chr01.0290;Nl.chr01.0917;Nl.chr01.1148;Nl.chr01.1434;Nl.chr02.0133;Nl.chr03.0630;Nl.chr03.0892;Nl.chr03.1050;Nl.chr03.1223;Nl.chr03.1519;Nl.chr03.1831;Nl.chr03.1832;Nl.chr04.0972;Nl.chr04.1002;Nl.chr04.1080;Nl.chr04.1138;Nl.chr05.0014;Nl.chr05.1142;Nl.chr06.0540;Nl.chr06.0933;Nl.chr07.0060;Nl.chr07.0813;Nl.chr10.104;Nl.chr10.265;Nl.chr10.603;Nl.chr11.391;Nl.chr11.750;Nl.chr12.131…
GO:0030529	intracellular ribonucleoprotein complex	CC	39	466	0.999998	1	Nl.chr01.0843;Nl.chr01.1016;Nl.chr01.1134;Nl.chr01.1475;Nl.chr02.0876;Nl.chr02.1707;Nl.chr03.0155;Nl.chr03.0275;Nl.chr03.0326;Nl.chr03.1183;Nl.chr04.0048;Nl.chr04.0125;Nl.chr04.1098;Nl.chr04.1243;Nl.chr05.1043;Nl.chr05.1200;Nl.chr06.0540;Nl.chr06.0787;Nl.chr07.0094;Nl.chr08.055;Nl.chr08.379;Nl.chr09.037;Nl.chr09.052;Nl.chr09.118;Nl.chr09.571;Nl.chr09.577;Nl.chr09.640;Nl.chr09.678;Nl.chr09.882;Nl.…
GO:0043227	membrane-bounded organelle	CC	470	3531	0.999998	1	Nl.chr01.0028;Nl.chr01.0067;Nl.chr01.0164;Nl.chr01.0192;Nl.chr01.0234;Nl.chr01.0250;Nl.chr01.0290;Nl.chr01.0328;Nl.chr01.0339;Nl.chr01.0356;Nl.chr01.0406;Nl.chr01.0407;Nl.chr01.0415;Nl.chr01.0427;Nl.chr01.0499;Nl.chr01.0557;Nl.chr01.0594;Nl.chr01.0669;Nl.chr01.0694;Nl.chr01.0793;Nl.chr01.0836;Nl.chr01.0843;Nl.chr01.0917;Nl.chr01.0984;Nl.chr01.1002;Nl.chr01.1025;Nl.chr01.1148;Nl.chr01.1215;Nl.chr0…
GO:0032991	macromolecular complex	CC	300	2389	0.999998	1	Nl.chr01.0019;Nl.chr01.0164;Nl.chr01.0165;Nl.chr01.0189;Nl.chr01.0192;Nl.chr01.0250;Nl.chr01.0356;Nl.chr01.0394;Nl.chr01.0406;Nl.chr01.0407;Nl.chr01.0437;Nl.chr01.0542;Nl.chr01.0550;Nl.chr01.0793;Nl.chr01.0829;Nl.chr01.0843;Nl.chr01.0984;Nl.chr01.1016;Nl.chr01.1134;Nl.chr01.1215;Nl.chr01.1239;Nl.chr01.1277;Nl.chr01.1475;Nl.chr01.1544;Nl.chr01.1585;Nl.chr01.1586;Nl.chr01.1651;Nl.chr01.1685;Nl.chr0…
GO:0043231	intracellular membrane-bounded organelle	CC	469	3521	0.999998	1	Nl.chr01.0028;Nl.chr01.0067;Nl.chr01.0164;Nl.chr01.0192;Nl.chr01.0234;Nl.chr01.0250;Nl.chr01.0290;Nl.chr01.0328;Nl.chr01.0339;Nl.chr01.0356;Nl.chr01.0406;Nl.chr01.0407;Nl.chr01.0415;Nl.chr01.0427;Nl.chr01.0499;Nl.chr01.0557;Nl.chr01.0594;Nl.chr01.0669;Nl.chr01.0694;Nl.chr01.0793;Nl.chr01.0836;Nl.chr01.0843;Nl.chr01.0917;Nl.chr01.0984;Nl.chr01.1002;Nl.chr01.1025;Nl.chr01.1148;Nl.chr01.1215;Nl.chr0…
GO:0007005	mitochondrion organization	BP	18	267	0.999997	1	Nl.chr01.0328;Nl.chr02.1247;Nl.chr03.0127;Nl.chr03.0354;Nl.chr03.1546;Nl.chr04.0229;Nl.chr05.0245;Nl.chr06.0725;Nl.chr06.0949;Nl.chr09.257;Nl.chr09.872;Nl.chr09.926;Nl.chr10.272;Nl.chr10.766;Nl.chr12.277;Nl.chr14.281;Nl.scaffold.0360;Nl.scaffold.0432
GO:1902582	single-organism intracellular transport	BP	67	670	0.999995	1	Nl.chr01.0019;Nl.chr01.0028;Nl.chr01.0356;Nl.chr01.0437;Nl.chr01.1228;Nl.chr01.1269;Nl.chr02.0352;Nl.chr02.0355;Nl.chr02.0549;Nl.chr02.0727;Nl.chr02.1003;Nl.chr02.1041;Nl.chr02.1151;Nl.chr02.1221;Nl.chr03.0083;Nl.chr03.0155;Nl.chr03.0622;Nl.chr03.0775;Nl.chr03.0892;Nl.chr03.1083;Nl.chr03.1131;Nl.chr03.1546;Nl.chr04.0972;Nl.chr04.1080;Nl.chr04.1138;Nl.chr05.0728;Nl.chr05.1009;Nl.chr06.0540;Nl.chr0…
GO:0022613	ribonucleoprotein complex biogenesis	BP	20	280	0.999995	1	Nl.chr01.1134;Nl.chr02.0929;Nl.chr02.1777;Nl.chr03.0275;Nl.chr03.0326;Nl.chr03.0363;Nl.chr03.1183;Nl.chr04.1062;Nl.chr05.1200;Nl.chr06.0389;Nl.chr06.0540;Nl.chr07.0094;Nl.chr09.577;Nl.chr10.761;Nl.chr10.777;Nl.chr12.166;Nl.chr12.411;Nl.chr13.529;Nl.chrX.1433;Nl.chrY.157
GO:0051641	cellular localization	BP	122	1080	0.999994	1	Nl.chr01.0019;Nl.chr01.0028;Nl.chr01.0356;Nl.chr01.0437;Nl.chr01.0550;Nl.chr01.0577;Nl.chr01.0917;Nl.chr01.1228;Nl.chr01.1269;Nl.chr01.1586;Nl.chr02.0352;Nl.chr02.0355;Nl.chr02.0549;Nl.chr02.0727;Nl.chr02.1003;Nl.chr02.1041;Nl.chr02.1151;Nl.chr02.1221;Nl.chr02.1487;Nl.chr02.1688;Nl.chr03.0083;Nl.chr03.0099;Nl.chr03.0155;Nl.chr03.0622;Nl.chr03.0775;Nl.chr03.0786;Nl.chr03.0892;Nl.chr03.1083;Nl.chr0…
GO:0015031	protein transport	BP	33	390	0.999993	1	Nl.chr01.0019;Nl.chr01.0028;Nl.chr01.0356;Nl.chr01.0577;Nl.chr02.1151;Nl.chr02.1487;Nl.chr03.0083;Nl.chr03.0622;Nl.chr03.0892;Nl.chr03.1131;Nl.chr03.1223;Nl.chr03.1287;Nl.chr04.1080;Nl.chr04.1138;Nl.chr06.0582;Nl.chr06.0783;Nl.chr06.0819;Nl.chr07.0008;Nl.chr07.1110;Nl.chr08.291;Nl.chr09.257;Nl.chr09.763;Nl.chr10.535;Nl.chr10.603;Nl.chr11.106;Nl.chr11.431;Nl.chr12.143;Nl.chr12.354;Nl.chr12.390;Nl.…
GO:1990904	ribonucleoprotein complex	CC	43	483	0.999993	1	Nl.chr01.0192;Nl.chr01.0406;Nl.chr01.0843;Nl.chr01.1016;Nl.chr01.1134;Nl.chr01.1475;Nl.chr02.0876;Nl.chr02.1441;Nl.chr02.1707;Nl.chr03.0155;Nl.chr03.0275;Nl.chr03.0326;Nl.chr03.1183;Nl.chr04.0048;Nl.chr04.0125;Nl.chr04.1098;Nl.chr04.1243;Nl.chr05.1043;Nl.chr05.1200;Nl.chr06.0540;Nl.chr06.0787;Nl.chr07.0094;Nl.chr08.055;Nl.chr08.379;Nl.chr09.037;Nl.chr09.052;Nl.chr09.118;Nl.chr09.571;Nl.chr09.577;…
GO:0034470	ncRNA processing	BP	16	238	0.999992	1	Nl.chr01.1134;Nl.chr02.0929;Nl.chr03.0275;Nl.chr03.0363;Nl.chr03.0866;Nl.chr03.1183;Nl.chr04.0063;Nl.chr04.1062;Nl.chr06.0078;Nl.chr07.0094;Nl.chr08.225;Nl.chr09.052;Nl.chr10.777;Nl.chr11.398;Nl.chr12.166;Nl.chrY.157
GO:0016071	mRNA metabolic process	BP	28	344	0.99999	1	Nl.chr01.0669;Nl.chr01.0696;Nl.chr01.0698;Nl.chr01.1016;Nl.chr01.1475;Nl.chr02.0876;Nl.chr02.0990;Nl.chr02.1082;Nl.chr02.1707;Nl.chr03.0155;Nl.chr03.0647;Nl.chr03.1183;Nl.chr03.1295;Nl.chr03.1608;Nl.chr04.0125;Nl.chr04.1243;Nl.chr05.0093;Nl.chr05.0968;Nl.chr06.0440;Nl.chr09.118;Nl.chr10.102;Nl.chr10.761;Nl.chr10.853;Nl.chr11.124;Nl.chr11.364;Nl.chrX.1165;Nl.chrX.1264;Nl.chrX.1433
GO:0006810	transport	BP	213	1717	0.999987	1	Nl.chr01.0019;Nl.chr01.0028;Nl.chr01.0356;Nl.chr01.0437;Nl.chr01.0550;Nl.chr01.0577;Nl.chr01.0917;Nl.chr01.1215;Nl.chr01.1228;Nl.chr01.1269;Nl.chr01.1434;Nl.chr01.1617;Nl.chr01.1668;Nl.chr01.1691;Nl.chr02.0098;Nl.chr02.0133;Nl.chr02.0347;Nl.chr02.0352;Nl.chr02.0355;Nl.chr02.0549;Nl.chr02.0727;Nl.chr02.1001;Nl.chr02.1003;Nl.chr02.1041;Nl.chr02.1065;Nl.chr02.1151;Nl.chr02.1221;Nl.chr02.1301;Nl.chr0…
GO:0051649	establishment of localization in cell	BP	100	903	0.999984	1	Nl.chr01.0019;Nl.chr01.0028;Nl.chr01.0356;Nl.chr01.0437;Nl.chr01.0550;Nl.chr01.0577;Nl.chr01.0917;Nl.chr01.1228;Nl.chr01.1269;Nl.chr01.1586;Nl.chr02.0352;Nl.chr02.0355;Nl.chr02.0549;Nl.chr02.0727;Nl.chr02.1003;Nl.chr02.1041;Nl.chr02.1151;Nl.chr02.1221;Nl.chr02.1487;Nl.chr02.1688;Nl.chr03.0083;Nl.chr03.0099;Nl.chr03.0155;Nl.chr03.0622;Nl.chr03.0775;Nl.chr03.0892;Nl.chr03.1083;Nl.chr03.1131;Nl.chr0…
GO:0005739	mitochondrion	CC	63	634	0.999983	1	Nl.chr01.0250;Nl.chr01.0407;Nl.chr01.0557;Nl.chr01.0836;Nl.chr01.1215;Nl.chr01.1269;Nl.chr02.0727;Nl.chr02.1247;Nl.chr02.1493;Nl.chr02.1670;Nl.chr02.1690;Nl.chr03.0354;Nl.chr03.0569;Nl.chr03.0630;Nl.chr03.1040;Nl.chr03.1050;Nl.chr03.1101;Nl.chr03.1535;Nl.chr03.1814;Nl.chr04.0229;Nl.chr04.0433;Nl.chr04.0461;Nl.chr04.0893;Nl.chr04.1243;Nl.chr05.0245;Nl.chr05.0410;Nl.chr05.0677;Nl.chr05.1045;Nl.chr0…
GO:0045184	establishment of protein localization	BP	36	405	0.999983	1	Nl.chr01.0019;Nl.chr01.0028;Nl.chr01.0356;Nl.chr01.0577;Nl.chr01.1617;Nl.chr02.0549;Nl.chr02.1151;Nl.chr02.1487;Nl.chr03.0083;Nl.chr03.0622;Nl.chr03.0892;Nl.chr03.1131;Nl.chr03.1223;Nl.chr03.1287;Nl.chr04.1080;Nl.chr04.1138;Nl.chr04.1293;Nl.chr06.0582;Nl.chr06.0783;Nl.chr06.0819;Nl.chr07.0008;Nl.chr07.1110;Nl.chr08.291;Nl.chr09.257;Nl.chr09.763;Nl.chr10.535;Nl.chr10.603;Nl.chr11.106;Nl.chr11.431;…
GO:0006886	intracellular protein transport	BP	24	303	0.999983	1	Nl.chr01.0019;Nl.chr01.0028;Nl.chr01.0356;Nl.chr02.1151;Nl.chr03.0622;Nl.chr03.0892;Nl.chr03.1287;Nl.chr04.1080;Nl.chr04.1138;Nl.chr06.0582;Nl.chr06.0819;Nl.chr07.1110;Nl.chr08.291;Nl.chr09.257;Nl.chr09.763;Nl.chr10.535;Nl.chr11.106;Nl.chr12.143;Nl.chr12.354;Nl.chr12.390;Nl.chr13.159;Nl.chrX.0299;Nl.chrX.1414;Nl.scaffold.0360
GO:0043229	intracellular organelle	CC	559	4052	0.999969	1	Nl.chr01.0028;Nl.chr01.0067;Nl.chr01.0164;Nl.chr01.0167;Nl.chr01.0192;Nl.chr01.0234;Nl.chr01.0250;Nl.chr01.0290;Nl.chr01.0328;Nl.chr01.0339;Nl.chr01.0356;Nl.chr01.0358;Nl.chr01.0406;Nl.chr01.0407;Nl.chr01.0415;Nl.chr01.0427;Nl.chr01.0435;Nl.chr01.0437;Nl.chr01.0499;Nl.chr01.0557;Nl.chr01.0594;Nl.chr01.0669;Nl.chr01.0694;Nl.chr01.0793;Nl.chr01.0836;Nl.chr01.0843;Nl.chr01.0917;Nl.chr01.0984;Nl.chr0…
GO:0043226	organelle	CC	566	4094	0.999964	1	Nl.chr01.0028;Nl.chr01.0067;Nl.chr01.0164;Nl.chr01.0167;Nl.chr01.0192;Nl.chr01.0234;Nl.chr01.0250;Nl.chr01.0290;Nl.chr01.0328;Nl.chr01.0339;Nl.chr01.0356;Nl.chr01.0358;Nl.chr01.0406;Nl.chr01.0407;Nl.chr01.0415;Nl.chr01.0427;Nl.chr01.0435;Nl.chr01.0437;Nl.chr01.0499;Nl.chr01.0557;Nl.chr01.0594;Nl.chr01.0669;Nl.chr01.0694;Nl.chr01.0793;Nl.chr01.0836;Nl.chr01.0843;Nl.chr01.0917;Nl.chr01.0984;Nl.chr0…
GO:0051234	establishment of localization	BP	225	1773	0.999953	1	Nl.chr01.0019;Nl.chr01.0028;Nl.chr01.0356;Nl.chr01.0437;Nl.chr01.0550;Nl.chr01.0577;Nl.chr01.0917;Nl.chr01.1215;Nl.chr01.1228;Nl.chr01.1269;Nl.chr01.1434;Nl.chr01.1586;Nl.chr01.1617;Nl.chr01.1668;Nl.chr01.1691;Nl.chr02.0098;Nl.chr02.0133;Nl.chr02.0347;Nl.chr02.0352;Nl.chr02.0355;Nl.chr02.0549;Nl.chr02.0727;Nl.chr02.1001;Nl.chr02.1003;Nl.chr02.1041;Nl.chr02.1065;Nl.chr02.1151;Nl.chr02.1221;Nl.chr0…
GO:0006397	mRNA processing	BP	23	283	0.999949	1	Nl.chr01.0669;Nl.chr01.0696;Nl.chr01.0698;Nl.chr01.1475;Nl.chr02.0990;Nl.chr02.1082;Nl.chr02.1707;Nl.chr03.0155;Nl.chr03.0647;Nl.chr03.1183;Nl.chr03.1608;Nl.chr04.0125;Nl.chr05.0093;Nl.chr05.0968;Nl.chr06.0440;Nl.chr09.118;Nl.chr10.102;Nl.chr10.761;Nl.chr10.853;Nl.chr11.124;Nl.chr11.364;Nl.chrX.1165;Nl.chrX.1264
GO:0043623	cellular protein complex assembly	BP	18	237	0.999938	1	Nl.chr02.1003;Nl.chr02.1688;Nl.chr03.0099;Nl.chr03.1281;Nl.chr03.1608;Nl.chr03.1653;Nl.chr04.0229;Nl.chr05.0063;Nl.chr06.0679;Nl.chr06.1000;Nl.chr07.0004;Nl.chr07.0447;Nl.chr09.297;Nl.chr10.172;Nl.chr10.272;Nl.chr13.381;Nl.chr14.281;Nl.chrX.0091
GO:0098796	membrane protein complex	CC	38	414	0.999933	1	Nl.chr01.0165;Nl.chr01.0250;Nl.chr01.0550;Nl.chr01.1215;Nl.chr02.1065;Nl.chr02.1456;Nl.chr03.0892;Nl.chr03.1309;Nl.chr03.1535;Nl.chr04.0229;Nl.chr04.0455;Nl.chr04.0502;Nl.chr04.1293;Nl.chr04.1309;Nl.chr05.0191;Nl.chr05.0822;Nl.chr06.0582;Nl.chr06.0834;Nl.chr07.0690;Nl.chr07.0961;Nl.chr09.257;Nl.chr09.666;Nl.chr10.634;Nl.chr11.391;Nl.chr11.438;Nl.chr12.024;Nl.chr12.420;Nl.chr12.565;Nl.chrX.0263;Nl…
GO:0043234	protein complex	CC	237	1880	0.99993	1	Nl.chr01.0019;Nl.chr01.0165;Nl.chr01.0189;Nl.chr01.0250;Nl.chr01.0356;Nl.chr01.0407;Nl.chr01.0437;Nl.chr01.0542;Nl.chr01.0550;Nl.chr01.0793;Nl.chr01.0829;Nl.chr01.0984;Nl.chr01.1215;Nl.chr01.1239;Nl.chr01.1544;Nl.chr01.1585;Nl.chr01.1586;Nl.chr01.1651;Nl.chr01.1685;Nl.chr02.0093;Nl.chr02.0170;Nl.chr02.0297;Nl.chr02.0298;Nl.chr02.0361;Nl.chr02.0421;Nl.chr02.0422;Nl.chr02.0811;Nl.chr02.0929;Nl.chr0…
GO:0034613	cellular protein localization	BP	49	491	0.999923	1	Nl.chr01.0019;Nl.chr01.0028;Nl.chr01.0356;Nl.chr02.0549;Nl.chr02.1151;Nl.chr03.0155;Nl.chr03.0622;Nl.chr03.0892;Nl.chr03.1287;Nl.chr04.0248;Nl.chr04.0783;Nl.chr04.1080;Nl.chr04.1138;Nl.chr04.1240;Nl.chr05.0007;Nl.chr05.0728;Nl.chr06.0540;Nl.chr06.0582;Nl.chr06.0819;Nl.chr06.0900;Nl.chr07.1110;Nl.chr08.291;Nl.chr09.257;Nl.chr09.763;Nl.chr10.535;Nl.chr10.603;Nl.chr10.853;Nl.chr11.106;Nl.chr11.280;N…
GO:0005515	protein binding	MF	453	3143	0.99991	1	Nl.chr01.0019;Nl.chr01.0022;Nl.chr01.0023;Nl.chr01.0028;Nl.chr01.0032;Nl.chr01.0164;Nl.chr01.0165;Nl.chr01.0167;Nl.chr01.0174;Nl.chr01.0185;Nl.chr01.0189;Nl.chr01.0206;Nl.chr01.0283;Nl.chr01.0339;Nl.chr01.0358;Nl.chr01.0430;Nl.chr01.0435;Nl.chr01.0437;Nl.chr01.0542;Nl.chr01.0550;Nl.chr01.0594;Nl.chr01.0661;Nl.chr01.0669;Nl.chr01.0694;Nl.chr01.0836;Nl.chr01.0848;Nl.chr01.0984;Nl.chr01.0994;Nl.chr0…
GO:0034660	ncRNA metabolic process	BP	28	316	0.99988	1	Nl.chr01.1016;Nl.chr01.1134;Nl.chr02.0929;Nl.chr02.1777;Nl.chr03.0275;Nl.chr03.0363;Nl.chr03.0630;Nl.chr03.0866;Nl.chr03.1183;Nl.chr03.1582;Nl.chr04.0050;Nl.chr04.0063;Nl.chr04.1062;Nl.chr05.1043;Nl.chr06.0078;Nl.chr06.0941;Nl.chr07.0094;Nl.chr08.225;Nl.chr09.052;Nl.chr10.744;Nl.chr10.777;Nl.chr11.398;Nl.chr12.166;Nl.chr13.420;Nl.chrX.0625;Nl.chrX.1264;Nl.chrX.1381;Nl.chrY.157
GO:0016192	vesicle-mediated transport	BP	51	500	0.999875	1	Nl.chr01.0437;Nl.chr01.1228;Nl.chr01.1434;Nl.chr02.0098;Nl.chr02.0355;Nl.chr02.0549;Nl.chr02.1003;Nl.chr02.1041;Nl.chr02.1221;Nl.chr03.0083;Nl.chr03.0775;Nl.chr03.0892;Nl.chr03.1083;Nl.chr03.1131;Nl.chr03.1287;Nl.chr03.1546;Nl.chr03.2003;Nl.chr04.0972;Nl.chr05.0728;Nl.chr05.1009;Nl.chr06.0582;Nl.chr06.0621;Nl.chr06.0725;Nl.chr06.0819;Nl.chr06.1013;Nl.chr07.0060;Nl.chr07.0435;Nl.chr07.0690;Nl.chr0…
GO:0070727	cellular macromolecule localization	BP	58	552	0.999855	1	Nl.chr01.0019;Nl.chr01.0028;Nl.chr01.0356;Nl.chr01.1228;Nl.chr02.0549;Nl.chr02.1151;Nl.chr03.0155;Nl.chr03.0622;Nl.chr03.0892;Nl.chr03.1287;Nl.chr04.0248;Nl.chr04.0783;Nl.chr04.0972;Nl.chr04.1080;Nl.chr04.1138;Nl.chr04.1240;Nl.chr05.0007;Nl.chr05.0141;Nl.chr05.0728;Nl.chr06.0540;Nl.chr06.0582;Nl.chr06.0819;Nl.chr06.0846;Nl.chr06.0900;Nl.chr07.0813;Nl.chr07.1110;Nl.chr08.291;Nl.chr09.118;Nl.chr09.…
GO:0006399	tRNA metabolic process	BP	7	125	0.999855	1	Nl.chr03.0866;Nl.chr03.1582;Nl.chr04.0063;Nl.chr06.0078;Nl.chr06.0941;Nl.chr09.052;Nl.chrX.1381
GO:0042254	ribosome biogenesis	BP	15	200	0.999828	1	Nl.chr01.1134;Nl.chr02.0929;Nl.chr02.1777;Nl.chr03.0275;Nl.chr03.0326;Nl.chr03.0363;Nl.chr03.1183;Nl.chr04.1062;Nl.chr05.1200;Nl.chr06.0540;Nl.chr07.0094;Nl.chr10.777;Nl.chr12.166;Nl.chr12.411;Nl.chrY.157
GO:0012505	endomembrane system	CC	103	902	0.999822	1	Nl.chr01.0028;Nl.chr01.0067;Nl.chr01.0164;Nl.chr01.0167;Nl.chr01.0290;Nl.chr01.0356;Nl.chr01.0415;Nl.chr01.0594;Nl.chr01.0917;Nl.chr01.1025;Nl.chr01.1148;Nl.chr01.1291;Nl.chr01.1368;Nl.chr01.1434;Nl.chr02.0549;Nl.chr02.1003;Nl.chr02.1041;Nl.chr02.1274;Nl.chr02.1487;Nl.chr02.1690;Nl.chr03.0274;Nl.chr03.0552;Nl.chr03.0630;Nl.chr03.0892;Nl.chr03.1131;Nl.chr03.1223;Nl.chr03.1287;Nl.chr03.1519;Nl.chr0…
GO:1902578	single-organism localization	BP	218	1691	0.999788	1	Nl.chr01.0019;Nl.chr01.0028;Nl.chr01.0356;Nl.chr01.0437;Nl.chr01.0550;Nl.chr01.0577;Nl.chr01.0917;Nl.chr01.1215;Nl.chr01.1228;Nl.chr01.1269;Nl.chr01.1586;Nl.chr01.1617;Nl.chr01.1668;Nl.chr01.1691;Nl.chr02.0098;Nl.chr02.0133;Nl.chr02.0347;Nl.chr02.0352;Nl.chr02.0355;Nl.chr02.0549;Nl.chr02.0727;Nl.chr02.1001;Nl.chr02.1003;Nl.chr02.1041;Nl.chr02.1065;Nl.chr02.1151;Nl.chr02.1221;Nl.chr02.1301;Nl.chr0…
GO:0034622	cellular macromolecular complex assembly	BP	43	428	0.999753	1	Nl.chr02.0877;Nl.chr02.1003;Nl.chr02.1688;Nl.chr03.0099;Nl.chr03.0208;Nl.chr03.0326;Nl.chr03.0455;Nl.chr03.1281;Nl.chr03.1608;Nl.chr03.1653;Nl.chr03.1972;Nl.chr04.0229;Nl.chr04.0783;Nl.chr05.0063;Nl.chr05.0105;Nl.chr05.0141;Nl.chr05.0153;Nl.chr05.1200;Nl.chr06.0389;Nl.chr06.0540;Nl.chr06.0595;Nl.chr06.0679;Nl.chr06.1000;Nl.chr07.0004;Nl.chr07.0447;Nl.chr07.0997;Nl.chr08.306;Nl.chr09.297;Nl.chr09.…
GO:0044429	mitochondrial part	CC	38	397	0.99975	1	Nl.chr01.0250;Nl.chr01.0407;Nl.chr01.1215;Nl.chr02.0727;Nl.chr02.1247;Nl.chr02.1670;Nl.chr03.0569;Nl.chr03.0630;Nl.chr03.1050;Nl.chr03.1535;Nl.chr03.1814;Nl.chr04.0229;Nl.chr04.0461;Nl.chr04.0893;Nl.chr05.0410;Nl.chr05.0677;Nl.chr05.1045;Nl.chr06.0488;Nl.chr06.0725;Nl.chr07.0080;Nl.chr07.0165;Nl.chr07.0747;Nl.chr07.0754;Nl.chr07.0961;Nl.chr09.084;Nl.chr09.236;Nl.chr09.257;Nl.chr09.926;Nl.chr10.27…
GO:0044765	single-organism transport	BP	202	1576	0.999742	1	Nl.chr01.0019;Nl.chr01.0028;Nl.chr01.0356;Nl.chr01.0437;Nl.chr01.0550;Nl.chr01.0577;Nl.chr01.0917;Nl.chr01.1215;Nl.chr01.1228;Nl.chr01.1269;Nl.chr01.1668;Nl.chr01.1691;Nl.chr02.0098;Nl.chr02.0133;Nl.chr02.0347;Nl.chr02.0352;Nl.chr02.0355;Nl.chr02.0549;Nl.chr02.0727;Nl.chr02.1001;Nl.chr02.1003;Nl.chr02.1041;Nl.chr02.1065;Nl.chr02.1151;Nl.chr02.1221;Nl.chr02.1301;Nl.chr02.1305;Nl.chr02.1456;Nl.chr0…
GO:0008380	RNA splicing	BP	20	239	0.999721	1	Nl.chr01.0669;Nl.chr01.0696;Nl.chr01.0698;Nl.chr01.1475;Nl.chr02.0990;Nl.chr02.1082;Nl.chr02.1707;Nl.chr03.0155;Nl.chr03.0647;Nl.chr03.0866;Nl.chr03.1608;Nl.chr04.0125;Nl.chr05.0093;Nl.chr05.0968;Nl.chr06.0440;Nl.chr10.102;Nl.chr10.761;Nl.chr10.853;Nl.chr11.124;Nl.chr13.420
GO:0003743	translation initiation factor activity	MF	1	45	0.999687	1	Nl.chr02.1227
GO:0045862	positive regulation of proteolysis	BP	3	75	0.999682	1	Nl.chr01.0189;Nl.chr06.0263;Nl.chr11.374
GO:0005730	nucleolus	CC	17	215	0.999633	1	Nl.chr01.0843;Nl.chr02.0361;Nl.chr02.0622;Nl.chr02.1515;Nl.chr02.1690;Nl.chr03.0238;Nl.chr03.0326;Nl.chr03.1183;Nl.chr03.1949;Nl.chr04.0050;Nl.chr04.1062;Nl.chr06.0540;Nl.chr06.0861;Nl.chr07.0094;Nl.chr08.379;Nl.chr09.882;Nl.chr13.420
GO:1903311	regulation of mRNA metabolic process	BP	3	74	0.999633	1	Nl.chr02.1082;Nl.chr04.0125;Nl.chrX.1264
GO:0009451	RNA modification	BP	5	96	0.999597	1	Nl.chr03.0363;Nl.chr04.0063;Nl.chr05.0860;Nl.chr06.0078;Nl.chr09.052
GO:0044085	cellular component biogenesis	BP	164	1301	0.999583	1	Nl.chr01.0019;Nl.chr01.0164;Nl.chr01.0435;Nl.chr01.0437;Nl.chr01.0550;Nl.chr01.0754;Nl.chr01.0836;Nl.chr01.0988;Nl.chr01.1134;Nl.chr01.1434;Nl.chr01.1544;Nl.chr01.1586;Nl.chr01.1665;Nl.chr02.0125;Nl.chr02.0505;Nl.chr02.0839;Nl.chr02.0877;Nl.chr02.0929;Nl.chr02.1003;Nl.chr02.1041;Nl.chr02.1151;Nl.chr02.1612;Nl.chr02.1688;Nl.chr02.1777;Nl.chr03.0059;Nl.chr03.0083;Nl.chr03.0099;Nl.chr03.0208;Nl.chr0…
GO:0044446	intracellular organelle part	CC	314	2366	0.999576	1	Nl.chr01.0028;Nl.chr01.0067;Nl.chr01.0164;Nl.chr01.0250;Nl.chr01.0290;Nl.chr01.0356;Nl.chr01.0407;Nl.chr01.0437;Nl.chr01.0594;Nl.chr01.0793;Nl.chr01.0843;Nl.chr01.0917;Nl.chr01.0984;Nl.chr01.1134;Nl.chr01.1148;Nl.chr01.1215;Nl.chr01.1239;Nl.chr01.1269;Nl.chr01.1374;Nl.chr01.1434;Nl.chr01.1475;Nl.chr01.1544;Nl.chr01.1585;Nl.chr01.1586;Nl.chr01.1685;Nl.chr01.1686;Nl.chr02.0133;Nl.chr02.0170;Nl.chr0…
GO:0050684	regulation of mRNA processing	BP	3	73	0.999575	1	Nl.chr02.1082;Nl.chr04.0125;Nl.chrX.1264
GO:0006412	translation	BP	39	389	0.99957	1	Nl.chr01.0435;Nl.chr01.0843;Nl.chr01.1016;Nl.chr01.1134;Nl.chr01.1635;Nl.chr02.1227;Nl.chr03.0127;Nl.chr03.0275;Nl.chr03.0326;Nl.chr03.0997;Nl.chr03.1582;Nl.chr03.1608;Nl.chr03.1975;Nl.chr04.0048;Nl.chr04.0125;Nl.chr04.1098;Nl.chr05.1200;Nl.chr05.1216;Nl.chr06.0540;Nl.chr06.0595;Nl.chr06.0846;Nl.chr06.0941;Nl.chr08.055;Nl.chr08.379;Nl.chr09.118;Nl.chr09.540;Nl.chr09.577;Nl.chr09.640;Nl.chr09.882;…
GO:0030684	preribosome	CC	3	74	0.999524	1	Nl.chr03.1183;Nl.chr06.0540;Nl.chr07.0094
GO:0000375	RNA splicing, via transesterification reactions	BP	18	216	0.999521	1	Nl.chr01.0669;Nl.chr01.0696;Nl.chr01.0698;Nl.chr01.1475;Nl.chr02.0990;Nl.chr02.1082;Nl.chr02.1707;Nl.chr03.0155;Nl.chr03.0647;Nl.chr03.1608;Nl.chr04.0125;Nl.chr05.0093;Nl.chr05.0968;Nl.chr06.0440;Nl.chr10.102;Nl.chr10.761;Nl.chr10.853;Nl.chr11.124
GO:0000377	RNA splicing, via transesterification reactions with bulged adenosine as nucleophile	BP	18	216	0.999521	1	Nl.chr01.0669;Nl.chr01.0696;Nl.chr01.0698;Nl.chr01.1475;Nl.chr02.0990;Nl.chr02.1082;Nl.chr02.1707;Nl.chr03.0155;Nl.chr03.0647;Nl.chr03.1608;Nl.chr04.0125;Nl.chr05.0093;Nl.chr05.0968;Nl.chr06.0440;Nl.chr10.102;Nl.chr10.761;Nl.chr10.853;Nl.chr11.124
GO:0000398	mRNA splicing, via spliceosome	BP	18	216	0.999521	1	Nl.chr01.0669;Nl.chr01.0696;Nl.chr01.0698;Nl.chr01.1475;Nl.chr02.0990;Nl.chr02.1082;Nl.chr02.1707;Nl.chr03.0155;Nl.chr03.0647;Nl.chr03.1608;Nl.chr04.0125;Nl.chr05.0093;Nl.chr05.0968;Nl.chr06.0440;Nl.chr10.102;Nl.chr10.761;Nl.chr10.853;Nl.chr11.124
GO:0030532	small nuclear ribonucleoprotein complex	CC	2	61	0.999515	1	Nl.chr03.0155;Nl.chr11.124
GO:0044422	organelle part	CC	328	2451	0.999384	1	Nl.chr01.0028;Nl.chr01.0067;Nl.chr01.0164;Nl.chr01.0250;Nl.chr01.0290;Nl.chr01.0356;Nl.chr01.0407;Nl.chr01.0435;Nl.chr01.0437;Nl.chr01.0594;Nl.chr01.0793;Nl.chr01.0843;Nl.chr01.0917;Nl.chr01.0984;Nl.chr01.1134;Nl.chr01.1148;Nl.chr01.1215;Nl.chr01.1239;Nl.chr01.1269;Nl.chr01.1374;Nl.chr01.1434;Nl.chr01.1475;Nl.chr01.1544;Nl.chr01.1585;Nl.chr01.1586;Nl.chr01.1685;Nl.chr01.1686;Nl.chr02.0133;Nl.chr0…
GO:0016197	endosomal transport	BP	7	113	0.999366	1	Nl.chr02.1041;Nl.chr03.0892;Nl.chr03.1083;Nl.chr06.0582;Nl.chr11.391;Nl.chr12.562;Nl.scaffold.0716
GO:0016482	cytoplasmic transport	BP	37	367	0.999319	1	Nl.chr01.0019;Nl.chr01.0028;Nl.chr01.0356;Nl.chr02.0352;Nl.chr02.1041;Nl.chr02.1688;Nl.chr03.0155;Nl.chr03.0622;Nl.chr03.0775;Nl.chr03.0892;Nl.chr03.1083;Nl.chr03.1131;Nl.chr04.1080;Nl.chr05.1009;Nl.chr06.0540;Nl.chr06.0582;Nl.chr06.0819;Nl.chr06.1013;Nl.chr07.0690;Nl.chr07.1110;Nl.chr08.291;Nl.chr09.236;Nl.chr09.257;Nl.chr09.763;Nl.chr10.853;Nl.chr11.106;Nl.chr12.143;Nl.chr12.354;Nl.chr12.390;Nl…
GO:0030286	dynein complex	CC	1	44	0.999318	1	Nl.scaffold.0110
GO:1902580	single-organism cellular localization	BP	48	452	0.999304	1	Nl.chr01.0356;Nl.chr01.1228;Nl.chr01.1269;Nl.chr01.1586;Nl.chr02.0355;Nl.chr02.0549;Nl.chr02.1221;Nl.chr03.0083;Nl.chr03.0099;Nl.chr03.0775;Nl.chr03.0892;Nl.chr03.1546;Nl.chr04.0972;Nl.chr04.0998;Nl.chr04.1080;Nl.chr04.1138;Nl.chr05.0728;Nl.chr06.0679;Nl.chr06.0725;Nl.chr06.0819;Nl.chr07.0458;Nl.chr07.0813;Nl.chr07.1110;Nl.chr08.291;Nl.chr09.118;Nl.chr09.257;Nl.chr09.601;Nl.chr09.763;Nl.chr10.603…
GO:0005549	odorant binding	MF	5	87	0.999291	1	Nl.chr03.1334;Nl.chr09.595;Nl.chr11.252;Nl.chr13.244;Nl.chrX.0213
GO:0048024	regulation of mRNA splicing, via spliceosome	BP	2	57	0.999283	1	Nl.chr02.1082;Nl.chr04.0125
GO:0044267	cellular protein metabolic process	BP	253	1898	0.99923	1	Nl.chr01.0019;Nl.chr01.0022;Nl.chr01.0164;Nl.chr01.0189;Nl.chr01.0290;Nl.chr01.0358;Nl.chr01.0427;Nl.chr01.0435;Nl.chr01.0442;Nl.chr01.0542;Nl.chr01.0550;Nl.chr01.0594;Nl.chr01.0696;Nl.chr01.0698;Nl.chr01.0793;Nl.chr01.0829;Nl.chr01.0843;Nl.chr01.0913;Nl.chr01.1002;Nl.chr01.1016;Nl.chr01.1025;Nl.chr01.1134;Nl.chr01.1148;Nl.chr01.1269;Nl.chr01.1368;Nl.chr01.1544;Nl.chr01.1635;Nl.chr01.1651;Nl.chr0…
GO:0005789	endoplasmic reticulum membrane	CC	12	161	0.99914	1	Nl.chr01.0067;Nl.chr01.0917;Nl.chr01.1148;Nl.chr03.0892;Nl.chr03.1223;Nl.chr04.1002;Nl.chr04.1138;Nl.chr05.1142;Nl.chr10.104;Nl.chr10.265;Nl.chr12.512;Nl.chr13.004
GO:0043254	regulation of protein complex assembly	BP	5	89	0.999	1	Nl.chr02.1688;Nl.chr03.1608;Nl.chr10.172;Nl.chr10.595;Nl.chrX.0091
GO:0097525	spliceosomal snRNP complex	CC	2	56	0.998968	1	Nl.chr03.0155;Nl.chr11.124
GO:0008033	tRNA processing	BP	4	78	0.998954	1	Nl.chr03.0866;Nl.chr04.0063;Nl.chr06.0078;Nl.chr09.052
GO:0016050	vesicle organization	BP	7	108	0.998851	1	Nl.chr02.1221;Nl.chr03.0083;Nl.chr03.0892;Nl.chr03.1287;Nl.chr04.0972;Nl.chr06.0582;Nl.chr13.379
GO:0051179	localization	BP	304	2230	0.998831	1	Nl.chr01.0019;Nl.chr01.0028;Nl.chr01.0164;Nl.chr01.0165;Nl.chr01.0356;Nl.chr01.0437;Nl.chr01.0550;Nl.chr01.0577;Nl.chr01.0917;Nl.chr01.1215;Nl.chr01.1228;Nl.chr01.1269;Nl.chr01.1434;Nl.chr01.1586;Nl.chr01.1617;Nl.chr01.1665;Nl.chr01.1668;Nl.chr01.1691;Nl.chr02.0098;Nl.chr02.0133;Nl.chr02.0347;Nl.chr02.0352;Nl.chr02.0355;Nl.chr02.0549;Nl.chr02.0571;Nl.chr02.0727;Nl.chr02.0798;Nl.chr02.0877;Nl.chr0…
GO:0006364	rRNA processing	BP	10	136	0.998809	1	Nl.chr01.1134;Nl.chr02.0929;Nl.chr03.0275;Nl.chr03.0363;Nl.chr03.1183;Nl.chr04.1062;Nl.chr07.0094;Nl.chr10.777;Nl.chr12.166;Nl.chrY.157
GO:0044452	nucleolar part	CC	2	55	0.998801	1	Nl.chr03.1949;Nl.chr06.0861
GO:0003729	mRNA binding	MF	14	163	0.998787	1	Nl.chr02.1441;Nl.chr03.0155;Nl.chr04.0125;Nl.chr05.1216;Nl.chr06.0540;Nl.chr06.0595;Nl.chr06.0787;Nl.chr06.0864;Nl.chr09.118;Nl.chr09.540;Nl.chr10.102;Nl.chr11.124;Nl.chr11.398;Nl.chr14.339
GO:0044822	poly(A) RNA binding	MF	14	163	0.998787	1	Nl.chr02.1441;Nl.chr03.0155;Nl.chr04.0125;Nl.chr05.1216;Nl.chr06.0540;Nl.chr06.0595;Nl.chr06.0787;Nl.chr06.0864;Nl.chr09.118;Nl.chr09.540;Nl.chr10.102;Nl.chr11.124;Nl.chr11.398;Nl.chr14.339
GO:0010467	gene expression	BP	274	2026	0.99872	1	Nl.chr01.0192;Nl.chr01.0234;Nl.chr01.0303;Nl.chr01.0339;Nl.chr01.0406;Nl.chr01.0435;Nl.chr01.0669;Nl.chr01.0694;Nl.chr01.0696;Nl.chr01.0698;Nl.chr01.0793;Nl.chr01.0836;Nl.chr01.0843;Nl.chr01.0984;Nl.chr01.1016;Nl.chr01.1030;Nl.chr01.1134;Nl.chr01.1475;Nl.chr01.1544;Nl.chr01.1635;Nl.chr02.0249;Nl.chr02.0317;Nl.chr02.0355;Nl.chr02.0361;Nl.chr02.0429;Nl.chr02.0505;Nl.chr02.0572;Nl.chr02.0798;Nl.chr0…
GO:0007606	sensory perception of chemical stimulus	BP	13	162	0.998689	1	Nl.chr01.0323;Nl.chr02.1039;Nl.chr03.0274;Nl.chr03.1334;Nl.chr05.1047;Nl.chr09.595;Nl.chr10.005;Nl.chr10.634;Nl.chr13.244;Nl.chrX.0213;Nl.chrX.0339;Nl.chrX.0944;Nl.scaffold.0233
GO:0043067	regulation of programmed cell death	BP	23	246	0.998634	1	Nl.chr01.0283;Nl.chr01.1269;Nl.chr02.1690;Nl.chr03.0622;Nl.chr03.0896;Nl.chr04.0121;Nl.chr04.0351;Nl.chr04.0556;Nl.chr04.0783;Nl.chr04.0821;Nl.chr04.1062;Nl.chr06.0773;Nl.chr07.0435;Nl.chr07.0632;Nl.chr07.1110;Nl.chr08.291;Nl.chr11.374;Nl.chr12.507;Nl.chr13.291;Nl.chr14.336;Nl.chrX.0979;Nl.chrX.1064;Nl.scaffold.0716
GO:0031966	mitochondrial membrane	CC	20	226	0.998584	1	Nl.chr01.0250;Nl.chr01.1215;Nl.chr02.0727;Nl.chr03.0630;Nl.chr03.1050;Nl.chr03.1535;Nl.chr04.0229;Nl.chr04.0893;Nl.chr05.1045;Nl.chr06.0725;Nl.chr07.0080;Nl.chr07.0961;Nl.chr09.084;Nl.chr09.236;Nl.chr09.257;Nl.chr11.438;Nl.chr12.024;Nl.chr12.515;Nl.scaffold.0073;Nl.scaffold.0360
GO:0042175	nuclear outer membrane-endoplasmic reticulum membrane network	CC	13	165	0.998579	1	Nl.chr01.0067;Nl.chr01.0917;Nl.chr01.1148;Nl.chr03.0892;Nl.chr03.1223;Nl.chr04.1002;Nl.chr04.1138;Nl.chr05.1142;Nl.chr07.0813;Nl.chr10.104;Nl.chr10.265;Nl.chr12.512;Nl.chr13.004
GO:0004984	olfactory receptor activity	MF	4	71	0.9984	1	Nl.chr03.1334;Nl.chr09.595;Nl.chr13.244;Nl.chrX.0213
GO:0006457	protein folding	BP	7	105	0.998367	1	Nl.chr01.0435;Nl.chr01.0698;Nl.chr03.1727;Nl.chr04.0351;Nl.chr06.0340;Nl.chr07.0971;Nl.chr14.152
GO:0051236	establishment of RNA localization	BP	7	105	0.998367	1	Nl.chr01.1228;Nl.chr02.0347;Nl.chr03.0155;Nl.chr06.0540;Nl.chr10.853;Nl.chr11.159;Nl.scaffold.0716
GO:0005216	ion channel activity	MF	22	223	0.998216	1	Nl.chr02.0352;Nl.chr02.1065;Nl.chr02.1305;Nl.chr03.0065;Nl.chr03.0954;Nl.chr03.1309;Nl.chr04.0533;Nl.chr04.1293;Nl.chr04.1309;Nl.chr07.0302;Nl.chr07.0690;Nl.chr09.666;Nl.chr12.419;Nl.chr12.420;Nl.chr13.146;Nl.chrX.0213;Nl.chrX.0263;Nl.chrX.0365;Nl.chrX.0535;Nl.chrX.0613;Nl.chrX.0615;Nl.chrX.0944
GO:0000380	alternative mRNA splicing, via spliceosome	BP	2	51	0.998199	1	Nl.chr02.1082;Nl.chr04.0125
GO:0000381	regulation of alternative mRNA splicing, via spliceosome	BP	2	51	0.998199	1	Nl.chr02.1082;Nl.chr04.0125
GO:0071826	ribonucleoprotein complex subunit organization	BP	10	132	0.99818	1	Nl.chr03.0326;Nl.chr05.1200;Nl.chr06.0389;Nl.chr06.0540;Nl.chr09.577;Nl.chr10.761;Nl.chr12.411;Nl.chr13.529;Nl.chr14.281;Nl.chrX.1433
GO:0050657	nucleic acid transport	BP	7	104	0.998166	1	Nl.chr01.1228;Nl.chr02.0347;Nl.chr03.0155;Nl.chr06.0540;Nl.chr10.853;Nl.chr11.159;Nl.scaffold.0716
GO:0050658	RNA transport	BP	7	104	0.998166	1	Nl.chr01.1228;Nl.chr02.0347;Nl.chr03.0155;Nl.chr06.0540;Nl.chr10.853;Nl.chr11.159;Nl.scaffold.0716
GO:0044432	endoplasmic reticulum part	CC	15	180	0.998166	1	Nl.chr01.0067;Nl.chr01.0917;Nl.chr01.1148;Nl.chr02.0549;Nl.chr03.0892;Nl.chr03.1223;Nl.chr04.1002;Nl.chr04.1138;Nl.chr05.0054;Nl.chr05.1142;Nl.chr10.005;Nl.chr10.104;Nl.chr10.265;Nl.chr12.512;Nl.chr13.004
GO:0050907	detection of chemical stimulus involved in sensory perception	BP	1	37	0.998133	1	Nl.chrX.0213
GO:0032103	positive regulation of response to external stimulus	BP	4	73	0.997961	1	Nl.chr07.0251;Nl.chr07.1110;Nl.chr12.562;Nl.chr13.420
GO:0042773	ATP synthesis coupled electron transport	BP	3	62	0.997948	1	Nl.chr01.0250;Nl.chr07.0961;Nl.chr12.024
GO:0031331	positive regulation of cellular catabolic process	BP	5	83	0.997858	1	Nl.chr01.0189;Nl.chr04.0682;Nl.chr06.0263;Nl.chr07.0435;Nl.chr12.562
GO:0005740	mitochondrial envelope	CC	23	246	0.997849	1	Nl.chr01.0250;Nl.chr01.1215;Nl.chr02.0727;Nl.chr03.0630;Nl.chr03.1050;Nl.chr03.1535;Nl.chr04.0229;Nl.chr04.0461;Nl.chr04.0893;Nl.chr05.0410;Nl.chr05.1045;Nl.chr06.0725;Nl.chr07.0080;Nl.chr07.0961;Nl.chr09.084;Nl.chr09.236;Nl.chr09.257;Nl.chr10.272;Nl.chr11.438;Nl.chr12.024;Nl.chr12.515;Nl.scaffold.0073;Nl.scaffold.0360
GO:0030686	90S preribosome	CC	1	37	0.997817	1	Nl.chr06.0540
GO:0022406	membrane docking	BP	1	36	0.997787	1	Nl.chr10.603
GO:0042775	mitochondrial ATP synthesis coupled electron transport	BP	3	61	0.997638	1	Nl.chr01.0250;Nl.chr07.0961;Nl.chr12.024
GO:0044440	endosomal part	CC	4	73	0.99743	1	Nl.chr01.1434;Nl.chr03.0892;Nl.chr03.1519;Nl.chr11.750
GO:0032040	small-subunit processome	CC	1	36	0.997423	1	Nl.chr03.1183
GO:0044447	axoneme part	CC	1	36	0.997423	1	Nl.chr05.0975
GO:0007219	Notch signaling pathway	BP	12	146	0.99733	1	Nl.chr02.0098;Nl.chr02.1080;Nl.chr03.0208;Nl.chr03.0647;Nl.chr03.1519;Nl.chr03.1958;Nl.chr04.0783;Nl.chr05.1241;Nl.chr07.1105;Nl.chr11.391;Nl.chr12.526;Nl.scaffold.0277
GO:0022618	ribonucleoprotein complex assembly	BP	9	119	0.997246	1	Nl.chr03.0326;Nl.chr05.1200;Nl.chr06.0389;Nl.chr06.0540;Nl.chr09.577;Nl.chr10.761;Nl.chr12.411;Nl.chr13.529;Nl.chrX.1433
GO:0009593	detection of chemical stimulus	BP	2	48	0.997156	1	Nl.chr03.0163;Nl.chrX.0213
GO:0022838	substrate-specific channel activity	MF	23	225	0.997102	1	Nl.chr02.0352;Nl.chr02.1065;Nl.chr02.1305;Nl.chr03.0065;Nl.chr03.0954;Nl.chr03.1309;Nl.chr04.0533;Nl.chr04.1293;Nl.chr04.1309;Nl.chr07.0302;Nl.chr07.0690;Nl.chr09.666;Nl.chr09.920;Nl.chr12.419;Nl.chr12.420;Nl.chr13.146;Nl.chrX.0213;Nl.chrX.0263;Nl.chrX.0365;Nl.chrX.0535;Nl.chrX.0613;Nl.chrX.0615;Nl.chrX.0944
GO:0071840	cellular component organization or biogenesis	BP	401	2844	0.996999	1	Nl.chr01.0019;Nl.chr01.0164;Nl.chr01.0303;Nl.chr01.0323;Nl.chr01.0328;Nl.chr01.0339;Nl.chr01.0356;Nl.chr01.0358;Nl.chr01.0415;Nl.chr01.0435;Nl.chr01.0437;Nl.chr01.0442;Nl.chr01.0550;Nl.chr01.0594;Nl.chr01.0754;Nl.chr01.0836;Nl.chr01.0988;Nl.chr01.0994;Nl.chr01.1134;Nl.chr01.1147;Nl.chr01.1228;Nl.chr01.1239;Nl.chr01.1269;Nl.chr01.1277;Nl.chr01.1374;Nl.chr01.1434;Nl.chr01.1544;Nl.chr01.1586;Nl.chr0…
GO:0016410	N-acyltransferase activity	MF	2	45	0.996913	1	Nl.chr05.0153;Nl.chr11.374
GO:0005681	spliceosomal complex	CC	5	82	0.996903	1	Nl.chr01.1475;Nl.chr02.1707;Nl.chr09.678;Nl.chr10.853;Nl.chr11.124
GO:0044451	nucleoplasm part	CC	36	344	0.99661	1	Nl.chr01.0793;Nl.chr01.0984;Nl.chr02.0361;Nl.chr02.1080;Nl.chr02.1421;Nl.chr03.0455;Nl.chr03.1086;Nl.chr04.0125;Nl.chr04.0745;Nl.chr04.1062;Nl.chr05.1226;Nl.chr06.0294;Nl.chr06.0322;Nl.chr06.0800;Nl.chr06.0837;Nl.chr07.0836;Nl.chr07.0997;Nl.chr08.225;Nl.chr08.256;Nl.chr08.317;Nl.chr08.326;Nl.chr09.087;Nl.chr10.102;Nl.chr10.761;Nl.chr10.856;Nl.chr12.044;Nl.chr12.562;Nl.chr13.291;Nl.chr13.420;Nl.ch…
GO:0008593	regulation of Notch signaling pathway	BP	9	117	0.996598	1	Nl.chr02.0098;Nl.chr02.1080;Nl.chr03.0208;Nl.chr03.1519;Nl.chr03.1958;Nl.chr05.1241;Nl.chr07.1105;Nl.chr11.391;Nl.chr12.526
GO:0043484	regulation of RNA splicing	BP	4	69	0.996552	1	Nl.chr02.1082;Nl.chr04.0125;Nl.chr11.124;Nl.chr13.420
GO:0022836	gated channel activity	MF	13	144	0.996415	1	Nl.chr02.0352;Nl.chr02.1065;Nl.chr02.1305;Nl.chr03.1309;Nl.chr04.1293;Nl.chr04.1309;Nl.chr07.0690;Nl.chr09.666;Nl.chrX.0213;Nl.chrX.0263;Nl.chrX.0613;Nl.chrX.0615;Nl.chrX.0944
GO:0016592	mediator complex	CC	1	34	0.996408	1	Nl.chr01.0984
GO:0010952	positive regulation of peptidase activity	BP	1	33	0.996312	1	Nl.chr11.374
GO:0032456	endocytic recycling	BP	1	33	0.996312	1	Nl.chr12.562
GO:0048278	vesicle docking	BP	1	33	0.996312	1	Nl.chr10.603
GO:0007608	sensory perception of smell	BP	8	107	0.996254	1	Nl.chr03.1334;Nl.chr05.1047;Nl.chr09.595;Nl.chr10.005;Nl.chr10.634;Nl.chr13.244;Nl.chrX.0213;Nl.scaffold.0233
GO:0006403	RNA localization	BP	18	192	0.99595	1	Nl.chr01.0356;Nl.chr01.1228;Nl.chr02.0347;Nl.chr03.0155;Nl.chr04.0972;Nl.chr05.0141;Nl.chr06.0540;Nl.chr06.0846;Nl.chr07.0813;Nl.chr09.118;Nl.chr10.761;Nl.chr10.853;Nl.chr11.159;Nl.chr12.459;Nl.chr14.281;Nl.chrX.1165;Nl.chrX.1414;Nl.scaffold.0716
GO:0006605	protein targeting	BP	13	150	0.995851	1	Nl.chr01.0356;Nl.chr03.0892;Nl.chr04.1080;Nl.chr04.1138;Nl.chr07.1110;Nl.chr08.291;Nl.chr09.257;Nl.chr09.763;Nl.chr12.143;Nl.chr12.354;Nl.chr12.390;Nl.chr13.159;Nl.scaffold.0360
GO:0042981	regulation of apoptotic process	BP	22	224	0.995821	1	Nl.chr01.0283;Nl.chr01.1269;Nl.chr02.1690;Nl.chr03.0622;Nl.chr03.0896;Nl.chr04.0121;Nl.chr04.0351;Nl.chr04.0556;Nl.chr04.0783;Nl.chr04.0821;Nl.chr04.1062;Nl.chr06.0773;Nl.chr07.0435;Nl.chr07.1110;Nl.chr08.291;Nl.chr11.374;Nl.chr12.507;Nl.chr13.291;Nl.chr14.336;Nl.chrX.0979;Nl.chrX.1064;Nl.scaffold.0716
GO:0005272	sodium channel activity	MF	2	43	0.995754	1	Nl.chr03.0065;Nl.chr13.146
GO:0016070	RNA metabolic process	BP	229	1687	0.995635	1	Nl.chr01.0192;Nl.chr01.0303;Nl.chr01.0339;Nl.chr01.0406;Nl.chr01.0669;Nl.chr01.0694;Nl.chr01.0696;Nl.chr01.0698;Nl.chr01.0793;Nl.chr01.0984;Nl.chr01.1016;Nl.chr01.1030;Nl.chr01.1134;Nl.chr01.1475;Nl.chr01.1544;Nl.chr01.1685;Nl.chr02.0249;Nl.chr02.0317;Nl.chr02.0355;Nl.chr02.0361;Nl.chr02.0429;Nl.chr02.0505;Nl.chr02.0572;Nl.chr02.0622;Nl.chr02.0798;Nl.chr02.0876;Nl.chr02.0877;Nl.chr02.0929;Nl.chr0…
GO:0006904	vesicle docking involved in exocytosis	BP	1	32	0.995628	1	Nl.chr10.603
GO:0010501	RNA secondary structure unwinding	BP	1	32	0.995628	1	Nl.chr02.0622
GO:0031984	organelle subcompartment	CC	27	269	0.995607	1	Nl.chr01.0067;Nl.chr01.0290;Nl.chr01.0917;Nl.chr01.1148;Nl.chr02.0549;Nl.chr03.0892;Nl.chr03.1131;Nl.chr03.1223;Nl.chr03.1986;Nl.chr04.0999;Nl.chr04.1002;Nl.chr05.0007;Nl.chr05.0014;Nl.chr05.1142;Nl.chr06.0582;Nl.chr06.1013;Nl.chr07.0060;Nl.chr07.0699;Nl.chr07.0700;Nl.chr10.005;Nl.chr10.104;Nl.chr10.265;Nl.chr12.512;Nl.chr12.527;Nl.chr13.004;Nl.chr14.077;Nl.scaffold.0759
GO:0008104	protein localization	BP	79	648	0.995399	1	Nl.chr01.0019;Nl.chr01.0028;Nl.chr01.0164;Nl.chr01.0165;Nl.chr01.0356;Nl.chr01.0577;Nl.chr01.1586;Nl.chr01.1617;Nl.chr02.0098;Nl.chr02.0549;Nl.chr02.1151;Nl.chr02.1487;Nl.chr03.0083;Nl.chr03.0155;Nl.chr03.0622;Nl.chr03.0775;Nl.chr03.0892;Nl.chr03.1131;Nl.chr03.1223;Nl.chr03.1287;Nl.chr03.1519;Nl.chr03.1649;Nl.chr04.0248;Nl.chr04.0783;Nl.chr04.1080;Nl.chr04.1138;Nl.chr04.1240;Nl.chr04.1243;Nl.chr0…
GO:0031967	organelle envelope	CC	37	347	0.99538	1	Nl.chr01.0028;Nl.chr01.0164;Nl.chr01.0250;Nl.chr01.0356;Nl.chr01.0594;Nl.chr01.1215;Nl.chr02.0727;Nl.chr03.0630;Nl.chr03.1050;Nl.chr03.1535;Nl.chr04.0125;Nl.chr04.0229;Nl.chr04.0351;Nl.chr04.0461;Nl.chr04.0893;Nl.chr05.0410;Nl.chr05.1045;Nl.chr05.1290;Nl.chr06.0725;Nl.chr07.0080;Nl.chr07.0813;Nl.chr07.0961;Nl.chr07.1144;Nl.chr09.084;Nl.chr09.236;Nl.chr09.257;Nl.chr09.763;Nl.chr10.272;Nl.chr10.595…
GO:0031975	envelope	CC	37	347	0.99538	1	Nl.chr01.0028;Nl.chr01.0164;Nl.chr01.0250;Nl.chr01.0356;Nl.chr01.0594;Nl.chr01.1215;Nl.chr02.0727;Nl.chr03.0630;Nl.chr03.1050;Nl.chr03.1535;Nl.chr04.0125;Nl.chr04.0229;Nl.chr04.0351;Nl.chr04.0461;Nl.chr04.0893;Nl.chr05.0410;Nl.chr05.1045;Nl.chr05.1290;Nl.chr06.0725;Nl.chr07.0080;Nl.chr07.0813;Nl.chr07.0961;Nl.chr07.1144;Nl.chr09.084;Nl.chr09.236;Nl.chr09.257;Nl.chr09.763;Nl.chr10.272;Nl.chr10.595…
GO:0008080	N-acetyltransferase activity	MF	2	42	0.995024	1	Nl.chr05.0153;Nl.chr11.374
GO:0044448	cell cortex part	CC	5	78	0.995	1	Nl.chr01.0164;Nl.chr01.1586;Nl.chr04.1092;Nl.chr12.459;Nl.chr14.281
GO:0031123	RNA 3'-end processing	BP	5	76	0.994917	1	Nl.chr09.118;Nl.chr10.777;Nl.chr10.853;Nl.chrX.1165;Nl.chrX.1264
GO:0000956	nuclear-transcribed mRNA catabolic process	BP	4	66	0.994916	1	Nl.chr02.0876;Nl.chr03.1295;Nl.chr04.1243;Nl.chrX.1433
GO:0043068	positive regulation of programmed cell death	BP	7	95	0.994914	1	Nl.chr01.1269;Nl.chr02.1690;Nl.chr04.0821;Nl.chr07.0632;Nl.chr11.374;Nl.chr14.336;Nl.scaffold.0716
GO:0015267	channel activity	MF	25	233	0.994857	1	Nl.chr02.0352;Nl.chr02.1065;Nl.chr02.1305;Nl.chr03.0065;Nl.chr03.0954;Nl.chr03.1309;Nl.chr04.0533;Nl.chr04.1293;Nl.chr04.1309;Nl.chr07.0302;Nl.chr07.0690;Nl.chr07.0871;Nl.chr07.0875;Nl.chr09.666;Nl.chr09.920;Nl.chr12.419;Nl.chr12.420;Nl.chr13.146;Nl.chrX.0213;Nl.chrX.0263;Nl.chrX.0365;Nl.chrX.0535;Nl.chrX.0613;Nl.chrX.0615;Nl.chrX.0944
GO:0022803	passive transmembrane transporter activity	MF	25	233	0.994857	1	Nl.chr02.0352;Nl.chr02.1065;Nl.chr02.1305;Nl.chr03.0065;Nl.chr03.0954;Nl.chr03.1309;Nl.chr04.0533;Nl.chr04.1293;Nl.chr04.1309;Nl.chr07.0302;Nl.chr07.0690;Nl.chr07.0871;Nl.chr07.0875;Nl.chr09.666;Nl.chr09.920;Nl.chr12.419;Nl.chr12.420;Nl.chr13.146;Nl.chrX.0213;Nl.chrX.0263;Nl.chrX.0365;Nl.chrX.0535;Nl.chrX.0613;Nl.chrX.0615;Nl.chrX.0944
GO:0043038	amino acid activation	BP	2	44	0.994801	1	Nl.chr03.1582;Nl.chr06.0941
GO:0016020	membrane	CC	329	2394	0.99468	1	Nl.chr01.0057;Nl.chr01.0058;Nl.chr01.0067;Nl.chr01.0164;Nl.chr01.0165;Nl.chr01.0167;Nl.chr01.0250;Nl.chr01.0290;Nl.chr01.0323;Nl.chr01.0442;Nl.chr01.0550;Nl.chr01.0754;Nl.chr01.0917;Nl.chr01.0934;Nl.chr01.0988;Nl.chr01.1132;Nl.chr01.1148;Nl.chr01.1215;Nl.chr01.1276;Nl.chr01.1277;Nl.chr01.1357;Nl.chr01.1368;Nl.chr01.1434;Nl.chr01.1605;Nl.chr01.1665;Nl.chr01.1668;Nl.chr01.1691;Nl.chr02.0047;Nl.chr0…
GO:0016072	rRNA metabolic process	BP	13	147	0.994527	1	Nl.chr01.1134;Nl.chr02.0929;Nl.chr02.1777;Nl.chr03.0275;Nl.chr03.0363;Nl.chr03.1183;Nl.chr04.1062;Nl.chr07.0094;Nl.chr10.777;Nl.chr12.166;Nl.chr13.420;Nl.chrX.1381;Nl.chrY.157
GO:0098827	endoplasmic reticulum subcompartment	CC	13	150	0.994278	1	Nl.chr01.0067;Nl.chr01.0917;Nl.chr01.1148;Nl.chr02.0549;Nl.chr03.0892;Nl.chr03.1223;Nl.chr04.1002;Nl.chr05.1142;Nl.chr10.005;Nl.chr10.104;Nl.chr10.265;Nl.chr12.512;Nl.chr13.004
GO:0030951	establishment or maintenance of microtubule cytoskeleton polarity	BP	2	43	0.993961	1	Nl.chr01.1228;Nl.chr14.281
GO:0043039	tRNA aminoacylation	BP	2	43	0.993961	1	Nl.chr03.1582;Nl.chr06.0941
GO:0010950	positive regulation of endopeptidase activity	BP	1	30	0.993856	1	Nl.chr11.374
GO:0098805	whole membrane	CC	52	456	0.993663	1	Nl.chr01.0164;Nl.chr01.0167;Nl.chr01.0323;Nl.chr01.1434;Nl.chr02.0133;Nl.chr02.1690;Nl.chr03.0065;Nl.chr03.0630;Nl.chr03.0892;Nl.chr03.1050;Nl.chr03.1519;Nl.chr03.1831;Nl.chr03.1832;Nl.chr03.1925;Nl.chr04.0434;Nl.chr04.0435;Nl.chr04.0972;Nl.chr04.1080;Nl.chr04.1240;Nl.chr04.1309;Nl.chr05.0728;Nl.chr06.0540;Nl.chr06.0928;Nl.chr06.0929;Nl.chr06.0933;Nl.chr07.0060;Nl.chr07.0690;Nl.chr07.0813;Nl.chr0…
GO:0009896	positive regulation of catabolic process	BP	7	93	0.99366	1	Nl.chr01.0189;Nl.chr02.1612;Nl.chr04.0682;Nl.chr04.0783;Nl.chr06.0263;Nl.chr07.0435;Nl.chr12.562
GO:0072594	establishment of protein localization to organelle	BP	13	145	0.993435	1	Nl.chr01.0356;Nl.chr02.0549;Nl.chr03.0892;Nl.chr04.1080;Nl.chr07.1110;Nl.chr08.291;Nl.chr09.257;Nl.chr09.763;Nl.chr12.143;Nl.chr12.354;Nl.chr12.390;Nl.chr13.159;Nl.scaffold.0360
GO:0006413	translational initiation	BP	4	64	0.993435	1	Nl.chr01.0435;Nl.chr02.1227;Nl.chr03.0127;Nl.chr03.1608
GO:0006897	endocytosis	BP	19	194	0.993325	1	Nl.chr01.1228;Nl.chr02.0098;Nl.chr03.1546;Nl.chr04.0972;Nl.chr05.0728;Nl.chr06.0582;Nl.chr06.0621;Nl.chr07.0435;Nl.chr08.016;Nl.chr12.026;Nl.chr13.258;Nl.chr13.307;Nl.chr13.429;Nl.chr13.449;Nl.chr13.504;Nl.chr14.336;Nl.scaffold.0679;Nl.scaffold.0716;Nl.scaffold.1021
GO:0044428	nuclear part	CC	134	1048	0.993314	1	Nl.chr01.0028;Nl.chr01.0164;Nl.chr01.0356;Nl.chr01.0594;Nl.chr01.0793;Nl.chr01.0843;Nl.chr01.0984;Nl.chr01.1239;Nl.chr01.1269;Nl.chr01.1475;Nl.chr01.1544;Nl.chr02.0170;Nl.chr02.0361;Nl.chr02.0622;Nl.chr02.0811;Nl.chr02.0929;Nl.chr02.0993;Nl.chr02.1080;Nl.chr02.1421;Nl.chr02.1515;Nl.chr02.1690;Nl.chr02.1707;Nl.chr02.1777;Nl.chr03.0133;Nl.chr03.0155;Nl.chr03.0238;Nl.chr03.0326;Nl.chr03.0414;Nl.chr0…
GO:0070646	protein modification by small protein removal	BP	6	83	0.993119	1	Nl.chr03.1543;Nl.chr04.1062;Nl.chr05.0520;Nl.chrX.1089;Nl.chrX.1090;Nl.scaffold.1091
GO:0071822	protein complex subunit organization	BP	70	575	0.993066	1	Nl.chr01.0019;Nl.chr01.0437;Nl.chr01.0550;Nl.chr01.0836;Nl.chr01.1586;Nl.chr02.0170;Nl.chr02.0505;Nl.chr02.0571;Nl.chr02.0877;Nl.chr02.1003;Nl.chr02.1688;Nl.chr03.0099;Nl.chr03.0208;Nl.chr03.0414;Nl.chr03.0493;Nl.chr03.0622;Nl.chr03.0775;Nl.chr03.0974;Nl.chr03.0997;Nl.chr03.1281;Nl.chr03.1608;Nl.chr03.1653;Nl.chr03.1972;Nl.chr04.0229;Nl.chr04.0248;Nl.chr04.0783;Nl.chr04.1365;Nl.chr05.0063;Nl.chr0…
GO:0006418	tRNA aminoacylation for protein translation	BP	2	42	0.992988	1	Nl.chr03.1582;Nl.chr06.0941
GO:0005783	endoplasmic reticulum	CC	37	340	0.992851	1	Nl.chr01.0067;Nl.chr01.0290;Nl.chr01.0917;Nl.chr01.1025;Nl.chr01.1148;Nl.chr01.1291;Nl.chr02.0549;Nl.chr02.1041;Nl.chr03.0552;Nl.chr03.0630;Nl.chr03.0892;Nl.chr03.1131;Nl.chr03.1223;Nl.chr03.1546;Nl.chr03.1925;Nl.chr04.0351;Nl.chr04.1002;Nl.chr04.1138;Nl.chr05.0014;Nl.chr05.0054;Nl.chr05.0115;Nl.chr05.1142;Nl.chr06.0582;Nl.chr06.0819;Nl.chr06.0900;Nl.chr06.1013;Nl.chr07.0271;Nl.chr10.005;Nl.chr10…
GO:0016199	axon midline choice point recognition	BP	1	29	0.992717	1	Nl.chr01.1665
GO:0006402	mRNA catabolic process	BP	5	73	0.992705	1	Nl.chr01.1016;Nl.chr02.0876;Nl.chr03.1295;Nl.chr04.1243;Nl.chrX.1433
GO:0008186	RNA-dependent ATPase activity	MF	3	50	0.992562	1	Nl.chr02.0622;Nl.chr02.1515;Nl.chr02.1707
GO:0000139	Golgi membrane	CC	6	84	0.99229	1	Nl.chr01.0290;Nl.chr03.0892;Nl.chr05.0014;Nl.chr10.265;Nl.chr12.131;Nl.chr12.565
GO:0005777	peroxisome	CC	6	84	0.99229	1	Nl.chr02.1041;Nl.chr02.1606;Nl.chr04.0433;Nl.chr04.1080;Nl.chr09.419;Nl.scaffold.0716
GO:0042579	microbody	CC	6	84	0.99229	1	Nl.chr02.1041;Nl.chr02.1606;Nl.chr04.0433;Nl.chr04.1080;Nl.chr09.419;Nl.scaffold.0716
GO:0019538	protein metabolic process	BP	317	2257	0.99223	1	Nl.chr01.0019;Nl.chr01.0022;Nl.chr01.0035;Nl.chr01.0164;Nl.chr01.0189;Nl.chr01.0290;Nl.chr01.0303;Nl.chr01.0358;Nl.chr01.0427;Nl.chr01.0435;Nl.chr01.0442;Nl.chr01.0457;Nl.chr01.0542;Nl.chr01.0550;Nl.chr01.0594;Nl.chr01.0696;Nl.chr01.0698;Nl.chr01.0793;Nl.chr01.0829;Nl.chr01.0836;Nl.chr01.0843;Nl.chr01.0913;Nl.chr01.1002;Nl.chr01.1016;Nl.chr01.1025;Nl.chr01.1080;Nl.chr01.1134;Nl.chr01.1148;Nl.chr0…
GO:0005743	mitochondrial inner membrane	CC	17	180	0.99214	1	Nl.chr01.0250;Nl.chr01.1215;Nl.chr02.0727;Nl.chr03.1535;Nl.chr04.0229;Nl.chr05.1045;Nl.chr06.0725;Nl.chr07.0080;Nl.chr07.0961;Nl.chr09.084;Nl.chr09.236;Nl.chr09.257;Nl.chr11.438;Nl.chr12.024;Nl.chr12.515;Nl.scaffold.0073;Nl.scaffold.0360
GO:0016860	intramolecular oxidoreductase activity	MF	1	27	0.992063	1	Nl.chr04.0351
GO:0007600	sensory perception	BP	34	308	0.992025	1	Nl.chr01.0165;Nl.chr01.0323;Nl.chr01.0430;Nl.chr01.0914;Nl.chr01.1132;Nl.chr02.1001;Nl.chr02.1039;Nl.chr02.1456;Nl.chr03.0065;Nl.chr03.0274;Nl.chr03.0896;Nl.chr03.1102;Nl.chr03.1334;Nl.chr03.1641;Nl.chr03.1653;Nl.chr04.1335;Nl.chr04.1336;Nl.chr05.1047;Nl.chr07.0060;Nl.chr07.0289;Nl.chr07.0690;Nl.chr09.595;Nl.chr09.763;Nl.chr10.005;Nl.chr10.634;Nl.chr12.420;Nl.chr13.146;Nl.chr13.244;Nl.chrX.0213;N…
GO:0004812	aminoacyl-tRNA ligase activity	MF	2	39	0.992016	1	Nl.chr03.1582;Nl.chr06.0941
GO:0005230	extracellular ligand-gated ion channel activity	MF	2	39	0.992016	1	Nl.chr04.1293;Nl.chrX.0263
GO:0016875	ligase activity, forming carbon-oxygen bonds	MF	2	39	0.992016	1	Nl.chr03.1582;Nl.chr06.0941
GO:0016876	ligase activity, forming aminoacyl-tRNA and related compounds	MF	2	39	0.992016	1	Nl.chr03.1582;Nl.chr06.0941
GO:0034062	RNA polymerase activity	MF	2	39	0.992016	1	Nl.chr06.0861;Nl.chr07.0084
GO:0035329	hippo signaling	BP	2	41	0.991863	1	Nl.chr04.1240;Nl.chr12.001
GO:0055067	monovalent inorganic cation homeostasis	BP	2	41	0.991863	1	Nl.chr02.1301;Nl.chr11.391
GO:0032271	regulation of protein polymerization	BP	3	52	0.991815	1	Nl.chr02.1688;Nl.chr03.1608;Nl.chrX.0091
GO:0022904	respiratory electron transport chain	BP	5	72	0.991781	1	Nl.chr01.0250;Nl.chr02.1493;Nl.chr07.0961;Nl.chr12.024;Nl.chr12.515
GO:0016407	acetyltransferase activity	MF	3	49	0.991418	1	Nl.chr03.1814;Nl.chr05.0153;Nl.chr11.374
GO:0050839	cell adhesion molecule binding	MF	3	49	0.991418	1	Nl.chr04.1240;Nl.chr09.549;Nl.chr12.117
GO:0043628	ncRNA 3'-end processing	BP	1	28	0.991367	1	Nl.chr10.777
GO:0019866	organelle inner membrane	CC	18	187	0.991334	1	Nl.chr01.0250;Nl.chr01.1215;Nl.chr02.0727;Nl.chr03.1535;Nl.chr04.0229;Nl.chr05.1045;Nl.chr06.0725;Nl.chr07.0080;Nl.chr07.0961;Nl.chr07.1144;Nl.chr09.084;Nl.chr09.236;Nl.chr09.257;Nl.chr11.438;Nl.chr12.024;Nl.chr12.515;Nl.scaffold.0073;Nl.scaffold.0360
GO:0061025	membrane fusion	BP	8	99	0.99126	1	Nl.chr01.1277;Nl.chr02.1221;Nl.chr03.0892;Nl.chr03.1287;Nl.chr04.0972;Nl.chr07.0690;Nl.chr12.562;Nl.chr13.379
GO:0006401	RNA catabolic process	BP	7	90	0.991219	1	Nl.chr01.1016;Nl.chr02.0876;Nl.chr03.1295;Nl.chr04.1243;Nl.chr05.0474;Nl.chrX.0625;Nl.chrX.1433
GO:0051648	vesicle localization	BP	15	158	0.991037	1	Nl.chr01.1228;Nl.chr02.0355;Nl.chr02.0549;Nl.chr02.1221;Nl.chr03.0083;Nl.chr03.1546;Nl.chr04.0972;Nl.chr05.0728;Nl.chr06.0725;Nl.chr09.601;Nl.chr13.258;Nl.chr13.379;Nl.chr13.495;Nl.chr14.281;Nl.chrX.0299
GO:0006119	oxidative phosphorylation	BP	5	71	0.990747	1	Nl.chr01.0250;Nl.chr01.0407;Nl.chr07.0961;Nl.chr12.024;Nl.chr12.515
GO:0006885	regulation of pH	BP	2	40	0.990561	1	Nl.chr02.1301;Nl.chr11.391
GO:0030004	cellular monovalent inorganic cation homeostasis	BP	2	40	0.990561	1	Nl.chr02.1301;Nl.chr11.391
GO:0030641	regulation of cellular pH	BP	2	40	0.990561	1	Nl.chr02.1301;Nl.chr11.391
GO:1903364	positive regulation of cellular protein catabolic process	BP	2	40	0.990561	1	Nl.chr01.0189;Nl.chr06.0263
GO:0005643	nuclear pore	CC	2	41	0.990553	1	Nl.chr01.0028;Nl.chr01.0356
GO:0051082	unfolded protein binding	MF	4	58	0.99055	1	Nl.chr01.0435;Nl.chr06.0340;Nl.chr06.0389;Nl.chr14.152
GO:0048193	Golgi vesicle transport	BP	11	124	0.990405	1	Nl.chr01.0437;Nl.chr02.1003;Nl.chr03.0892;Nl.chr03.1131;Nl.chr05.1009;Nl.chr06.0582;Nl.chr06.0819;Nl.chr06.1013;Nl.chr11.106;Nl.chr12.565;Nl.scaffold.0045
GO:0030120	vesicle coat	CC	1	28	0.990279	1	Nl.chr12.565
GO:0033365	protein localization to organelle	BP	20	197	0.990179	1	Nl.chr01.0356;Nl.chr02.0549;Nl.chr03.0892;Nl.chr04.0783;Nl.chr04.1080;Nl.chr05.0007;Nl.chr06.0900;Nl.chr07.1110;Nl.chr08.291;Nl.chr09.257;Nl.chr09.763;Nl.chr11.374;Nl.chr12.143;Nl.chr12.354;Nl.chr12.390;Nl.chr13.159;Nl.chr13.291;Nl.chr13.420;Nl.chr13.529;Nl.scaffold.0360
GO:0000154	rRNA modification	BP	1	27	0.989767	1	Nl.chr03.0363
GO:0006766	vitamin metabolic process	BP	1	27	0.989767	1	Nl.chr07.0060
GO:0016476	regulation of embryonic cell shape	BP	1	27	0.989767	1	Nl.chr03.0990
GO:2001056	positive regulation of cysteine-type endopeptidase activity	BP	1	27	0.989767	1	Nl.chr11.374
GO:0006996	organelle organization	BP	243	1753	0.989302	1	Nl.chr01.0019;Nl.chr01.0328;Nl.chr01.0339;Nl.chr01.0356;Nl.chr01.0358;Nl.chr01.0435;Nl.chr01.0437;Nl.chr01.0442;Nl.chr01.0594;Nl.chr01.0754;Nl.chr01.1147;Nl.chr01.1228;Nl.chr01.1239;Nl.chr01.1269;Nl.chr01.1277;Nl.chr01.1374;Nl.chr01.1434;Nl.chr01.1586;Nl.chr01.1685;Nl.chr02.0125;Nl.chr02.0170;Nl.chr02.0225;Nl.chr02.0361;Nl.chr02.0505;Nl.chr02.0549;Nl.chr02.0571;Nl.chr02.0877;Nl.chr02.0993;Nl.chr0…
GO:0006400	tRNA modification	BP	3	50	0.98928	1	Nl.chr04.0063;Nl.chr06.0078;Nl.chr09.052
GO:0006405	RNA export from nucleus	BP	3	50	0.98928	1	Nl.chr03.0155;Nl.chr06.0540;Nl.chr10.853
GO:0030041	actin filament polymerization	BP	3	50	0.98928	1	Nl.chr02.1688;Nl.chr03.1608;Nl.chrX.0091
GO:0045502	dynein binding	MF	2	37	0.989085	1	Nl.chr07.0998;Nl.chrX.1368
GO:0051453	regulation of intracellular pH	BP	2	39	0.989056	1	Nl.chr02.1301;Nl.chr11.391
GO:1903052	positive regulation of proteolysis involved in cellular protein catabolic process	BP	2	39	0.989056	1	Nl.chr01.0189;Nl.chr06.0263
GO:0051650	establishment of vesicle localization	BP	15	155	0.988483	1	Nl.chr01.1228;Nl.chr02.0355;Nl.chr02.0549;Nl.chr02.1221;Nl.chr03.0083;Nl.chr03.1546;Nl.chr04.0972;Nl.chr05.0728;Nl.chr06.0725;Nl.chr09.601;Nl.chr13.258;Nl.chr13.379;Nl.chr13.495;Nl.chr14.281;Nl.chrX.0299
GO:0065003	macromolecular complex assembly	BP	68	550	0.988393	1	Nl.chr01.0019;Nl.chr01.0437;Nl.chr01.0550;Nl.chr01.0836;Nl.chr01.1586;Nl.chr02.0505;Nl.chr02.0877;Nl.chr02.1003;Nl.chr02.1688;Nl.chr03.0099;Nl.chr03.0208;Nl.chr03.0326;Nl.chr03.0455;Nl.chr03.0493;Nl.chr03.0622;Nl.chr03.1281;Nl.chr03.1608;Nl.chr03.1653;Nl.chr03.1972;Nl.chr04.0229;Nl.chr04.0248;Nl.chr04.0783;Nl.chr05.0063;Nl.chr05.0105;Nl.chr05.0141;Nl.chr05.0153;Nl.chr05.0441;Nl.chr05.1142;Nl.chr0…
GO:0043065	positive regulation of apoptotic process	BP	6	78	0.987935	1	Nl.chr01.1269;Nl.chr02.1690;Nl.chr04.0821;Nl.chr11.374;Nl.chr14.336;Nl.scaffold.0716
GO:0006986	response to unfolded protein	BP	1	26	0.987871	1	Nl.chr01.0499
GO:0042147	retrograde transport, endosome to Golgi	BP	1	26	0.987871	1	Nl.chr03.0892
GO:0043280	positive regulation of cysteine-type endopeptidase activity involved in apoptotic process	BP	1	26	0.987871	1	Nl.chr11.374
GO:0050801	ion homeostasis	BP	13	138	0.987804	1	Nl.chr02.0352;Nl.chr02.1191;Nl.chr02.1301;Nl.chr03.0274;Nl.chr03.1925;Nl.chr06.0725;Nl.chr07.0690;Nl.chr10.104;Nl.chr10.633;Nl.chr11.391;Nl.chr12.420;Nl.chrX.0213;Nl.chrX.0944
GO:0045746	negative regulation of Notch signaling pathway	BP	3	49	0.987744	1	Nl.chr02.0098;Nl.chr03.1519;Nl.chr03.1958
GO:0043043	peptide biosynthetic process	BP	50	419	0.987639	1	Nl.chr01.0435;Nl.chr01.0843;Nl.chr01.1016;Nl.chr01.1134;Nl.chr01.1635;Nl.chr02.0571;Nl.chr02.0572;Nl.chr02.1227;Nl.chr03.0127;Nl.chr03.0275;Nl.chr03.0326;Nl.chr03.0997;Nl.chr03.1582;Nl.chr03.1608;Nl.chr03.1747;Nl.chr03.1802;Nl.chr03.1975;Nl.chr04.0048;Nl.chr04.0125;Nl.chr04.1098;Nl.chr04.1318;Nl.chr05.1200;Nl.chr05.1216;Nl.chr06.0540;Nl.chr06.0595;Nl.chr06.0846;Nl.chr06.0941;Nl.chr07.0251;Nl.chr0…
GO:0070603	SWI/SNF superfamily-type complex	CC	3	50	0.987389	1	Nl.chr03.0133;Nl.chr07.0029;Nl.chr07.0030
GO:0099738	cell cortex region	CC	3	50	0.987389	1	Nl.chr01.0164;Nl.chr04.1092;Nl.chr12.459
GO:0035330	regulation of hippo signaling	BP	2	38	0.987319	1	Nl.chr04.1240;Nl.chr12.001
GO:2000116	regulation of cysteine-type endopeptidase activity	BP	2	38	0.987319	1	Nl.chr07.1110;Nl.chr11.374
GO:0015931	nucleobase-containing compound transport	BP	12	129	0.986976	1	Nl.chr01.1228;Nl.chr02.0347;Nl.chr03.0155;Nl.chr04.0723;Nl.chr04.0999;Nl.chr04.1218;Nl.chr06.0540;Nl.chr06.0725;Nl.chr10.853;Nl.chr11.159;Nl.chr14.301;Nl.scaffold.0716
GO:0000149	SNARE binding	MF	3	46	0.986874	1	Nl.chr02.1221;Nl.chr03.0892;Nl.chr04.0972
GO:1902494	catalytic complex	CC	84	675	0.986657	1	Nl.chr01.0019;Nl.chr01.0189;Nl.chr01.0250;Nl.chr01.0542;Nl.chr01.0550;Nl.chr01.0793;Nl.chr01.0984;Nl.chr01.1651;Nl.chr02.0093;Nl.chr02.0361;Nl.chr02.1080;Nl.chr02.1421;Nl.chr02.1456;Nl.chr03.0014;Nl.chr03.0382;Nl.chr03.0866;Nl.chr03.1106;Nl.chr03.1248;Nl.chr03.1396;Nl.chr03.1406;Nl.chr03.1582;Nl.chr03.1747;Nl.chr03.1814;Nl.chr04.0745;Nl.chr04.0893;Nl.chr04.1002;Nl.chr04.1054;Nl.chr04.1270;Nl.chr0…
GO:0044425	membrane part	CC	236	1733	0.986458	1	Nl.chr01.0057;Nl.chr01.0058;Nl.chr01.0067;Nl.chr01.0164;Nl.chr01.0165;Nl.chr01.0167;Nl.chr01.0250;Nl.chr01.0323;Nl.chr01.0442;Nl.chr01.0550;Nl.chr01.0754;Nl.chr01.0917;Nl.chr01.0934;Nl.chr01.0988;Nl.chr01.1132;Nl.chr01.1148;Nl.chr01.1215;Nl.chr01.1277;Nl.chr01.1605;Nl.chr01.1665;Nl.chr01.1668;Nl.chr01.1691;Nl.chr02.0214;Nl.chr02.0352;Nl.chr02.0571;Nl.chr02.0727;Nl.chr02.0839;Nl.chr02.1001;Nl.chr0…
GO:0008066	glutamate receptor activity	MF	1	24	0.986406	1	Nl.chr04.1293
GO:0008154	actin polymerization or depolymerization	BP	4	58	0.98608	1	Nl.chr02.1688;Nl.chr03.1608;Nl.chr04.1365;Nl.chrX.0091
GO:0019991	septate junction assembly	BP	4	58	0.98608	1	Nl.chr01.0988;Nl.chr09.169;Nl.chr12.470;Nl.scaffold.1001
GO:0031334	positive regulation of protein complex assembly	BP	3	48	0.985998	1	Nl.chr02.1688;Nl.chr03.1608;Nl.chrX.0091
GO:0071702	organic substance transport	BP	91	708	0.985787	1	Nl.chr01.0019;Nl.chr01.0028;Nl.chr01.0356;Nl.chr01.0550;Nl.chr01.0577;Nl.chr01.1228;Nl.chr01.1691;Nl.chr02.0133;Nl.chr02.0347;Nl.chr02.0549;Nl.chr02.0727;Nl.chr02.1001;Nl.chr02.1151;Nl.chr02.1301;Nl.chr02.1487;Nl.chr03.0083;Nl.chr03.0155;Nl.chr03.0397;Nl.chr03.0408;Nl.chr03.0622;Nl.chr03.0892;Nl.chr03.1131;Nl.chr03.1223;Nl.chr03.1287;Nl.chr03.1403;Nl.chr03.1446;Nl.chr03.1501;Nl.chr03.1568;Nl.chr0…
GO:0043604	amide biosynthetic process	BP	53	438	0.98573	1	Nl.chr01.0435;Nl.chr01.0843;Nl.chr01.1016;Nl.chr01.1134;Nl.chr01.1635;Nl.chr02.0571;Nl.chr02.0572;Nl.chr02.1227;Nl.chr02.1606;Nl.chr03.0127;Nl.chr03.0275;Nl.chr03.0326;Nl.chr03.0997;Nl.chr03.1582;Nl.chr03.1608;Nl.chr03.1747;Nl.chr03.1802;Nl.chr03.1975;Nl.chr04.0048;Nl.chr04.0125;Nl.chr04.1098;Nl.chr04.1318;Nl.chr05.0817;Nl.chr05.1200;Nl.chr05.1216;Nl.chr06.0222;Nl.chr06.0540;Nl.chr06.0595;Nl.chr0…
GO:0012501	programmed cell death	BP	40	343	0.985625	1	Nl.chr01.0283;Nl.chr01.1269;Nl.chr01.1276;Nl.chr02.0877;Nl.chr02.1007;Nl.chr02.1082;Nl.chr02.1690;Nl.chr03.0622;Nl.chr03.0896;Nl.chr03.1288;Nl.chr03.1831;Nl.chr03.1832;Nl.chr03.1972;Nl.chr04.0121;Nl.chr04.0351;Nl.chr04.0556;Nl.chr04.0783;Nl.chr04.0821;Nl.chr04.1025;Nl.chr04.1062;Nl.chr06.0321;Nl.chr06.0678;Nl.chr06.0773;Nl.chr07.0435;Nl.chr07.0632;Nl.chr07.1110;Nl.chr08.291;Nl.chr10.761;Nl.chr10.…
GO:0007029	endoplasmic reticulum organization	BP	1	25	0.985624	1	Nl.chr02.0549
GO:0035331	negative regulation of hippo signaling	BP	1	25	0.985624	1	Nl.chr04.1240
GO:0045851	pH reduction	BP	1	25	0.985624	1	Nl.chr11.391
GO:0051452	intracellular pH reduction	BP	1	25	0.985624	1	Nl.chr11.391
GO:0034330	cell junction organization	BP	10	111	0.985341	1	Nl.chr01.0164;Nl.chr01.0988;Nl.chr03.0775;Nl.chr04.1215;Nl.chr04.1365;Nl.chr05.0191;Nl.chr09.169;Nl.chr12.470;Nl.chr13.098;Nl.scaffold.1001
GO:0034976	response to endoplasmic reticulum stress	BP	5	67	0.985241	1	Nl.chr01.1728;Nl.chr04.0351;Nl.chr04.1215;Nl.chr05.0876;Nl.chr10.038
GO:0072583	clathrin-mediated endocytosis	BP	5	67	0.985241	1	Nl.chr01.1228;Nl.chr03.1546;Nl.chr04.0972;Nl.chr05.0728;Nl.chr13.258
GO:0008173	RNA methyltransferase activity	MF	3	45	0.984899	1	Nl.chr03.0363;Nl.chr04.0063;Nl.chr09.052
GO:0030833	regulation of actin filament polymerization	BP	3	47	0.984014	1	Nl.chr02.1688;Nl.chr03.1608;Nl.chrX.0091
GO:0033176	proton-transporting V-type ATPase complex	CC	1	25	0.984014	1	Nl.chr11.391
GO:0045216	cell-cell junction organization	BP	10	110	0.983916	1	Nl.chr01.0164;Nl.chr01.0988;Nl.chr03.0775;Nl.chr04.1215;Nl.chr04.1365;Nl.chr05.0191;Nl.chr09.169;Nl.chr12.470;Nl.chr13.098;Nl.scaffold.1001
GO:0044265	cellular macromolecule catabolic process	BP	52	428	0.983573	1	Nl.chr01.0189;Nl.chr01.0427;Nl.chr01.0542;Nl.chr01.1016;Nl.chr01.1269;Nl.chr01.1651;Nl.chr02.0093;Nl.chr02.0098;Nl.chr02.0347;Nl.chr02.0876;Nl.chr03.0209;Nl.chr03.0382;Nl.chr03.1106;Nl.chr03.1295;Nl.chr04.1054;Nl.chr04.1243;Nl.chr04.1270;Nl.chr05.0007;Nl.chr05.0068;Nl.chr05.0132;Nl.chr05.0474;Nl.chr05.0481;Nl.chr05.0538;Nl.chr05.0940;Nl.chr06.0016;Nl.chr06.0263;Nl.chr06.0321;Nl.chr06.0740;Nl.chr0…
GO:0005741	mitochondrial outer membrane	CC	2	37	0.983227	1	Nl.chr03.0630;Nl.chr03.1050
GO:0043281	regulation of cysteine-type endopeptidase activity involved in apoptotic process	BP	2	36	0.983001	1	Nl.chr07.1110;Nl.chr11.374
GO:1901800	positive regulation of proteasomal protein catabolic process	BP	2	36	0.983001	1	Nl.chr01.0189;Nl.chr06.0263
GO:0006767	water-soluble vitamin metabolic process	BP	1	24	0.98296	1	Nl.chr07.0060
GO:0032874	positive regulation of stress-activated MAPK cascade	BP	1	24	0.98296	1	Nl.chr07.0435
GO:0035335	peptidyl-tyrosine dephosphorylation	BP	1	24	0.98296	1	Nl.chr11.612
GO:0050911	detection of chemical stimulus involved in sensory perception of smell	BP	1	24	0.98296	1	Nl.chrX.0213
GO:0051402	neuron apoptotic process	BP	1	24	0.98296	1	Nl.chr01.0283
GO:0070304	positive regulation of stress-activated protein kinase signaling cascade	BP	1	24	0.98296	1	Nl.chr07.0435
GO:0019783	ubiquitin-like protein-specific protease activity	MF	6	71	0.982834	1	Nl.chr03.1543;Nl.chr04.1062;Nl.chr05.0520;Nl.chrX.1089;Nl.chrX.1090;Nl.scaffold.1091
GO:0097479	synaptic vesicle localization	BP	14	142	0.982728	1	Nl.chr01.1228;Nl.chr02.0355;Nl.chr02.0549;Nl.chr02.1221;Nl.chr03.0083;Nl.chr03.1546;Nl.chr04.0972;Nl.chr05.0728;Nl.chr06.0725;Nl.chr13.258;Nl.chr13.379;Nl.chr13.495;Nl.chr14.281;Nl.chrX.0299
GO:0035091	phosphatidylinositol binding	MF	5	62	0.982086	1	Nl.chr03.1986;Nl.chr05.1241;Nl.chr10.005;Nl.chrX.0487;Nl.chrX.0547
GO:0043233	organelle lumen	CC	124	951	0.982053	1	Nl.chr01.0407;Nl.chr01.0793;Nl.chr01.0843;Nl.chr01.0984;Nl.chr01.1269;Nl.chr01.1544;Nl.chr02.0170;Nl.chr02.0361;Nl.chr02.0622;Nl.chr02.0811;Nl.chr02.0929;Nl.chr02.0993;Nl.chr02.1080;Nl.chr02.1247;Nl.chr02.1421;Nl.chr02.1515;Nl.chr02.1670;Nl.chr02.1690;Nl.chr02.1777;Nl.chr03.0238;Nl.chr03.0326;Nl.chr03.0414;Nl.chr03.0455;Nl.chr03.0557;Nl.chr03.0565;Nl.chr03.0569;Nl.chr03.0622;Nl.chr03.0685;Nl.chr0…
GO:0006839	mitochondrial transport	BP	7	83	0.981662	1	Nl.chr02.0727;Nl.chr06.0725;Nl.chr07.0080;Nl.chr09.084;Nl.chr09.236;Nl.chr09.257;Nl.scaffold.0360
GO:0010608	posttranscriptional regulation of gene expression	BP	16	157	0.981356	1	Nl.chr01.0435;Nl.chr01.1016;Nl.chr03.0127;Nl.chr03.0997;Nl.chr04.0125;Nl.chr04.1243;Nl.chr05.0093;Nl.chr05.1216;Nl.chr06.0540;Nl.chr06.0595;Nl.chr06.0846;Nl.chr09.118;Nl.chr09.540;Nl.chr09.882;Nl.chr11.398;Nl.chr14.339
GO:0044260	cellular macromolecule metabolic process	BP	517	3531	0.981238	1	Nl.chr01.0019;Nl.chr01.0022;Nl.chr01.0127;Nl.chr01.0164;Nl.chr01.0189;Nl.chr01.0192;Nl.chr01.0222;Nl.chr01.0290;Nl.chr01.0298;Nl.chr01.0303;Nl.chr01.0339;Nl.chr01.0358;Nl.chr01.0406;Nl.chr01.0427;Nl.chr01.0433;Nl.chr01.0435;Nl.chr01.0442;Nl.chr01.0542;Nl.chr01.0550;Nl.chr01.0594;Nl.chr01.0669;Nl.chr01.0694;Nl.chr01.0696;Nl.chr01.0698;Nl.chr01.0793;Nl.chr01.0829;Nl.chr01.0843;Nl.chr01.0913;Nl.chr0…
GO:0044438	microbody part	CC	1	24	0.981131	1	Nl.chr04.1080
GO:0044439	peroxisomal part	CC	1	24	0.981131	1	Nl.chr04.1080
GO:0070013	intracellular organelle lumen	CC	124	949	0.980741	1	Nl.chr01.0407;Nl.chr01.0793;Nl.chr01.0843;Nl.chr01.0984;Nl.chr01.1269;Nl.chr01.1544;Nl.chr02.0170;Nl.chr02.0361;Nl.chr02.0622;Nl.chr02.0811;Nl.chr02.0929;Nl.chr02.0993;Nl.chr02.1080;Nl.chr02.1247;Nl.chr02.1421;Nl.chr02.1515;Nl.chr02.1670;Nl.chr02.1690;Nl.chr02.1777;Nl.chr03.0238;Nl.chr03.0326;Nl.chr03.0414;Nl.chr03.0455;Nl.chr03.0557;Nl.chr03.0565;Nl.chr03.0569;Nl.chr03.0622;Nl.chr03.0685;Nl.chr0…
GO:0098793	presynapse	CC	14	144	0.980711	1	Nl.chr04.0434;Nl.chr04.0435;Nl.chr04.0972;Nl.chr05.0393;Nl.chr05.0728;Nl.chr06.0928;Nl.chr06.0929;Nl.chr07.0690;Nl.chr10.603;Nl.chr12.122;Nl.chr13.379;Nl.chr13.495;Nl.chrX.0299;Nl.chrX.0547
GO:0005048	signal sequence binding	MF	1	22	0.980541	1	Nl.chr13.159
GO:0000288	nuclear-transcribed mRNA catabolic process, deadenylation-dependent decay	BP	2	35	0.980336	1	Nl.chr02.0876;Nl.chrX.1433
GO:0006406	mRNA export from nucleus	BP	2	35	0.980336	1	Nl.chr03.0155;Nl.chr10.853
GO:0008088	axo-dendritic transport	BP	2	35	0.980336	1	Nl.chr03.0083;Nl.chr10.766
GO:0071427	mRNA-containing ribonucleoprotein complex export from nucleus	BP	2	35	0.980336	1	Nl.chr03.0155;Nl.chr10.853
GO:0005746	mitochondrial respiratory chain	CC	5	66	0.980176	1	Nl.chr01.0250;Nl.chr04.0229;Nl.chr07.0961;Nl.chr12.024;Nl.scaffold.0073
GO:0070469	respiratory chain	CC	5	66	0.980176	1	Nl.chr01.0250;Nl.chr04.0229;Nl.chr07.0961;Nl.chr12.024;Nl.scaffold.0073
GO:0031974	membrane-enclosed lumen	CC	128	976	0.98006	1	Nl.chr01.0407;Nl.chr01.0793;Nl.chr01.0843;Nl.chr01.0984;Nl.chr01.1269;Nl.chr01.1544;Nl.chr02.0170;Nl.chr02.0361;Nl.chr02.0622;Nl.chr02.0811;Nl.chr02.0929;Nl.chr02.0993;Nl.chr02.1080;Nl.chr02.1247;Nl.chr02.1421;Nl.chr02.1515;Nl.chr02.1670;Nl.chr02.1690;Nl.chr02.1777;Nl.chr03.0238;Nl.chr03.0326;Nl.chr03.0414;Nl.chr03.0455;Nl.chr03.0557;Nl.chr03.0565;Nl.chr03.0569;Nl.chr03.0622;Nl.chr03.0685;Nl.chr0…
GO:0007277	pole cell development	BP	1	23	0.979804	1	Nl.chr06.0402
GO:0015988	energy coupled proton transmembrane transport, against electrochemical gradient	BP	1	23	0.979804	1	Nl.chr11.391
GO:0043486	histone exchange	BP	1	23	0.979804	1	Nl.chr05.0153
GO:0046330	positive regulation of JNK cascade	BP	1	23	0.979804	1	Nl.chr07.0435
GO:0048489	synaptic vesicle transport	BP	14	140	0.979679	1	Nl.chr01.1228;Nl.chr02.0355;Nl.chr02.0549;Nl.chr02.1221;Nl.chr03.0083;Nl.chr03.1546;Nl.chr04.0972;Nl.chr05.0728;Nl.chr06.0725;Nl.chr13.258;Nl.chr13.379;Nl.chr13.495;Nl.chr14.281;Nl.chrX.0299
GO:0097480	establishment of synaptic vesicle localization	BP	14	140	0.979679	1	Nl.chr01.1228;Nl.chr02.0355;Nl.chr02.0549;Nl.chr02.1221;Nl.chr03.0083;Nl.chr03.1546;Nl.chr04.0972;Nl.chr05.0728;Nl.chr06.0725;Nl.chr13.258;Nl.chr13.379;Nl.chr13.495;Nl.chr14.281;Nl.chrX.0299
GO:0003724	RNA helicase activity	MF	4	52	0.97941	1	Nl.chr02.0622;Nl.chr02.1515;Nl.chr02.1707;Nl.chr04.1243
GO:0060810	intracellular mRNA localization involved in pattern specification process	BP	5	64	0.979217	1	Nl.chr04.0972;Nl.chr07.0813;Nl.chr09.118;Nl.chr14.281;Nl.chrX.1414
GO:0033227	dsRNA transport	BP	3	45	0.97921	1	Nl.chr02.0347;Nl.chr11.159;Nl.scaffold.0716
GO:0009987	cellular process	BP	1065	6985	0.97913	1	Nl.chr01.0019;Nl.chr01.0022;Nl.chr01.0067;Nl.chr01.0127;Nl.chr01.0164;Nl.chr01.0165;Nl.chr01.0167;Nl.chr01.0174;Nl.chr01.0185;Nl.chr01.0189;Nl.chr01.0192;Nl.chr01.0222;Nl.chr01.0234;Nl.chr01.0250;Nl.chr01.0283;Nl.chr01.0290;Nl.chr01.0298;Nl.chr01.0303;Nl.chr01.0323;Nl.chr01.0328;Nl.chr01.0339;Nl.chr01.0356;Nl.chr01.0358;Nl.chr01.0406;Nl.chr01.0407;Nl.chr01.0415;Nl.chr01.0427;Nl.chr01.0433;Nl.chr0…
GO:0033036	macromolecule localization	BP	114	857	0.978584	1	Nl.chr01.0019;Nl.chr01.0028;Nl.chr01.0164;Nl.chr01.0165;Nl.chr01.0356;Nl.chr01.0550;Nl.chr01.0577;Nl.chr01.1215;Nl.chr01.1228;Nl.chr01.1586;Nl.chr01.1617;Nl.chr02.0098;Nl.chr02.0347;Nl.chr02.0549;Nl.chr02.1041;Nl.chr02.1151;Nl.chr02.1487;Nl.chr02.1690;Nl.chr03.0083;Nl.chr03.0155;Nl.chr03.0622;Nl.chr03.0775;Nl.chr03.0892;Nl.chr03.1131;Nl.chr03.1223;Nl.chr03.1287;Nl.chr03.1403;Nl.chr03.1519;Nl.chr0…
GO:0044801	single-organism membrane fusion	BP	8	90	0.978432	1	Nl.chr01.1277;Nl.chr02.1221;Nl.chr03.0892;Nl.chr03.1287;Nl.chr04.0972;Nl.chr07.0690;Nl.chr12.562;Nl.chr13.379
GO:0051169	nuclear transport	BP	13	131	0.977984	1	Nl.chr01.0019;Nl.chr01.0028;Nl.chr01.0356;Nl.chr02.1688;Nl.chr03.0155;Nl.chr03.0622;Nl.chr06.0540;Nl.chr07.1110;Nl.chr08.291;Nl.chr09.763;Nl.chr10.853;Nl.chr12.354;Nl.chr13.159
GO:0055080	cation homeostasis	BP	13	131	0.977984	1	Nl.chr02.0352;Nl.chr02.1191;Nl.chr02.1301;Nl.chr03.0274;Nl.chr03.1925;Nl.chr06.0725;Nl.chr07.0690;Nl.chr10.104;Nl.chr10.633;Nl.chr11.391;Nl.chr12.420;Nl.chrX.0213;Nl.chrX.0944
GO:0098771	inorganic ion homeostasis	BP	13	131	0.977984	1	Nl.chr02.0352;Nl.chr02.1191;Nl.chr02.1301;Nl.chr03.0274;Nl.chr03.1925;Nl.chr06.0725;Nl.chr07.0690;Nl.chr10.104;Nl.chr10.633;Nl.chr11.391;Nl.chr12.420;Nl.chrX.0213;Nl.chrX.0944
GO:0098803	respiratory chain complex	CC	5	65	0.977868	1	Nl.chr01.0250;Nl.chr04.0229;Nl.chr07.0961;Nl.chr12.024;Nl.scaffold.0073
GO:0016471	vacuolar proton-transporting V-type ATPase complex	CC	1	23	0.97773	1	Nl.chr11.391
GO:0048675	axon extension	BP	4	54	0.977363	1	Nl.chr03.1956;Nl.chr04.0899;Nl.chr07.0435;Nl.chr14.350
GO:0006915	apoptotic process	BP	32	276	0.977358	1	Nl.chr01.0283;Nl.chr01.1269;Nl.chr02.0877;Nl.chr02.1082;Nl.chr02.1690;Nl.chr03.0622;Nl.chr03.0896;Nl.chr03.1288;Nl.chr03.1972;Nl.chr04.0121;Nl.chr04.0351;Nl.chr04.0556;Nl.chr04.0783;Nl.chr04.0821;Nl.chr04.1062;Nl.chr06.0321;Nl.chr06.0678;Nl.chr06.0773;Nl.chr07.0435;Nl.chr07.1110;Nl.chr08.291;Nl.chr10.761;Nl.chr10.782;Nl.chr11.374;Nl.chr12.507;Nl.chr13.291;Nl.chr14.336;Nl.chrX.0979;Nl.chrX.1064;Nl…
GO:0016198	axon choice point recognition	BP	2	34	0.977268	1	Nl.chr01.1665;Nl.chr02.0798
GO:0035966	response to topologically incorrect protein	BP	2	34	0.977268	1	Nl.chr01.0499;Nl.chr11.280
GO:0050708	regulation of protein secretion	BP	2	34	0.977268	1	Nl.chr03.0083;Nl.chr06.0783
GO:0043297	apical junction assembly	BP	6	72	0.976892	1	Nl.chr01.0164;Nl.chr01.0988;Nl.chr05.0191;Nl.chr09.169;Nl.chr12.470;Nl.scaffold.1001
GO:0006906	vesicle fusion	BP	5	63	0.976743	1	Nl.chr02.1221;Nl.chr03.0892;Nl.chr03.1287;Nl.chr04.0972;Nl.chr13.379
GO:0046488	phosphatidylinositol metabolic process	BP	5	63	0.976743	1	Nl.chr01.1148;Nl.chr04.1002;Nl.chr05.0028;Nl.chr10.005;Nl.scaffold.0716
GO:0003954	NADH dehydrogenase activity	MF	2	32	0.976406	1	Nl.chr01.0250;Nl.chr12.024
GO:0034329	cell junction assembly	BP	8	89	0.976241	1	Nl.chr01.0164;Nl.chr01.0988;Nl.chr04.1215;Nl.chr04.1365;Nl.chr05.0191;Nl.chr09.169;Nl.chr12.470;Nl.scaffold.1001
GO:0006913	nucleocytoplasmic transport	BP	13	130	0.976106	1	Nl.chr01.0019;Nl.chr01.0028;Nl.chr01.0356;Nl.chr02.1688;Nl.chr03.0155;Nl.chr03.0622;Nl.chr06.0540;Nl.chr07.1110;Nl.chr08.291;Nl.chr09.763;Nl.chr10.853;Nl.chr12.354;Nl.chr13.159
GO:0007035	vacuolar acidification	BP	1	22	0.976064	1	Nl.chr11.391
GO:0007215	glutamate receptor signaling pathway	BP	1	22	0.976064	1	Nl.chr04.1293
GO:0016180	snRNA processing	BP	1	22	0.976064	1	Nl.chr08.225
GO:0036503	ERAD pathway	BP	1	22	0.976064	1	Nl.chr10.038
GO:0043523	regulation of neuron apoptotic process	BP	1	22	0.976064	1	Nl.chr01.0283
GO:0016043	cellular component organization	BP	391	2700	0.975504	1	Nl.chr01.0019;Nl.chr01.0164;Nl.chr01.0303;Nl.chr01.0323;Nl.chr01.0328;Nl.chr01.0339;Nl.chr01.0356;Nl.chr01.0358;Nl.chr01.0415;Nl.chr01.0435;Nl.chr01.0437;Nl.chr01.0442;Nl.chr01.0550;Nl.chr01.0594;Nl.chr01.0754;Nl.chr01.0836;Nl.chr01.0988;Nl.chr01.0994;Nl.chr01.1147;Nl.chr01.1228;Nl.chr01.1239;Nl.chr01.1269;Nl.chr01.1277;Nl.chr01.1374;Nl.chr01.1434;Nl.chr01.1544;Nl.chr01.1586;Nl.chr01.1665;Nl.chr0…
GO:0004871	signal transducer activity	MF	59	447	0.975441	1	Nl.chr01.0165;Nl.chr01.0550;Nl.chr01.0934;Nl.chr01.1132;Nl.chr02.0352;Nl.chr02.0571;Nl.chr02.1065;Nl.chr02.1191;Nl.chr02.1305;Nl.chr03.0163;Nl.chr03.0323;Nl.chr03.0357;Nl.chr03.0405;Nl.chr03.0640;Nl.chr03.1030;Nl.chr03.1334;Nl.chr04.0152;Nl.chr04.0700;Nl.chr04.0899;Nl.chr04.1041;Nl.chr04.1293;Nl.chr04.1309;Nl.chr04.1335;Nl.chr04.1336;Nl.chr05.0981;Nl.chr05.1047;Nl.chr05.1090;Nl.chr06.0783;Nl.chr0…
GO:0099568	cytoplasmic region	CC	16	157	0.975352	1	Nl.chr01.0164;Nl.chr01.1586;Nl.chr02.0098;Nl.chr03.0622;Nl.chr03.0775;Nl.chr03.1649;Nl.chr04.1092;Nl.chr05.0191;Nl.chr12.459;Nl.chr12.491;Nl.chr12.562;Nl.chr14.262;Nl.chr14.281;Nl.chrX.0487;Nl.chrX.0547;Nl.chrX.1237
GO:0031252	cell leading edge	CC	5	64	0.975311	1	Nl.chr01.0323;Nl.chr03.0065;Nl.chr11.337;Nl.chr13.146;Nl.chrX.0213
GO:0044455	mitochondrial membrane part	CC	12	124	0.974318	1	Nl.chr01.0250;Nl.chr01.1215;Nl.chr03.1535;Nl.chr04.0229;Nl.chr07.0080;Nl.chr07.0961;Nl.chr09.257;Nl.chr11.438;Nl.chr12.024;Nl.chr12.515;Nl.scaffold.0073;Nl.scaffold.0360
GO:0043933	macromolecular complex subunit organization	BP	137	1009	0.974169	1	Nl.chr01.0019;Nl.chr01.0358;Nl.chr01.0437;Nl.chr01.0550;Nl.chr01.0836;Nl.chr01.1586;Nl.chr02.0170;Nl.chr02.0361;Nl.chr02.0505;Nl.chr02.0571;Nl.chr02.0877;Nl.chr02.1003;Nl.chr02.1080;Nl.chr02.1212;Nl.chr02.1688;Nl.chr03.0099;Nl.chr03.0208;Nl.chr03.0326;Nl.chr03.0414;Nl.chr03.0455;Nl.chr03.0493;Nl.chr03.0557;Nl.chr03.0565;Nl.chr03.0622;Nl.chr03.0775;Nl.chr03.0974;Nl.chr03.0997;Nl.chr03.1281;Nl.chr0…
GO:0010941	regulation of cell death	BP	33	281	0.974002	1	Nl.chr01.0234;Nl.chr01.0283;Nl.chr01.1269;Nl.chr01.1544;Nl.chr02.1690;Nl.chr03.0622;Nl.chr03.0896;Nl.chr03.1050;Nl.chr04.0121;Nl.chr04.0351;Nl.chr04.0556;Nl.chr04.0783;Nl.chr04.0821;Nl.chr04.1062;Nl.chr06.0773;Nl.chr07.0435;Nl.chr07.0632;Nl.chr07.0919;Nl.chr07.1110;Nl.chr08.291;Nl.chr10.522;Nl.chr11.185;Nl.chr11.374;Nl.chr11.431;Nl.chr11.746;Nl.chr12.354;Nl.chr12.507;Nl.chr13.291;Nl.chr14.336;Nl.…
GO:0004725	protein tyrosine phosphatase activity	MF	3	41	0.97377	1	Nl.chr01.1684;Nl.chr07.1050;Nl.chr11.612
GO:0010508	positive regulation of autophagy	BP	2	33	0.973739	1	Nl.chr07.0435;Nl.chr12.562
GO:0016073	snRNA metabolic process	BP	2	33	0.973739	1	Nl.chr08.225;Nl.chrX.1264
GO:0016325	oocyte microtubule cytoskeleton organization	BP	2	33	0.973739	1	Nl.chr01.1228;Nl.chr14.281
GO:0051345	positive regulation of hydrolase activity	BP	18	168	0.973645	1	Nl.chr01.1686;Nl.chr02.0065;Nl.chr02.0219;Nl.chr02.0530;Nl.chr02.0549;Nl.chr02.1690;Nl.chr03.1287;Nl.chr05.1121;Nl.chr07.0933;Nl.chr08.016;Nl.chr10.104;Nl.chr11.374;Nl.chr12.491;Nl.chrX.0487;Nl.chrX.0923;Nl.chrX.0925;Nl.chrX.1174;Nl.scaffold.0533
GO:0005759	mitochondrial matrix	CC	16	156	0.973472	1	Nl.chr01.0407;Nl.chr02.1247;Nl.chr02.1670;Nl.chr03.0569;Nl.chr03.1814;Nl.chr05.0677;Nl.chr06.0488;Nl.chr07.0165;Nl.chr07.0747;Nl.chr07.0754;Nl.chr09.926;Nl.chr11.381;Nl.chr12.515;Nl.chr13.083;Nl.scaffold.0016;Nl.scaffold.0689
GO:0060589	nucleoside-triphosphatase regulator activity	MF	11	107	0.973438	1	Nl.chr01.0836;Nl.chr01.1686;Nl.chr02.0530;Nl.chr02.0549;Nl.chr03.1287;Nl.chr05.1121;Nl.chr07.0933;Nl.chr08.016;Nl.chr12.491;Nl.chrX.0487;Nl.scaffold.0533
GO:0010256	endomembrane system organization	BP	23	206	0.973277	1	Nl.chr01.0339;Nl.chr01.0442;Nl.chr02.0047;Nl.chr02.0549;Nl.chr02.1003;Nl.chr02.1690;Nl.chr03.0210;Nl.chr03.0630;Nl.chr03.1287;Nl.chr03.1531;Nl.chr05.0007;Nl.chr05.0438;Nl.chr05.1290;Nl.chr06.0819;Nl.chr06.1013;Nl.chr07.1144;Nl.chr10.603;Nl.chr10.761;Nl.chr11.106;Nl.chr11.391;Nl.chrX.0923;Nl.chrX.0925;Nl.chrX.1161
GO:0060491	regulation of cell projection assembly	BP	3	43	0.973047	1	Nl.chr07.0435;Nl.chr12.117;Nl.chr14.077
GO:0000428	DNA-directed RNA polymerase complex	CC	11	115	0.972716	1	Nl.chr01.0793;Nl.chr01.0984;Nl.chr02.0361;Nl.chr02.1080;Nl.chr04.0745;Nl.chr06.0837;Nl.chr06.0861;Nl.chr08.225;Nl.chr08.326;Nl.chr10.102;Nl.chrX.1264
GO:0030880	RNA polymerase complex	CC	11	115	0.972716	1	Nl.chr01.0793;Nl.chr01.0984;Nl.chr02.0361;Nl.chr02.1080;Nl.chr04.0745;Nl.chr06.0837;Nl.chr06.0861;Nl.chr08.225;Nl.chr08.326;Nl.chr10.102;Nl.chrX.1264
GO:0003899	DNA-directed RNA polymerase activity	MF	2	31	0.972531	1	Nl.chr06.0861;Nl.chr07.0084
GO:0031227	intrinsic component of endoplasmic reticulum membrane	CC	5	63	0.97248	1	Nl.chr01.1148;Nl.chr03.1223;Nl.chr05.1142;Nl.chr12.512;Nl.chr13.004
GO:0000132	establishment of mitotic spindle orientation	BP	1	21	0.971631	1	Nl.chr06.0679
GO:0000959	mitochondrial RNA metabolic process	BP	1	21	0.971631	1	Nl.chr02.1247
GO:0050975	sensory perception of touch	BP	1	21	0.971631	1	Nl.chr03.1102
GO:0051781	positive regulation of cell division	BP	1	21	0.971631	1	Nl.chr04.0125
GO:0071166	ribonucleoprotein complex localization	BP	4	52	0.971275	1	Nl.chr01.0356;Nl.chr03.0155;Nl.chr06.0540;Nl.chr10.853
GO:0071426	ribonucleoprotein complex export from nucleus	BP	4	52	0.971275	1	Nl.chr01.0356;Nl.chr03.0155;Nl.chr06.0540;Nl.chr10.853
GO:0030952	establishment or maintenance of cytoskeleton polarity	BP	5	61	0.970951	1	Nl.chr01.1228;Nl.chr02.0571;Nl.chr12.117;Nl.chr13.529;Nl.chr14.281
GO:0060811	intracellular mRNA localization involved in anterior/posterior axis specification	BP	5	61	0.970951	1	Nl.chr04.0972;Nl.chr07.0813;Nl.chr09.118;Nl.chr14.281;Nl.chrX.1414
GO:0008234	cysteine-type peptidase activity	MF	11	106	0.970941	1	Nl.chr01.0035;Nl.chr01.0427;Nl.chr01.0457;Nl.chr03.1543;Nl.chr04.1062;Nl.chr05.0520;Nl.chrX.0266;Nl.chrX.1089;Nl.chrX.1090;Nl.chrX.1144;Nl.scaffold.1091
GO:0055029	nuclear DNA-directed RNA polymerase complex	CC	11	114	0.970352	1	Nl.chr01.0793;Nl.chr01.0984;Nl.chr02.0361;Nl.chr02.1080;Nl.chr04.0745;Nl.chr06.0837;Nl.chr06.0861;Nl.chr08.225;Nl.chr08.326;Nl.chr10.102;Nl.chrX.1264
GO:0010008	endosome membrane	CC	4	53	0.970315	1	Nl.chr01.1434;Nl.chr03.0892;Nl.chr03.1519;Nl.chr11.750
GO:0006120	mitochondrial electron transport, NADH to ubiquinone	BP	2	32	0.969683	1	Nl.chr01.0250;Nl.chr12.024
GO:0051028	mRNA transport	BP	3	42	0.96935	1	Nl.chr01.1228;Nl.chr03.0155;Nl.chr10.853
GO:0005938	cell cortex	CC	16	154	0.969324	1	Nl.chr01.0164;Nl.chr01.1586;Nl.chr02.0098;Nl.chr03.0622;Nl.chr03.0775;Nl.chr03.1649;Nl.chr04.1092;Nl.chr05.0191;Nl.chr12.459;Nl.chr12.491;Nl.chr12.562;Nl.chr14.262;Nl.chr14.281;Nl.chrX.0487;Nl.chrX.0547;Nl.chrX.1237
GO:0045202	synapse	CC	27	239	0.968824	1	Nl.chr01.0167;Nl.chr01.1434;Nl.chr02.1001;Nl.chr03.0622;Nl.chr04.0434;Nl.chr04.0435;Nl.chr04.0556;Nl.chr04.0972;Nl.chr04.1243;Nl.chr04.1293;Nl.chr04.1309;Nl.chr05.0393;Nl.chr05.0728;Nl.chr06.0928;Nl.chr06.0929;Nl.chr07.0690;Nl.chr09.118;Nl.chr10.603;Nl.chr10.742;Nl.chr11.117;Nl.chr12.122;Nl.chr13.258;Nl.chr13.379;Nl.chr13.495;Nl.chrX.0299;Nl.chrX.0547;Nl.chrX.1049
GO:0005654	nucleoplasm	CC	55	446	0.968658	1	Nl.chr01.0793;Nl.chr01.0984;Nl.chr01.1269;Nl.chr02.0361;Nl.chr02.0993;Nl.chr02.1080;Nl.chr02.1421;Nl.chr02.1777;Nl.chr03.0455;Nl.chr03.0622;Nl.chr03.1086;Nl.chr04.0125;Nl.chr04.0189;Nl.chr04.0745;Nl.chr04.0783;Nl.chr04.1062;Nl.chr05.0141;Nl.chr05.0337;Nl.chr05.1226;Nl.chr06.0294;Nl.chr06.0322;Nl.chr06.0389;Nl.chr06.0800;Nl.chr06.0837;Nl.chr07.0836;Nl.chr07.0997;Nl.chr07.1096;Nl.chr08.225;Nl.chr08…
GO:0005768	endosome	CC	20	185	0.968399	1	Nl.chr01.1368;Nl.chr01.1434;Nl.chr03.0274;Nl.chr03.0892;Nl.chr03.1519;Nl.chr03.1986;Nl.chr05.0191;Nl.chr05.0226;Nl.chr06.0582;Nl.chr06.0933;Nl.chr07.0060;Nl.chr09.087;Nl.chr11.750;Nl.chr12.122;Nl.chr12.526;Nl.chr12.562;Nl.chrX.1049;Nl.chrX.1174;Nl.scaffold.0277;Nl.scaffold.0716
GO:0044089	positive regulation of cellular component biogenesis	BP	15	142	0.967835	1	Nl.chr02.1688;Nl.chr03.1608;Nl.chr04.0783;Nl.chr04.1041;Nl.chr07.0435;Nl.chr07.0690;Nl.chr08.468;Nl.chr10.076;Nl.chr10.102;Nl.chr12.117;Nl.chr13.529;Nl.chrX.0091;Nl.chrX.1049;Nl.chrX.1414;Nl.scaffold.0727
GO:0008064	regulation of actin polymerization or depolymerization	BP	4	51	0.967685	1	Nl.chr02.1688;Nl.chr03.1608;Nl.chr04.1365;Nl.chrX.0091
GO:0030100	regulation of endocytosis	BP	4	51	0.967685	1	Nl.chr01.1228;Nl.chr05.0728;Nl.chr08.016;Nl.chr13.429
GO:0030832	regulation of actin filament length	BP	4	51	0.967685	1	Nl.chr02.1688;Nl.chr03.1608;Nl.chr04.1365;Nl.chrX.0091
GO:0052547	regulation of peptidase activity	BP	4	51	0.967685	1	Nl.chr03.0596;Nl.chr07.1110;Nl.chr07.1156;Nl.chr11.374
GO:0036465	synaptic vesicle recycling	BP	5	60	0.967577	1	Nl.chr01.1228;Nl.chr03.1546;Nl.chr04.0972;Nl.chr05.0728;Nl.chr13.258
GO:0010942	positive regulation of cell death	BP	10	102	0.967068	1	Nl.chr01.0234;Nl.chr01.1269;Nl.chr02.1690;Nl.chr03.1050;Nl.chr04.0821;Nl.chr07.0632;Nl.chr11.374;Nl.chr11.431;Nl.chr14.336;Nl.scaffold.0716
GO:0030031	cell projection assembly	BP	13	126	0.967063	1	Nl.chr01.1586;Nl.chr02.1612;Nl.chr03.0059;Nl.chr03.0083;Nl.chr03.1281;Nl.chr05.0191;Nl.chr06.1000;Nl.chr07.0004;Nl.chr07.0140;Nl.chr07.0435;Nl.chr12.117;Nl.chr14.077;Nl.chrX.0547
GO:0006873	cellular ion homeostasis	BP	12	118	0.966873	1	Nl.chr02.0352;Nl.chr02.1301;Nl.chr03.0274;Nl.chr03.1925;Nl.chr06.0725;Nl.chr07.0690;Nl.chr10.104;Nl.chr10.633;Nl.chr11.391;Nl.chr12.420;Nl.chrX.0213;Nl.chrX.0944
GO:0004970	ionotropic glutamate receptor activity	MF	1	19	0.966681	0.999478	Nl.chr04.1293
GO:0001895	retina homeostasis	BP	1	20	0.966379	1	Nl.chr01.0164
GO:0016239	positive regulation of macroautophagy	BP	1	20	0.966379	1	Nl.chr12.562
GO:0030433	ER-associated ubiquitin-dependent protein catabolic process	BP	1	20	0.966379	1	Nl.chr10.038
GO:0032106	positive regulation of response to extracellular stimulus	BP	1	20	0.966379	1	Nl.chr12.562
GO:0032109	positive regulation of response to nutrient levels	BP	1	20	0.966379	1	Nl.chr12.562
GO:0034605	cellular response to heat	BP	1	20	0.966379	1	Nl.chr13.420
GO:0034620	cellular response to unfolded protein	BP	1	20	0.966379	1	Nl.chr01.0499
GO:0048137	spermatocyte division	BP	1	20	0.966379	1	Nl.chr04.1080
GO:0051865	protein autoubiquitination	BP	1	20	0.966379	1	Nl.chr01.1016
GO:0071479	cellular response to ionizing radiation	BP	1	20	0.966379	1	Nl.chr05.1236
GO:0099600	transmembrane receptor activity	MF	52	393	0.96619	0.999478	Nl.chr01.0550;Nl.chr01.0934;Nl.chr01.1132;Nl.chr02.0352;Nl.chr02.0571;Nl.chr02.1065;Nl.chr02.1191;Nl.chr02.1305;Nl.chr03.0323;Nl.chr03.0357;Nl.chr03.0405;Nl.chr03.0640;Nl.chr03.1030;Nl.chr03.1334;Nl.chr04.0152;Nl.chr04.0899;Nl.chr04.1293;Nl.chr04.1309;Nl.chr04.1335;Nl.chr04.1336;Nl.chr05.0981;Nl.chr05.1047;Nl.chr05.1090;Nl.chr06.0783;Nl.chr07.0114;Nl.chr09.595;Nl.chr09.666;Nl.chr09.763;Nl.chr10.0…
GO:0030662	coated vesicle membrane	CC	2	32	0.966077	1	Nl.chr03.0892;Nl.chr12.565
GO:0061174	type I terminal bouton	CC	2	32	0.966077	1	Nl.chr05.0728;Nl.chrX.0547
GO:0034332	adherens junction organization	BP	3	41	0.965176	1	Nl.chr01.0164;Nl.chr04.1365;Nl.chr05.0191
GO:0090263	positive regulation of canonical Wnt signaling pathway	BP	3	41	0.965176	1	Nl.chr01.1617;Nl.chr03.1546;Nl.chr13.040
GO:0051272	positive regulation of cellular component movement	BP	2	31	0.965026	1	Nl.chr04.0783;Nl.chrX.1161
GO:0090630	activation of GTPase activity	BP	2	31	0.965026	1	Nl.chr02.0219;Nl.chr03.1287
GO:0051020	GTPase binding	MF	13	119	0.964971	0.999405	Nl.chr01.0028;Nl.chr01.1228;Nl.chr02.0549;Nl.chr03.1287;Nl.chr05.0007;Nl.chr05.0226;Nl.chr06.1013;Nl.chr12.122;Nl.chr13.159;Nl.chr14.350;Nl.chrX.0299;Nl.chrX.1089;Nl.chrX.1368
GO:0007173	epidermal growth factor receptor signaling pathway	BP	6	68	0.964933	1	Nl.chr02.1009;Nl.chr04.0234;Nl.chr04.0783;Nl.chr07.0029;Nl.chr07.0030;Nl.scaffold.0965
GO:0038127	ERBB signaling pathway	BP	6	68	0.964933	1	Nl.chr02.1009;Nl.chr04.0234;Nl.chr04.0783;Nl.chr07.0029;Nl.chr07.0030;Nl.scaffold.0965
GO:0005829	cytosol	CC	70	551	0.964573	1	Nl.chr01.0437;Nl.chr01.0542;Nl.chr01.0577;Nl.chr01.0733;Nl.chr01.0843;Nl.chr01.1134;Nl.chr01.1269;Nl.chr01.1544;Nl.chr01.1635;Nl.chr02.0093;Nl.chr02.1369;Nl.chr02.1690;Nl.chr03.0275;Nl.chr03.0326;Nl.chr03.0622;Nl.chr03.0676;Nl.chr03.1022;Nl.chr03.1396;Nl.chr03.1476;Nl.chr03.1705;Nl.chr03.1747;Nl.chr04.0048;Nl.chr04.0166;Nl.chr04.0433;Nl.chr04.0700;Nl.chr04.1098;Nl.chr04.1243;Nl.chr04.1270;Nl.chr0…
GO:0038023	signaling receptor activity	MF	56	419	0.964543	0.999405	Nl.chr01.0165;Nl.chr01.0550;Nl.chr01.0934;Nl.chr01.1132;Nl.chr02.0352;Nl.chr02.0571;Nl.chr02.1065;Nl.chr02.1191;Nl.chr02.1305;Nl.chr03.0163;Nl.chr03.0323;Nl.chr03.0357;Nl.chr03.0405;Nl.chr03.0640;Nl.chr03.1030;Nl.chr03.1334;Nl.chr04.0152;Nl.chr04.0700;Nl.chr04.0899;Nl.chr04.1293;Nl.chr04.1309;Nl.chr04.1335;Nl.chr04.1336;Nl.chr05.0981;Nl.chr05.1047;Nl.chr05.1090;Nl.chr06.0783;Nl.chr07.0114;Nl.chr0…
GO:0043412	macromolecule modification	BP	195	1389	0.963833	1	Nl.chr01.0019;Nl.chr01.0022;Nl.chr01.0164;Nl.chr01.0189;Nl.chr01.0290;Nl.chr01.0358;Nl.chr01.0435;Nl.chr01.0442;Nl.chr01.0550;Nl.chr01.0594;Nl.chr01.0696;Nl.chr01.0698;Nl.chr01.0793;Nl.chr01.0829;Nl.chr01.0913;Nl.chr01.1002;Nl.chr01.1016;Nl.chr01.1025;Nl.chr01.1148;Nl.chr01.1269;Nl.chr01.1368;Nl.chr01.1544;Nl.chr01.1684;Nl.chr02.0098;Nl.chr02.0124;Nl.chr02.0236;Nl.chr02.0356;Nl.chr02.0361;Nl.chr0…
GO:0030177	positive regulation of Wnt signaling pathway	BP	4	50	0.963681	1	Nl.chr01.1617;Nl.chr03.1546;Nl.chr13.040;Nl.chrX.1425
GO:0045732	positive regulation of protein catabolic process	BP	4	50	0.963681	1	Nl.chr01.0189;Nl.chr02.1612;Nl.chr04.0783;Nl.chr06.0263
GO:0061659	ubiquitin-like protein ligase activity	MF	12	111	0.963522	0.999405	Nl.chr01.0189;Nl.chr01.1016;Nl.chr02.0098;Nl.chr03.1490;Nl.chr03.1498;Nl.chr05.1241;Nl.chr06.0263;Nl.chr06.0705;Nl.chr07.0919;Nl.chr07.1110;Nl.chr10.038;Nl.chr11.506
GO:0044431	Golgi apparatus part	CC	19	175	0.963389	1	Nl.chr01.0290;Nl.chr02.1003;Nl.chr03.0892;Nl.chr03.1131;Nl.chr03.1986;Nl.chr04.0999;Nl.chr05.0007;Nl.chr05.0014;Nl.chr06.0582;Nl.chr06.1013;Nl.chr07.0060;Nl.chr07.0699;Nl.chr07.0700;Nl.chr10.265;Nl.chr12.131;Nl.chr12.527;Nl.chr12.565;Nl.chr14.077;Nl.scaffold.0759
GO:0015276	ligand-gated ion channel activity	MF	9	88	0.963316	0.999405	Nl.chr02.0352;Nl.chr02.1065;Nl.chr02.1305;Nl.chr04.1293;Nl.chr04.1309;Nl.chr09.666;Nl.chrX.0213;Nl.chrX.0263;Nl.chrX.0944
GO:0022834	ligand-gated channel activity	MF	9	88	0.963316	0.999405	Nl.chr02.0352;Nl.chr02.1065;Nl.chr02.1305;Nl.chr04.1293;Nl.chr04.1309;Nl.chr09.666;Nl.chrX.0213;Nl.chrX.0263;Nl.chrX.0944
GO:0070201	regulation of establishment of protein localization	BP	7	76	0.963108	1	Nl.chr03.0083;Nl.chr06.0783;Nl.chr06.0819;Nl.chr07.0008;Nl.chr07.1110;Nl.chr11.106;Nl.chr12.354
GO:0005253	anion channel activity	MF	2	29	0.962858	0.999405	Nl.chr02.1305;Nl.chrX.0263
GO:0016627	oxidoreductase activity, acting on the CH-CH group of donors	MF	2	29	0.962858	0.999405	Nl.chr06.0481;Nl.scaffold.0284
GO:0030176	integral component of endoplasmic reticulum membrane	CC	5	60	0.962084	1	Nl.chr01.1148;Nl.chr03.1223;Nl.chr05.1142;Nl.chr12.512;Nl.chr13.004
GO:0006518	peptide metabolic process	BP	61	474	0.961984	1	Nl.chr01.0435;Nl.chr01.0843;Nl.chr01.1016;Nl.chr01.1134;Nl.chr01.1635;Nl.chr02.0571;Nl.chr02.0572;Nl.chr02.1227;Nl.chr03.0127;Nl.chr03.0275;Nl.chr03.0326;Nl.chr03.0596;Nl.chr03.0997;Nl.chr03.1582;Nl.chr03.1608;Nl.chr03.1747;Nl.chr03.1802;Nl.chr03.1975;Nl.chr04.0048;Nl.chr04.0125;Nl.chr04.0461;Nl.chr04.1098;Nl.chr04.1318;Nl.chr05.0946;Nl.chr05.1001;Nl.chr05.1054;Nl.chr05.1200;Nl.chr05.1216;Nl.chr0…
GO:0050954	sensory perception of mechanical stimulus	BP	9	92	0.961213	1	Nl.chr01.0165;Nl.chr01.0430;Nl.chr02.1456;Nl.chr03.0065;Nl.chr03.1102;Nl.chr03.1653;Nl.chr07.0289;Nl.chr12.420;Nl.chr13.146
GO:0030003	cellular cation homeostasis	BP	12	116	0.961089	1	Nl.chr02.0352;Nl.chr02.1301;Nl.chr03.0274;Nl.chr03.1925;Nl.chr06.0725;Nl.chr07.0690;Nl.chr10.104;Nl.chr10.633;Nl.chr11.391;Nl.chr12.420;Nl.chrX.0213;Nl.chrX.0944
GO:0022607	cellular component assembly	BP	150	1084	0.961085	1	Nl.chr01.0019;Nl.chr01.0164;Nl.chr01.0435;Nl.chr01.0437;Nl.chr01.0550;Nl.chr01.0754;Nl.chr01.0836;Nl.chr01.0988;Nl.chr01.1434;Nl.chr01.1544;Nl.chr01.1586;Nl.chr01.1665;Nl.chr02.0125;Nl.chr02.0505;Nl.chr02.0839;Nl.chr02.0877;Nl.chr02.1003;Nl.chr02.1041;Nl.chr02.1612;Nl.chr02.1688;Nl.chr03.0059;Nl.chr03.0083;Nl.chr03.0099;Nl.chr03.0208;Nl.chr03.0326;Nl.chr03.0414;Nl.chr03.0455;Nl.chr03.0493;Nl.chr0…
GO:0005684	U2-type spliceosomal complex	CC	2	31	0.961026	1	Nl.chr10.853;Nl.chr11.124
GO:0044456	synapse part	CC	19	174	0.960894	1	Nl.chr01.0167;Nl.chr04.0434;Nl.chr04.0435;Nl.chr04.0972;Nl.chr04.1293;Nl.chr04.1309;Nl.chr05.0393;Nl.chr05.0728;Nl.chr06.0928;Nl.chr06.0929;Nl.chr07.0690;Nl.chr10.603;Nl.chr10.742;Nl.chr12.122;Nl.chr13.258;Nl.chr13.379;Nl.chr13.495;Nl.chrX.0299;Nl.chrX.0547
GO:0030695	GTPase regulator activity	MF	10	95	0.960845	0.999405	Nl.chr01.1686;Nl.chr02.0530;Nl.chr02.0549;Nl.chr03.1287;Nl.chr05.1121;Nl.chr07.0933;Nl.chr08.016;Nl.chr12.491;Nl.chrX.0487;Nl.scaffold.0533
GO:0055076	transition metal ion homeostasis	BP	3	40	0.960472	1	Nl.chr02.1191;Nl.chr03.0274;Nl.chr03.1925
GO:0061630	ubiquitin protein ligase activity	MF	12	110	0.960314	0.999405	Nl.chr01.0189;Nl.chr01.1016;Nl.chr02.0098;Nl.chr03.1490;Nl.chr03.1498;Nl.chr05.1241;Nl.chr06.0263;Nl.chr06.0705;Nl.chr07.0919;Nl.chr07.1110;Nl.chr10.038;Nl.chr11.506
GO:0000266	mitochondrial fission	BP	1	19	0.960155	1	Nl.chr09.872
GO:0000387	spliceosomal snRNP assembly	BP	1	19	0.960155	1	Nl.chr10.761
GO:0030011	maintenance of cell polarity	BP	1	19	0.960155	1	Nl.chr02.1664
GO:0035332	positive regulation of hippo signaling	BP	1	19	0.960155	1	Nl.chr04.1240
GO:0045047	protein targeting to ER	BP	1	19	0.960155	1	Nl.chr12.390
GO:0045494	photoreceptor cell maintenance	BP	1	19	0.960155	1	Nl.chr01.0164
GO:0045815	positive regulation of gene expression, epigenetic	BP	1	19	0.960155	1	Nl.chr08.256
GO:0090503	RNA phosphodiester bond hydrolysis, exonucleolytic	BP	1	19	0.960155	1	Nl.chr10.744
GO:0004402	histone acetyltransferase activity	MF	1	18	0.960141	0.999405	Nl.chr05.0153
GO:0017056	structural constituent of nuclear pore	MF	1	18	0.960141	0.999405	Nl.chr01.0356
GO:0031072	heat shock protein binding	MF	1	18	0.960141	0.999405	Nl.chr01.0283
GO:0045296	cadherin binding	MF	1	18	0.960141	0.999405	Nl.chr04.1240
GO:0006182	cGMP biosynthetic process	BP	2	30	0.959686	1	Nl.chr02.1369;Nl.chr04.0700
GO:0007031	peroxisome organization	BP	2	30	0.959686	1	Nl.chr04.1080;Nl.scaffold.0716
GO:0033108	mitochondrial respiratory chain complex assembly	BP	2	30	0.959686	1	Nl.chr04.0229;Nl.chr10.272
GO:0035162	embryonic hemopoiesis	BP	2	30	0.959686	1	Nl.chr05.0191;Nl.chr08.291
GO:0043967	histone H4 acetylation	BP	2	30	0.959686	1	Nl.chr05.0153;Nl.chr06.0294
GO:0046822	regulation of nucleocytoplasmic transport	BP	2	30	0.959686	1	Nl.chr07.1110;Nl.chr12.354
GO:0046916	cellular transition metal ion homeostasis	BP	2	30	0.959686	1	Nl.chr03.0274;Nl.chr03.1925
GO:0070585	protein localization to mitochondrion	BP	2	30	0.959686	1	Nl.chr09.257;Nl.scaffold.0360
GO:0072655	establishment of protein localization to mitochondrion	BP	2	30	0.959686	1	Nl.chr09.257;Nl.scaffold.0360
GO:0006066	alcohol metabolic process	BP	7	75	0.95937	1	Nl.chr03.0980;Nl.chr03.1006;Nl.chr05.0115;Nl.chr07.1096;Nl.chr09.210;Nl.chr12.483;Nl.chr13.449
GO:0051168	nuclear export	BP	7	75	0.95937	1	Nl.chr01.0019;Nl.chr01.0028;Nl.chr01.0356;Nl.chr03.0155;Nl.chr03.0622;Nl.chr06.0540;Nl.chr10.853
GO:0031124	mRNA 3'-end processing	BP	4	49	0.959219	1	Nl.chr09.118;Nl.chr10.853;Nl.chrX.1165;Nl.chrX.1264
GO:0099504	synaptic vesicle cycle	BP	14	131	0.959055	1	Nl.chr01.1228;Nl.chr02.0355;Nl.chr02.0549;Nl.chr02.1221;Nl.chr03.1546;Nl.chr04.0972;Nl.chr05.0393;Nl.chr05.0728;Nl.chr05.1018;Nl.chr13.258;Nl.chr13.379;Nl.chr13.495;Nl.chr14.301;Nl.chrX.0299
GO:0005543	phospholipid binding	MF	13	117	0.95874	0.999405	Nl.chr01.0356;Nl.chr02.0047;Nl.chr02.1221;Nl.chr03.1986;Nl.chr04.0972;Nl.chr05.1241;Nl.chr05.1250;Nl.chr10.005;Nl.chr10.482;Nl.chr10.846;Nl.chrX.0299;Nl.chrX.0487;Nl.chrX.0547
GO:0006511	ubiquitin-dependent protein catabolic process	BP	37	301	0.957413	1	Nl.chr01.0189;Nl.chr01.0542;Nl.chr01.1651;Nl.chr02.0093;Nl.chr02.0098;Nl.chr03.0209;Nl.chr03.0382;Nl.chr03.1106;Nl.chr04.1054;Nl.chr04.1270;Nl.chr05.0007;Nl.chr05.0068;Nl.chr05.0132;Nl.chr05.0481;Nl.chr05.0940;Nl.chr06.0263;Nl.chr06.0740;Nl.chr06.0949;Nl.chr06.1013;Nl.chr07.0458;Nl.chr07.0919;Nl.chr07.1110;Nl.chr09.625;Nl.chr09.687;Nl.chr10.038;Nl.chr10.595;Nl.chr10.695;Nl.chr11.280;Nl.chr11.506;…
GO:0019941	modification-dependent protein catabolic process	BP	37	301	0.957413	1	Nl.chr01.0189;Nl.chr01.0542;Nl.chr01.1651;Nl.chr02.0093;Nl.chr02.0098;Nl.chr03.0209;Nl.chr03.0382;Nl.chr03.1106;Nl.chr04.1054;Nl.chr04.1270;Nl.chr05.0007;Nl.chr05.0068;Nl.chr05.0132;Nl.chr05.0481;Nl.chr05.0940;Nl.chr06.0263;Nl.chr06.0740;Nl.chr06.0949;Nl.chr06.1013;Nl.chr07.0458;Nl.chr07.0919;Nl.chr07.1110;Nl.chr09.625;Nl.chr09.687;Nl.chr10.038;Nl.chr10.595;Nl.chr10.695;Nl.chr11.280;Nl.chr11.506;…
GO:0016853	isomerase activity	MF	10	94	0.957188	0.999405	Nl.chr01.0696;Nl.chr01.0698;Nl.chr03.0980;Nl.chr04.0351;Nl.chr04.1119;Nl.chr05.0860;Nl.chr05.1054;Nl.chr06.0377;Nl.chrX.0529;Nl.chrY.092
GO:0043632	modification-dependent macromolecule catabolic process	BP	38	308	0.95698	1	Nl.chr01.0189;Nl.chr01.0542;Nl.chr01.1651;Nl.chr02.0093;Nl.chr02.0098;Nl.chr03.0209;Nl.chr03.0382;Nl.chr03.1106;Nl.chr04.1054;Nl.chr04.1270;Nl.chr05.0007;Nl.chr05.0068;Nl.chr05.0132;Nl.chr05.0481;Nl.chr05.0940;Nl.chr06.0263;Nl.chr06.0740;Nl.chr06.0949;Nl.chr06.1013;Nl.chr07.0458;Nl.chr07.0919;Nl.chr07.1110;Nl.chr09.625;Nl.chr09.687;Nl.chr10.038;Nl.chr10.595;Nl.chr10.695;Nl.chr11.280;Nl.chr11.506;…
GO:0015934	large ribosomal subunit	CC	9	93	0.956906	1	Nl.chr03.0275;Nl.chr03.0326;Nl.chr04.0048;Nl.chr04.1098;Nl.chr08.379;Nl.chr09.577;Nl.chr12.166;Nl.chr12.411;Nl.chr13.443
GO:0009975	cyclase activity	MF	2	28	0.956866	0.999405	Nl.chr02.1369;Nl.chr04.0700
GO:0009925	basal plasma membrane	CC	1	19	0.956797	1	Nl.chr12.117
GO:0031201	SNARE complex	CC	1	19	0.956797	1	Nl.chr03.0892
GO:0044665	MLL1/2 complex	CC	1	19	0.956797	1	Nl.chr07.0836
GO:0048188	Set1C/COMPASS complex	CC	1	19	0.956797	1	Nl.chrX.1409
GO:0005840	ribosome	CC	19	172	0.955456	1	Nl.chr01.0843;Nl.chr01.1134;Nl.chr03.0275;Nl.chr03.0326;Nl.chr04.0048;Nl.chr04.1098;Nl.chr05.1200;Nl.chr06.0540;Nl.chr08.055;Nl.chr08.379;Nl.chr09.577;Nl.chr09.640;Nl.chr09.882;Nl.chr10.777;Nl.chr11.329;Nl.chr12.166;Nl.chr12.411;Nl.chr12.546;Nl.chr13.443
GO:0007224	smoothened signaling pathway	BP	7	74	0.955294	1	Nl.chr03.1546;Nl.chr03.1802;Nl.chr04.0248;Nl.chrX.1144;Nl.scaffold.0135;Nl.scaffold.0366;Nl.scaffold.0965
GO:0051223	regulation of protein transport	BP	7	74	0.955294	1	Nl.chr03.0083;Nl.chr06.0783;Nl.chr06.0819;Nl.chr07.0008;Nl.chr07.1110;Nl.chr11.106;Nl.chr12.354
GO:0017053	transcriptional repressor complex	CC	2	30	0.955257	1	Nl.chr03.1086;Nl.chr13.291
GO:0044093	positive regulation of molecular function	BP	37	300	0.95519	1	Nl.chr01.0793;Nl.chr01.1002;Nl.chr01.1686;Nl.chr02.0065;Nl.chr02.0219;Nl.chr02.0530;Nl.chr02.0549;Nl.chr02.1690;Nl.chr03.0622;Nl.chr03.1287;Nl.chr03.1576;Nl.chr03.1747;Nl.chr04.0189;Nl.chr04.0556;Nl.chr04.1365;Nl.chr05.0337;Nl.chr05.1121;Nl.chr07.0435;Nl.chr07.0919;Nl.chr07.0933;Nl.chr08.016;Nl.chr09.872;Nl.chr10.104;Nl.chr10.695;Nl.chr11.374;Nl.chr12.354;Nl.chr12.491;Nl.chr13.529;Nl.chr14.240;Nl…
GO:0001510	RNA methylation	BP	3	39	0.955174	1	Nl.chr03.0363;Nl.chr04.0063;Nl.chr09.052
GO:0017144	drug metabolic process	BP	5	57	0.955168	1	Nl.chr01.0250;Nl.chr01.0407;Nl.chr07.0961;Nl.chr12.024;Nl.chr12.515
GO:0042273	ribosomal large subunit biogenesis	BP	5	57	0.955168	1	Nl.chr02.1777;Nl.chr03.0275;Nl.chr03.0326;Nl.chr12.166;Nl.chr12.411
GO:0044802	single-organism membrane organization	BP	33	271	0.954905	1	Nl.chr01.0339;Nl.chr01.1277;Nl.chr02.0047;Nl.chr02.0549;Nl.chr02.1221;Nl.chr02.1690;Nl.chr03.0210;Nl.chr03.0630;Nl.chr03.0892;Nl.chr03.1287;Nl.chr03.1531;Nl.chr04.0434;Nl.chr04.0435;Nl.chr04.0972;Nl.chr04.1138;Nl.chr05.0245;Nl.chr05.0728;Nl.chr05.0873;Nl.chr05.1290;Nl.chr06.0725;Nl.chr06.0819;Nl.chr06.1013;Nl.chr07.0690;Nl.chr07.1144;Nl.chr10.603;Nl.chr11.106;Nl.chr12.390;Nl.chr12.562;Nl.chr13.25…
GO:0090174	organelle membrane fusion	BP	8	82	0.954269	1	Nl.chr01.1277;Nl.chr02.1221;Nl.chr03.0892;Nl.chr03.1287;Nl.chr04.0972;Nl.chr07.0690;Nl.chr12.562;Nl.chr13.379
GO:0030490	maturation of SSU-rRNA	BP	4	48	0.954255	1	Nl.chr01.1134;Nl.chr03.1183;Nl.chr07.0094;Nl.chr10.777
GO:0051051	negative regulation of transport	BP	4	48	0.954255	1	Nl.chr01.0550;Nl.chr02.0355;Nl.chr11.106;Nl.scaffold.0036
GO:0052548	regulation of endopeptidase activity	BP	4	48	0.954255	1	Nl.chr03.0596;Nl.chr07.1110;Nl.chr07.1156;Nl.chr11.374
GO:0099536	synaptic signaling	BP	35	285	0.953813	1	Nl.chr01.0917;Nl.chr01.1228;Nl.chr02.0355;Nl.chr02.0549;Nl.chr02.1041;Nl.chr02.1065;Nl.chr02.1221;Nl.chr03.1531;Nl.chr04.0434;Nl.chr04.0435;Nl.chr04.0972;Nl.chr04.1293;Nl.chr04.1309;Nl.chr04.1365;Nl.chr05.0728;Nl.chr06.0725;Nl.chr07.0690;Nl.chr09.210;Nl.chr10.104;Nl.chr10.633;Nl.chr10.634;Nl.chr11.185;Nl.chr11.746;Nl.chr12.122;Nl.chr13.258;Nl.chr13.379;Nl.chr13.495;Nl.chrX.0286;Nl.chrX.0299;Nl.ch…
GO:0006626	protein targeting to mitochondrion	BP	2	29	0.953568	1	Nl.chr09.257;Nl.scaffold.0360
GO:0018208	peptidyl-proline modification	BP	2	29	0.953568	1	Nl.chr01.0696;Nl.chr01.0698
GO:0032436	positive regulation of proteasomal ubiquitin-dependent protein catabolic process	BP	2	29	0.953568	1	Nl.chr01.0189;Nl.chr06.0263
GO:0050772	positive regulation of axonogenesis	BP	2	29	0.953568	1	Nl.chrX.0847;Nl.chrX.0848
GO:0098562	cytoplasmic side of membrane	CC	4	49	0.953294	1	Nl.chr04.1365;Nl.chr08.016;Nl.chrX.0339;Nl.chrX.1134
GO:0016779	nucleotidyltransferase activity	MF	10	93	0.95323	0.999405	Nl.chr02.0579;Nl.chr02.1690;Nl.chr05.0246;Nl.chr05.1039;Nl.chr06.0861;Nl.chr07.0084;Nl.chr09.529;Nl.chr13.449;Nl.chrX.0625;Nl.chrX.1165
GO:0017016	Ras GTPase binding	MF	12	108	0.953141	0.999405	Nl.chr01.0028;Nl.chr01.1228;Nl.chr02.0549;Nl.chr03.1287;Nl.chr05.0007;Nl.chr05.0226;Nl.chr06.1013;Nl.chr12.122;Nl.chr13.159;Nl.chr14.350;Nl.chrX.0299;Nl.chrX.1089
GO:0007562	eclosion	BP	1	18	0.95278	1	Nl.chr02.1804
GO:0015908	fatty acid transport	BP	1	18	0.95278	1	Nl.chr08.055
GO:0015914	phospholipid transport	BP	1	18	0.95278	1	Nl.chr10.005
GO:0022898	regulation of transmembrane transporter activity	BP	1	18	0.95278	1	Nl.chr10.104
GO:0031440	regulation of mRNA 3'-end processing	BP	1	18	0.95278	1	Nl.chrX.1264
GO:0032409	regulation of transporter activity	BP	1	18	0.95278	1	Nl.chr10.104
GO:0032412	regulation of ion transmembrane transporter activity	BP	1	18	0.95278	1	Nl.chr10.104
GO:0042073	intraciliary transport	BP	1	18	0.95278	1	Nl.chr02.1151
GO:0046364	monosaccharide biosynthetic process	BP	1	18	0.95278	1	Nl.chr11.381
GO:0046668	regulation of retinal cell programmed cell death	BP	1	18	0.95278	1	Nl.chr08.291
GO:0046669	regulation of compound eye retinal cell programmed cell death	BP	1	18	0.95278	1	Nl.chr08.291
GO:0048800	antennal morphogenesis	BP	1	18	0.95278	1	Nl.scaffold.0277
GO:0098840	protein transport along microtubule	BP	1	18	0.95278	1	Nl.chr02.1151
GO:1902593	single-organism nuclear import	BP	6	65	0.952504	1	Nl.chr01.0356;Nl.chr07.1110;Nl.chr08.291;Nl.chr09.763;Nl.chr12.354;Nl.chr13.159
GO:0048029	monosaccharide binding	MF	1	17	0.952317	0.999405	Nl.chr04.0060
GO:1901682	sulfur compound transmembrane transporter activity	MF	1	17	0.952317	0.999405	Nl.chr09.084
GO:0007268	synaptic transmission	BP	35	284	0.951377	1	Nl.chr01.0917;Nl.chr01.1228;Nl.chr02.0355;Nl.chr02.0549;Nl.chr02.1041;Nl.chr02.1065;Nl.chr02.1221;Nl.chr03.1531;Nl.chr04.0434;Nl.chr04.0435;Nl.chr04.0972;Nl.chr04.1293;Nl.chr04.1309;Nl.chr04.1365;Nl.chr05.0728;Nl.chr06.0725;Nl.chr07.0690;Nl.chr09.210;Nl.chr10.104;Nl.chr10.633;Nl.chr10.634;Nl.chr11.185;Nl.chr11.746;Nl.chr12.122;Nl.chr13.258;Nl.chr13.379;Nl.chr13.495;Nl.chrX.0286;Nl.chrX.0299;Nl.ch…
GO:0099537	trans-synaptic signaling	BP	35	284	0.951377	1	Nl.chr01.0917;Nl.chr01.1228;Nl.chr02.0355;Nl.chr02.0549;Nl.chr02.1041;Nl.chr02.1065;Nl.chr02.1221;Nl.chr03.1531;Nl.chr04.0434;Nl.chr04.0435;Nl.chr04.0972;Nl.chr04.1293;Nl.chr04.1309;Nl.chr04.1365;Nl.chr05.0728;Nl.chr06.0725;Nl.chr07.0690;Nl.chr09.210;Nl.chr10.104;Nl.chr10.633;Nl.chr10.634;Nl.chr11.185;Nl.chr11.746;Nl.chr12.122;Nl.chr13.258;Nl.chr13.379;Nl.chr13.495;Nl.chrX.0286;Nl.chrX.0299;Nl.ch…
GO:0004177	aminopeptidase activity	MF	4	45	0.951036	0.999405	Nl.chr02.1415;Nl.chr09.207;Nl.chr09.889;Nl.chr09.890
GO:0003779	actin binding	MF	17	144	0.951002	0.999405	Nl.chr03.0775;Nl.chr03.1840;Nl.chr06.0357;Nl.chr06.0358;Nl.chr06.0359;Nl.chr06.0670;Nl.chr07.0784;Nl.chr08.468;Nl.chr10.172;Nl.chr11.337;Nl.chr11.604;Nl.chr13.523;Nl.chr14.350;Nl.chrX.0091;Nl.chrX.0673;Nl.chrX.0975;Nl.chrX.1414
GO:0030163	protein catabolic process	BP	44	348	0.950543	1	Nl.chr01.0189;Nl.chr01.0427;Nl.chr01.0542;Nl.chr01.1269;Nl.chr01.1651;Nl.chr02.0093;Nl.chr02.0098;Nl.chr02.0347;Nl.chr02.1612;Nl.chr03.0209;Nl.chr03.0382;Nl.chr03.1106;Nl.chr04.0783;Nl.chr04.1054;Nl.chr04.1270;Nl.chr05.0007;Nl.chr05.0068;Nl.chr05.0132;Nl.chr05.0481;Nl.chr05.0940;Nl.chr06.0263;Nl.chr06.0740;Nl.chr06.0949;Nl.chr06.1013;Nl.chr07.0458;Nl.chr07.0919;Nl.chr07.1110;Nl.chr09.625;Nl.chr09…
GO:0048488	synaptic vesicle endocytosis	BP	5	56	0.950152	1	Nl.chr01.1228;Nl.chr03.1546;Nl.chr04.0972;Nl.chr05.0728;Nl.chr13.258
GO:0006898	receptor-mediated endocytosis	BP	8	81	0.949955	1	Nl.chr01.1228;Nl.chr02.0098;Nl.chr03.1546;Nl.chr04.0972;Nl.chr05.0728;Nl.chr12.026;Nl.chr13.258;Nl.scaffold.1021
GO:0007043	cell-cell junction assembly	BP	8	81	0.949955	1	Nl.chr01.0164;Nl.chr01.0988;Nl.chr04.1215;Nl.chr04.1365;Nl.chr05.0191;Nl.chr09.169;Nl.chr12.470;Nl.scaffold.1001
GO:0009306	protein secretion	BP	8	81	0.949955	1	Nl.chr01.0577;Nl.chr02.1487;Nl.chr03.0083;Nl.chr03.1131;Nl.chr03.1223;Nl.chr06.0783;Nl.chr06.0819;Nl.chr10.603
GO:0050906	detection of stimulus involved in sensory perception	BP	8	81	0.949955	1	Nl.chr01.0165;Nl.chr02.1001;Nl.chr03.0065;Nl.chr07.0690;Nl.chr09.763;Nl.chr12.420;Nl.chr13.146;Nl.chrX.0213
GO:0030515	snoRNA binding	MF	2	27	0.949954	0.999405	Nl.chr07.0094;Nl.chrY.157
GO:0017038	protein import	BP	9	89	0.949616	1	Nl.chr01.0356;Nl.chr04.1080;Nl.chr07.1110;Nl.chr08.291;Nl.chr09.257;Nl.chr09.763;Nl.chr12.354;Nl.chr13.159;Nl.scaffold.0360
GO:0005747	mitochondrial respiratory chain complex I	CC	3	39	0.949548	1	Nl.chr01.0250;Nl.chr12.024;Nl.scaffold.0073
GO:0030964	NADH dehydrogenase complex	CC	3	39	0.949548	1	Nl.chr01.0250;Nl.chr12.024;Nl.scaffold.0073
GO:0031968	organelle outer membrane	CC	3	39	0.949548	1	Nl.chr03.0630;Nl.chr03.1050;Nl.chr07.0813
GO:0045179	apical cortex	CC	3	39	0.949548	1	Nl.chr01.0164;Nl.chr04.1092;Nl.chr12.459
GO:0045271	respiratory chain complex I	CC	3	39	0.949548	1	Nl.chr01.0250;Nl.chr12.024;Nl.scaffold.0073
GO:0040017	positive regulation of locomotion	BP	3	38	0.949219	1	Nl.chr04.0783;Nl.chr11.431;Nl.chrX.1161
GO:0015078	hydrogen ion transmembrane transporter activity	MF	7	69	0.949168	0.999405	Nl.chr01.1215;Nl.chr02.1487;Nl.chr03.1535;Nl.chr04.0229;Nl.chr07.0961;Nl.chr11.391;Nl.chr11.438
GO:0000407	pre-autophagosomal structure	CC	1	18	0.949016	1	Nl.scaffold.0716
GO:0005778	peroxisomal membrane	CC	1	18	0.949016	1	Nl.chr04.1080
GO:0030660	Golgi-associated vesicle membrane	CC	1	18	0.949016	1	Nl.chr12.565
GO:0031903	microbody membrane	CC	1	18	0.949016	1	Nl.chr04.1080
GO:0006417	regulation of translation	BP	14	128	0.948898	1	Nl.chr01.0435;Nl.chr01.1016;Nl.chr03.0127;Nl.chr03.0997;Nl.chr04.0125;Nl.chr05.1216;Nl.chr06.0540;Nl.chr06.0595;Nl.chr06.0846;Nl.chr09.118;Nl.chr09.540;Nl.chr09.882;Nl.chr11.398;Nl.chr14.339
GO:0016441	posttranscriptional gene silencing	BP	4	47	0.948739	1	Nl.chr01.1016;Nl.chr04.1243;Nl.chr05.0093;Nl.chr11.398
GO:0032940	secretion by cell	BP	28	232	0.947869	1	Nl.chr01.0550;Nl.chr01.0577;Nl.chr01.0917;Nl.chr01.1228;Nl.chr02.0355;Nl.chr02.0549;Nl.chr02.1221;Nl.chr02.1487;Nl.chr03.0083;Nl.chr03.0775;Nl.chr03.1131;Nl.chr03.1223;Nl.chr03.2003;Nl.chr04.0972;Nl.chr04.1293;Nl.chr06.0582;Nl.chr06.0783;Nl.chr06.0819;Nl.chr07.0060;Nl.chr07.0690;Nl.chr09.601;Nl.chr10.603;Nl.chr13.379;Nl.chr13.495;Nl.chrX.0299;Nl.chrX.0547;Nl.chrX.0944;Nl.scaffold.0036
GO:0051336	regulation of hydrolase activity	BP	28	232	0.947869	1	Nl.chr01.0164;Nl.chr01.0594;Nl.chr01.1686;Nl.chr02.0065;Nl.chr02.0219;Nl.chr02.0530;Nl.chr02.0549;Nl.chr02.1690;Nl.chr03.0596;Nl.chr03.1287;Nl.chr04.0105;Nl.chr05.1121;Nl.chr07.0008;Nl.chr07.0933;Nl.chr07.1105;Nl.chr07.1110;Nl.chr07.1156;Nl.chr08.016;Nl.chr10.104;Nl.chr11.374;Nl.chr12.491;Nl.chrX.0487;Nl.chrX.0847;Nl.chrX.0848;Nl.chrX.0923;Nl.chrX.0925;Nl.chrX.1174;Nl.scaffold.0533
GO:0046903	secretion	BP	32	261	0.947821	1	Nl.chr01.0550;Nl.chr01.0577;Nl.chr01.0917;Nl.chr01.1228;Nl.chr02.0355;Nl.chr02.0549;Nl.chr02.1221;Nl.chr02.1487;Nl.chr03.0083;Nl.chr03.0775;Nl.chr03.1131;Nl.chr03.1223;Nl.chr03.2003;Nl.chr04.0972;Nl.chr04.1293;Nl.chr06.0582;Nl.chr06.0783;Nl.chr06.0819;Nl.chr07.0060;Nl.chr07.0690;Nl.chr08.055;Nl.chr09.601;Nl.chr10.603;Nl.chr10.634;Nl.chr12.307;Nl.chr12.420;Nl.chr13.379;Nl.chr13.495;Nl.chrX.0299;Nl…
GO:0006606	protein import into nucleus	BP	6	64	0.947549	1	Nl.chr01.0356;Nl.chr07.1110;Nl.chr08.291;Nl.chr09.763;Nl.chr12.354;Nl.chr13.159
GO:0044744	protein targeting to nucleus	BP	6	64	0.947549	1	Nl.chr01.0356;Nl.chr07.1110;Nl.chr08.291;Nl.chr09.763;Nl.chr12.354;Nl.chr13.159
GO:0048592	eye morphogenesis	BP	39	311	0.947151	1	Nl.chr01.0339;Nl.chr01.1544;Nl.chr02.0125;Nl.chr02.1009;Nl.chr02.1082;Nl.chr03.0643;Nl.chr03.1593;Nl.chr03.1958;Nl.chr04.0121;Nl.chr04.0783;Nl.chr04.0999;Nl.chr04.1041;Nl.chr04.1228;Nl.chr04.1240;Nl.chr05.0191;Nl.chr05.1061;Nl.chr05.1241;Nl.chr06.0371;Nl.chr06.0773;Nl.chr07.0114;Nl.chr07.0813;Nl.chr08.291;Nl.chr09.413;Nl.chr09.926;Nl.chr10.076;Nl.chr10.521;Nl.chr11.377;Nl.chr12.382;Nl.chr13.394;N…
GO:0019904	protein domain specific binding	MF	9	84	0.947006	0.999405	Nl.chr02.0098;Nl.chr02.0505;Nl.chr02.1690;Nl.chr03.1288;Nl.chr04.0899;Nl.chr09.087;Nl.chr12.526;Nl.chrX.0196;Nl.chrY.203
GO:0007157	heterophilic cell-cell adhesion via plasma membrane cell adhesion molecules	BP	2	28	0.946568	1	Nl.chr04.1240;Nl.chr07.0228
GO:0019751	polyol metabolic process	BP	2	28	0.946568	1	Nl.chr03.0980;Nl.chr03.1006
GO:0035967	cellular response to topologically incorrect protein	BP	2	28	0.946568	1	Nl.chr01.0499;Nl.chr11.280
GO:0046666	retinal cell programmed cell death	BP	2	28	0.946568	1	Nl.chr08.291;Nl.scaffold.0277
GO:0051491	positive regulation of filopodium assembly	BP	2	28	0.946568	1	Nl.chr07.0435;Nl.chr12.117
GO:0031344	regulation of cell projection organization	BP	17	150	0.945856	1	Nl.chr01.1665;Nl.chr03.0083;Nl.chr04.1087;Nl.chr04.1088;Nl.chr04.1089;Nl.chr06.0459;Nl.chr07.0435;Nl.chr07.0862;Nl.chr07.1027;Nl.chr07.1028;Nl.chr07.1029;Nl.chr12.117;Nl.chr13.529;Nl.chr14.077;Nl.chrX.0487;Nl.chrX.0847;Nl.chrX.0848
GO:0006888	ER to Golgi vesicle-mediated transport	BP	5	55	0.944631	1	Nl.chr03.0892;Nl.chr03.1131;Nl.chr05.1009;Nl.chr06.1013;Nl.scaffold.0045
GO:0012506	vesicle membrane	CC	6	65	0.944622	1	Nl.chr03.0892;Nl.chr04.0972;Nl.chr07.0060;Nl.chr10.603;Nl.chr12.565;Nl.chrX.0299
GO:0030133	transport vesicle	CC	9	90	0.944522	1	Nl.chr03.0892;Nl.chr04.0972;Nl.chr05.0393;Nl.chr05.1009;Nl.chr10.603;Nl.chr13.379;Nl.chr13.495;Nl.chrX.0299;Nl.scaffold.0045
GO:0099503	secretory vesicle	CC	9	90	0.944522	1	Nl.chr03.2003;Nl.chr04.0972;Nl.chr05.0393;Nl.chr07.0060;Nl.chr09.601;Nl.chr10.603;Nl.chr13.379;Nl.chr13.495;Nl.chrX.0299
GO:0005096	GTPase activator activity	MF	10	91	0.944333	0.999255	Nl.chr01.1686;Nl.chr02.0530;Nl.chr02.0549;Nl.chr03.1287;Nl.chr05.1121;Nl.chr07.0933;Nl.chr08.016;Nl.chr12.491;Nl.chrX.0487;Nl.scaffold.0533
GO:0001816	cytokine production	BP	1	17	0.944041	1	Nl.chrX.0925
GO:0006879	cellular iron ion homeostasis	BP	1	17	0.944041	1	Nl.chr03.0274
GO:0015012	heparan sulfate proteoglycan biosynthetic process	BP	1	17	0.944041	1	Nl.chr03.1546
GO:0015909	long-chain fatty acid transport	BP	1	17	0.944041	1	Nl.chr08.055
GO:0030201	heparan sulfate proteoglycan metabolic process	BP	1	17	0.944041	1	Nl.chr03.1546
GO:0031167	rRNA methylation	BP	1	17	0.944041	1	Nl.chr03.0363
GO:0032007	negative regulation of TOR signaling	BP	1	17	0.944041	1	Nl.chr01.0328
GO:0051091	positive regulation of sequence-specific DNA binding transcription factor activity	BP	1	17	0.944041	1	Nl.chr14.240
GO:0051642	centrosome localization	BP	1	17	0.944041	1	Nl.chr06.0679
GO:0072348	sulfur compound transport	BP	1	17	0.944041	1	Nl.chr09.084
GO:1901068	guanosine-containing compound metabolic process	BP	1	17	0.944041	1	Nl.chr13.242
GO:1903036	positive regulation of response to wounding	BP	1	17	0.944041	1	Nl.chr01.0442
GO:0048749	compound eye development	BP	45	352	0.943037	1	Nl.chr01.0339;Nl.chr01.1544;Nl.chr02.0125;Nl.chr02.0572;Nl.chr02.1009;Nl.chr02.1082;Nl.chr03.0643;Nl.chr03.1593;Nl.chr03.1958;Nl.chr04.0121;Nl.chr04.0999;Nl.chr04.1041;Nl.chr04.1087;Nl.chr04.1088;Nl.chr04.1089;Nl.chr04.1228;Nl.chr04.1240;Nl.chr05.0191;Nl.chr05.1061;Nl.chr05.1241;Nl.chr06.0371;Nl.chr06.0773;Nl.chr07.0114;Nl.chr07.0813;Nl.chr08.291;Nl.chr09.036;Nl.chr09.413;Nl.chr09.926;Nl.chr10.07…
GO:0000030	mannosyltransferase activity	MF	1	16	0.94296	0.998669	Nl.chr05.0054
GO:0008239	dipeptidyl-peptidase activity	MF	1	16	0.94296	0.998669	Nl.chr02.1415
GO:0016866	intramolecular transferase activity	MF	1	16	0.94296	0.998669	Nl.chr05.0860
GO:0031369	translation initiation factor binding	MF	1	16	0.94296	0.998669	Nl.chr03.0127
GO:0044433	cytoplasmic vesicle part	CC	7	73	0.942203	1	Nl.chr03.0892;Nl.chr03.2003;Nl.chr04.0972;Nl.chr07.0060;Nl.chr10.603;Nl.chr12.565;Nl.chrX.0299
GO:0004383	guanylate cyclase activity	MF	2	26	0.941992	0.998669	Nl.chr02.1369;Nl.chr04.0700
GO:0005254	chloride channel activity	MF	2	26	0.941992	0.998669	Nl.chr02.1305;Nl.chrX.0263
GO:0019905	syntaxin binding	MF	2	26	0.941992	0.998669	Nl.chr02.1221;Nl.chr04.0972
GO:0051959	dynein light intermediate chain binding	MF	2	26	0.941992	0.998669	Nl.chr07.0998;Nl.chrX.1368
GO:0043069	negative regulation of programmed cell death	BP	11	103	0.941536	1	Nl.chr01.0283;Nl.chr03.0622;Nl.chr04.0556;Nl.chr04.0783;Nl.chr06.0773;Nl.chr07.1110;Nl.chr08.291;Nl.chr12.507;Nl.chr13.291;Nl.chrX.0979;Nl.chrX.1064
GO:0070647	protein modification by small protein conjugation or removal	BP	41	323	0.941245	1	Nl.chr01.0019;Nl.chr01.0189;Nl.chr01.0829;Nl.chr01.1016;Nl.chr01.1269;Nl.chr02.0098;Nl.chr02.1167;Nl.chr03.0014;Nl.chr03.0209;Nl.chr03.1106;Nl.chr03.1490;Nl.chr03.1498;Nl.chr03.1543;Nl.chr04.1062;Nl.chr04.1080;Nl.chr05.0007;Nl.chr05.0520;Nl.chr05.1241;Nl.chr06.0263;Nl.chr06.0484;Nl.chr06.0740;Nl.chr06.1013;Nl.chr07.0458;Nl.chr07.0919;Nl.chr07.1110;Nl.chr08.476;Nl.chr10.003;Nl.chr10.038;Nl.chr10.5…
GO:0070085	glycosylation	BP	14	126	0.940968	1	Nl.chr01.0290;Nl.chr01.0913;Nl.chr01.1025;Nl.chr01.1368;Nl.chr04.0627;Nl.chr04.1002;Nl.chr05.0014;Nl.chr05.0054;Nl.chr07.0134;Nl.chr12.247;Nl.chr13.420;Nl.chr14.077;Nl.chrX.0522;Nl.scaffold.1071
GO:0090501	RNA phosphodiester bond hydrolysis	BP	7	71	0.940775	1	Nl.chr01.0669;Nl.chr03.0866;Nl.chr05.0474;Nl.chr05.0557;Nl.chr07.0094;Nl.chr10.744;Nl.chr10.777
GO:0007423	sensory organ development	BP	61	463	0.940338	1	Nl.chr01.0339;Nl.chr01.1544;Nl.chr02.0125;Nl.chr02.0509;Nl.chr02.0572;Nl.chr02.0798;Nl.chr02.1009;Nl.chr02.1043;Nl.chr02.1082;Nl.chr02.1602;Nl.chr03.0643;Nl.chr03.1519;Nl.chr03.1593;Nl.chr03.1958;Nl.chr04.0121;Nl.chr04.0783;Nl.chr04.0999;Nl.chr04.1041;Nl.chr04.1087;Nl.chr04.1088;Nl.chr04.1089;Nl.chr04.1228;Nl.chr04.1240;Nl.chr05.0191;Nl.chr05.1061;Nl.chr05.1241;Nl.chr06.0017;Nl.chr06.0371;Nl.chr0…
GO:0008358	maternal determination of anterior/posterior axis, embryo	BP	9	87	0.940272	1	Nl.chr04.0972;Nl.chr04.1243;Nl.chr05.0191;Nl.chr07.0813;Nl.chr09.118;Nl.chr10.761;Nl.chr14.281;Nl.chrX.1414;Nl.scaffold.0277
GO:0007015	actin filament organization	BP	16	141	0.940266	1	Nl.chr02.1688;Nl.chr03.0775;Nl.chr03.1608;Nl.chr04.1365;Nl.chr06.0679;Nl.chr07.0435;Nl.chr07.0998;Nl.chr08.468;Nl.chr10.172;Nl.chr11.604;Nl.chr13.394;Nl.chr13.395;Nl.chr14.281;Nl.chrX.0091;Nl.chrX.0975;Nl.scaffold.0277
GO:0007635	chemosensory behavior	BP	8	79	0.940228	1	Nl.chr05.1257;Nl.chr07.0997;Nl.chr11.086;Nl.chr12.382;Nl.chr13.495;Nl.chrX.0213;Nl.chrX.0959;Nl.chrX.0960
GO:0030258	lipid modification	BP	8	79	0.940228	1	Nl.chr01.0407;Nl.chr03.0210;Nl.chr05.0028;Nl.chr06.0481;Nl.chr06.0783;Nl.chr10.104;Nl.chr12.515;Nl.scaffold.0716
GO:1902555	endoribonuclease complex	CC	1	17	0.939836	1	Nl.chr03.0866
GO:0048522	positive regulation of cellular process	BP	175	1236	0.939659	1	Nl.chr01.0022;Nl.chr01.0189;Nl.chr01.0234;Nl.chr01.0303;Nl.chr01.0339;Nl.chr01.0550;Nl.chr01.0793;Nl.chr01.1002;Nl.chr01.1016;Nl.chr01.1228;Nl.chr01.1234;Nl.chr01.1269;Nl.chr01.1544;Nl.chr01.1617;Nl.chr02.0297;Nl.chr02.0361;Nl.chr02.0505;Nl.chr02.0549;Nl.chr02.0647;Nl.chr02.1043;Nl.chr02.1080;Nl.chr02.1167;Nl.chr02.1212;Nl.chr02.1429;Nl.chr02.1664;Nl.chr02.1688;Nl.chr02.1690;Nl.chr03.0083;Nl.chr0…
GO:0031325	positive regulation of cellular metabolic process	BP	93	683	0.939607	1	Nl.chr01.0022;Nl.chr01.0189;Nl.chr01.0339;Nl.chr01.0793;Nl.chr01.1002;Nl.chr01.1544;Nl.chr02.0361;Nl.chr02.0505;Nl.chr02.1080;Nl.chr02.1429;Nl.chr02.1690;Nl.chr03.0217;Nl.chr03.0622;Nl.chr03.0676;Nl.chr03.0997;Nl.chr03.1608;Nl.chr04.0121;Nl.chr04.0189;Nl.chr04.0556;Nl.chr04.0682;Nl.chr04.0783;Nl.chr04.0821;Nl.chr04.1041;Nl.chr04.1318;Nl.chr04.1365;Nl.chr05.0246;Nl.chr05.0337;Nl.chr05.1061;Nl.chr0…
GO:0098800	inner mitochondrial membrane protein complex	CC	10	97	0.939354	1	Nl.chr01.0250;Nl.chr01.1215;Nl.chr03.1535;Nl.chr04.0229;Nl.chr07.0961;Nl.chr09.257;Nl.chr11.438;Nl.chr12.024;Nl.scaffold.0073;Nl.scaffold.0360
GO:0031503	protein complex localization	BP	2	27	0.938569	1	Nl.chr02.1151;Nl.chr11.280
GO:0045807	positive regulation of endocytosis	BP	2	27	0.938569	1	Nl.chr01.1228;Nl.chr05.0728
GO:0046667	compound eye retinal cell programmed cell death	BP	2	27	0.938569	1	Nl.chr08.291;Nl.scaffold.0277
GO:1903034	regulation of response to wounding	BP	2	27	0.938569	1	Nl.chr01.0339;Nl.chr01.0442
GO:0035315	hair cell differentiation	BP	5	54	0.938564	1	Nl.chr03.1593;Nl.chr04.1240;Nl.chr06.0371;Nl.chrX.0408;Nl.chrX.0532
GO:0004872	receptor activity	MF	63	453	0.938358	0.998669	Nl.chr01.0165;Nl.chr01.0550;Nl.chr01.0934;Nl.chr01.1132;Nl.chr01.1357;Nl.chr02.0352;Nl.chr02.0571;Nl.chr02.1065;Nl.chr02.1191;Nl.chr02.1305;Nl.chr03.0163;Nl.chr03.0323;Nl.chr03.0357;Nl.chr03.0405;Nl.chr03.0619;Nl.chr03.0640;Nl.chr03.1030;Nl.chr03.1334;Nl.chr04.0152;Nl.chr04.0700;Nl.chr04.0899;Nl.chr04.1215;Nl.chr04.1293;Nl.chr04.1309;Nl.chr04.1335;Nl.chr04.1336;Nl.chr05.0981;Nl.chr05.1047;Nl.chr0…
GO:0060089	molecular transducer activity	MF	63	453	0.938358	0.998669	Nl.chr01.0165;Nl.chr01.0550;Nl.chr01.0934;Nl.chr01.1132;Nl.chr01.1357;Nl.chr02.0352;Nl.chr02.0571;Nl.chr02.1065;Nl.chr02.1191;Nl.chr02.1305;Nl.chr03.0163;Nl.chr03.0323;Nl.chr03.0357;Nl.chr03.0405;Nl.chr03.0619;Nl.chr03.0640;Nl.chr03.1030;Nl.chr03.1334;Nl.chr04.0152;Nl.chr04.0700;Nl.chr04.0899;Nl.chr04.1215;Nl.chr04.1293;Nl.chr04.1309;Nl.chr04.1335;Nl.chr04.1336;Nl.chr05.0981;Nl.chr05.1047;Nl.chr0…
GO:0009893	positive regulation of metabolic process	BP	119	859	0.93832	1	Nl.chr01.0022;Nl.chr01.0189;Nl.chr01.0234;Nl.chr01.0339;Nl.chr01.0793;Nl.chr01.1002;Nl.chr01.1016;Nl.chr01.1544;Nl.chr01.1686;Nl.chr02.0065;Nl.chr02.0219;Nl.chr02.0361;Nl.chr02.0505;Nl.chr02.0530;Nl.chr02.0549;Nl.chr02.1080;Nl.chr02.1429;Nl.chr02.1612;Nl.chr02.1690;Nl.chr03.0217;Nl.chr03.0622;Nl.chr03.0676;Nl.chr03.0997;Nl.chr03.1287;Nl.chr03.1576;Nl.chr03.1608;Nl.chr03.1747;Nl.chr04.0121;Nl.chr0…
GO:0006461	protein complex assembly	BP	50	385	0.937315	1	Nl.chr01.0019;Nl.chr01.0437;Nl.chr01.0550;Nl.chr01.0836;Nl.chr01.1586;Nl.chr02.0505;Nl.chr02.0877;Nl.chr02.1003;Nl.chr02.1688;Nl.chr03.0099;Nl.chr03.0208;Nl.chr03.0493;Nl.chr03.0622;Nl.chr03.1281;Nl.chr03.1608;Nl.chr03.1653;Nl.chr03.1972;Nl.chr04.0229;Nl.chr04.0248;Nl.chr04.0783;Nl.chr05.0063;Nl.chr05.0153;Nl.chr05.0441;Nl.chr05.1142;Nl.chr05.1241;Nl.chr06.0679;Nl.chr06.0819;Nl.chr06.0845;Nl.chr0…
GO:0070271	protein complex biogenesis	BP	50	385	0.937315	1	Nl.chr01.0019;Nl.chr01.0437;Nl.chr01.0550;Nl.chr01.0836;Nl.chr01.1586;Nl.chr02.0505;Nl.chr02.0877;Nl.chr02.1003;Nl.chr02.1688;Nl.chr03.0099;Nl.chr03.0208;Nl.chr03.0493;Nl.chr03.0622;Nl.chr03.1281;Nl.chr03.1608;Nl.chr03.1653;Nl.chr03.1972;Nl.chr04.0229;Nl.chr04.0248;Nl.chr04.0783;Nl.chr05.0063;Nl.chr05.0153;Nl.chr05.0441;Nl.chr05.1142;Nl.chr05.1241;Nl.chr06.0679;Nl.chr06.0819;Nl.chr06.0845;Nl.chr0…
GO:0043603	cellular amide metabolic process	BP	69	517	0.936963	1	Nl.chr01.0435;Nl.chr01.0499;Nl.chr01.0843;Nl.chr01.1016;Nl.chr01.1134;Nl.chr01.1635;Nl.chr02.0571;Nl.chr02.0572;Nl.chr02.1227;Nl.chr02.1606;Nl.chr03.0127;Nl.chr03.0275;Nl.chr03.0326;Nl.chr03.0596;Nl.chr03.0997;Nl.chr03.1582;Nl.chr03.1608;Nl.chr03.1747;Nl.chr03.1802;Nl.chr03.1975;Nl.chr03.2003;Nl.chr04.0048;Nl.chr04.0125;Nl.chr04.0461;Nl.chr04.1098;Nl.chr04.1318;Nl.chr05.0817;Nl.chr05.0946;Nl.chr0…
GO:0055082	cellular chemical homeostasis	BP	14	125	0.936622	1	Nl.chr02.0352;Nl.chr02.1301;Nl.chr03.0274;Nl.chr03.1925;Nl.chr04.0060;Nl.chr06.0725;Nl.chr07.0690;Nl.chr10.104;Nl.chr10.633;Nl.chr11.391;Nl.chr12.420;Nl.chr13.291;Nl.chrX.0213;Nl.chrX.0944
GO:0060548	negative regulation of cell death	BP	14	125	0.936622	1	Nl.chr01.0283;Nl.chr03.0622;Nl.chr04.0556;Nl.chr04.0783;Nl.chr06.0773;Nl.chr07.0919;Nl.chr07.1110;Nl.chr08.291;Nl.chr12.354;Nl.chr12.507;Nl.chr13.291;Nl.chrX.0979;Nl.chrX.1064;Nl.scaffold.0562
GO:0016579	protein deubiquitination	BP	6	62	0.936228	1	Nl.chr03.1543;Nl.chr04.1062;Nl.chr05.0520;Nl.chrX.1089;Nl.chrX.1090;Nl.scaffold.1091
GO:0003341	cilium movement	BP	4	45	0.935838	1	Nl.chr02.0681;Nl.chr03.1281;Nl.chr05.0975;Nl.chr07.0004
GO:0030029	actin filament-based process	BP	40	314	0.935797	1	Nl.chr01.0435;Nl.chr01.0754;Nl.chr02.0571;Nl.chr02.1601;Nl.chr02.1688;Nl.chr03.0775;Nl.chr03.0974;Nl.chr03.1608;Nl.chr03.1802;Nl.chr04.0125;Nl.chr04.0248;Nl.chr04.1365;Nl.chr05.1142;Nl.chr06.0357;Nl.chr06.0358;Nl.chr06.0359;Nl.chr06.0401;Nl.chr06.0679;Nl.chr07.0435;Nl.chr07.0998;Nl.chr08.468;Nl.chr10.172;Nl.chr11.337;Nl.chr11.604;Nl.chr12.117;Nl.chr12.206;Nl.chr12.562;Nl.chr13.381;Nl.chr13.394;Nl…
GO:0048284	organelle fusion	BP	10	94	0.93577	1	Nl.chr01.1277;Nl.chr02.1221;Nl.chr03.0892;Nl.chr03.1287;Nl.chr04.0972;Nl.chr07.0690;Nl.chr12.562;Nl.chr13.379;Nl.chr13.381;Nl.chrX.1165
GO:0044257	cellular protein catabolic process	BP	42	328	0.935351	1	Nl.chr01.0189;Nl.chr01.0427;Nl.chr01.0542;Nl.chr01.1269;Nl.chr01.1651;Nl.chr02.0093;Nl.chr02.0098;Nl.chr02.0347;Nl.chr03.0209;Nl.chr03.0382;Nl.chr03.1106;Nl.chr04.1054;Nl.chr04.1270;Nl.chr05.0007;Nl.chr05.0068;Nl.chr05.0132;Nl.chr05.0481;Nl.chr05.0940;Nl.chr06.0263;Nl.chr06.0740;Nl.chr06.0949;Nl.chr06.1013;Nl.chr07.0458;Nl.chr07.0919;Nl.chr07.1110;Nl.chr09.625;Nl.chr09.687;Nl.chr10.038;Nl.chr10.5…
GO:0007314	oocyte anterior/posterior axis specification	BP	9	86	0.935054	1	Nl.chr04.0972;Nl.chr04.1243;Nl.chr05.0191;Nl.chr07.0813;Nl.chr09.118;Nl.chr10.761;Nl.chr14.281;Nl.chrX.1414;Nl.scaffold.0277
GO:0032273	positive regulation of protein polymerization	BP	3	36	0.935035	1	Nl.chr02.1688;Nl.chr03.1608;Nl.chrX.0091
GO:0035017	cuticle pattern formation	BP	3	36	0.935035	1	Nl.chr04.0899;Nl.chr12.082;Nl.chrX.1425
GO:0045747	positive regulation of Notch signaling pathway	BP	3	36	0.935035	1	Nl.chr02.1080;Nl.chr03.0208;Nl.chr05.1241
GO:0001654	eye development	BP	50	384	0.934608	1	Nl.chr01.0339;Nl.chr01.1544;Nl.chr02.0125;Nl.chr02.0572;Nl.chr02.1009;Nl.chr02.1082;Nl.chr03.0643;Nl.chr03.1593;Nl.chr03.1958;Nl.chr04.0121;Nl.chr04.0783;Nl.chr04.0999;Nl.chr04.1041;Nl.chr04.1087;Nl.chr04.1088;Nl.chr04.1089;Nl.chr04.1228;Nl.chr04.1240;Nl.chr05.0191;Nl.chr05.1061;Nl.chr05.1241;Nl.chr06.0371;Nl.chr06.0773;Nl.chr07.0114;Nl.chr07.0813;Nl.chr07.0836;Nl.chr08.291;Nl.chr09.036;Nl.chr09.…
GO:0001751	compound eye photoreceptor cell differentiation	BP	19	162	0.934467	1	Nl.chr01.0339;Nl.chr01.1544;Nl.chr02.0125;Nl.chr02.1009;Nl.chr02.1082;Nl.chr03.0643;Nl.chr04.1228;Nl.chr05.1241;Nl.chr06.0773;Nl.chr07.0114;Nl.chr07.0813;Nl.chr08.291;Nl.chr09.413;Nl.chr13.394;Nl.chr13.395;Nl.chrX.1414;Nl.scaffold.0092;Nl.scaffold.0093;Nl.scaffold.0277
GO:0031267	small GTPase binding	MF	13	111	0.933849	0.997688	Nl.chr01.0028;Nl.chr01.1228;Nl.chr02.0549;Nl.chr03.1287;Nl.chr05.0007;Nl.chr05.0226;Nl.chr06.1013;Nl.chr12.122;Nl.chr13.159;Nl.chr14.350;Nl.chrX.0299;Nl.chrX.1089;Nl.chrX.1368
GO:0002251	organ or tissue specific immune response	BP	1	16	0.933687	1	Nl.chr13.056
GO:0002385	mucosal immune response	BP	1	16	0.933687	1	Nl.chr13.056
GO:0008299	isoprenoid biosynthetic process	BP	1	16	0.933687	1	Nl.chr09.529
GO:0010591	regulation of lamellipodium assembly	BP	1	16	0.933687	1	Nl.chr07.0435
GO:0030713	ovarian follicle cell stalk formation	BP	1	16	0.933687	1	Nl.scaffold.0277
GO:0045840	positive regulation of mitotic nuclear division	BP	1	16	0.933687	1	Nl.chr04.0125
GO:0046890	regulation of lipid biosynthetic process	BP	1	16	0.933687	1	Nl.chr07.0165
GO:0051224	negative regulation of protein transport	BP	1	16	0.933687	1	Nl.chr11.106
GO:0051785	positive regulation of nuclear division	BP	1	16	0.933687	1	Nl.chr04.0125
GO:0071428	rRNA-containing ribonucleoprotein complex export from nucleus	BP	1	16	0.933687	1	Nl.chr06.0540
GO:1902743	regulation of lamellipodium organization	BP	1	16	0.933687	1	Nl.chr07.0435
GO:1904950	negative regulation of establishment of protein localization	BP	1	16	0.933687	1	Nl.chr11.106
GO:0098772	molecular function regulator	MF	47	345	0.93367	0.997688	Nl.chr01.0793;Nl.chr01.0836;Nl.chr01.1686;Nl.chr02.0065;Nl.chr02.0219;Nl.chr02.0530;Nl.chr02.0549;Nl.chr02.0647;Nl.chr02.1009;Nl.chr03.0354;Nl.chr03.0596;Nl.chr03.0622;Nl.chr03.1255;Nl.chr03.1287;Nl.chr03.1747;Nl.chr03.1980;Nl.chr04.0050;Nl.chr04.0105;Nl.chr04.0234;Nl.chr04.0365;Nl.chr04.0556;Nl.chr04.0998;Nl.chr04.1092;Nl.chr05.0337;Nl.chr05.1121;Nl.chr06.0621;Nl.chr07.0008;Nl.chr07.0919;Nl.chr0…
GO:0004620	phospholipase activity	MF	3	34	0.933638	0.997688	Nl.chr04.0128;Nl.chr05.1009;Nl.chr08.055
GO:0001745	compound eye morphogenesis	BP	37	292	0.933618	1	Nl.chr01.0339;Nl.chr01.1544;Nl.chr02.0125;Nl.chr02.1009;Nl.chr02.1082;Nl.chr03.0643;Nl.chr03.1593;Nl.chr03.1958;Nl.chr04.0121;Nl.chr04.0999;Nl.chr04.1041;Nl.chr04.1228;Nl.chr04.1240;Nl.chr05.0191;Nl.chr05.1061;Nl.chr05.1241;Nl.chr06.0371;Nl.chr06.0773;Nl.chr07.0114;Nl.chr07.0813;Nl.chr08.291;Nl.chr09.413;Nl.chr09.926;Nl.chr10.076;Nl.chr10.521;Nl.chr11.377;Nl.chr12.382;Nl.chr13.394;Nl.chr13.395;Nl…
GO:0030036	actin cytoskeleton organization	BP	38	299	0.933298	1	Nl.chr01.0435;Nl.chr01.0754;Nl.chr02.0571;Nl.chr02.1601;Nl.chr02.1688;Nl.chr03.0775;Nl.chr03.0974;Nl.chr03.1608;Nl.chr04.0125;Nl.chr04.0248;Nl.chr04.1365;Nl.chr05.1142;Nl.chr06.0357;Nl.chr06.0358;Nl.chr06.0359;Nl.chr06.0401;Nl.chr06.0679;Nl.chr07.0435;Nl.chr07.0998;Nl.chr08.468;Nl.chr10.172;Nl.chr11.337;Nl.chr11.604;Nl.chr12.117;Nl.chr12.206;Nl.chr12.562;Nl.chr13.381;Nl.chr13.394;Nl.chr13.395;Nl.…
GO:0048584	positive regulation of response to stimulus	BP	61	460	0.932928	1	Nl.chr01.0022;Nl.chr01.0303;Nl.chr01.0442;Nl.chr01.0550;Nl.chr01.1002;Nl.chr01.1234;Nl.chr01.1269;Nl.chr01.1291;Nl.chr01.1617;Nl.chr01.1728;Nl.chr02.0297;Nl.chr02.0647;Nl.chr02.1043;Nl.chr02.1080;Nl.chr02.1664;Nl.chr02.1690;Nl.chr03.0163;Nl.chr03.0208;Nl.chr03.0676;Nl.chr03.1546;Nl.chr03.1802;Nl.chr04.0121;Nl.chr04.0556;Nl.chr04.0783;Nl.chr04.1092;Nl.chr04.1240;Nl.chr05.1047;Nl.chr05.1241;Nl.chr0…
GO:0016607	nuclear speck	CC	2	27	0.932649	1	Nl.chr02.0361;Nl.chr04.1062
GO:0098852	lytic vacuole membrane	CC	2	27	0.932649	1	Nl.chr07.0060;Nl.chr11.391
GO:0008194	UDP-glycosyltransferase activity	MF	7	66	0.931914	0.997688	Nl.chr01.0127;Nl.chr01.0415;Nl.chr02.1274;Nl.chr03.1546;Nl.chr07.0134;Nl.chr08.303;Nl.chr12.527
GO:0035316	non-sensory hair organization	BP	5	53	0.931905	1	Nl.chr03.1593;Nl.chr04.1240;Nl.chr06.0371;Nl.chrX.0408;Nl.chrX.0532
GO:0000175	3'-5'-exoribonuclease activity	MF	1	15	0.931768	0.997688	Nl.chr10.744
GO:0003756	protein disulfide isomerase activity	MF	1	15	0.931768	0.997688	Nl.chr04.0351
GO:0004702	receptor signaling protein serine/threonine kinase activity	MF	1	15	0.931768	0.997688	Nl.chr10.076
GO:0005310	dicarboxylic acid transmembrane transporter activity	MF	1	15	0.931768	0.997688	Nl.chr09.084
GO:0008649	rRNA methyltransferase activity	MF	1	15	0.931768	0.997688	Nl.chr03.0363
GO:0016864	intramolecular oxidoreductase activity, transposing S-S bonds	MF	1	15	0.931768	0.997688	Nl.chr04.0351
GO:0009100	glycoprotein metabolic process	BP	16	139	0.931697	1	Nl.chr01.0290;Nl.chr01.0913;Nl.chr01.1025;Nl.chr01.1368;Nl.chr03.1546;Nl.chr04.0627;Nl.chr04.1002;Nl.chr05.0014;Nl.chr05.0054;Nl.chr07.0134;Nl.chr08.303;Nl.chr12.247;Nl.chr13.420;Nl.chr14.077;Nl.chrX.0522;Nl.scaffold.1071
GO:0051247	positive regulation of protein metabolic process	BP	36	284	0.930736	1	Nl.chr01.0022;Nl.chr01.0189;Nl.chr01.0793;Nl.chr01.1002;Nl.chr02.0505;Nl.chr02.1080;Nl.chr02.1612;Nl.chr03.0622;Nl.chr03.0997;Nl.chr04.0121;Nl.chr04.0556;Nl.chr04.0783;Nl.chr04.1365;Nl.chr05.0337;Nl.chr05.1216;Nl.chr06.0263;Nl.chr06.0294;Nl.chr06.0975;Nl.chr07.0435;Nl.chr07.0919;Nl.chr07.1027;Nl.chr07.1028;Nl.chr07.1029;Nl.chr08.291;Nl.chr09.118;Nl.chr09.872;Nl.chr09.882;Nl.chr10.695;Nl.chr11.374…
GO:0042051	compound eye photoreceptor development	BP	10	93	0.930437	1	Nl.chr01.0339;Nl.chr02.0125;Nl.chr02.1082;Nl.chr04.1228;Nl.chr05.1241;Nl.chr07.0114;Nl.chr07.0813;Nl.chrX.1414;Nl.scaffold.0092;Nl.scaffold.0093
GO:0000790	nuclear chromatin	CC	12	111	0.930158	1	Nl.chr01.1544;Nl.chr02.1421;Nl.chr05.0153;Nl.chr05.1253;Nl.chr06.0800;Nl.chr07.0029;Nl.chr07.0030;Nl.chr11.374;Nl.chr13.291;Nl.chr13.420;Nl.chrX.0438;Nl.chrX.1355
GO:0031253	cell projection membrane	CC	5	54	0.929825	1	Nl.chr01.0323;Nl.chr03.0065;Nl.chr12.420;Nl.chr13.146;Nl.chrX.0213
GO:0042274	ribosomal small subunit biogenesis	BP	6	61	0.92979	1	Nl.chr01.1134;Nl.chr03.1183;Nl.chr05.1200;Nl.chr06.0540;Nl.chr07.0094;Nl.chr10.777
GO:0090596	sensory organ morphogenesis	BP	40	312	0.929619	1	Nl.chr01.0339;Nl.chr01.1544;Nl.chr02.0125;Nl.chr02.1009;Nl.chr02.1082;Nl.chr03.0643;Nl.chr03.1593;Nl.chr03.1958;Nl.chr04.0121;Nl.chr04.0783;Nl.chr04.0999;Nl.chr04.1041;Nl.chr04.1228;Nl.chr04.1240;Nl.chr05.0191;Nl.chr05.1061;Nl.chr05.1241;Nl.chr06.0371;Nl.chr06.0773;Nl.chr07.0114;Nl.chr07.0813;Nl.chr08.291;Nl.chr09.413;Nl.chr09.926;Nl.chr10.076;Nl.chr10.521;Nl.chr11.377;Nl.chr12.382;Nl.chr13.291;N…
GO:0000413	protein peptidyl-prolyl isomerization	BP	2	26	0.929441	1	Nl.chr01.0696;Nl.chr01.0698
GO:0006081	cellular aldehyde metabolic process	BP	2	26	0.929441	1	Nl.chr02.0423;Nl.chr12.276
GO:0007271	synaptic transmission, cholinergic	BP	2	26	0.929441	1	Nl.chr02.1065;Nl.chr04.1309
GO:0035195	gene silencing by miRNA	BP	2	26	0.929441	1	Nl.chr01.1016;Nl.chr11.398
GO:0045168	cell-cell signaling involved in cell fate commitment	BP	2	26	0.929441	1	Nl.chr09.179;Nl.scaffold.0277
GO:0051294	establishment of spindle orientation	BP	2	26	0.929441	1	Nl.chr01.1586;Nl.chr06.0679
GO:0090175	regulation of establishment of planar polarity	BP	2	26	0.929441	1	Nl.chr04.1240;Nl.chr12.206
GO:0030864	cortical actin cytoskeleton	CC	1	16	0.929004	1	Nl.chr14.281
GO:0031463	Cul3-RING ubiquitin ligase complex	CC	1	16	0.929004	1	Nl.chr07.0299
GO:0033181	plasma membrane proton-transporting V-type ATPase complex	CC	1	16	0.929004	1	Nl.chr11.391
GO:0044700	single organism signaling	BP	258	1779	0.928398	1	Nl.chr01.0022;Nl.chr01.0165;Nl.chr01.0167;Nl.chr01.0303;Nl.chr01.0328;Nl.chr01.0550;Nl.chr01.0594;Nl.chr01.0917;Nl.chr01.0934;Nl.chr01.1002;Nl.chr01.1016;Nl.chr01.1063;Nl.chr01.1132;Nl.chr01.1228;Nl.chr01.1234;Nl.chr01.1269;Nl.chr01.1434;Nl.chr01.1544;Nl.chr01.1560;Nl.chr01.1617;Nl.chr01.1665;Nl.chr02.0065;Nl.chr02.0098;Nl.chr02.0137;Nl.chr02.0219;Nl.chr02.0297;Nl.chr02.0352;Nl.chr02.0355;Nl.chr0…
GO:0007034	vacuolar transport	BP	4	44	0.928338	1	Nl.chr03.0892;Nl.chr06.0582;Nl.chr12.143;Nl.chr12.526
GO:1902589	single-organism organelle organization	BP	181	1269	0.928004	1	Nl.chr01.0019;Nl.chr01.0328;Nl.chr01.0356;Nl.chr01.0358;Nl.chr01.0435;Nl.chr01.0437;Nl.chr01.0594;Nl.chr01.0754;Nl.chr01.1147;Nl.chr01.1228;Nl.chr01.1269;Nl.chr01.1277;Nl.chr01.1586;Nl.chr01.1685;Nl.chr02.0170;Nl.chr02.0225;Nl.chr02.0361;Nl.chr02.0571;Nl.chr02.0993;Nl.chr02.1069;Nl.chr02.1080;Nl.chr02.1151;Nl.chr02.1212;Nl.chr02.1221;Nl.chr02.1247;Nl.chr02.1351;Nl.chr02.1601;Nl.chr02.1612;Nl.chr0…
GO:0051489	regulation of filopodium assembly	BP	3	35	0.926645	1	Nl.chr07.0435;Nl.chr12.117;Nl.chr14.077
GO:0072553	terminal button organization	BP	3	35	0.926645	1	Nl.chr03.0127;Nl.chr05.0728;Nl.chr13.495
GO:1903008	organelle disassembly	BP	3	35	0.926645	1	Nl.chr01.0328;Nl.chr06.0949;Nl.chr14.281
GO:0070382	exocytic vesicle	CC	6	62	0.926504	1	Nl.chr04.0972;Nl.chr05.0393;Nl.chr10.603;Nl.chr13.379;Nl.chr13.495;Nl.chrX.0299
GO:0004888	transmembrane signaling receptor activity	MF	51	369	0.925493	0.997503	Nl.chr01.0550;Nl.chr01.0934;Nl.chr01.1132;Nl.chr02.0352;Nl.chr02.0571;Nl.chr02.1065;Nl.chr02.1191;Nl.chr02.1305;Nl.chr03.0323;Nl.chr03.0357;Nl.chr03.0405;Nl.chr03.0640;Nl.chr03.1030;Nl.chr03.1334;Nl.chr04.0152;Nl.chr04.0899;Nl.chr04.1293;Nl.chr04.1309;Nl.chr04.1335;Nl.chr04.1336;Nl.chr05.0981;Nl.chr05.1047;Nl.chr05.1090;Nl.chr06.0783;Nl.chr07.0114;Nl.chr09.595;Nl.chr09.763;Nl.chr10.059;Nl.chr10.2…
GO:0003735	structural constituent of ribosome	MF	19	152	0.925245	0.997503	Nl.chr01.0843;Nl.chr01.1134;Nl.chr03.0275;Nl.chr03.0326;Nl.chr04.0048;Nl.chr04.1098;Nl.chr05.1200;Nl.chr06.0540;Nl.chr08.055;Nl.chr08.379;Nl.chr09.577;Nl.chr09.640;Nl.chr09.882;Nl.chr10.777;Nl.chr11.329;Nl.chr12.166;Nl.chr12.411;Nl.chr12.546;Nl.chr13.443
GO:0007316	pole plasm RNA localization	BP	5	52	0.924609	1	Nl.chr04.0972;Nl.chr07.0813;Nl.chr09.118;Nl.chr14.281;Nl.chrX.1414
GO:0019094	pole plasm mRNA localization	BP	5	52	0.924609	1	Nl.chr04.0972;Nl.chr07.0813;Nl.chr09.118;Nl.chr14.281;Nl.chrX.1414
GO:0035317	imaginal disc-derived wing hair organization	BP	5	52	0.924609	1	Nl.chr03.1593;Nl.chr04.1240;Nl.chr06.0371;Nl.chrX.0408;Nl.chrX.0532
GO:0043085	positive regulation of catalytic activity	BP	34	268	0.924559	1	Nl.chr01.0793;Nl.chr01.1002;Nl.chr01.1686;Nl.chr02.0065;Nl.chr02.0219;Nl.chr02.0530;Nl.chr02.0549;Nl.chr02.1690;Nl.chr03.0622;Nl.chr03.1287;Nl.chr03.1576;Nl.chr03.1747;Nl.chr04.0189;Nl.chr04.0556;Nl.chr04.1365;Nl.chr05.0337;Nl.chr05.1121;Nl.chr07.0435;Nl.chr07.0919;Nl.chr07.0933;Nl.chr08.016;Nl.chr09.872;Nl.chr10.104;Nl.chr10.695;Nl.chr11.374;Nl.chr12.354;Nl.chr12.491;Nl.chr13.529;Nl.chrX.0487;Nl…
GO:0032270	positive regulation of cellular protein metabolic process	BP	35	275	0.924188	1	Nl.chr01.0022;Nl.chr01.0189;Nl.chr01.0793;Nl.chr01.1002;Nl.chr02.0505;Nl.chr02.1080;Nl.chr03.0622;Nl.chr03.0997;Nl.chr04.0121;Nl.chr04.0556;Nl.chr04.0783;Nl.chr04.1365;Nl.chr05.0337;Nl.chr05.1216;Nl.chr06.0263;Nl.chr06.0294;Nl.chr06.0975;Nl.chr07.0435;Nl.chr07.0919;Nl.chr07.1027;Nl.chr07.1028;Nl.chr07.1029;Nl.chr08.291;Nl.chr09.118;Nl.chr09.872;Nl.chr09.882;Nl.chr10.695;Nl.chr11.374;Nl.chr11.398;…
GO:0007154	cell communication	BP	266	1829	0.924174	1	Nl.chr01.0022;Nl.chr01.0165;Nl.chr01.0167;Nl.chr01.0303;Nl.chr01.0328;Nl.chr01.0550;Nl.chr01.0594;Nl.chr01.0917;Nl.chr01.0934;Nl.chr01.1002;Nl.chr01.1016;Nl.chr01.1063;Nl.chr01.1132;Nl.chr01.1228;Nl.chr01.1234;Nl.chr01.1269;Nl.chr01.1434;Nl.chr01.1544;Nl.chr01.1560;Nl.chr01.1617;Nl.chr01.1665;Nl.chr02.0065;Nl.chr02.0098;Nl.chr02.0137;Nl.chr02.0219;Nl.chr02.0297;Nl.chr02.0352;Nl.chr02.0355;Nl.chr0…
GO:0044087	regulation of cellular component biogenesis	BP	40	310	0.922965	1	Nl.chr02.0125;Nl.chr02.1041;Nl.chr02.1612;Nl.chr02.1688;Nl.chr03.0059;Nl.chr03.0083;Nl.chr03.0640;Nl.chr03.1608;Nl.chr04.0502;Nl.chr04.0783;Nl.chr04.0972;Nl.chr04.1041;Nl.chr04.1062;Nl.chr04.1365;Nl.chr06.0928;Nl.chr06.0929;Nl.chr07.0435;Nl.chr07.0690;Nl.chr07.0813;Nl.chr08.468;Nl.chr09.039;Nl.chr10.076;Nl.chr10.102;Nl.chr10.172;Nl.chr10.595;Nl.chr12.117;Nl.chr12.122;Nl.chr12.176;Nl.chr12.260;Nl.…
GO:0005798	Golgi-associated vesicle	CC	2	26	0.922956	1	Nl.chr06.0582;Nl.chr12.565
GO:0031519	PcG protein complex	CC	2	26	0.922956	1	Nl.chr05.1226;Nl.chrX.0062
GO:0048786	presynaptic active zone	CC	2	26	0.922956	1	Nl.chr07.0690;Nl.chr13.379
GO:0034212	peptide N-acetyltransferase activity	MF	2	24	0.922319	0.995843	Nl.chr05.0153;Nl.chr11.374
GO:0046915	transition metal ion transmembrane transporter activity	MF	2	24	0.922319	0.995843	Nl.chr03.0274;Nl.chr03.1925
GO:0005244	voltage-gated ion channel activity	MF	5	49	0.921477	0.995843	Nl.chr03.1309;Nl.chr07.0690;Nl.chr09.666;Nl.chrX.0613;Nl.chrX.0615
GO:0022832	voltage-gated channel activity	MF	5	49	0.921477	0.995843	Nl.chr03.1309;Nl.chr07.0690;Nl.chr09.666;Nl.chrX.0613;Nl.chrX.0615
GO:0001817	regulation of cytokine production	BP	1	15	0.921418	1	Nl.chrX.0925
GO:0031507	heterochromatin assembly	BP	1	15	0.921418	1	Nl.chr14.339
GO:0033962	cytoplasmic mRNA processing body assembly	BP	1	15	0.921418	1	Nl.chrX.1433
GO:0035002	liquid clearance, open tracheal system	BP	1	15	0.921418	1	Nl.chr04.1215
GO:0035235	ionotropic glutamate receptor signaling pathway	BP	1	15	0.921418	1	Nl.chr04.1293
GO:0043524	negative regulation of neuron apoptotic process	BP	1	15	0.921418	1	Nl.chr01.0283
GO:0060571	morphogenesis of an epithelial fold	BP	1	15	0.921418	1	Nl.chrY.026
GO:0031981	nuclear lumen	CC	106	780	0.920888	1	Nl.chr01.0793;Nl.chr01.0843;Nl.chr01.0984;Nl.chr01.1269;Nl.chr01.1544;Nl.chr02.0170;Nl.chr02.0361;Nl.chr02.0622;Nl.chr02.0811;Nl.chr02.0929;Nl.chr02.0993;Nl.chr02.1080;Nl.chr02.1421;Nl.chr02.1515;Nl.chr02.1690;Nl.chr02.1777;Nl.chr03.0238;Nl.chr03.0326;Nl.chr03.0414;Nl.chr03.0455;Nl.chr03.0557;Nl.chr03.0565;Nl.chr03.0622;Nl.chr03.0685;Nl.chr03.0703;Nl.chr03.1086;Nl.chr03.1183;Nl.chr03.1949;Nl.chr0…
GO:0042462	eye photoreceptor cell development	BP	11	99	0.920541	1	Nl.chr01.0339;Nl.chr02.0125;Nl.chr02.1082;Nl.chr04.1228;Nl.chr05.1241;Nl.chr07.0114;Nl.chr07.0813;Nl.chr12.382;Nl.chrX.1414;Nl.scaffold.0092;Nl.scaffold.0093
GO:0051049	regulation of transport	BP	36	281	0.920224	1	Nl.chr01.0550;Nl.chr01.0917;Nl.chr01.1228;Nl.chr02.0355;Nl.chr02.0549;Nl.chr02.1221;Nl.chr03.0083;Nl.chr03.0274;Nl.chr03.0775;Nl.chr03.1287;Nl.chr04.0972;Nl.chr04.1293;Nl.chr05.0728;Nl.chr06.0783;Nl.chr06.0819;Nl.chr07.0008;Nl.chr07.0690;Nl.chr07.0813;Nl.chr07.1110;Nl.chr08.016;Nl.chr09.601;Nl.chr10.104;Nl.chr10.603;Nl.chr11.106;Nl.chr11.431;Nl.chr12.307;Nl.chr12.354;Nl.chr13.379;Nl.chr13.429;Nl.…
GO:0032196	transposition	BP	4	43	0.920055	1	Nl.chr03.1264;Nl.chr05.1043;Nl.scaffold.0236;Nl.scaffold.0237
GO:0035194	posttranscriptional gene silencing by RNA	BP	4	43	0.920055	1	Nl.chr01.1016;Nl.chr04.1243;Nl.chr05.0093;Nl.chr11.398
GO:0031985	Golgi cisterna	CC	4	44	0.919529	1	Nl.chr03.1131;Nl.chr04.0999;Nl.chr07.0060;Nl.chr14.077
GO:0051603	proteolysis involved in cellular protein catabolic process	BP	42	323	0.919275	1	Nl.chr01.0189;Nl.chr01.0427;Nl.chr01.0542;Nl.chr01.1269;Nl.chr01.1651;Nl.chr02.0093;Nl.chr02.0098;Nl.chr02.0347;Nl.chr03.0209;Nl.chr03.0382;Nl.chr03.1106;Nl.chr04.1054;Nl.chr04.1270;Nl.chr05.0007;Nl.chr05.0068;Nl.chr05.0132;Nl.chr05.0481;Nl.chr05.0940;Nl.chr06.0263;Nl.chr06.0740;Nl.chr06.0949;Nl.chr06.1013;Nl.chr07.0458;Nl.chr07.0919;Nl.chr07.1110;Nl.chr09.625;Nl.chr09.687;Nl.chr10.038;Nl.chr10.5…
GO:0000302	response to reactive oxygen species	BP	2	25	0.919041	1	Nl.chr01.0328;Nl.chr12.354
GO:0000422	mitophagy	BP	2	25	0.919041	1	Nl.chr01.0328;Nl.chr06.0949
GO:0006029	proteoglycan metabolic process	BP	2	25	0.919041	1	Nl.chr03.1546;Nl.chr08.303
GO:0006109	regulation of carbohydrate metabolic process	BP	2	25	0.919041	1	Nl.chr03.1608;Nl.chr04.0682
GO:0006505	GPI anchor metabolic process	BP	2	25	0.919041	1	Nl.chr01.1148;Nl.chr04.1002
GO:0017004	cytochrome complex assembly	BP	2	25	0.919041	1	Nl.chr04.0229;Nl.chr10.272
GO:0032873	negative regulation of stress-activated MAPK cascade	BP	2	25	0.919041	1	Nl.chr07.1050;Nl.chrX.1161
GO:0035099	hemocyte migration	BP	2	25	0.919041	1	Nl.chr05.0191;Nl.chr08.291
GO:0035277	spiracle morphogenesis, open tracheal system	BP	2	25	0.919041	1	Nl.chr04.0821;Nl.chr04.1092
GO:0046329	negative regulation of JNK cascade	BP	2	25	0.919041	1	Nl.chr07.1050;Nl.chrX.1161
GO:0046331	lateral inhibition	BP	2	25	0.919041	1	Nl.chr09.179;Nl.scaffold.0277
GO:0050974	detection of mechanical stimulus involved in sensory perception	BP	2	25	0.919041	1	Nl.chr03.0065;Nl.chr13.146
GO:0061726	mitochondrion disassembly	BP	2	25	0.919041	1	Nl.chr01.0328;Nl.chr06.0949
GO:0070303	negative regulation of stress-activated protein kinase signaling cascade	BP	2	25	0.919041	1	Nl.chr07.1050;Nl.chrX.1161
GO:2000331	regulation of terminal button organization	BP	2	25	0.919041	1	Nl.chr03.0127;Nl.chr05.0728
GO:0030117	membrane coat	CC	3	35	0.918745	1	Nl.chr04.0455;Nl.chr06.0582;Nl.chr12.565
GO:0048475	coated membrane	CC	3	35	0.918745	1	Nl.chr04.0455;Nl.chr06.0582;Nl.chr12.565
GO:0022900	electron transport chain	BP	10	91	0.91862	1	Nl.chr01.0067;Nl.chr01.0250;Nl.chr01.0407;Nl.chr01.1215;Nl.chr02.1493;Nl.chr04.0229;Nl.chr07.0165;Nl.chr07.0961;Nl.chr12.024;Nl.chr12.515
GO:0005546	phosphatidylinositol-4,5-bisphosphate binding	MF	1	14	0.918381	0.995117	Nl.chrX.0547
GO:0008139	nuclear localization sequence binding	MF	1	14	0.918381	0.995117	Nl.chr13.159
GO:0016725	oxidoreductase activity, acting on CH or CH2 groups	MF	1	14	0.918381	0.995117	Nl.chr04.0166
GO:0019239	deaminase activity	MF	1	14	0.918381	0.995117	Nl.chr02.1476
GO:0023052	signaling	BP	260	1786	0.918316	1	Nl.chr01.0022;Nl.chr01.0165;Nl.chr01.0167;Nl.chr01.0303;Nl.chr01.0328;Nl.chr01.0550;Nl.chr01.0594;Nl.chr01.0917;Nl.chr01.0934;Nl.chr01.1002;Nl.chr01.1016;Nl.chr01.1063;Nl.chr01.1132;Nl.chr01.1228;Nl.chr01.1234;Nl.chr01.1269;Nl.chr01.1434;Nl.chr01.1544;Nl.chr01.1560;Nl.chr01.1617;Nl.chr01.1665;Nl.chr02.0065;Nl.chr02.0098;Nl.chr02.0137;Nl.chr02.0219;Nl.chr02.0297;Nl.chr02.0352;Nl.chr02.0355;Nl.chr0…
GO:0006313	transposition, DNA-mediated	BP	3	34	0.917271	1	Nl.chr03.1264;Nl.scaffold.0236;Nl.scaffold.0237
GO:0006661	phosphatidylinositol biosynthetic process	BP	3	34	0.917271	1	Nl.chr01.1148;Nl.chr04.1002;Nl.scaffold.0716
GO:0042059	negative regulation of epidermal growth factor receptor signaling pathway	BP	3	34	0.917271	1	Nl.chr02.1009;Nl.chr04.0234;Nl.scaffold.0965
GO:0052652	cyclic purine nucleotide metabolic process	BP	3	34	0.917271	1	Nl.chr02.1369;Nl.chr04.0700;Nl.chr05.1047
GO:1901185	negative regulation of ERBB signaling pathway	BP	3	34	0.917271	1	Nl.chr02.1009;Nl.chr04.0234;Nl.scaffold.0965
GO:0009101	glycoprotein biosynthetic process	BP	16	136	0.916912	1	Nl.chr01.0290;Nl.chr01.0913;Nl.chr01.1025;Nl.chr01.1368;Nl.chr03.1546;Nl.chr04.0627;Nl.chr04.1002;Nl.chr05.0014;Nl.chr05.0054;Nl.chr07.0134;Nl.chr08.303;Nl.chr12.247;Nl.chr13.420;Nl.chr14.077;Nl.chrX.0522;Nl.scaffold.1071
GO:0045451	pole plasm oskar mRNA localization	BP	5	51	0.916627	1	Nl.chr04.0972;Nl.chr07.0813;Nl.chr09.118;Nl.chr14.281;Nl.chrX.1414
GO:0016265	death	BP	51	385	0.916476	1	Nl.chr01.0234;Nl.chr01.0283;Nl.chr01.1269;Nl.chr01.1276;Nl.chr01.1544;Nl.chr02.0877;Nl.chr02.1007;Nl.chr02.1082;Nl.chr02.1167;Nl.chr02.1690;Nl.chr03.0622;Nl.chr03.0896;Nl.chr03.1050;Nl.chr03.1288;Nl.chr03.1831;Nl.chr03.1832;Nl.chr03.1972;Nl.chr04.0121;Nl.chr04.0351;Nl.chr04.0556;Nl.chr04.0783;Nl.chr04.0821;Nl.chr04.1025;Nl.chr04.1062;Nl.chr06.0321;Nl.chr06.0678;Nl.chr06.0773;Nl.chr07.0435;Nl.chr0…
GO:1902532	negative regulation of intracellular signal transduction	BP	14	121	0.916407	1	Nl.chr01.0328;Nl.chr02.0355;Nl.chr02.1009;Nl.chr04.1240;Nl.chr06.0923;Nl.chr07.1050;Nl.chr08.016;Nl.chr09.926;Nl.chr10.761;Nl.chr13.056;Nl.chrX.0847;Nl.chrX.0848;Nl.chrX.1161;Nl.scaffold.0533
GO:0007267	cell-cell signaling	BP	50	378	0.916308	1	Nl.chr01.0550;Nl.chr01.0917;Nl.chr01.1228;Nl.chr02.0355;Nl.chr02.0549;Nl.chr02.1041;Nl.chr02.1065;Nl.chr02.1221;Nl.chr03.0083;Nl.chr03.1131;Nl.chr03.1223;Nl.chr03.1531;Nl.chr04.0434;Nl.chr04.0435;Nl.chr04.0972;Nl.chr04.1293;Nl.chr04.1309;Nl.chr04.1365;Nl.chr05.0728;Nl.chr05.1047;Nl.chr06.0725;Nl.chr06.0783;Nl.chr07.0690;Nl.chr09.179;Nl.chr09.210;Nl.chr10.104;Nl.chr10.633;Nl.chr10.634;Nl.chr11.185…
GO:0030990	intraciliary transport particle	CC	1	15	0.916224	1	Nl.chr02.1151
GO:0031228	intrinsic component of Golgi membrane	CC	1	15	0.916224	1	Nl.chr03.0892
GO:0032039	integrator complex	CC	1	15	0.916224	1	Nl.chr08.225
GO:0071683	sensory dendrite	CC	1	15	0.916224	1	Nl.chr07.0998
GO:0007028	cytoplasm organization	BP	8	75	0.915698	1	Nl.chr02.0047;Nl.chr04.0972;Nl.chr04.1243;Nl.chr07.0813;Nl.chr09.118;Nl.chr10.761;Nl.chr14.281;Nl.chrX.1414
GO:0005773	vacuole	CC	16	139	0.915601	1	Nl.chr01.0234;Nl.chr01.0427;Nl.chr01.0499;Nl.chr01.1434;Nl.chr02.0133;Nl.chr03.1608;Nl.chr03.1831;Nl.chr03.1832;Nl.chr03.2003;Nl.chr06.0540;Nl.chr06.0933;Nl.chr07.0060;Nl.chr11.391;Nl.chr13.121;Nl.chrX.0266;Nl.scaffold.0716
GO:0009913	epidermal cell differentiation	BP	6	59	0.915176	1	Nl.chr01.1016;Nl.chr03.1593;Nl.chr04.1240;Nl.chr06.0371;Nl.chrX.0408;Nl.chrX.0532
GO:0007315	pole plasm assembly	BP	7	67	0.91501	1	Nl.chr04.0972;Nl.chr04.1243;Nl.chr07.0813;Nl.chr09.118;Nl.chr10.761;Nl.chr14.281;Nl.chrX.1414
GO:0030010	establishment of cell polarity	BP	7	67	0.91501	1	Nl.chr01.1586;Nl.chr02.0571;Nl.chr04.0047;Nl.chr04.1240;Nl.chr06.0679;Nl.chr13.529;Nl.chrX.0408
GO:0051170	nuclear import	BP	7	67	0.91501	1	Nl.chr01.0356;Nl.chr02.1688;Nl.chr07.1110;Nl.chr08.291;Nl.chr09.763;Nl.chr12.354;Nl.chr13.159
GO:0036459	thiol-dependent ubiquitinyl hydrolase activity	MF	6	56	0.914819	0.994794	Nl.chr03.1543;Nl.chr04.1062;Nl.chr05.0520;Nl.chrX.1089;Nl.chrX.1090;Nl.scaffold.1091
GO:0101005	ubiquitinyl hydrolase activity	MF	6	56	0.914819	0.994794	Nl.chr03.1543;Nl.chr04.1062;Nl.chr05.0520;Nl.chrX.1089;Nl.chrX.1090;Nl.scaffold.1091
GO:0015108	chloride transmembrane transporter activity	MF	3	32	0.914408	0.994794	Nl.chr02.1305;Nl.chr08.484;Nl.chrX.0263
GO:0016782	transferase activity, transferring sulfur-containing groups	MF	3	32	0.914408	0.994794	Nl.chr01.1605;Nl.chr04.0484;Nl.chrX.0193
GO:0008135	translation factor activity, RNA binding	MF	8	71	0.913733	0.994794	Nl.chr01.1635;Nl.chr02.1227;Nl.chr03.0997;Nl.chr03.1975;Nl.chr05.1216;Nl.chr09.118;Nl.chr11.666;Nl.chr13.438
GO:0031300	intrinsic component of organelle membrane	CC	12	108	0.913557	1	Nl.chr01.1148;Nl.chr03.0892;Nl.chr03.1223;Nl.chr04.0972;Nl.chr05.1142;Nl.chr07.0080;Nl.chr07.1144;Nl.chr09.257;Nl.chr12.512;Nl.chr12.515;Nl.chr13.004;Nl.scaffold.0360
GO:0005765	lysosomal membrane	CC	2	25	0.911959	1	Nl.chr07.0060;Nl.chr11.391
GO:0008074	guanylate cyclase complex, soluble	CC	2	25	0.911959	1	Nl.chr02.1369;Nl.chr04.0700
GO:0030139	endocytic vesicle	CC	2	25	0.911959	1	Nl.chr03.0775;Nl.scaffold.0277
GO:0030863	cortical cytoskeleton	CC	2	25	0.911959	1	Nl.chr01.1586;Nl.chr14.281
GO:0045121	membrane raft	CC	2	25	0.911959	1	Nl.chr02.1690;Nl.chr10.634
GO:0045211	postsynaptic membrane	CC	2	25	0.911959	1	Nl.chr04.1309;Nl.chr13.258
GO:0098857	membrane microdomain	CC	2	25	0.911959	1	Nl.chr02.1690;Nl.chr10.634
GO:0030659	cytoplasmic vesicle membrane	CC	6	60	0.911696	1	Nl.chr03.0892;Nl.chr04.0972;Nl.chr07.0060;Nl.chr10.603;Nl.chr12.565;Nl.chrX.0299
GO:0007266	Rho protein signal transduction	BP	4	42	0.910925	1	Nl.chr04.1092;Nl.chr13.307;Nl.chrX.0847;Nl.chrX.0848
GO:0007269	neurotransmitter secretion	BP	12	105	0.910651	1	Nl.chr01.0917;Nl.chr01.1228;Nl.chr02.0355;Nl.chr02.0549;Nl.chr02.1221;Nl.chr04.0972;Nl.chr04.1293;Nl.chr07.0690;Nl.chr13.379;Nl.chr13.495;Nl.chrX.0299;Nl.chrX.0547
GO:0060271	cilium morphogenesis	BP	12	105	0.910651	1	Nl.chr01.1586;Nl.chr02.1612;Nl.chr03.0059;Nl.chr03.0850;Nl.chr03.1281;Nl.chr04.0047;Nl.chr05.0975;Nl.chr06.1000;Nl.chr07.0004;Nl.chr07.0140;Nl.chr07.0447;Nl.chrX.1368
GO:0016324	apical plasma membrane	CC	7	68	0.910277	1	Nl.chr01.0164;Nl.chr01.0167;Nl.chr03.1519;Nl.chr07.0690;Nl.chr07.0871;Nl.chr11.168;Nl.scaffold.0942
GO:0005484	SNAP receptor activity	MF	2	23	0.910265	0.994277	Nl.chr03.0892;Nl.chr10.535
GO:0000932	cytoplasmic mRNA processing body	CC	3	34	0.908724	1	Nl.chr01.1016;Nl.chr02.0876;Nl.chrX.1433
GO:0043066	negative regulation of apoptotic process	BP	11	97	0.907837	0.999692	Nl.chr01.0283;Nl.chr03.0622;Nl.chr04.0556;Nl.chr04.0783;Nl.chr06.0773;Nl.chr07.1110;Nl.chr08.291;Nl.chr12.507;Nl.chr13.291;Nl.chrX.0979;Nl.chrX.1064
GO:0017148	negative regulation of translation	BP	7	66	0.907221	0.999232	Nl.chr01.1016;Nl.chr03.0127;Nl.chr04.0125;Nl.chr06.0595;Nl.chr09.118;Nl.chr09.540;Nl.chr11.398
GO:0006506	GPI anchor biosynthetic process	BP	2	24	0.907211	0.999232	Nl.chr01.1148;Nl.chr04.1002
GO:0016360	sensory organ precursor cell fate determination	BP	2	24	0.907211	0.999232	Nl.chr03.1519;Nl.chr05.1241
GO:0051053	negative regulation of DNA metabolic process	BP	2	24	0.907211	0.999232	Nl.chr03.0354;Nl.chr07.0087
GO:0060582	cell fate determination involved in pattern specification	BP	2	24	0.907211	0.999232	Nl.chr03.1519;Nl.chr05.1241
GO:0032872	regulation of stress-activated MAPK cascade	BP	6	58	0.906922	0.999232	Nl.chr02.0877;Nl.chr03.1972;Nl.chr07.0435;Nl.chr07.1050;Nl.chr10.782;Nl.chrX.1161
GO:0070302	regulation of stress-activated protein kinase signaling cascade	BP	6	58	0.906922	0.999232	Nl.chr02.0877;Nl.chr03.1972;Nl.chr07.0435;Nl.chr07.1050;Nl.chr10.782;Nl.chrX.1161
GO:0001522	pseudouridine synthesis	BP	1	14	0.906881	0.999232	Nl.chr05.0860
GO:0002183	cytoplasmic translational initiation	BP	1	14	0.906881	0.999232	Nl.chr03.1608
GO:0006458	'de novo' protein folding	BP	1	14	0.906881	0.999232	Nl.chr06.0340
GO:0007220	Notch receptor processing	BP	1	14	0.906881	0.999232	Nl.chr06.0582
GO:0007279	pole cell formation	BP	1	14	0.906881	0.999232	Nl.chr06.0402
GO:0007615	anesthesia-resistant memory	BP	1	14	0.906881	0.999232	Nl.chr02.1804
GO:0009651	response to salt stress	BP	1	14	0.906881	0.999232	Nl.chr02.0355
GO:0010165	response to X-ray	BP	1	14	0.906881	0.999232	Nl.chr07.1030
GO:0010528	regulation of transposition	BP	1	14	0.906881	0.999232	Nl.chr05.1043
GO:0032231	regulation of actin filament bundle assembly	BP	1	14	0.906881	0.999232	Nl.chr07.0435
GO:0034198	cellular response to amino acid starvation	BP	1	14	0.906881	0.999232	Nl.chr02.0297
GO:0038083	peptidyl-tyrosine autophosphorylation	BP	1	14	0.906881	0.999232	Nl.chr04.1365
GO:0045834	positive regulation of lipid metabolic process	BP	1	14	0.906881	0.999232	Nl.chr07.0165
GO:0060025	regulation of synaptic activity	BP	1	14	0.906881	0.999232	Nl.chr04.1293
GO:0006821	chloride transport	BP	3	33	0.906816	0.999232	Nl.chr02.1301;Nl.chr02.1305;Nl.chrX.0263
GO:0046068	cGMP metabolic process	BP	3	33	0.906816	0.999232	Nl.chr02.1369;Nl.chr03.0621;Nl.chr04.0700
GO:0051017	actin filament bundle assembly	BP	3	33	0.906816	0.999232	Nl.chr04.1365;Nl.chr07.0435;Nl.chr11.604
GO:0071806	protein transmembrane transport	BP	3	33	0.906816	0.999232	Nl.chr04.1080;Nl.chr09.257;Nl.scaffold.0360
GO:0008219	cell death	BP	51	382	0.906014	0.999232	Nl.chr01.0234;Nl.chr01.0283;Nl.chr01.1269;Nl.chr01.1276;Nl.chr01.1544;Nl.chr02.0877;Nl.chr02.1007;Nl.chr02.1082;Nl.chr02.1167;Nl.chr02.1690;Nl.chr03.0622;Nl.chr03.0896;Nl.chr03.1050;Nl.chr03.1288;Nl.chr03.1831;Nl.chr03.1832;Nl.chr03.1972;Nl.chr04.0121;Nl.chr04.0351;Nl.chr04.0556;Nl.chr04.0783;Nl.chr04.0821;Nl.chr04.1025;Nl.chr04.1062;Nl.chr06.0321;Nl.chr06.0678;Nl.chr06.0773;Nl.chr07.0435;Nl.chr0…
GO:0098791	Golgi subcompartment	CC	16	137	0.904467	1	Nl.chr01.0290;Nl.chr03.0892;Nl.chr03.1131;Nl.chr03.1986;Nl.chr04.0999;Nl.chr05.0007;Nl.chr05.0014;Nl.chr06.0582;Nl.chr06.1013;Nl.chr07.0060;Nl.chr07.0699;Nl.chr07.0700;Nl.chr10.265;Nl.chr12.527;Nl.chr14.077;Nl.scaffold.0759
GO:0005918	septate junction	CC	6	59	0.903365	1	Nl.chr01.0164;Nl.chr01.0988;Nl.chr04.1215;Nl.chr09.169;Nl.chr12.470;Nl.scaffold.1001
GO:0007283	spermatogenesis	BP	26	206	0.903349	0.999232	Nl.chr01.0550;Nl.chr01.1586;Nl.chr02.0505;Nl.chr02.1612;Nl.chr03.0059;Nl.chr03.0210;Nl.chr03.0775;Nl.chr03.1543;Nl.chr04.0556;Nl.chr04.0783;Nl.chr04.1080;Nl.chr05.1009;Nl.chr05.1061;Nl.chr05.1236;Nl.chr07.0140;Nl.chr07.0458;Nl.chr07.0871;Nl.chr07.1006;Nl.chr08.328;Nl.chr10.595;Nl.chr10.766;Nl.chr11.161;Nl.chr13.381;Nl.chr14.336;Nl.chrX.1414;Nl.scaffold.0036
GO:0005089	Rho guanyl-nucleotide exchange factor activity	MF	3	31	0.902997	0.987223	Nl.chr04.1092;Nl.chr13.307;Nl.chrX.0487
GO:0051213	dioxygenase activity	MF	3	31	0.902997	0.987223	Nl.chr03.1022;Nl.chr10.265;Nl.chrX.0954
GO:0004089	carbonate dehydratase activity	MF	1	13	0.902371	0.987223	Nl.scaffold.0308
GO:0004623	phospholipase A2 activity	MF	1	13	0.902371	0.987223	Nl.chr08.055
GO:0004715	non-membrane spanning protein tyrosine kinase activity	MF	1	13	0.902371	0.987223	Nl.chr04.1365
GO:0005385	zinc ion transmembrane transporter activity	MF	1	13	0.902371	0.987223	Nl.chr03.1925
GO:0008144	drug binding	MF	1	13	0.902371	0.987223	Nl.chr10.633
GO:0008484	sulfuric ester hydrolase activity	MF	1	13	0.902371	0.987223	Nl.scaffold.0965
GO:0016790	thiolester hydrolase activity	MF	1	13	0.902371	0.987223	Nl.chr13.121
GO:0036002	pre-mRNA binding	MF	1	13	0.902371	0.987223	Nl.chr04.0783
GO:0098552	side of membrane	CC	7	67	0.902323	1	Nl.chr02.0839;Nl.chr03.1187;Nl.chr04.1365;Nl.chr08.016;Nl.chrX.0339;Nl.chrX.1134;Nl.scaffold.0308
GO:0031594	neuromuscular junction	CC	8	75	0.902281	1	Nl.chr04.0556;Nl.chr04.0972;Nl.chr04.1293;Nl.chr05.0393;Nl.chr05.0728;Nl.chr07.0690;Nl.chr11.117;Nl.chr13.258
GO:0030173	integral component of Golgi membrane	CC	1	14	0.901147	1	Nl.chr03.0892
GO:0031010	ISWI-type complex	CC	1	14	0.901147	1	Nl.chr03.0133
GO:0071212	subsynaptic reticulum	CC	1	14	0.901147	1	Nl.chrX.0547
GO:0046847	filopodium assembly	BP	4	41	0.900878	0.998136	Nl.chr03.0083;Nl.chr07.0435;Nl.chr12.117;Nl.chr14.077
GO:0030111	regulation of Wnt signaling pathway	BP	11	96	0.900873	0.998136	Nl.chr01.1617;Nl.chr03.1223;Nl.chr03.1546;Nl.chr04.0248;Nl.chr04.0783;Nl.chr10.076;Nl.chr13.040;Nl.chr13.291;Nl.chrX.0487;Nl.chrX.1425;Nl.scaffold.0965
GO:0031256	leading edge membrane	CC	4	42	0.900755	1	Nl.chr01.0323;Nl.chr03.0065;Nl.chr13.146;Nl.chrX.0213
GO:0005686	U2 snRNP	CC	2	24	0.899502	1	Nl.chr03.0155;Nl.chr11.124
GO:0070069	cytochrome complex	CC	2	24	0.899502	1	Nl.chr04.0229;Nl.chr07.0961
GO:0061695	transferase complex, transferring phosphorus-containing groups	CC	20	166	0.899489	1	Nl.chr01.0550;Nl.chr01.0793;Nl.chr01.0984;Nl.chr02.0361;Nl.chr02.1080;Nl.chr03.1396;Nl.chr04.0745;Nl.chr05.0246;Nl.chr05.1039;Nl.chr06.0837;Nl.chr06.0861;Nl.chr08.225;Nl.chr08.326;Nl.chr09.087;Nl.chr10.102;Nl.chrX.1264;Nl.chrX.1327;Nl.scaffold.0036;Nl.scaffold.0366;Nl.scaffold.0716
GO:0022604	regulation of cell morphogenesis	BP	20	162	0.898674	0.996133	Nl.chr01.0339;Nl.chr01.1665;Nl.chr03.0083;Nl.chr03.0990;Nl.chr04.0121;Nl.chr04.0783;Nl.chr04.1087;Nl.chr04.1088;Nl.chr04.1089;Nl.chr06.0459;Nl.chr07.0632;Nl.chr07.0862;Nl.chr07.1027;Nl.chr07.1028;Nl.chr07.1029;Nl.chr12.064;Nl.chrX.0487;Nl.chrX.0847;Nl.chrX.0848;Nl.chrX.1426
GO:0008589	regulation of smoothened signaling pathway	BP	5	49	0.898405	0.996054	Nl.chr03.1546;Nl.chr03.1802;Nl.chrX.1144;Nl.scaffold.0366;Nl.scaffold.0965
GO:0043410	positive regulation of MAPK cascade	BP	6	57	0.897983	0.995805	Nl.chr01.0022;Nl.chr01.1002;Nl.chr06.0975;Nl.chr07.0435;Nl.chr08.291;Nl.chrX.1237
GO:0046328	regulation of JNK cascade	BP	6	57	0.897983	0.995805	Nl.chr02.0877;Nl.chr03.1972;Nl.chr07.0435;Nl.chr07.1050;Nl.chr10.782;Nl.chrX.1161
GO:1990138	neuron projection extension	BP	6	57	0.897983	0.995805	Nl.chr03.1956;Nl.chr04.0899;Nl.chr06.0459;Nl.chr06.0933;Nl.chr07.0435;Nl.chr14.350
GO:0006486	protein glycosylation	BP	14	118	0.897932	0.995805	Nl.chr01.0290;Nl.chr01.0913;Nl.chr01.1025;Nl.chr01.1368;Nl.chr04.0627;Nl.chr04.1002;Nl.chr05.0014;Nl.chr05.0054;Nl.chr07.0134;Nl.chr12.247;Nl.chr13.420;Nl.chr14.077;Nl.chrX.0522;Nl.scaffold.1071
GO:0043413	macromolecule glycosylation	BP	14	118	0.897932	0.995805	Nl.chr01.0290;Nl.chr01.0913;Nl.chr01.1025;Nl.chr01.1368;Nl.chr04.0627;Nl.chr04.1002;Nl.chr05.0014;Nl.chr05.0054;Nl.chr07.0134;Nl.chr12.247;Nl.chr13.420;Nl.chr14.077;Nl.chrX.0522;Nl.scaffold.1071
GO:0007030	Golgi organization	BP	10	88	0.897727	0.995805	Nl.chr01.0442;Nl.chr02.1003;Nl.chr03.1287;Nl.chr05.0007;Nl.chr05.0438;Nl.chr06.0819;Nl.chr06.1013;Nl.chr10.761;Nl.chrX.0923;Nl.chrX.0925
GO:0032259	methylation	BP	17	140	0.897546	0.995805	Nl.chr01.0358;Nl.chr02.1080;Nl.chr03.0363;Nl.chr03.0557;Nl.chr03.1406;Nl.chr04.0063;Nl.chr04.0932;Nl.chr07.0836;Nl.chr07.1027;Nl.chr07.1028;Nl.chr07.1029;Nl.chr08.256;Nl.chr09.052;Nl.chr10.761;Nl.chr12.562;Nl.chr14.239;Nl.chrX.1409
GO:0000988	transcription factor activity, protein binding	MF	17	133	0.896831	0.987223	Nl.chr01.0984;Nl.chr01.1544;Nl.chr02.0361;Nl.chr02.1421;Nl.chr03.0676;Nl.chr04.0745;Nl.chr04.1041;Nl.chr06.0294;Nl.chr06.0322;Nl.chr06.0837;Nl.chr09.625;Nl.chr10.742;Nl.chr10.761;Nl.chr12.044;Nl.chr13.052;Nl.chr13.291;Nl.scaffold.0717
GO:0015036	disulfide oxidoreductase activity	MF	2	22	0.896474	0.987223	Nl.chr11.755;Nl.chr12.354
GO:0043414	macromolecule methylation	BP	15	125	0.895396	0.994467	Nl.chr01.0358;Nl.chr02.1080;Nl.chr03.0363;Nl.chr03.0557;Nl.chr04.0063;Nl.chr04.0932;Nl.chr07.0836;Nl.chr07.1027;Nl.chr07.1028;Nl.chr07.1029;Nl.chr08.256;Nl.chr09.052;Nl.chr10.761;Nl.chr12.562;Nl.chrX.1409
GO:0000323	lytic vacuole	CC	9	82	0.895245	1	Nl.chr01.0234;Nl.chr01.0427;Nl.chr01.0499;Nl.chr03.2003;Nl.chr06.0933;Nl.chr07.0060;Nl.chr11.391;Nl.chr13.121;Nl.chrX.0266
GO:0015718	monocarboxylic acid transport	BP	3	32	0.895177	0.994444	Nl.chr07.0080;Nl.chr07.0986;Nl.chr08.055
GO:0030838	positive regulation of actin filament polymerization	BP	3	32	0.895177	0.994444	Nl.chr02.1688;Nl.chr03.1608;Nl.chrX.0091
GO:0043405	regulation of MAP kinase activity	BP	3	32	0.895177	0.994444	Nl.chr01.1002;Nl.chr07.0435;Nl.chr07.1050
GO:0061077	chaperone-mediated protein folding	BP	3	32	0.895177	0.994444	Nl.chr01.0435;Nl.chr06.0340;Nl.chr07.0971
GO:0016485	protein processing	BP	9	80	0.894742	0.994444	Nl.chr01.0303;Nl.chr03.0596;Nl.chr05.0946;Nl.chr07.1110;Nl.chr10.162;Nl.chrX.1144;Nl.chrX.1232;Nl.scaffold.0366;Nl.scaffold.0494
GO:0008021	synaptic vesicle	CC	6	58	0.894367	1	Nl.chr04.0972;Nl.chr05.0393;Nl.chr10.603;Nl.chr13.379;Nl.chr13.495;Nl.chrX.0299
GO:0000470	maturation of LSU-rRNA	BP	2	23	0.893777	0.993984	Nl.chr03.0275;Nl.chr12.166
GO:0006612	protein targeting to membrane	BP	2	23	0.893777	0.993984	Nl.chr04.1138;Nl.chr12.390
GO:0007040	lysosome organization	BP	2	23	0.893777	0.993984	Nl.chr03.1986;Nl.chr06.0582
GO:0030166	proteoglycan biosynthetic process	BP	2	23	0.893777	0.993984	Nl.chr03.1546;Nl.chr08.303
GO:0045467	R7 cell development	BP	2	23	0.893777	0.993984	Nl.chr04.1228;Nl.chr07.0114
GO:0045785	positive regulation of cell adhesion	BP	2	23	0.893777	0.993984	Nl.chr04.0783;Nl.chrX.1161
GO:0046528	imaginal disc fusion	BP	2	23	0.893777	0.993984	Nl.chr01.1544;Nl.chr07.0435
GO:0046529	imaginal disc fusion, thorax closure	BP	2	23	0.893777	0.993984	Nl.chr01.1544;Nl.chr07.0435
GO:0048259	regulation of receptor-mediated endocytosis	BP	2	23	0.893777	0.993984	Nl.chr01.1228;Nl.chr05.0728
GO:0080171	lytic vacuole organization	BP	2	23	0.893777	0.993984	Nl.chr03.1986;Nl.chr06.0582
GO:1901215	negative regulation of neuron death	BP	2	23	0.893777	0.993984	Nl.chr01.0283;Nl.scaffold.0562
GO:0031301	integral component of organelle membrane	CC	12	105	0.893776	1	Nl.chr01.1148;Nl.chr03.0892;Nl.chr03.1223;Nl.chr04.0972;Nl.chr05.1142;Nl.chr07.0080;Nl.chr07.1144;Nl.chr09.257;Nl.chr12.512;Nl.chr12.515;Nl.chr13.004;Nl.scaffold.0360
GO:0005261	cation channel activity	MF	18	139	0.890687	0.984359	Nl.chr02.0352;Nl.chr03.0065;Nl.chr03.0954;Nl.chr03.1309;Nl.chr04.0533;Nl.chr04.1293;Nl.chr07.0302;Nl.chr07.0690;Nl.chr09.666;Nl.chr12.419;Nl.chr12.420;Nl.chr13.146;Nl.chrX.0213;Nl.chrX.0365;Nl.chrX.0535;Nl.chrX.0613;Nl.chrX.0615;Nl.chrX.0944
GO:0003755	peptidyl-prolyl cis-trans isomerase activity	MF	3	30	0.890229	0.984359	Nl.chr01.0696;Nl.chr01.0698;Nl.chr06.0377
GO:0016849	phosphorus-oxygen lyase activity	MF	3	30	0.890229	0.984359	Nl.chr02.1369;Nl.chr04.0700;Nl.chr05.0296
GO:0045893	positive regulation of transcription, DNA-templated	BP	50	371	0.890051	0.99225	Nl.chr01.0339;Nl.chr01.1544;Nl.chr02.0505;Nl.chr02.1080;Nl.chr02.1429;Nl.chr02.1690;Nl.chr03.0217;Nl.chr03.0676;Nl.chr04.0783;Nl.chr04.0821;Nl.chr04.1041;Nl.chr04.1318;Nl.chr05.1061;Nl.chr06.0101;Nl.chr06.0105;Nl.chr06.0459;Nl.chr06.0837;Nl.chr07.0029;Nl.chr07.0030;Nl.chr07.0435;Nl.chr07.0751;Nl.chr07.0836;Nl.chr07.0890;Nl.chr08.256;Nl.chr09.019;Nl.chr09.087;Nl.chr09.413;Nl.chr09.625;Nl.chr10.524…
GO:0009898	cytoplasmic side of plasma membrane	CC	4	41	0.889991	1	Nl.chr04.1365;Nl.chr08.016;Nl.chrX.0339;Nl.chrX.1134
GO:0061572	actin filament bundle organization	BP	4	40	0.889843	0.992237	Nl.chr04.1365;Nl.chr07.0435;Nl.chr11.604;Nl.chr14.281
GO:0006607	NLS-bearing protein import into nucleus	BP	1	13	0.889658	0.992237	Nl.chr13.159
GO:0006625	protein targeting to peroxisome	BP	1	13	0.889658	0.992237	Nl.chr04.1080
GO:0006829	zinc II ion transport	BP	1	13	0.889658	0.992237	Nl.chr03.1925
GO:0010529	negative regulation of transposition	BP	1	13	0.889658	0.992237	Nl.chr05.1043
GO:0030204	chondroitin sulfate metabolic process	BP	1	13	0.889658	0.992237	Nl.chr08.303
GO:0032309	icosanoid secretion	BP	1	13	0.889658	0.992237	Nl.chr08.055
GO:0032411	positive regulation of transporter activity	BP	1	13	0.889658	0.992237	Nl.chr10.104
GO:0032414	positive regulation of ion transmembrane transporter activity	BP	1	13	0.889658	0.992237	Nl.chr10.104
GO:0042693	muscle cell fate commitment	BP	1	13	0.889658	0.992237	Nl.chr09.019
GO:0043406	positive regulation of MAP kinase activity	BP	1	13	0.889658	0.992237	Nl.chr07.0435
GO:0043574	peroxisomal transport	BP	1	13	0.889658	0.992237	Nl.chr04.1080
GO:0050482	arachidonic acid secretion	BP	1	13	0.889658	0.992237	Nl.chr08.055
GO:0050654	chondroitin sulfate proteoglycan metabolic process	BP	1	13	0.889658	0.992237	Nl.chr08.303
GO:0050912	detection of chemical stimulus involved in sensory perception of taste	BP	1	13	0.889658	0.992237	Nl.chrX.0213
GO:0071241	cellular response to inorganic substance	BP	1	13	0.889658	0.992237	Nl.chr07.0435
GO:0071577	zinc II ion transmembrane transport	BP	1	13	0.889658	0.992237	Nl.chr03.1925
GO:0071715	icosanoid transport	BP	1	13	0.889658	0.992237	Nl.chr08.055
GO:0072662	protein localization to peroxisome	BP	1	13	0.889658	0.992237	Nl.chr04.1080
GO:0072663	establishment of protein localization to peroxisome	BP	1	13	0.889658	0.992237	Nl.chr04.1080
GO:1901571	fatty acid derivative transport	BP	1	13	0.889658	0.992237	Nl.chr08.055
GO:1901661	quinone metabolic process	BP	1	13	0.889658	0.992237	Nl.chr12.024
GO:1903963	arachidonate transport	BP	1	13	0.889658	0.992237	Nl.chr08.055
GO:0010646	regulation of cell communication	BP	123	865	0.889554	0.992237	Nl.chr01.0022;Nl.chr01.0165;Nl.chr01.0303;Nl.chr01.0328;Nl.chr01.0550;Nl.chr01.0917;Nl.chr01.1002;Nl.chr01.1228;Nl.chr01.1234;Nl.chr01.1269;Nl.chr01.1560;Nl.chr01.1617;Nl.chr02.0065;Nl.chr02.0098;Nl.chr02.0219;Nl.chr02.0297;Nl.chr02.0355;Nl.chr02.0508;Nl.chr02.0549;Nl.chr02.0647;Nl.chr02.0669;Nl.chr02.0877;Nl.chr02.1009;Nl.chr02.1041;Nl.chr02.1043;Nl.chr02.1080;Nl.chr02.1664;Nl.chr02.1690;Nl.chr0…
GO:0042802	identical protein binding	MF	23	173	0.889119	0.984359	Nl.chr01.0339;Nl.chr02.0505;Nl.chr03.0643;Nl.chr03.1022;Nl.chr03.1949;Nl.chr03.2003;Nl.chr04.0121;Nl.chr04.0682;Nl.chr04.0972;Nl.chr05.0191;Nl.chr05.1226;Nl.chr06.0222;Nl.chr07.0060;Nl.chr07.0836;Nl.chr09.210;Nl.chr09.540;Nl.chr10.172;Nl.chr10.761;Nl.chr11.168;Nl.chr11.374;Nl.chr12.277;Nl.chr12.420;Nl.chrX.0213
GO:0016055	Wnt signaling pathway	BP	15	124	0.888603	0.992237	Nl.chr01.1617;Nl.chr03.1030;Nl.chr03.1223;Nl.chr03.1546;Nl.chr04.0248;Nl.chr04.0783;Nl.chr04.0899;Nl.chr10.076;Nl.chr13.040;Nl.chr13.291;Nl.chrX.0487;Nl.chrX.1425;Nl.scaffold.0278;Nl.scaffold.0699;Nl.scaffold.0965
GO:0017137	Rab GTPase binding	MF	8	68	0.888148	0.984359	Nl.chr01.1228;Nl.chr02.0549;Nl.chr03.1287;Nl.chr05.0007;Nl.chr05.0226;Nl.chr06.1013;Nl.chr12.122;Nl.chrX.0299
GO:0090150	establishment of protein localization to membrane	BP	5	48	0.888061	0.992237	Nl.chr02.0549;Nl.chr04.1138;Nl.chr06.0819;Nl.chr11.106;Nl.chr12.390
GO:0060627	regulation of vesicle-mediated transport	BP	16	131	0.886443	0.992237	Nl.chr01.1228;Nl.chr02.0355;Nl.chr02.0549;Nl.chr02.1221;Nl.chr03.0775;Nl.chr03.1287;Nl.chr04.0972;Nl.chr05.0728;Nl.chr06.0819;Nl.chr08.016;Nl.chr09.601;Nl.chr10.603;Nl.chr11.106;Nl.chr13.379;Nl.chr13.429;Nl.scaffold.0716
GO:0022416	chaeta development	BP	9	79	0.88631	0.992237	Nl.chr02.0572;Nl.chr02.1602;Nl.chr06.0017;Nl.chr07.1110;Nl.chr09.036;Nl.chr13.040;Nl.chrX.0532;Nl.chrX.1064;Nl.scaffold.0277
GO:0016651	oxidoreductase activity, acting on NAD(P)H	MF	6	53	0.886194	0.983853	Nl.chr01.0250;Nl.chr01.1234;Nl.chr03.1050;Nl.chr12.024;Nl.chr12.354;Nl.chr13.083
GO:0005770	late endosome	CC	5	49	0.886179	1	Nl.chr01.1368;Nl.chr03.0892;Nl.chr06.0582;Nl.chr11.750;Nl.chr12.526
GO:0008289	lipid binding	MF	20	152	0.885707	0.983853	Nl.chr01.0356;Nl.chr01.0606;Nl.chr02.0047;Nl.chr02.1221;Nl.chr03.0163;Nl.chr03.1403;Nl.chr03.1986;Nl.chr04.0972;Nl.chr05.1241;Nl.chr05.1250;Nl.chr06.0737;Nl.chr10.005;Nl.chr10.482;Nl.chr10.846;Nl.chr11.437;Nl.chr14.336;Nl.chrX.0096;Nl.chrX.0299;Nl.chrX.0487;Nl.chrX.0547
GO:0043679	axon terminus	CC	8	73	0.885508	1	Nl.chr02.1001;Nl.chr04.0434;Nl.chr04.0435;Nl.chr04.0972;Nl.chr05.0728;Nl.chr12.122;Nl.chr13.495;Nl.chrX.0547
GO:0044306	neuron projection terminus	CC	8	73	0.885508	1	Nl.chr02.1001;Nl.chr04.0434;Nl.chr04.0435;Nl.chr04.0972;Nl.chr05.0728;Nl.chr12.122;Nl.chr13.495;Nl.chrX.0547
GO:0034708	methyltransferase complex	CC	6	57	0.884663	1	Nl.chr05.1226;Nl.chr07.0836;Nl.chr08.256;Nl.chr10.761;Nl.chr12.562;Nl.chrX.1409
GO:0001754	eye photoreceptor cell differentiation	BP	22	174	0.884547	0.992237	Nl.chr01.0339;Nl.chr01.1544;Nl.chr02.0125;Nl.chr02.1009;Nl.chr02.1082;Nl.chr03.0643;Nl.chr04.0783;Nl.chr04.1228;Nl.chr05.1241;Nl.chr06.0773;Nl.chr07.0114;Nl.chr07.0813;Nl.chr08.291;Nl.chr09.413;Nl.chr12.382;Nl.chr13.394;Nl.chr13.395;Nl.chr14.281;Nl.chrX.1414;Nl.scaffold.0092;Nl.scaffold.0093;Nl.scaffold.0277
GO:0010648	negative regulation of cell communication	BP	47	349	0.884417	0.992237	Nl.chr01.0328;Nl.chr01.0550;Nl.chr01.1617;Nl.chr02.0098;Nl.chr02.0355;Nl.chr02.1009;Nl.chr02.1041;Nl.chr03.0622;Nl.chr03.0676;Nl.chr03.0990;Nl.chr03.1519;Nl.chr03.1802;Nl.chr03.1958;Nl.chr04.0234;Nl.chr04.0248;Nl.chr04.0783;Nl.chr04.1062;Nl.chr04.1240;Nl.chr05.0520;Nl.chr06.0923;Nl.chr07.0512;Nl.chr07.1050;Nl.chr08.016;Nl.chr08.291;Nl.chr09.926;Nl.chr10.076;Nl.chr10.522;Nl.chr10.761;Nl.chr12.122;…
GO:0010604	positive regulation of macromolecule metabolic process	BP	96	682	0.883726	0.992002	Nl.chr01.0022;Nl.chr01.0189;Nl.chr01.0234;Nl.chr01.0339;Nl.chr01.0793;Nl.chr01.1002;Nl.chr01.1016;Nl.chr01.1544;Nl.chr02.0361;Nl.chr02.0505;Nl.chr02.1080;Nl.chr02.1429;Nl.chr02.1612;Nl.chr02.1690;Nl.chr03.0217;Nl.chr03.0622;Nl.chr03.0676;Nl.chr03.0997;Nl.chr03.1608;Nl.chr04.0121;Nl.chr04.0189;Nl.chr04.0483;Nl.chr04.0556;Nl.chr04.0682;Nl.chr04.0783;Nl.chr04.0821;Nl.chr04.1041;Nl.chr04.1318;Nl.chr0…
GO:0005736	DNA-directed RNA polymerase I complex	CC	1	13	0.883359	1	Nl.chr06.0861
GO:0071013	catalytic step 2 spliceosome	CC	1	13	0.883359	1	Nl.chr10.853
GO:0090568	nuclear transcriptional repressor complex	CC	1	13	0.883359	1	Nl.chr03.1086
GO:0005245	voltage-gated calcium channel activity	MF	1	12	0.883222	0.982343	Nl.chr07.0690
GO:0017048	Rho GTPase binding	MF	1	12	0.883222	0.982343	Nl.chr14.350
GO:0019706	protein-cysteine S-palmitoyltransferase activity	MF	1	12	0.883222	0.982343	Nl.chr10.227
GO:0019707	protein-cysteine S-acyltransferase activity	MF	1	12	0.883222	0.982343	Nl.chr10.227
GO:0060590	ATPase regulator activity	MF	1	12	0.883222	0.982343	Nl.chr01.0836
GO:0000989	transcription factor activity, transcription factor binding	MF	17	131	0.88303	0.982343	Nl.chr01.0984;Nl.chr01.1544;Nl.chr02.0361;Nl.chr02.1421;Nl.chr03.0676;Nl.chr04.0745;Nl.chr04.1041;Nl.chr06.0294;Nl.chr06.0322;Nl.chr06.0837;Nl.chr09.625;Nl.chr10.742;Nl.chr10.761;Nl.chr12.044;Nl.chr13.052;Nl.chr13.291;Nl.scaffold.0717
GO:0001737	establishment of imaginal disc-derived wing hair orientation	BP	3	31	0.882248	0.990563	Nl.chr03.1593;Nl.chr04.1240;Nl.chrX.0408
GO:0065002	intracellular protein transmembrane transport	BP	3	31	0.882248	0.990563	Nl.chr04.1080;Nl.chr09.257;Nl.scaffold.0360
GO:1902476	chloride transmembrane transport	BP	3	31	0.882248	0.990563	Nl.chr02.1301;Nl.chr02.1305;Nl.chrX.0263
GO:0051087	chaperone binding	MF	2	21	0.880729	0.982343	Nl.chr01.0836;Nl.chr03.1958
GO:0030234	enzyme regulator activity	MF	35	252	0.880246	0.982343	Nl.chr01.0793;Nl.chr01.0836;Nl.chr01.1686;Nl.chr02.0530;Nl.chr02.0549;Nl.chr02.1009;Nl.chr03.0354;Nl.chr03.0596;Nl.chr03.0622;Nl.chr03.1255;Nl.chr03.1287;Nl.chr03.1747;Nl.chr03.1980;Nl.chr04.0105;Nl.chr04.0365;Nl.chr04.0556;Nl.chr04.0998;Nl.chr05.0337;Nl.chr05.1121;Nl.chr07.0919;Nl.chr07.0933;Nl.chr07.1105;Nl.chr07.1110;Nl.chr07.1156;Nl.chr08.016;Nl.chr09.872;Nl.chr10.695;Nl.chr12.491;Nl.chr13.52…
GO:0023057	negative regulation of signaling	BP	46	341	0.879422	0.98805	Nl.chr01.0328;Nl.chr01.0550;Nl.chr01.1617;Nl.chr02.0098;Nl.chr02.0355;Nl.chr02.1009;Nl.chr02.1041;Nl.chr03.0622;Nl.chr03.0676;Nl.chr03.0990;Nl.chr03.1519;Nl.chr03.1802;Nl.chr03.1958;Nl.chr04.0234;Nl.chr04.0248;Nl.chr04.0783;Nl.chr04.1240;Nl.chr05.0520;Nl.chr06.0923;Nl.chr07.0512;Nl.chr07.1050;Nl.chr08.016;Nl.chr08.291;Nl.chr09.926;Nl.chr10.076;Nl.chr10.522;Nl.chr10.761;Nl.chr12.122;Nl.chr13.040;N…
GO:0043547	positive regulation of GTPase activity	BP	13	108	0.878926	0.987713	Nl.chr01.1686;Nl.chr02.0065;Nl.chr02.0219;Nl.chr02.0530;Nl.chr02.0549;Nl.chr03.1287;Nl.chr05.1121;Nl.chr07.0933;Nl.chr08.016;Nl.chr12.491;Nl.chrX.0487;Nl.chrX.1174;Nl.scaffold.0533
GO:0023051	regulation of signaling	BP	121	848	0.878759	0.987713	Nl.chr01.0022;Nl.chr01.0165;Nl.chr01.0303;Nl.chr01.0328;Nl.chr01.0550;Nl.chr01.0917;Nl.chr01.1002;Nl.chr01.1228;Nl.chr01.1234;Nl.chr01.1269;Nl.chr01.1560;Nl.chr01.1617;Nl.chr02.0065;Nl.chr02.0098;Nl.chr02.0219;Nl.chr02.0297;Nl.chr02.0355;Nl.chr02.0508;Nl.chr02.0549;Nl.chr02.0647;Nl.chr02.0669;Nl.chr02.0877;Nl.chr02.1009;Nl.chr02.1041;Nl.chr02.1043;Nl.chr02.1080;Nl.chr02.1664;Nl.chr02.1690;Nl.chr0…
GO:1990351	transporter complex	CC	12	103	0.878635	1	Nl.chr02.1065;Nl.chr02.1456;Nl.chr03.1309;Nl.chr04.1293;Nl.chr04.1309;Nl.chr06.0834;Nl.chr07.0690;Nl.chr09.666;Nl.chr12.420;Nl.chrX.0263;Nl.chrX.0613;Nl.chrX.0615
GO:0006835	dicarboxylic acid transport	BP	2	22	0.878552	0.987713	Nl.chr02.0549;Nl.chr09.084
GO:0016125	sterol metabolic process	BP	2	22	0.878552	0.987713	Nl.chr05.0115;Nl.chr07.1096
GO:0034333	adherens junction assembly	BP	2	22	0.878552	0.987713	Nl.chr01.0164;Nl.chr05.0191
GO:0055072	iron ion homeostasis	BP	2	22	0.878552	0.987713	Nl.chr03.0274;Nl.chr03.1925
GO:0016469	proton-transporting two-sector ATPase complex	CC	4	40	0.878218	1	Nl.chr01.1215;Nl.chr03.1535;Nl.chr11.391;Nl.chr11.438
GO:0019867	outer membrane	CC	4	40	0.878218	1	Nl.chr03.0630;Nl.chr03.1050;Nl.chr07.0813;Nl.scaffold.0261
GO:0042157	lipoprotein metabolic process	BP	6	55	0.877888	0.987713	Nl.chr01.1148;Nl.chr03.1223;Nl.chr03.1831;Nl.chr03.1832;Nl.chr04.1002;Nl.chr10.227
GO:0000041	transition metal ion transport	BP	4	39	0.877747	0.987713	Nl.chr03.0274;Nl.chr03.1925;Nl.chr11.431;Nl.chr12.420
GO:0000462	maturation of SSU-rRNA from tricistronic rRNA transcript (SSU-rRNA, 5.8S rRNA, LSU-rRNA)	BP	4	39	0.877747	0.987713	Nl.chr01.1134;Nl.chr03.1183;Nl.chr07.0094;Nl.chr10.777
GO:0033157	regulation of intracellular protein transport	BP	4	39	0.877747	0.987713	Nl.chr06.0819;Nl.chr07.1110;Nl.chr11.106;Nl.chr12.354
GO:0042052	rhabdomere development	BP	4	39	0.877747	0.987713	Nl.chr01.0339;Nl.chr02.0125;Nl.chr02.1082;Nl.chrX.1414
GO:0030054	cell junction	CC	22	177	0.877611	1	Nl.chr01.0164;Nl.chr01.0167;Nl.chr01.0394;Nl.chr01.0988;Nl.chr01.1016;Nl.chr01.1277;Nl.chr04.1215;Nl.chr05.0191;Nl.chr06.0371;Nl.chr06.0540;Nl.chr07.0871;Nl.chr07.0875;Nl.chr07.0998;Nl.chr09.169;Nl.chr11.337;Nl.chr11.374;Nl.chr11.604;Nl.chr12.117;Nl.chr12.470;Nl.chrX.1089;Nl.scaffold.0277;Nl.scaffold.1001
GO:0007264	small GTPase mediated signal transduction	BP	23	180	0.877541	0.987713	Nl.chr01.1434;Nl.chr02.0065;Nl.chr02.0219;Nl.chr02.0355;Nl.chr02.0549;Nl.chr02.0647;Nl.chr04.1092;Nl.chr05.0226;Nl.chr05.1121;Nl.chr06.0621;Nl.chr07.0008;Nl.chr07.0636;Nl.chr08.016;Nl.chr08.291;Nl.chr09.601;Nl.chr10.603;Nl.chr12.562;Nl.chr13.307;Nl.chr13.379;Nl.chrX.0847;Nl.chrX.0848;Nl.chrX.1210;Nl.scaffold.0533
GO:0072657	protein localization to membrane	BP	11	93	0.877333	0.987713	Nl.chr02.0549;Nl.chr04.1138;Nl.chr05.0728;Nl.chr06.0819;Nl.chr10.603;Nl.chr11.106;Nl.chr12.390;Nl.chr13.258;Nl.chrX.0923;Nl.chrX.0925;Nl.chrX.1161
GO:0031346	positive regulation of cell projection organization	BP	9	78	0.877329	0.987713	Nl.chr06.0459;Nl.chr07.0435;Nl.chr07.0862;Nl.chr07.1027;Nl.chr07.1028;Nl.chr07.1029;Nl.chr12.117;Nl.chrX.0847;Nl.chrX.0848
GO:0048518	positive regulation of biological process	BP	215	1470	0.876972	0.987713	Nl.chr01.0022;Nl.chr01.0189;Nl.chr01.0234;Nl.chr01.0303;Nl.chr01.0339;Nl.chr01.0442;Nl.chr01.0550;Nl.chr01.0793;Nl.chr01.1002;Nl.chr01.1016;Nl.chr01.1228;Nl.chr01.1234;Nl.chr01.1269;Nl.chr01.1291;Nl.chr01.1544;Nl.chr01.1617;Nl.chr01.1686;Nl.chr01.1728;Nl.chr02.0065;Nl.chr02.0219;Nl.chr02.0297;Nl.chr02.0361;Nl.chr02.0505;Nl.chr02.0530;Nl.chr02.0549;Nl.chr02.0647;Nl.chr02.1041;Nl.chr02.1043;Nl.chr0…
GO:0031248	protein acetyltransferase complex	CC	8	72	0.876263	1	Nl.chr02.0361;Nl.chr04.0745;Nl.chr06.0294;Nl.chr06.0322;Nl.chr07.0836;Nl.chr12.044;Nl.chr12.562;Nl.chrX.1118
GO:1902493	acetyltransferase complex	CC	8	72	0.876263	1	Nl.chr02.0361;Nl.chr04.0745;Nl.chr06.0294;Nl.chr06.0322;Nl.chr07.0836;Nl.chr12.044;Nl.chr12.562;Nl.chrX.1118
GO:0004843	thiol-dependent ubiquitin-specific protease activity	MF	6	52	0.874992	0.980345	Nl.chr03.1543;Nl.chr04.1062;Nl.chr05.0520;Nl.chrX.1089;Nl.chrX.1090;Nl.scaffold.1091
GO:0043195	terminal bouton	CC	7	64	0.874783	1	Nl.chr04.0434;Nl.chr04.0435;Nl.chr04.0972;Nl.chr05.0728;Nl.chr12.122;Nl.chr13.495;Nl.chrX.0547
GO:0070160	occluding junction	CC	7	64	0.874783	1	Nl.chr01.0164;Nl.chr01.0167;Nl.chr01.0988;Nl.chr04.1215;Nl.chr09.169;Nl.chr12.470;Nl.scaffold.1001
GO:0004842	ubiquitin-protein transferase activity	MF	22	164	0.87477	0.980345	Nl.chr01.0189;Nl.chr01.1016;Nl.chr02.0098;Nl.chr02.1167;Nl.chr03.1490;Nl.chr03.1498;Nl.chr04.1080;Nl.chr05.1241;Nl.chr05.1301;Nl.chr06.0263;Nl.chr06.0442;Nl.chr06.0484;Nl.chr06.0705;Nl.chr07.0919;Nl.chr07.1110;Nl.chr08.476;Nl.chr10.003;Nl.chr10.038;Nl.chr11.506;Nl.chr11.750;Nl.chr14.020;Nl.chrX.0026
GO:0030865	cortical cytoskeleton organization	BP	8	70	0.873358	0.984751	Nl.chr01.0754;Nl.chr03.0974;Nl.chr04.0248;Nl.chr05.1142;Nl.chr12.562;Nl.chr13.379;Nl.chr13.381;Nl.chrX.0487
GO:0042623	ATPase activity, coupled	MF	28	204	0.872296	0.979124	Nl.chr01.1215;Nl.chr02.0622;Nl.chr02.1515;Nl.chr02.1707;Nl.chr03.0775;Nl.chr03.0842;Nl.chr03.1535;Nl.chr04.0534;Nl.chr04.1337;Nl.chr05.0141;Nl.chr05.0244;Nl.chr05.1018;Nl.chr07.0029;Nl.chr07.0030;Nl.chr07.0862;Nl.chr07.1030;Nl.chr09.257;Nl.chr10.005;Nl.chr10.104;Nl.chr10.172;Nl.chr11.391;Nl.chr11.438;Nl.chr14.262;Nl.chr14.301;Nl.chrX.1414;Nl.scaffold.0360;Nl.scaffold.0854;Nl.scaffold.0855
GO:0030658	transport vesicle membrane	CC	3	31	0.871615	1	Nl.chr03.0892;Nl.chr04.0972;Nl.chrX.0299
GO:0032154	cleavage furrow	CC	3	31	0.871615	1	Nl.chr04.0248;Nl.chr10.904;Nl.chrX.0487
GO:0032590	dendrite membrane	CC	3	31	0.871615	1	Nl.chr03.0065;Nl.chr13.146;Nl.chrX.0213
GO:0097610	cell surface furrow	CC	3	31	0.871615	1	Nl.chr04.0248;Nl.chr10.904;Nl.chrX.0487
GO:0006464	cellular protein modification process	BP	189	1296	0.869958	0.981137	Nl.chr01.0019;Nl.chr01.0022;Nl.chr01.0164;Nl.chr01.0189;Nl.chr01.0290;Nl.chr01.0358;Nl.chr01.0435;Nl.chr01.0442;Nl.chr01.0550;Nl.chr01.0594;Nl.chr01.0696;Nl.chr01.0698;Nl.chr01.0793;Nl.chr01.0829;Nl.chr01.0913;Nl.chr01.1002;Nl.chr01.1016;Nl.chr01.1025;Nl.chr01.1148;Nl.chr01.1269;Nl.chr01.1368;Nl.chr01.1544;Nl.chr01.1684;Nl.chr02.0098;Nl.chr02.0124;Nl.chr02.0236;Nl.chr02.0356;Nl.chr02.0361;Nl.chr0…
GO:0036211	protein modification process	BP	189	1296	0.869958	0.981137	Nl.chr01.0019;Nl.chr01.0022;Nl.chr01.0164;Nl.chr01.0189;Nl.chr01.0290;Nl.chr01.0358;Nl.chr01.0435;Nl.chr01.0442;Nl.chr01.0550;Nl.chr01.0594;Nl.chr01.0696;Nl.chr01.0698;Nl.chr01.0793;Nl.chr01.0829;Nl.chr01.0913;Nl.chr01.1002;Nl.chr01.1016;Nl.chr01.1025;Nl.chr01.1148;Nl.chr01.1269;Nl.chr01.1368;Nl.chr01.1544;Nl.chr01.1684;Nl.chr02.0098;Nl.chr02.0124;Nl.chr02.0236;Nl.chr02.0356;Nl.chr02.0361;Nl.chr0…
GO:0046530	photoreceptor cell differentiation	BP	26	200	0.869813	0.981137	Nl.chr01.0164;Nl.chr01.0339;Nl.chr01.1544;Nl.chr02.0125;Nl.chr02.1009;Nl.chr02.1082;Nl.chr03.0643;Nl.chr04.0783;Nl.chr04.1228;Nl.chr05.1241;Nl.chr06.0773;Nl.chr07.0114;Nl.chr07.0632;Nl.chr07.0813;Nl.chr08.291;Nl.chr09.413;Nl.chr12.382;Nl.chr13.394;Nl.chr13.395;Nl.chr14.281;Nl.chr14.336;Nl.chrX.1161;Nl.chrX.1414;Nl.scaffold.0092;Nl.scaffold.0093;Nl.scaffold.0277
GO:0030866	cortical actin cytoskeleton organization	BP	7	62	0.869709	0.981137	Nl.chr01.0754;Nl.chr03.0974;Nl.chr04.0248;Nl.chr05.1142;Nl.chr12.562;Nl.chr13.381;Nl.chrX.0487
GO:0050770	regulation of axonogenesis	BP	7	62	0.869709	0.981137	Nl.chr01.1665;Nl.chr04.1087;Nl.chr04.1088;Nl.chr04.1089;Nl.chrX.0487;Nl.chrX.0847;Nl.chrX.0848
GO:0031514	motile cilium	CC	2	22	0.869521	1	Nl.chr02.0681;Nl.chr07.0004
GO:0001710	mesodermal cell fate commitment	BP	1	12	0.869252	0.981137	Nl.chr03.0217
GO:0002027	regulation of heart rate	BP	1	12	0.869252	0.981137	Nl.chr07.0690
GO:0002224	toll-like receptor signaling pathway	BP	1	12	0.869252	0.981137	Nl.chr10.522
GO:0006094	gluconeogenesis	BP	1	12	0.869252	0.981137	Nl.chr11.381
GO:0006213	pyrimidine nucleoside metabolic process	BP	1	12	0.869252	0.981137	Nl.chr12.277
GO:0006490	oligosaccharide-lipid intermediate biosynthetic process	BP	1	12	0.869252	0.981137	Nl.chr05.0054
GO:0006614	SRP-dependent cotranslational protein targeting to membrane	BP	1	12	0.869252	0.981137	Nl.chr12.390
GO:0006743	ubiquinone metabolic process	BP	1	12	0.869252	0.981137	Nl.chr12.024
GO:0006744	ubiquinone biosynthetic process	BP	1	12	0.869252	0.981137	Nl.chr12.024
GO:0006760	folic acid-containing compound metabolic process	BP	1	12	0.869252	0.981137	Nl.chr05.0817
GO:0006954	inflammatory response	BP	1	12	0.869252	0.981137	Nl.chr02.1690
GO:0006999	nuclear pore organization	BP	1	12	0.869252	0.981137	Nl.chr09.297
GO:0007016	cytoskeletal anchoring at plasma membrane	BP	1	12	0.869252	0.981137	Nl.chr11.604
GO:0007394	dorsal closure, elongation of leading edge cells	BP	1	12	0.869252	0.981137	Nl.chr03.0990
GO:0008156	negative regulation of DNA replication	BP	1	12	0.869252	0.981137	Nl.chr03.0354
GO:0017085	response to insecticide	BP	1	12	0.869252	0.981137	Nl.chr01.0067
GO:0019319	hexose biosynthetic process	BP	1	12	0.869252	0.981137	Nl.chr11.381
GO:0019934	cGMP-mediated signaling	BP	1	12	0.869252	0.981137	Nl.chr04.0700
GO:0034614	cellular response to reactive oxygen species	BP	1	12	0.869252	0.981137	Nl.chr12.354
GO:0035154	terminal cell fate specification, open tracheal system	BP	1	12	0.869252	0.981137	Nl.scaffold.0277
GO:0042478	regulation of eye photoreceptor cell development	BP	1	12	0.869252	0.981137	Nl.chr05.1241
GO:0042559	pteridine-containing compound biosynthetic process	BP	1	12	0.869252	0.981137	Nl.chr05.0817
GO:0045981	positive regulation of nucleotide metabolic process	BP	1	12	0.869252	0.981137	Nl.chr06.0725
GO:0046824	positive regulation of nucleocytoplasmic transport	BP	1	12	0.869252	0.981137	Nl.chr07.1110
GO:0048333	mesodermal cell differentiation	BP	1	12	0.869252	0.981137	Nl.chr03.0217
GO:0048753	pigment granule organization	BP	1	12	0.869252	0.981137	Nl.chr06.0582
GO:0050848	regulation of calcium-mediated signaling	BP	1	12	0.869252	0.981137	Nl.chr01.1234
GO:0060269	centripetally migrating follicle cell migration	BP	1	12	0.869252	0.981137	Nl.chr12.117
GO:0061057	peptidoglycan recognition protein signaling pathway	BP	1	12	0.869252	0.981137	Nl.chr07.1110
GO:0071248	cellular response to metal ion	BP	1	12	0.869252	0.981137	Nl.chr07.0435
GO:0071480	cellular response to gamma radiation	BP	1	12	0.869252	0.981137	Nl.chr05.1236
GO:0071901	negative regulation of protein serine/threonine kinase activity	BP	1	12	0.869252	0.981137	Nl.chr07.1050
GO:0090251	protein localization involved in establishment of planar polarity	BP	1	12	0.869252	0.981137	Nl.chr04.1240
GO:0090317	negative regulation of intracellular protein transport	BP	1	12	0.869252	0.981137	Nl.chr11.106
GO:1900544	positive regulation of purine nucleotide metabolic process	BP	1	12	0.869252	0.981137	Nl.chr06.0725
GO:1901663	quinone biosynthetic process	BP	1	12	0.869252	0.981137	Nl.chr12.024
GO:1903650	negative regulation of cytoplasmic transport	BP	1	12	0.869252	0.981137	Nl.chr11.106
GO:2000274	regulation of epithelial cell migration, open tracheal system	BP	1	12	0.869252	0.981137	Nl.chr06.0326
GO:0005764	lysosome	CC	9	79	0.869083	1	Nl.chr01.0234;Nl.chr01.0427;Nl.chr01.0499;Nl.chr03.2003;Nl.chr06.0933;Nl.chr07.0060;Nl.chr11.391;Nl.chr13.121;Nl.chrX.0266
GO:0008047	enzyme activator activity	MF	18	136	0.869039	0.976367	Nl.chr01.0793;Nl.chr01.0836;Nl.chr01.1686;Nl.chr02.0530;Nl.chr02.0549;Nl.chr03.0622;Nl.chr03.1287;Nl.chr03.1980;Nl.chr04.0556;Nl.chr05.0337;Nl.chr05.1121;Nl.chr07.0933;Nl.chr08.016;Nl.chr09.872;Nl.chr12.491;Nl.chr13.529;Nl.chrX.0487;Nl.scaffold.0533
GO:0031338	regulation of vesicle fusion	BP	3	30	0.867916	0.981137	Nl.chr03.1287;Nl.chr04.0972;Nl.chr13.379
GO:0043409	negative regulation of MAPK cascade	BP	3	30	0.867916	0.981137	Nl.chr07.1050;Nl.chr13.056;Nl.chrX.1161
GO:0050982	detection of mechanical stimulus	BP	3	30	0.867916	0.981137	Nl.chr03.0065;Nl.chr04.0533;Nl.chr13.146
GO:0070286	axonemal dynein complex assembly	BP	3	30	0.867916	0.981137	Nl.chr03.1281;Nl.chr06.1000;Nl.chr07.0004
GO:0045995	regulation of embryonic development	BP	9	77	0.867778	0.981137	Nl.chr02.0571;Nl.chr02.1167;Nl.chr03.0990;Nl.chr04.0783;Nl.chr04.0972;Nl.chr07.0813;Nl.chr14.281;Nl.chrX.1414;Nl.scaffold.0366
GO:0005929	cilium	CC	15	124	0.866883	1	Nl.chr02.0681;Nl.chr03.0059;Nl.chr03.1102;Nl.chr03.1281;Nl.chr04.0047;Nl.chr04.0248;Nl.chr05.0975;Nl.chr07.0004;Nl.chr07.0140;Nl.chr11.161;Nl.chr11.471;Nl.chr12.001;Nl.chrX.0213;Nl.chrX.1368;Nl.scaffold.0366
GO:0005774	vacuolar membrane	CC	8	71	0.866413	1	Nl.chr02.0133;Nl.chr03.1831;Nl.chr03.1832;Nl.chr06.0540;Nl.chr06.0933;Nl.chr07.0060;Nl.chr11.391;Nl.scaffold.0716
GO:0004721	phosphoprotein phosphatase activity	MF	9	73	0.865889	0.973726	Nl.chr01.1684;Nl.chr02.0669;Nl.chr07.1050;Nl.chr09.872;Nl.chr10.031;Nl.chr10.284;Nl.chr11.612;Nl.chr12.541;Nl.chr13.056
GO:0019637	organophosphate metabolic process	BP	59	427	0.865628	0.981137	Nl.chr01.0250;Nl.chr01.0407;Nl.chr01.0913;Nl.chr01.1148;Nl.chr01.1215;Nl.chr02.0409;Nl.chr02.0423;Nl.chr02.1041;Nl.chr02.1369;Nl.chr02.1690;Nl.chr03.0233;Nl.chr03.0621;Nl.chr03.0630;Nl.chr03.0980;Nl.chr03.1050;Nl.chr03.1083;Nl.chr03.1396;Nl.chr03.1535;Nl.chr04.0060;Nl.chr04.0166;Nl.chr04.0433;Nl.chr04.0700;Nl.chr04.1002;Nl.chr05.0028;Nl.chr05.0245;Nl.chr05.0296;Nl.chr05.1047;Nl.chr05.1236;Nl.chr0…
GO:0032589	neuron projection membrane	CC	4	39	0.865368	1	Nl.chr01.0323;Nl.chr03.0065;Nl.chr13.146;Nl.chrX.0213
GO:0008355	olfactory learning	BP	5	46	0.864642	0.981137	Nl.chr07.0997;Nl.chr12.382;Nl.chr13.495;Nl.chrX.0959;Nl.chrX.0960
GO:0010212	response to ionizing radiation	BP	5	46	0.864642	0.981137	Nl.chr05.0141;Nl.chr05.1236;Nl.chr06.0846;Nl.chr07.1030;Nl.chr08.306
GO:0042058	regulation of epidermal growth factor receptor signaling pathway	BP	5	46	0.864642	0.981137	Nl.chr02.1009;Nl.chr04.0234;Nl.chr07.0029;Nl.chr07.0030;Nl.scaffold.0965
GO:0048520	positive regulation of behavior	BP	5	46	0.864642	0.981137	Nl.chr01.1291;Nl.chr01.1728;Nl.chr14.247;Nl.chr14.336;Nl.chrX.0339
GO:1901184	regulation of ERBB signaling pathway	BP	5	46	0.864642	0.981137	Nl.chr02.1009;Nl.chr04.0234;Nl.chr07.0029;Nl.chr07.0030;Nl.scaffold.0965
GO:0015748	organophosphate ester transport	BP	4	38	0.864517	0.981137	Nl.chr04.0999;Nl.chr06.0725;Nl.chr10.005;Nl.chr14.301
GO:0004386	helicase activity	MF	13	101	0.864376	0.972921	Nl.chr01.0433;Nl.chr02.0622;Nl.chr02.0673;Nl.chr02.1515;Nl.chr02.1707;Nl.chr03.0354;Nl.chr03.0855;Nl.chr04.1243;Nl.chr05.0244;Nl.chr06.0591;Nl.chr07.0087;Nl.chr07.1030;Nl.chr12.273
GO:0009966	regulation of signal transduction	BP	107	750	0.864058	0.981137	Nl.chr01.0022;Nl.chr01.0165;Nl.chr01.0303;Nl.chr01.0328;Nl.chr01.0550;Nl.chr01.1002;Nl.chr01.1234;Nl.chr01.1269;Nl.chr01.1560;Nl.chr01.1617;Nl.chr02.0065;Nl.chr02.0098;Nl.chr02.0219;Nl.chr02.0297;Nl.chr02.0355;Nl.chr02.0508;Nl.chr02.0549;Nl.chr02.0647;Nl.chr02.0669;Nl.chr02.0877;Nl.chr02.1009;Nl.chr02.1041;Nl.chr02.1043;Nl.chr02.1080;Nl.chr02.1664;Nl.chr02.1690;Nl.chr03.0208;Nl.chr03.0622;Nl.chr0…
GO:1901981	phosphatidylinositol phosphate binding	MF	4	36	0.863244	0.972545	Nl.chr03.1986;Nl.chr05.1241;Nl.chrX.0487;Nl.chrX.0547
GO:0019725	cellular homeostasis	BP	29	220	0.863231	0.981137	Nl.chr01.0499;Nl.chr01.1728;Nl.chr02.0352;Nl.chr02.1082;Nl.chr02.1301;Nl.chr03.0274;Nl.chr03.1052;Nl.chr03.1053;Nl.chr03.1519;Nl.chr03.1608;Nl.chr03.1925;Nl.chr04.0060;Nl.chr04.0351;Nl.chr06.0725;Nl.chr07.0690;Nl.chr10.104;Nl.chr10.633;Nl.chr11.391;Nl.chr11.755;Nl.chr12.354;Nl.chr12.420;Nl.chr13.083;Nl.chr13.291;Nl.chr14.020;Nl.chrX.0213;Nl.chrX.0286;Nl.chrX.0944;Nl.scaffold.0654;Nl.scaffold.0679
GO:0000209	protein polyubiquitination	BP	8	69	0.863067	0.981137	Nl.chr01.0189;Nl.chr05.1241;Nl.chr06.0263;Nl.chr07.1110;Nl.chr08.476;Nl.chr10.038;Nl.chr11.506;Nl.chr11.750
GO:0044782	cilium organization	BP	8	69	0.863067	0.981137	Nl.chr01.1586;Nl.chr02.1151;Nl.chr02.1612;Nl.chr03.0059;Nl.chr03.1281;Nl.chr06.1000;Nl.chr07.0004;Nl.chr07.0140
GO:0008375	acetylglucosaminyltransferase activity	MF	2	20	0.862793	0.972545	Nl.chr03.1546;Nl.chr08.303
GO:0036442	hydrogen-exporting ATPase activity	MF	2	20	0.862793	0.972545	Nl.chr03.1535;Nl.chr11.391
GO:0046961	proton-transporting ATPase activity, rotational mechanism	MF	2	20	0.862793	0.972545	Nl.chr03.1535;Nl.chr11.391
GO:0061733	peptide-lysine-N-acetyltransferase activity	MF	2	20	0.862793	0.972545	Nl.chr05.0153;Nl.chr11.374
GO:0019787	ubiquitin-like protein transferase activity	MF	23	169	0.862418	0.972545	Nl.chr01.0189;Nl.chr01.1016;Nl.chr02.0098;Nl.chr02.1167;Nl.chr03.1490;Nl.chr03.1498;Nl.chr04.1080;Nl.chr05.1241;Nl.chr05.1301;Nl.chr06.0263;Nl.chr06.0442;Nl.chr06.0484;Nl.chr06.0705;Nl.chr07.0919;Nl.chr07.1110;Nl.chr08.476;Nl.chr10.003;Nl.chr10.038;Nl.chr11.506;Nl.chr11.750;Nl.chr13.341;Nl.chr14.020;Nl.chrX.0026
GO:0008328	ionotropic glutamate receptor complex	CC	1	12	0.862373	1	Nl.chr04.1293
GO:0031225	anchored component of membrane	CC	1	12	0.862373	1	Nl.chr13.040
GO:0002221	pattern recognition receptor signaling pathway	BP	2	21	0.861332	0.981137	Nl.chr03.0163;Nl.chr10.522
GO:0006140	regulation of nucleotide metabolic process	BP	2	21	0.861332	0.981137	Nl.chr05.1047;Nl.chr06.0725
GO:0006446	regulation of translational initiation	BP	2	21	0.861332	0.981137	Nl.chr01.0435;Nl.chr03.0127
GO:0006891	intra-Golgi vesicle-mediated transport	BP	2	21	0.861332	0.981137	Nl.chr02.1003;Nl.chr03.0892
GO:0006893	Golgi to plasma membrane transport	BP	2	21	0.861332	0.981137	Nl.chr06.0819;Nl.chr11.106
GO:0007006	mitochondrial membrane organization	BP	2	21	0.861332	0.981137	Nl.chr05.0245;Nl.chr06.0725
GO:0007111	meiosis II cytokinesis	BP	2	21	0.861332	0.981137	Nl.chr05.1142;Nl.chrX.0487
GO:0007295	growth of a germarium-derived egg chamber	BP	2	21	0.861332	0.981137	Nl.chr07.0127;Nl.chr12.117
GO:0007413	axonal fasciculation	BP	2	21	0.861332	0.981137	Nl.chr11.117;Nl.chr13.098
GO:0010675	regulation of cellular carbohydrate metabolic process	BP	2	21	0.861332	0.981137	Nl.chr03.1608;Nl.chr04.0682
GO:0030032	lamellipodium assembly	BP	2	21	0.861332	0.981137	Nl.chr07.0435;Nl.chrX.0547
GO:0042045	epithelial fluid transport	BP	2	21	0.861332	0.981137	Nl.chr04.1215;Nl.chr07.0690
GO:0042558	pteridine-containing compound metabolic process	BP	2	21	0.861332	0.981137	Nl.chr05.0817;Nl.chr09.926
GO:0050714	positive regulation of protein secretion	BP	2	21	0.861332	0.981137	Nl.chr03.0083;Nl.chr06.0783
GO:0051090	regulation of sequence-specific DNA binding transcription factor activity	BP	2	21	0.861332	0.981137	Nl.chr02.0572;Nl.chr14.240
GO:0070252	actin-mediated cell contraction	BP	2	21	0.861332	0.981137	Nl.chr02.0571;Nl.chr03.1802
GO:0072599	establishment of protein localization to endoplasmic reticulum	BP	2	21	0.861332	0.981137	Nl.chr02.0549;Nl.chr12.390
GO:0097581	lamellipodium organization	BP	2	21	0.861332	0.981137	Nl.chr07.0435;Nl.chrX.0547
GO:0010485	H4 histone acetyltransferase activity	MF	1	11	0.86032	0.972545	Nl.chr05.0153
GO:0015116	sulfate transmembrane transporter activity	MF	1	11	0.86032	0.972545	Nl.chr09.084
GO:0051219	phosphoprotein binding	MF	1	11	0.86032	0.972545	Nl.chr02.1080
GO:0007297	ovarian follicle cell migration	BP	19	149	0.860245	0.981137	Nl.chr02.0798;Nl.chr02.1009;Nl.chr03.0775;Nl.chr05.0191;Nl.chr07.0127;Nl.chr07.0435;Nl.chr07.0997;Nl.chr08.291;Nl.chr10.172;Nl.chr12.117;Nl.chr14.336;Nl.chrX.0923;Nl.chrX.0925;Nl.chrX.1139;Nl.chrX.1144;Nl.chrX.1161;Nl.scaffold.0277;Nl.scaffold.0854;Nl.scaffold.0855
GO:0004803	transposase activity	MF	3	28	0.8601	0.972545	Nl.chr03.1264;Nl.scaffold.0236;Nl.scaffold.0237
GO:0046983	protein dimerization activity	MF	45	314	0.85932	0.972545	Nl.chr01.0339;Nl.chr01.0694;Nl.chr01.1544;Nl.chr02.0249;Nl.chr02.0361;Nl.chr02.0429;Nl.chr02.0505;Nl.chr03.0267;Nl.chr03.0643;Nl.chr03.1150;Nl.chr03.1949;Nl.chr03.2003;Nl.chr04.0121;Nl.chr04.0682;Nl.chr04.0783;Nl.chr04.0972;Nl.chr05.0191;Nl.chr05.0401;Nl.chr05.1226;Nl.chr05.1231;Nl.chr06.0222;Nl.chr06.0837;Nl.chr07.0060;Nl.chr07.0751;Nl.chr07.0836;Nl.chr08.420;Nl.chr09.210;Nl.chr09.540;Nl.chr10.1…
GO:0055065	metal ion homeostasis	BP	11	91	0.859267	0.981137	Nl.chr02.0352;Nl.chr02.1191;Nl.chr03.0274;Nl.chr03.1925;Nl.chr06.0725;Nl.chr07.0690;Nl.chr10.104;Nl.chr10.633;Nl.chr12.420;Nl.chrX.0213;Nl.chrX.0944
GO:0008360	regulation of cell shape	BP	9	76	0.857633	0.981137	Nl.chr01.0339;Nl.chr03.0990;Nl.chr04.0121;Nl.chr07.0632;Nl.chr12.064;Nl.chrX.0487;Nl.chrX.0847;Nl.chrX.0848;Nl.chrX.1426
GO:0031234	extrinsic component of cytoplasmic side of plasma membrane	CC	3	30	0.856554	1	Nl.chr04.1365;Nl.chrX.0339;Nl.chrX.1134
GO:0051254	positive regulation of RNA metabolic process	BP	54	391	0.856462	0.981137	Nl.chr01.0339;Nl.chr01.1544;Nl.chr02.0361;Nl.chr02.0505;Nl.chr02.1080;Nl.chr02.1429;Nl.chr02.1690;Nl.chr03.0217;Nl.chr03.0676;Nl.chr04.0783;Nl.chr04.0821;Nl.chr04.1041;Nl.chr04.1318;Nl.chr05.1061;Nl.chr06.0101;Nl.chr06.0105;Nl.chr06.0294;Nl.chr06.0322;Nl.chr06.0459;Nl.chr06.0837;Nl.chr07.0029;Nl.chr07.0030;Nl.chr07.0435;Nl.chr07.0751;Nl.chr07.0836;Nl.chr07.0890;Nl.chr08.256;Nl.chr09.019;Nl.chr09.…
GO:0044391	ribosomal subunit	CC	19	152	0.856121	1	Nl.chr01.0843;Nl.chr01.1134;Nl.chr03.0275;Nl.chr03.0326;Nl.chr04.0048;Nl.chr04.1098;Nl.chr05.1200;Nl.chr06.0540;Nl.chr08.055;Nl.chr08.379;Nl.chr09.577;Nl.chr09.640;Nl.chr09.882;Nl.chr10.777;Nl.chr11.329;Nl.chr12.166;Nl.chr12.411;Nl.chr12.546;Nl.chr13.443
GO:0043492	ATPase activity, coupled to movement of substances	MF	12	93	0.854412	0.972482	Nl.chr01.1215;Nl.chr03.1535;Nl.chr04.0534;Nl.chr04.1337;Nl.chr05.1018;Nl.chr09.257;Nl.chr10.005;Nl.chr10.104;Nl.chr11.391;Nl.chr11.438;Nl.chr14.301;Nl.scaffold.0360
GO:0032879	regulation of localization	BP	61	438	0.85369	0.980566	Nl.chr01.0550;Nl.chr01.0917;Nl.chr01.1228;Nl.chr01.1665;Nl.chr02.0098;Nl.chr02.0352;Nl.chr02.0355;Nl.chr02.0549;Nl.chr02.1041;Nl.chr02.1221;Nl.chr03.0083;Nl.chr03.0274;Nl.chr03.0775;Nl.chr03.1287;Nl.chr04.0783;Nl.chr04.0972;Nl.chr04.1087;Nl.chr04.1088;Nl.chr04.1089;Nl.chr04.1293;Nl.chr05.0728;Nl.chr06.0326;Nl.chr06.0670;Nl.chr06.0783;Nl.chr06.0800;Nl.chr06.0819;Nl.chr06.0923;Nl.chr07.0008;Nl.chr0…
GO:0008298	intracellular mRNA localization	BP	10	83	0.853164	0.980186	Nl.chr01.1228;Nl.chr04.0972;Nl.chr05.0141;Nl.chr06.0846;Nl.chr07.0813;Nl.chr09.118;Nl.chr10.761;Nl.chr14.281;Nl.chrX.1165;Nl.chrX.1414
GO:0098589	membrane region	CC	33	252	0.85297	1	Nl.chr01.0164;Nl.chr01.0167;Nl.chr01.0323;Nl.chr02.1690;Nl.chr03.0065;Nl.chr03.1519;Nl.chr03.1925;Nl.chr04.0434;Nl.chr04.0435;Nl.chr04.1240;Nl.chr04.1309;Nl.chr05.0728;Nl.chr06.0928;Nl.chr06.0929;Nl.chr07.0690;Nl.chr07.0871;Nl.chr07.0875;Nl.chr09.169;Nl.chr10.421;Nl.chr10.634;Nl.chr10.742;Nl.chr11.168;Nl.chr11.337;Nl.chr12.117;Nl.chr12.122;Nl.chr12.307;Nl.chr12.420;Nl.chr13.146;Nl.chr13.258;Nl.ch…
GO:0017156	calcium ion regulated exocytosis	BP	8	68	0.852108	0.979196	Nl.chr01.1228;Nl.chr02.0355;Nl.chr02.0549;Nl.chr02.1221;Nl.chr04.0972;Nl.chr13.379;Nl.chr13.495;Nl.chrX.0299
GO:0042048	olfactory behavior	BP	8	68	0.852108	0.979196	Nl.chr05.1257;Nl.chr07.0997;Nl.chr11.086;Nl.chr12.382;Nl.chr13.495;Nl.chrX.0213;Nl.chrX.0959;Nl.chrX.0960
GO:0042326	negative regulation of phosphorylation	BP	8	68	0.852108	0.979196	Nl.chr02.1009;Nl.chr02.1688;Nl.chr03.1608;Nl.chr04.0234;Nl.chr07.1050;Nl.chr13.056;Nl.chrX.0196;Nl.chrX.1161
GO:0006378	mRNA polyadenylation	BP	3	29	0.852067	0.979196	Nl.chr09.118;Nl.chrX.1165;Nl.chrX.1264
GO:0031532	actin cytoskeleton reorganization	BP	3	29	0.852067	0.979196	Nl.chr06.0679;Nl.chr11.604;Nl.chr13.529
GO:0048580	regulation of post-embryonic development	BP	3	29	0.852067	0.979196	Nl.chr05.1241;Nl.chr07.0165;Nl.chrX.0975
GO:0007165	signal transduction	BP	230	1559	0.851924	0.979196	Nl.chr01.0022;Nl.chr01.0165;Nl.chr01.0167;Nl.chr01.0303;Nl.chr01.0328;Nl.chr01.0550;Nl.chr01.0594;Nl.chr01.0934;Nl.chr01.1002;Nl.chr01.1016;Nl.chr01.1063;Nl.chr01.1132;Nl.chr01.1234;Nl.chr01.1269;Nl.chr01.1434;Nl.chr01.1544;Nl.chr01.1560;Nl.chr01.1617;Nl.chr01.1665;Nl.chr02.0065;Nl.chr02.0098;Nl.chr02.0137;Nl.chr02.0219;Nl.chr02.0297;Nl.chr02.0352;Nl.chr02.0355;Nl.chr02.0508;Nl.chr02.0521;Nl.chr0…
GO:0031902	late endosome membrane	CC	2	21	0.851619	1	Nl.chr03.0892;Nl.chr11.750
GO:0003007	heart morphogenesis	BP	5	45	0.851462	0.979196	Nl.chr04.0783;Nl.chr05.0191;Nl.chr12.001;Nl.chr13.098;Nl.chrX.0738
GO:0061024	membrane organization	BP	42	308	0.851462	0.979196	Nl.chr01.0339;Nl.chr01.1277;Nl.chr02.0047;Nl.chr02.0549;Nl.chr02.1221;Nl.chr02.1690;Nl.chr03.0210;Nl.chr03.0630;Nl.chr03.0775;Nl.chr03.0892;Nl.chr03.1287;Nl.chr03.1531;Nl.chr04.0434;Nl.chr04.0435;Nl.chr04.0972;Nl.chr04.1138;Nl.chr05.0245;Nl.chr05.0728;Nl.chr05.0822;Nl.chr05.0873;Nl.chr05.1236;Nl.chr05.1290;Nl.chr06.0725;Nl.chr06.0819;Nl.chr06.1013;Nl.chr07.0435;Nl.chr07.0690;Nl.chr07.0813;Nl.chr0…
GO:0098794	postsynapse	CC	4	38	0.851373	1	Nl.chr01.0167;Nl.chr04.1293;Nl.chr04.1309;Nl.chr13.258
GO:0007010	cytoskeleton organization	BP	86	606	0.851215	0.979196	Nl.chr01.0019;Nl.chr01.0435;Nl.chr01.0437;Nl.chr01.0594;Nl.chr01.0754;Nl.chr01.1228;Nl.chr01.1374;Nl.chr01.1586;Nl.chr02.0170;Nl.chr02.0571;Nl.chr02.1601;Nl.chr02.1612;Nl.chr02.1688;Nl.chr03.0059;Nl.chr03.0099;Nl.chr03.0414;Nl.chr03.0622;Nl.chr03.0775;Nl.chr03.0974;Nl.chr03.1102;Nl.chr03.1281;Nl.chr03.1608;Nl.chr03.1653;Nl.chr04.0125;Nl.chr04.0200;Nl.chr04.0248;Nl.chr04.0783;Nl.chr04.1240;Nl.chr0…
GO:0003712	transcription cofactor activity	MF	17	127	0.851076	0.96959	Nl.chr01.0984;Nl.chr01.1544;Nl.chr02.0361;Nl.chr02.1421;Nl.chr03.0676;Nl.chr04.0745;Nl.chr04.1041;Nl.chr06.0294;Nl.chr06.0322;Nl.chr06.0837;Nl.chr09.625;Nl.chr10.742;Nl.chr10.761;Nl.chr12.044;Nl.chr13.052;Nl.chr13.291;Nl.scaffold.0717
GO:0005930	axoneme	CC	6	54	0.850945	1	Nl.chr02.0681;Nl.chr04.0248;Nl.chr05.0975;Nl.chr07.0004;Nl.chr11.161;Nl.chr11.471
GO:0097014	ciliary plasm	CC	6	54	0.850945	1	Nl.chr02.0681;Nl.chr04.0248;Nl.chr05.0975;Nl.chr07.0004;Nl.chr11.161;Nl.chr11.471
GO:0005794	Golgi apparatus	CC	39	294	0.850671	1	Nl.chr01.0290;Nl.chr01.0415;Nl.chr01.1025;Nl.chr02.1003;Nl.chr02.1274;Nl.chr02.1487;Nl.chr02.1690;Nl.chr03.0892;Nl.chr03.1131;Nl.chr03.1546;Nl.chr03.1796;Nl.chr03.1925;Nl.chr03.1986;Nl.chr03.2003;Nl.chr04.0999;Nl.chr05.0007;Nl.chr05.0014;Nl.chr06.0582;Nl.chr06.0819;Nl.chr06.1013;Nl.chr07.0060;Nl.chr07.0134;Nl.chr07.0271;Nl.chr07.0699;Nl.chr07.0700;Nl.chr08.193;Nl.chr08.225;Nl.chr09.714;Nl.chr10.2…
GO:0009190	cyclic nucleotide biosynthetic process	BP	4	37	0.850077	0.979094	Nl.chr02.1369;Nl.chr04.0700;Nl.chr05.0296;Nl.chr05.1047
GO:0016241	regulation of macroautophagy	BP	4	37	0.850077	0.979094	Nl.chr04.1062;Nl.chr06.0949;Nl.chr08.291;Nl.chr12.562
GO:0031099	regeneration	BP	4	37	0.850077	0.979094	Nl.chr06.0167;Nl.chr09.087;Nl.chr11.374;Nl.chr13.098
GO:0032104	regulation of response to extracellular stimulus	BP	4	37	0.850077	0.979094	Nl.chr04.1062;Nl.chr06.0949;Nl.chr08.291;Nl.chr12.562
GO:0032107	regulation of response to nutrient levels	BP	4	37	0.850077	0.979094	Nl.chr04.1062;Nl.chr06.0949;Nl.chr08.291;Nl.chr12.562
GO:0042255	ribosome assembly	BP	4	37	0.850077	0.979094	Nl.chr03.0326;Nl.chr05.1200;Nl.chr06.0540;Nl.chr12.411
GO:0007349	cellularization	BP	11	90	0.849477	0.979094	Nl.chr01.0754;Nl.chr03.0210;Nl.chr03.0775;Nl.chr03.1543;Nl.chr04.1365;Nl.chr06.0402;Nl.chr11.161;Nl.chr14.336;Nl.chrX.0923;Nl.chrX.0925;Nl.chrX.1414
GO:0044437	vacuolar part	CC	9	77	0.848869	1	Nl.chr02.0133;Nl.chr03.1831;Nl.chr03.1832;Nl.chr03.2003;Nl.chr06.0540;Nl.chr06.0933;Nl.chr07.0060;Nl.chr11.391;Nl.scaffold.0716
GO:0005912	adherens junction	CC	11	92	0.847811	1	Nl.chr01.0164;Nl.chr01.0394;Nl.chr01.1016;Nl.chr04.1215;Nl.chr05.0191;Nl.chr07.0998;Nl.chr11.337;Nl.chr11.604;Nl.chr12.117;Nl.chrX.1089;Nl.scaffold.0277
GO:0070161	anchoring junction	CC	11	92	0.847811	1	Nl.chr01.0164;Nl.chr01.0394;Nl.chr01.1016;Nl.chr04.1215;Nl.chr05.0191;Nl.chr07.0998;Nl.chr11.337;Nl.chr11.604;Nl.chr12.117;Nl.chrX.1089;Nl.scaffold.0277
GO:0051640	organelle localization	BP	36	266	0.847242	0.977392	Nl.chr01.0356;Nl.chr01.1228;Nl.chr01.1269;Nl.chr01.1586;Nl.chr02.0355;Nl.chr02.0549;Nl.chr02.1221;Nl.chr03.0083;Nl.chr03.0099;Nl.chr03.0775;Nl.chr03.0786;Nl.chr03.1546;Nl.chr04.0972;Nl.chr04.0998;Nl.chr05.0728;Nl.chr05.1290;Nl.chr06.0679;Nl.chr06.0725;Nl.chr07.0458;Nl.chr07.0813;Nl.chr07.1144;Nl.chr09.601;Nl.chr10.766;Nl.chr11.659;Nl.chr12.459;Nl.chr12.491;Nl.chr13.258;Nl.chr13.379;Nl.chr13.381;N…
GO:0007605	sensory perception of sound	BP	7	60	0.84669	0.97698	Nl.chr01.0165;Nl.chr01.0430;Nl.chr02.1456;Nl.chr03.1102;Nl.chr03.1653;Nl.chr07.0289;Nl.chr12.420
GO:0000187	activation of MAPK activity	BP	1	11	0.845076	0.97534	Nl.chr07.0435
GO:0000463	maturation of LSU-rRNA from tricistronic rRNA transcript (SSU-rRNA, 5.8S rRNA, LSU-rRNA)	BP	1	11	0.845076	0.97534	Nl.chr03.0275
GO:0001746	Bolwig's organ morphogenesis	BP	1	11	0.845076	0.97534	Nl.chr05.1061
GO:0006145	purine nucleobase catabolic process	BP	1	11	0.845076	0.97534	Nl.chr04.0166
GO:0006356	regulation of transcription from RNA polymerase I promoter	BP	1	11	0.845076	0.97534	Nl.chr04.0050
GO:0006805	xenobiotic metabolic process	BP	1	11	0.845076	0.97534	Nl.chr01.0067
GO:0006825	copper ion transport	BP	1	11	0.845076	0.97534	Nl.chr03.0274
GO:0007527	adult somatic muscle development	BP	1	11	0.845076	0.97534	Nl.chr10.172
GO:0008272	sulfate transport	BP	1	11	0.845076	0.97534	Nl.chr09.084
GO:0009118	regulation of nucleoside metabolic process	BP	1	11	0.845076	0.97534	Nl.chr06.0725
GO:0009410	response to xenobiotic stimulus	BP	1	11	0.845076	0.97534	Nl.chr01.0067
GO:0010043	response to zinc ion	BP	1	11	0.845076	0.97534	Nl.chr03.1925
GO:0016332	establishment or maintenance of polarity of embryonic epithelium	BP	1	11	0.845076	0.97534	Nl.chr01.0164
GO:0032988	ribonucleoprotein complex disassembly	BP	1	11	0.845076	0.97534	Nl.chr14.281
GO:0035158	regulation of tube diameter, open tracheal system	BP	1	11	0.845076	0.97534	Nl.chr04.0121
GO:0036158	outer dynein arm assembly	BP	1	11	0.845076	0.97534	Nl.chr07.0004
GO:0043487	regulation of RNA stability	BP	1	11	0.845076	0.97534	Nl.chr01.1016
GO:0044088	regulation of vacuole organization	BP	1	11	0.845076	0.97534	Nl.chr12.562
GO:0045314	regulation of compound eye photoreceptor development	BP	1	11	0.845076	0.97534	Nl.chr05.1241
GO:0045477	regulation of nurse cell apoptotic process	BP	1	11	0.845076	0.97534	Nl.scaffold.0716
GO:0045910	negative regulation of DNA recombination	BP	1	11	0.845076	0.97534	Nl.chr07.0087
GO:0046134	pyrimidine nucleoside biosynthetic process	BP	1	11	0.845076	0.97534	Nl.chr12.277
GO:0046889	positive regulation of lipid biosynthetic process	BP	1	11	0.845076	0.97534	Nl.chr07.0165
GO:0048142	germarium-derived cystoblast division	BP	1	11	0.845076	0.97534	Nl.chr08.328
GO:0050650	chondroitin sulfate proteoglycan biosynthetic process	BP	1	11	0.845076	0.97534	Nl.chr08.303
GO:0051180	vitamin transport	BP	1	11	0.845076	0.97534	Nl.chr05.0728
GO:0051966	regulation of synaptic transmission, glutamatergic	BP	1	11	0.845076	0.97534	Nl.chr02.0549
GO:0055034	Bolwig's organ development	BP	1	11	0.845076	0.97534	Nl.chr05.1061
GO:0061327	anterior Malpighian tubule development	BP	1	11	0.845076	0.97534	Nl.chr04.0121
GO:0071466	cellular response to xenobiotic stimulus	BP	1	11	0.845076	0.97534	Nl.chr01.0067
GO:0090140	regulation of mitochondrial fission	BP	1	11	0.845076	0.97534	Nl.chr09.872
GO:1903421	regulation of synaptic vesicle recycling	BP	1	11	0.845076	0.97534	Nl.chr05.0728
GO:1903578	regulation of ATP metabolic process	BP	1	11	0.845076	0.97534	Nl.chr06.0725
GO:2001022	positive regulation of response to DNA damage stimulus	BP	1	11	0.845076	0.97534	Nl.chr02.1690
GO:0016023	cytoplasmic, membrane-bounded vesicle	CC	21	165	0.844704	1	Nl.chr03.0775;Nl.chr03.0892;Nl.chr03.1986;Nl.chr03.2003;Nl.chr04.0972;Nl.chr05.0393;Nl.chr05.1009;Nl.chr05.1018;Nl.chr06.0582;Nl.chr06.0621;Nl.chr07.0060;Nl.chr09.601;Nl.chr10.603;Nl.chr12.026;Nl.chr12.565;Nl.chr13.379;Nl.chr13.495;Nl.chr14.301;Nl.chrX.0299;Nl.scaffold.0045;Nl.scaffold.0277
GO:0001098	basal transcription machinery binding	MF	2	19	0.842414	0.96062	Nl.chr02.1080;Nl.chr06.0837
GO:0001099	basal RNA polymerase II transcription machinery binding	MF	2	19	0.842414	0.96062	Nl.chr02.1080;Nl.chr06.0837
GO:0008536	Ran GTPase binding	MF	2	19	0.842414	0.96062	Nl.chr01.0028;Nl.chr13.159
GO:1902936	phosphatidylinositol bisphosphate binding	MF	2	19	0.842414	0.96062	Nl.chr03.1986;Nl.chrX.0547
GO:0000184	nuclear-transcribed mRNA catabolic process, nonsense-mediated decay	BP	2	20	0.8419	0.97534	Nl.chr03.1295;Nl.chr04.1243
GO:0003383	apical constriction	BP	2	20	0.8419	0.97534	Nl.chr02.0571;Nl.chr03.1802
GO:0008103	oocyte microtubule cytoskeleton polarization	BP	2	20	0.8419	0.97534	Nl.chr01.1228;Nl.chr14.281
GO:0008535	respiratory chain complex IV assembly	BP	2	20	0.8419	0.97534	Nl.chr04.0229;Nl.chr10.272
GO:0009453	energy taxis	BP	2	20	0.8419	0.97534	Nl.chr02.1001;Nl.chr09.210
GO:0010332	response to gamma radiation	BP	2	20	0.8419	0.97534	Nl.chr05.1236;Nl.chr08.306
GO:0032387	negative regulation of intracellular transport	BP	2	20	0.8419	0.97534	Nl.chr02.0355;Nl.chr11.106
GO:0042306	regulation of protein import into nucleus	BP	2	20	0.8419	0.97534	Nl.chr07.1110;Nl.chr12.354
GO:0042331	phototaxis	BP	2	20	0.8419	0.97534	Nl.chr02.1001;Nl.chr09.210
GO:0045880	positive regulation of smoothened signaling pathway	BP	2	20	0.8419	0.97534	Nl.chr03.1546;Nl.scaffold.0965
GO:0046834	lipid phosphorylation	BP	2	20	0.8419	0.97534	Nl.chr05.0028;Nl.scaffold.0716
GO:0048135	female germ-line cyst formation	BP	2	20	0.8419	0.97534	Nl.chr07.0871;Nl.chr08.328
GO:0050805	negative regulation of synaptic transmission	BP	2	20	0.8419	0.97534	Nl.chr02.0355;Nl.scaffold.0679
GO:0061162	establishment of monopolar cell polarity	BP	2	20	0.8419	0.97534	Nl.chr04.1240;Nl.chrX.0408
GO:0061339	establishment or maintenance of monopolar cell polarity	BP	2	20	0.8419	0.97534	Nl.chr04.1240;Nl.chrX.0408
GO:0070593	dendrite self-avoidance	BP	2	20	0.8419	0.97534	Nl.chrX.0847;Nl.chrX.0848
GO:0071229	cellular response to acid chemical	BP	2	20	0.8419	0.97534	Nl.chr04.0783;Nl.chr12.307
GO:0097194	execution phase of apoptosis	BP	2	20	0.8419	0.97534	Nl.chr02.1690;Nl.chr06.0321
GO:1900542	regulation of purine nucleotide metabolic process	BP	2	20	0.8419	0.97534	Nl.chr05.1047;Nl.chr06.0725
GO:1903533	regulation of protein targeting	BP	2	20	0.8419	0.97534	Nl.chr07.1110;Nl.chr12.354
GO:1904589	regulation of protein import	BP	2	20	0.8419	0.97534	Nl.chr07.1110;Nl.chr12.354
GO:0006338	chromatin remodeling	BP	14	111	0.841851	0.97534	Nl.chr02.0361;Nl.chr04.0783;Nl.chr05.0153;Nl.chr06.0294;Nl.chr06.0846;Nl.chr07.0029;Nl.chr07.0030;Nl.chr08.256;Nl.chr11.338;Nl.chr14.339;Nl.chrX.1040;Nl.chrX.1118;Nl.scaffold.0854;Nl.scaffold.0855
GO:0010975	regulation of neuron projection development	BP	14	111	0.841851	0.97534	Nl.chr01.1665;Nl.chr03.0083;Nl.chr04.1087;Nl.chr04.1088;Nl.chr04.1089;Nl.chr06.0459;Nl.chr07.0862;Nl.chr07.1027;Nl.chr07.1028;Nl.chr07.1029;Nl.chr13.529;Nl.chrX.0487;Nl.chrX.0847;Nl.chrX.0848
GO:0007166	cell surface receptor signaling pathway	BP	104	724	0.841673	0.97534	Nl.chr01.0303;Nl.chr01.0550;Nl.chr01.1016;Nl.chr01.1617;Nl.chr01.1665;Nl.chr02.0098;Nl.chr02.0508;Nl.chr02.0549;Nl.chr02.0572;Nl.chr02.1009;Nl.chr02.1041;Nl.chr02.1043;Nl.chr02.1065;Nl.chr02.1080;Nl.chr02.1191;Nl.chr02.1664;Nl.chr02.1690;Nl.chr03.0163;Nl.chr03.0208;Nl.chr03.0322;Nl.chr03.0622;Nl.chr03.0647;Nl.chr03.0676;Nl.chr03.0990;Nl.chr03.1030;Nl.chr03.1223;Nl.chr03.1288;Nl.chr03.1519;Nl.chr0…
GO:0032006	regulation of TOR signaling	BP	6	52	0.841599	0.97534	Nl.chr01.0328;Nl.chr01.0550;Nl.chr02.0297;Nl.chr06.0975;Nl.scaffold.0036;Nl.scaffold.0432
GO:0038202	TORC1 signaling	BP	6	52	0.841599	0.97534	Nl.chr01.0328;Nl.chr01.0550;Nl.chr08.291;Nl.chrX.1237;Nl.scaffold.0036;Nl.scaffold.0432
GO:0097285	cell-type specific apoptotic process	BP	6	52	0.841599	0.97534	Nl.chr01.0283;Nl.chr04.0121;Nl.chr04.0783;Nl.chr06.0321;Nl.chr06.0773;Nl.scaffold.0716
GO:1901137	carbohydrate derivative biosynthetic process	BP	43	313	0.84086	0.97534	Nl.chr01.0290;Nl.chr01.0415;Nl.chr01.0733;Nl.chr01.0913;Nl.chr01.1025;Nl.chr01.1148;Nl.chr01.1215;Nl.chr01.1368;Nl.chr02.0409;Nl.chr02.1274;Nl.chr02.1369;Nl.chr02.1690;Nl.chr03.0233;Nl.chr03.1396;Nl.chr03.1535;Nl.chr03.1546;Nl.chr04.0627;Nl.chr04.0700;Nl.chr04.1002;Nl.chr05.0014;Nl.chr05.0054;Nl.chr05.0245;Nl.chr05.1047;Nl.chr05.1236;Nl.chr06.0078;Nl.chr06.0725;Nl.chr07.0134;Nl.chr07.0515;Nl.chr0…
GO:0016079	synaptic vesicle exocytosis	BP	8	67	0.840459	0.97534	Nl.chr01.1228;Nl.chr02.0355;Nl.chr02.0549;Nl.chr02.1221;Nl.chr04.0972;Nl.chr13.379;Nl.chr13.495;Nl.chrX.0299
GO:1902680	positive regulation of RNA biosynthetic process	BP	53	381	0.840069	0.97534	Nl.chr01.0339;Nl.chr01.1544;Nl.chr02.0361;Nl.chr02.0505;Nl.chr02.1080;Nl.chr02.1429;Nl.chr02.1690;Nl.chr03.0217;Nl.chr03.0676;Nl.chr04.0783;Nl.chr04.0821;Nl.chr04.1041;Nl.chr04.1318;Nl.chr05.1061;Nl.chr06.0101;Nl.chr06.0105;Nl.chr06.0294;Nl.chr06.0322;Nl.chr06.0459;Nl.chr06.0837;Nl.chr07.0029;Nl.chr07.0030;Nl.chr07.0435;Nl.chr07.0751;Nl.chr07.0836;Nl.chr07.0890;Nl.chr08.256;Nl.chr09.019;Nl.chr09.…
GO:1903508	positive regulation of nucleic acid-templated transcription	BP	53	381	0.840069	0.97534	Nl.chr01.0339;Nl.chr01.1544;Nl.chr02.0361;Nl.chr02.0505;Nl.chr02.1080;Nl.chr02.1429;Nl.chr02.1690;Nl.chr03.0217;Nl.chr03.0676;Nl.chr04.0783;Nl.chr04.0821;Nl.chr04.1041;Nl.chr04.1318;Nl.chr05.1061;Nl.chr06.0101;Nl.chr06.0105;Nl.chr06.0294;Nl.chr06.0322;Nl.chr06.0459;Nl.chr06.0837;Nl.chr07.0029;Nl.chr07.0030;Nl.chr07.0435;Nl.chr07.0751;Nl.chr07.0836;Nl.chr07.0890;Nl.chr08.256;Nl.chr09.019;Nl.chr09.…
GO:0008134	transcription factor binding	MF	20	146	0.840032	0.96062	Nl.chr02.0505;Nl.chr02.0572;Nl.chr03.0643;Nl.chr03.1958;Nl.chr04.0783;Nl.chr04.1041;Nl.chr05.0105;Nl.chr05.1061;Nl.chr06.0101;Nl.chr06.0837;Nl.chr07.0029;Nl.chr07.0030;Nl.chr10.761;Nl.chr13.291;Nl.chr13.432;Nl.chr14.336;Nl.chrX.1264;Nl.chrX.1327;Nl.chrY.026;Nl.scaffold.0636
GO:0043087	regulation of GTPase activity	BP	16	125	0.838793	0.97534	Nl.chr01.1686;Nl.chr02.0065;Nl.chr02.0219;Nl.chr02.0530;Nl.chr02.0549;Nl.chr03.1287;Nl.chr05.1121;Nl.chr07.0008;Nl.chr07.0933;Nl.chr08.016;Nl.chr12.491;Nl.chrX.0487;Nl.chrX.0847;Nl.chrX.0848;Nl.chrX.1174;Nl.scaffold.0533
GO:0022412	cellular process involved in reproduction in multicellular organism	BP	104	723	0.837665	0.97534	Nl.chr01.0174;Nl.chr01.0303;Nl.chr01.0356;Nl.chr01.0550;Nl.chr01.1016;Nl.chr01.1228;Nl.chr01.1544;Nl.chr01.1586;Nl.chr02.0047;Nl.chr02.0505;Nl.chr02.0798;Nl.chr02.0839;Nl.chr02.1009;Nl.chr02.1601;Nl.chr02.1612;Nl.chr03.0059;Nl.chr03.0099;Nl.chr03.0210;Nl.chr03.0217;Nl.chr03.0414;Nl.chr03.0775;Nl.chr03.1524;Nl.chr03.1543;Nl.chr03.1546;Nl.chr03.1608;Nl.chr03.1802;Nl.chr04.0121;Nl.chr04.0125;Nl.chr0…
GO:0000137	Golgi cis cisterna	CC	1	11	0.837617	1	Nl.chr03.1131
GO:0000178	exosome (RNase complex)	CC	1	11	0.837617	1	Nl.chr02.0929
GO:0034704	calcium channel complex	CC	1	11	0.837617	1	Nl.chr07.0690
GO:0070847	core mediator complex	CC	1	11	0.837617	1	Nl.chr01.0984
GO:0016791	phosphatase activity	MF	19	139	0.837595	0.959613	Nl.chr01.1684;Nl.chr02.0669;Nl.chr03.0676;Nl.chr04.0908;Nl.chr05.0231;Nl.chr05.0424;Nl.chr07.0060;Nl.chr07.0070;Nl.chr07.0736;Nl.chr07.1050;Nl.chr09.055;Nl.chr09.872;Nl.chr10.031;Nl.chr10.284;Nl.chr10.652;Nl.chr11.612;Nl.chr12.541;Nl.chr13.056;Nl.chrX.1247
GO:0007365	periodic partitioning	BP	5	44	0.837232	0.97534	Nl.chr01.1617;Nl.chr04.0899;Nl.chr04.0999;Nl.chr13.040;Nl.chrX.1425
GO:0009259	ribonucleotide metabolic process	BP	28	209	0.836301	0.97534	Nl.chr01.0250;Nl.chr01.0407;Nl.chr01.1215;Nl.chr02.1369;Nl.chr03.0621;Nl.chr03.1396;Nl.chr03.1535;Nl.chr04.0060;Nl.chr04.0700;Nl.chr05.0245;Nl.chr05.1047;Nl.chr05.1236;Nl.chr06.0725;Nl.chr07.0515;Nl.chr07.0961;Nl.chr09.037;Nl.chr09.168;Nl.chr09.571;Nl.chr09.926;Nl.chr11.391;Nl.chr11.438;Nl.chr12.024;Nl.chr12.515;Nl.chr13.242;Nl.chr14.044;Nl.chr14.295;Nl.chrX.0123;Nl.chrX.0286
GO:0032153	cell division site	CC	4	37	0.836163	1	Nl.chr04.0248;Nl.chr05.0063;Nl.chr10.904;Nl.chrX.0487
GO:0032155	cell division site part	CC	4	37	0.836163	1	Nl.chr04.0248;Nl.chr05.0063;Nl.chr10.904;Nl.chrX.0487
GO:0045178	basal part of cell	CC	4	37	0.836163	1	Nl.chr03.0775;Nl.chr11.337;Nl.chr12.117;Nl.chr14.053
GO:0004540	ribonuclease activity	MF	6	49	0.835743	0.958392	Nl.chr01.0669;Nl.chr03.0866;Nl.chr05.0474;Nl.chr05.0538;Nl.chr05.0557;Nl.chr10.744
GO:0031929	TOR signaling	BP	9	74	0.835489	0.97534	Nl.chr01.0328;Nl.chr01.0550;Nl.chr02.0297;Nl.chr06.0975;Nl.chr08.291;Nl.chr13.529;Nl.chrX.1237;Nl.scaffold.0036;Nl.scaffold.0432
GO:0003382	epithelial cell morphogenesis	BP	3	28	0.834583	0.97534	Nl.chr01.0339;Nl.chr02.0571;Nl.chr03.1802
GO:0035601	protein deacylation	BP	3	28	0.834583	0.97534	Nl.chr02.1212;Nl.chr13.291;Nl.chr14.240
GO:0010038	response to metal ion	BP	4	36	0.834354	0.97534	Nl.chr03.1925;Nl.chr07.0435;Nl.chr09.087;Nl.chr10.634
GO:0051222	positive regulation of protein transport	BP	4	36	0.834354	0.97534	Nl.chr03.0083;Nl.chr06.0783;Nl.chr06.0819;Nl.chr07.1110
GO:1904951	positive regulation of establishment of protein localization	BP	4	36	0.834354	0.97534	Nl.chr03.0083;Nl.chr06.0783;Nl.chr06.0819;Nl.chr07.1110
GO:0044463	cell projection part	CC	35	263	0.833398	1	Nl.chr01.0165;Nl.chr01.0323;Nl.chr02.0681;Nl.chr02.1001;Nl.chr03.0059;Nl.chr03.0065;Nl.chr03.0775;Nl.chr03.1102;Nl.chr04.0047;Nl.chr04.0248;Nl.chr04.0434;Nl.chr04.0435;Nl.chr04.0972;Nl.chr04.1087;Nl.chr04.1088;Nl.chr04.1089;Nl.chr05.0728;Nl.chr05.0975;Nl.chr07.0004;Nl.chr07.0140;Nl.chr10.005;Nl.chr11.117;Nl.chr11.161;Nl.chr11.471;Nl.chr12.001;Nl.chr12.122;Nl.chr12.420;Nl.chr13.146;Nl.chr13.495;Nl…
GO:0001091	RNA polymerase II basal transcription factor binding	MF	1	10	0.832931	0.956067	Nl.chr06.0837
GO:0001671	ATPase activator activity	MF	1	10	0.832931	0.956067	Nl.chr01.0836
GO:0004198	calcium-dependent cysteine-type endopeptidase activity	MF	1	10	0.832931	0.956067	Nl.chrX.1144
GO:0004854	xanthine dehydrogenase activity	MF	1	10	0.832931	0.956067	Nl.chr04.0166
GO:0015926	glucosidase activity	MF	1	10	0.832931	0.956067	Nl.chr10.597
GO:0016247	channel regulator activity	MF	1	10	0.832931	0.956067	Nl.scaffold.0908
GO:0016726	oxidoreductase activity, acting on CH or CH2 groups, NAD or NADP as acceptor	MF	1	10	0.832931	0.956067	Nl.chr04.0166
GO:0043028	cysteine-type endopeptidase regulator activity involved in apoptotic process	MF	1	10	0.832931	0.956067	Nl.chr07.1110
GO:0046527	glucosyltransferase activity	MF	1	10	0.832931	0.956067	Nl.chr01.0127
GO:0099531	presynaptic process involved in synaptic transmission	BP	14	110	0.832203	0.97534	Nl.chr01.0917;Nl.chr01.1228;Nl.chr02.0355;Nl.chr02.0549;Nl.chr02.1221;Nl.chr04.0972;Nl.chr04.1293;Nl.chr07.0690;Nl.chr10.633;Nl.chr10.634;Nl.chr13.379;Nl.chr13.495;Nl.chrX.0299;Nl.chrX.0547
GO:0032268	regulation of cellular protein metabolic process	BP	78	548	0.832136	0.97534	Nl.chr01.0022;Nl.chr01.0164;Nl.chr01.0189;Nl.chr01.0358;Nl.chr01.0435;Nl.chr01.0594;Nl.chr01.0793;Nl.chr01.1002;Nl.chr01.1016;Nl.chr01.1269;Nl.chr02.0236;Nl.chr02.0505;Nl.chr02.0877;Nl.chr02.1009;Nl.chr02.1080;Nl.chr02.1688;Nl.chr03.0127;Nl.chr03.0596;Nl.chr03.0622;Nl.chr03.0997;Nl.chr03.1106;Nl.chr03.1608;Nl.chr03.1972;Nl.chr04.0105;Nl.chr04.0121;Nl.chr04.0125;Nl.chr04.0234;Nl.chr04.0556;Nl.chr0…
GO:0016591	DNA-directed RNA polymerase II, holoenzyme	CC	10	83	0.832004	1	Nl.chr01.0793;Nl.chr01.0984;Nl.chr02.0361;Nl.chr02.1080;Nl.chr04.0745;Nl.chr06.0837;Nl.chr08.225;Nl.chr08.326;Nl.chr10.102;Nl.chrX.1264
GO:0019899	enzyme binding	MF	60	406	0.830925	0.956067	Nl.chr01.0022;Nl.chr01.0028;Nl.chr01.0164;Nl.chr01.0189;Nl.chr01.0437;Nl.chr01.0542;Nl.chr01.1228;Nl.chr02.0093;Nl.chr02.0125;Nl.chr02.0236;Nl.chr02.0458;Nl.chr02.0549;Nl.chr02.1167;Nl.chr02.1227;Nl.chr02.1690;Nl.chr03.0605;Nl.chr03.0622;Nl.chr03.0736;Nl.chr03.1287;Nl.chr03.1545;Nl.chr03.1747;Nl.chr04.0105;Nl.chr04.0783;Nl.chr04.1270;Nl.chr05.0007;Nl.chr05.0068;Nl.chr05.0132;Nl.chr05.0226;Nl.chr0…
GO:1990234	transferase complex	CC	64	464	0.829725	1	Nl.chr01.0019;Nl.chr01.0189;Nl.chr01.0542;Nl.chr01.0550;Nl.chr01.0793;Nl.chr01.0984;Nl.chr01.1651;Nl.chr02.0093;Nl.chr02.0361;Nl.chr02.1080;Nl.chr03.0014;Nl.chr03.0382;Nl.chr03.1106;Nl.chr03.1248;Nl.chr03.1396;Nl.chr04.0745;Nl.chr04.0893;Nl.chr04.1002;Nl.chr04.1054;Nl.chr04.1270;Nl.chr05.0068;Nl.chr05.0132;Nl.chr05.0246;Nl.chr05.0259;Nl.chr05.0481;Nl.chr05.0940;Nl.chr05.1039;Nl.chr05.1226;Nl.chr0…
GO:0008285	negative regulation of cell proliferation	BP	11	88	0.828314	0.973158	Nl.chr01.0984;Nl.chr04.0121;Nl.chr04.0783;Nl.chr05.0438;Nl.chr06.0949;Nl.chr07.0029;Nl.chr07.0030;Nl.chr13.381;Nl.chr14.336;Nl.chrX.1064;Nl.scaffold.0135
GO:0032956	regulation of actin cytoskeleton organization	BP	11	88	0.828314	0.973158	Nl.chr02.0571;Nl.chr02.1688;Nl.chr03.0775;Nl.chr03.1608;Nl.chr04.1365;Nl.chr07.0435;Nl.chr08.468;Nl.chr10.172;Nl.chr13.529;Nl.chrX.0091;Nl.chrX.0487
GO:0032970	regulation of actin filament-based process	BP	11	88	0.828314	0.973158	Nl.chr02.0571;Nl.chr02.1688;Nl.chr03.0775;Nl.chr03.1608;Nl.chr04.1365;Nl.chr07.0435;Nl.chr08.468;Nl.chr10.172;Nl.chr13.529;Nl.chrX.0091;Nl.chrX.0487
GO:0045466	R7 cell differentiation	BP	8	66	0.828096	0.973158	Nl.chr02.1009;Nl.chr03.0643;Nl.chr04.1228;Nl.chr06.0773;Nl.chr07.0114;Nl.chr08.291;Nl.chr13.394;Nl.chr13.395
GO:0006497	protein lipidation	BP	6	51	0.827709	0.973158	Nl.chr01.1148;Nl.chr03.1223;Nl.chr03.1831;Nl.chr03.1832;Nl.chr04.1002;Nl.chr10.227
GO:0006909	phagocytosis	BP	6	51	0.827709	0.973158	Nl.chr07.0435;Nl.chr13.307;Nl.chr13.429;Nl.chr13.504;Nl.chr14.336;Nl.scaffold.0679
GO:0007291	sperm individualization	BP	6	51	0.827709	0.973158	Nl.chr03.0210;Nl.chr03.0775;Nl.chr03.1543;Nl.chr11.161;Nl.chr14.336;Nl.chrX.1414
GO:0032984	macromolecular complex disassembly	BP	6	51	0.827709	0.973158	Nl.chr01.0019;Nl.chr01.1586;Nl.chr03.0997;Nl.chr06.0459;Nl.chr11.161;Nl.chr14.281
GO:0042158	lipoprotein biosynthetic process	BP	6	51	0.827709	0.973158	Nl.chr01.1148;Nl.chr03.1223;Nl.chr03.1831;Nl.chr03.1832;Nl.chr04.1002;Nl.chr10.227
GO:0019898	extrinsic component of membrane	CC	9	75	0.826265	1	Nl.chr01.0165;Nl.chr01.0754;Nl.chr04.1365;Nl.chr05.0191;Nl.chr07.0636;Nl.chr12.420;Nl.chrX.0339;Nl.chrX.1134;Nl.scaffold.0716
GO:0007293	germarium-derived egg chamber formation	BP	12	95	0.825758	0.972194	Nl.chr01.1228;Nl.chr04.1243;Nl.chr04.1365;Nl.chr05.0141;Nl.chr05.0191;Nl.chr05.1043;Nl.chr06.0679;Nl.chr07.0871;Nl.chr08.328;Nl.chr09.118;Nl.chrX.0975;Nl.scaffold.0277
GO:0051656	establishment of organelle localization	BP	32	235	0.824516	0.97096	Nl.chr01.1228;Nl.chr01.1269;Nl.chr01.1586;Nl.chr02.0355;Nl.chr02.0549;Nl.chr02.1221;Nl.chr03.0083;Nl.chr03.0099;Nl.chr03.0775;Nl.chr03.1546;Nl.chr04.0972;Nl.chr04.0998;Nl.chr05.0728;Nl.chr05.1290;Nl.chr06.0679;Nl.chr06.0725;Nl.chr07.0458;Nl.chr07.0813;Nl.chr07.1144;Nl.chr09.601;Nl.chr10.766;Nl.chr11.659;Nl.chr12.459;Nl.chr12.491;Nl.chr13.258;Nl.chr13.379;Nl.chr13.381;Nl.chr13.495;Nl.chr14.281;Nl.…
GO:0022843	voltage-gated cation channel activity	MF	5	41	0.824377	0.955243	Nl.chr03.1309;Nl.chr07.0690;Nl.chr09.666;Nl.chrX.0613;Nl.chrX.0615
GO:0007274	neuromuscular synaptic transmission	BP	9	73	0.823453	0.969935	Nl.chr04.0434;Nl.chr04.0435;Nl.chr04.0972;Nl.chr04.1293;Nl.chr05.0728;Nl.chr10.104;Nl.chr12.122;Nl.chrX.1049;Nl.scaffold.0679
GO:0034249	negative regulation of cellular amide metabolic process	BP	9	73	0.823453	0.969935	Nl.chr01.1016;Nl.chr03.0127;Nl.chr03.0596;Nl.chr04.0125;Nl.chr04.1318;Nl.chr06.0595;Nl.chr09.118;Nl.chr09.540;Nl.chr11.398
GO:0007455	eye-antennal disc morphogenesis	BP	5	43	0.821903	0.968562	Nl.chr03.1106;Nl.chr04.0121;Nl.chr05.1061;Nl.chr08.291;Nl.scaffold.0277
GO:0009967	positive regulation of signal transduction	BP	47	337	0.821458	0.968264	Nl.chr01.0022;Nl.chr01.0303;Nl.chr01.0550;Nl.chr01.1002;Nl.chr01.1234;Nl.chr01.1269;Nl.chr01.1617;Nl.chr02.0297;Nl.chr02.0647;Nl.chr02.1043;Nl.chr02.1080;Nl.chr02.1664;Nl.chr02.1690;Nl.chr03.0208;Nl.chr03.0676;Nl.chr03.1546;Nl.chr03.1802;Nl.chr04.0121;Nl.chr04.0556;Nl.chr04.0783;Nl.chr04.1092;Nl.chr04.1240;Nl.chr05.1047;Nl.chr05.1241;Nl.chr06.0923;Nl.chr06.0975;Nl.chr07.0029;Nl.chr07.0030;Nl.chr0…
GO:0042461	photoreceptor cell development	BP	15	116	0.820878	0.967806	Nl.chr01.0164;Nl.chr01.0339;Nl.chr02.0125;Nl.chr02.1082;Nl.chr04.1228;Nl.chr05.1241;Nl.chr07.0114;Nl.chr07.0813;Nl.chr08.291;Nl.chr12.382;Nl.chr14.336;Nl.chrX.1161;Nl.chrX.1414;Nl.scaffold.0092;Nl.scaffold.0093
GO:0008092	cytoskeletal protein binding	MF	48	327	0.820845	0.952055	Nl.chr01.0164;Nl.chr01.0165;Nl.chr01.0185;Nl.chr01.0437;Nl.chr01.1228;Nl.chr01.1586;Nl.chr03.0083;Nl.chr03.0775;Nl.chr03.0974;Nl.chr03.1840;Nl.chr04.0248;Nl.chr04.0308;Nl.chr04.0309;Nl.chr04.0502;Nl.chr04.0932;Nl.chr05.0063;Nl.chr05.0191;Nl.chr05.0324;Nl.chr05.0975;Nl.chr06.0357;Nl.chr06.0358;Nl.chr06.0359;Nl.chr06.0670;Nl.chr06.0679;Nl.chr06.0819;Nl.chr06.0845;Nl.chr06.0873;Nl.chr07.0617;Nl.chr0…
GO:0006023	aminoglycan biosynthetic process	BP	2	19	0.820029	0.967032	Nl.chr03.1546;Nl.chr08.303
GO:0016246	RNA interference	BP	2	19	0.820029	0.967032	Nl.chr04.1243;Nl.chr05.0093
GO:0030727	germarium-derived female germ-line cyst formation	BP	2	19	0.820029	0.967032	Nl.chr07.0871;Nl.chr08.328
GO:0042675	compound eye cone cell differentiation	BP	2	19	0.820029	0.967032	Nl.chr12.382;Nl.scaffold.0277
GO:0046164	alcohol catabolic process	BP	2	19	0.820029	0.967032	Nl.chr03.1006;Nl.chr09.210
GO:0048678	response to axon injury	BP	2	19	0.820029	0.967032	Nl.chr10.522;Nl.scaffold.0562
GO:0061355	Wnt protein secretion	BP	2	19	0.820029	0.967032	Nl.chr03.1131;Nl.chr03.1223
GO:1990267	response to transition metal nanoparticle	BP	2	19	0.820029	0.967032	Nl.chr03.1925;Nl.chr10.634
GO:1990709	presynaptic active zone organization	BP	2	19	0.820029	0.967032	Nl.chr13.379;Nl.chrX.0547
GO:0007033	vacuole organization	BP	10	80	0.819796	0.967032	Nl.chr01.1277;Nl.chr01.1434;Nl.chr03.1831;Nl.chr03.1832;Nl.chr03.1986;Nl.chr06.0582;Nl.chr07.0690;Nl.chr12.562;Nl.chrX.0547;Nl.scaffold.0716
GO:0008233	peptidase activity	MF	70	468	0.819614	0.951533	Nl.chr01.0035;Nl.chr01.0303;Nl.chr01.0427;Nl.chr01.0457;Nl.chr01.1080;Nl.chr01.1357;Nl.chr01.1384;Nl.chr02.0347;Nl.chr02.0508;Nl.chr02.1413;Nl.chr02.1415;Nl.chr03.0026;Nl.chr03.0752;Nl.chr03.0990;Nl.chr03.1283;Nl.chr03.1543;Nl.chr03.1558;Nl.chr03.1564;Nl.chr03.1586;Nl.chr04.0014;Nl.chr04.0461;Nl.chr04.1062;Nl.chr04.1248;Nl.chr04.1249;Nl.chr05.0125;Nl.chr05.0205;Nl.chr05.0314;Nl.chr05.0520;Nl.chr0…
GO:0004879	RNA polymerase II transcription factor activity, ligand-activated sequence-specific DNA binding	MF	2	18	0.819324	0.951533	Nl.chr07.0890;Nl.chr14.336
GO:0098531	transcription factor activity, direct ligand regulated sequence-specific DNA binding	MF	2	18	0.819324	0.951533	Nl.chr07.0890;Nl.chr14.336
GO:0031667	response to nutrient levels	BP	24	179	0.819272	0.967032	Nl.chr01.0550;Nl.chr02.0297;Nl.chr03.0127;Nl.chr03.0552;Nl.chr03.0676;Nl.chr03.1608;Nl.chr03.1831;Nl.chr03.1832;Nl.chr04.1062;Nl.chr06.0923;Nl.chr06.0949;Nl.chr08.291;Nl.chr11.331;Nl.chr12.562;Nl.chr13.242;Nl.chr13.277;Nl.chr13.529;Nl.chr14.240;Nl.chrX.0944;Nl.chrX.1028;Nl.chrX.1089;Nl.scaffold.0036;Nl.scaffold.0351;Nl.scaffold.0716
GO:0023061	signal release	BP	19	144	0.818537	0.967032	Nl.chr01.0550;Nl.chr01.0917;Nl.chr01.1228;Nl.chr02.0355;Nl.chr02.0549;Nl.chr02.1221;Nl.chr03.0083;Nl.chr03.1131;Nl.chr03.1223;Nl.chr04.0972;Nl.chr04.1293;Nl.chr06.0783;Nl.chr07.0690;Nl.chr13.379;Nl.chr13.495;Nl.chrX.0299;Nl.chrX.0547;Nl.chrX.0944;Nl.scaffold.0036
GO:0010562	positive regulation of phosphorus metabolic process	BP	20	151	0.818433	0.967032	Nl.chr01.0022;Nl.chr01.0793;Nl.chr01.1002;Nl.chr02.0505;Nl.chr03.0622;Nl.chr04.0121;Nl.chr04.0556;Nl.chr04.0783;Nl.chr04.1365;Nl.chr05.0337;Nl.chr06.0725;Nl.chr06.0975;Nl.chr07.0435;Nl.chr08.291;Nl.chr09.872;Nl.chr12.354;Nl.chr13.529;Nl.chrX.1237;Nl.chrX.1264;Nl.scaffold.0366
GO:0045937	positive regulation of phosphate metabolic process	BP	20	151	0.818433	0.967032	Nl.chr01.0022;Nl.chr01.0793;Nl.chr01.1002;Nl.chr02.0505;Nl.chr03.0622;Nl.chr04.0121;Nl.chr04.0556;Nl.chr04.0783;Nl.chr04.1365;Nl.chr05.0337;Nl.chr06.0725;Nl.chr06.0975;Nl.chr07.0435;Nl.chr08.291;Nl.chr09.872;Nl.chr12.354;Nl.chr13.529;Nl.chrX.1237;Nl.chrX.1264;Nl.scaffold.0366
GO:0045177	apical part of cell	CC	17	133	0.818242	1	Nl.chr01.0164;Nl.chr01.0167;Nl.chr01.0442;Nl.chr03.1519;Nl.chr04.1092;Nl.chr07.0060;Nl.chr07.0690;Nl.chr07.0753;Nl.chr07.0809;Nl.chr07.0871;Nl.chr11.168;Nl.chr11.337;Nl.chr12.459;Nl.chr13.394;Nl.chr13.395;Nl.chrX.0028;Nl.scaffold.0942
GO:0060581	cell fate commitment involved in pattern specification	BP	4	35	0.817277	0.966955	Nl.chr03.1519;Nl.chr05.1231;Nl.chr05.1241;Nl.chr14.336
GO:1903432	regulation of TORC1 signaling	BP	4	35	0.817277	0.966955	Nl.chr01.0328;Nl.chr01.0550;Nl.scaffold.0036;Nl.scaffold.0432
GO:0031098	stress-activated protein kinase signaling cascade	BP	11	87	0.816918	0.966955	Nl.chr01.1002;Nl.chr01.1544;Nl.chr02.0877;Nl.chr03.0622;Nl.chr03.1972;Nl.chr04.1365;Nl.chr07.0435;Nl.chr07.1050;Nl.chr10.782;Nl.chrX.1161;Nl.scaffold.0679
GO:0051604	protein maturation	BP	11	87	0.816918	0.966955	Nl.chr01.0303;Nl.chr01.0836;Nl.chr03.0596;Nl.chr03.1223;Nl.chr05.0946;Nl.chr07.1110;Nl.chr10.162;Nl.chrX.1144;Nl.chrX.1232;Nl.scaffold.0366;Nl.scaffold.0494
GO:0000022	mitotic spindle elongation	BP	1	10	0.816433	0.966864	Nl.chr04.0248
GO:0001501	skeletal system development	BP	1	10	0.816433	0.966864	Nl.chr04.0783
GO:0002812	biosynthetic process of antibacterial peptides active against Gram-negative bacteria	BP	1	10	0.816433	0.966864	Nl.chr07.1110
GO:0002813	regulation of biosynthetic process of antibacterial peptides active against Gram-negative bacteria	BP	1	10	0.816433	0.966864	Nl.chr07.1110
GO:0006390	transcription from mitochondrial promoter	BP	1	10	0.816433	0.966864	Nl.chr02.1247
GO:0006415	translational termination	BP	1	10	0.816433	0.966864	Nl.chr03.0997
GO:0006513	protein monoubiquitination	BP	1	10	0.816433	0.966864	Nl.chr03.1490
GO:0006515	misfolded or incompletely synthesized protein catabolic process	BP	1	10	0.816433	0.966864	Nl.chr11.280
GO:0007141	male meiosis I	BP	1	10	0.816433	0.966864	Nl.chr01.1269
GO:0007374	posterior midgut invagination	BP	1	10	0.816433	0.966864	Nl.chrY.026
GO:0007499	ectoderm and mesoderm interaction	BP	1	10	0.816433	0.966864	Nl.chrY.026
GO:0009115	xanthine catabolic process	BP	1	10	0.816433	0.966864	Nl.chr04.0166
GO:0009595	detection of biotic stimulus	BP	1	10	0.816433	0.966864	Nl.chr03.0163
GO:0009794	regulation of mitotic cell cycle, embryonic	BP	1	10	0.816433	0.966864	Nl.chr02.1167
GO:0010911	regulation of isomerase activity	BP	1	10	0.816433	0.966864	Nl.chr02.1690
GO:0010912	positive regulation of isomerase activity	BP	1	10	0.816433	0.966864	Nl.chr02.1690
GO:0018023	peptidyl-lysine trimethylation	BP	1	10	0.816433	0.966864	Nl.chrX.1409
GO:0018094	protein polyglycylation	BP	1	10	0.816433	0.966864	Nl.chr02.0124
GO:0018195	peptidyl-arginine modification	BP	1	10	0.816433	0.966864	Nl.chr10.761
GO:0019320	hexose catabolic process	BP	1	10	0.816433	0.966864	Nl.chr04.1119
GO:0021954	central nervous system neuron development	BP	1	10	0.816433	0.966864	Nl.chr01.1269
GO:0034284	response to monosaccharide	BP	1	10	0.816433	0.966864	Nl.chr13.291
GO:0034334	adherens junction maintenance	BP	1	10	0.816433	0.966864	Nl.chr01.0164
GO:0034661	ncRNA catabolic process	BP	1	10	0.816433	0.966864	Nl.chrX.0625
GO:0035039	male pronucleus assembly	BP	1	10	0.816433	0.966864	Nl.chr03.0565
GO:0035041	sperm chromatin decondensation	BP	1	10	0.816433	0.966864	Nl.chr03.0565
GO:0042026	protein refolding	BP	1	10	0.816433	0.966864	Nl.chr01.0435
GO:0043620	regulation of DNA-templated transcription in response to stress	BP	1	10	0.816433	0.966864	Nl.chr13.291
GO:0046110	xanthine metabolic process	BP	1	10	0.816433	0.966864	Nl.chr04.0166
GO:0046365	monosaccharide catabolic process	BP	1	10	0.816433	0.966864	Nl.chr04.1119
GO:0046503	glycerolipid catabolic process	BP	1	10	0.816433	0.966864	Nl.chr11.200
GO:0046671	negative regulation of retinal cell programmed cell death	BP	1	10	0.816433	0.966864	Nl.chr08.291
GO:0046673	negative regulation of compound eye retinal cell programmed cell death	BP	1	10	0.816433	0.966864	Nl.chr08.291
GO:0048790	maintenance of presynaptic active zone structure	BP	1	10	0.816433	0.966864	Nl.chr13.379
GO:0050850	positive regulation of calcium-mediated signaling	BP	1	10	0.816433	0.966864	Nl.chr01.1234
GO:0055069	zinc ion homeostasis	BP	1	10	0.816433	0.966864	Nl.chr03.1925
GO:0060251	regulation of glial cell proliferation	BP	1	10	0.816433	0.966864	Nl.chr06.0949
GO:0070734	histone H3-K27 methylation	BP	1	10	0.816433	0.966864	Nl.chr08.256
GO:0072332	intrinsic apoptotic signaling pathway by p53 class mediator	BP	1	10	0.816433	0.966864	Nl.chr01.1269
GO:0098581	detection of external biotic stimulus	BP	1	10	0.816433	0.966864	Nl.chr03.0163
GO:0099558	maintenance of synapse structure	BP	1	10	0.816433	0.966864	Nl.chr13.379
GO:1900242	regulation of synaptic vesicle endocytosis	BP	1	10	0.816433	0.966864	Nl.chr05.0728
GO:1903725	regulation of phospholipid metabolic process	BP	1	10	0.816433	0.966864	Nl.chr03.1083
GO:1904262	negative regulation of TORC1 signaling	BP	1	10	0.816433	0.966864	Nl.chr01.0328
GO:2000117	negative regulation of cysteine-type endopeptidase activity	BP	1	10	0.816433	0.966864	Nl.chr07.1110
GO:2000371	regulation of DNA topoisomerase (ATP-hydrolyzing) activity	BP	1	10	0.816433	0.966864	Nl.chr02.1690
GO:2000373	positive regulation of DNA topoisomerase (ATP-hydrolyzing) activity	BP	1	10	0.816433	0.966864	Nl.chr02.1690
GO:0009057	macromolecule catabolic process	BP	67	471	0.816143	0.966864	Nl.chr01.0189;Nl.chr01.0427;Nl.chr01.0542;Nl.chr01.1016;Nl.chr01.1269;Nl.chr01.1651;Nl.chr02.0093;Nl.chr02.0098;Nl.chr02.0347;Nl.chr02.0876;Nl.chr02.1612;Nl.chr03.0003;Nl.chr03.0209;Nl.chr03.0382;Nl.chr03.0772;Nl.chr03.0776;Nl.chr03.1106;Nl.chr03.1295;Nl.chr04.0682;Nl.chr04.0783;Nl.chr04.1054;Nl.chr04.1085;Nl.chr04.1243;Nl.chr04.1270;Nl.chr05.0007;Nl.chr05.0068;Nl.chr05.0132;Nl.chr05.0474;Nl.chr0…
GO:0042044	fluid transport	BP	3	27	0.815346	0.966864	Nl.chr04.1215;Nl.chr07.0690;Nl.chr09.920
GO:0048515	spermatid differentiation	BP	12	94	0.814665	0.966864	Nl.chr01.1586;Nl.chr02.1612;Nl.chr03.0059;Nl.chr03.0210;Nl.chr03.0775;Nl.chr03.1543;Nl.chr04.1080;Nl.chr07.0140;Nl.chr10.766;Nl.chr11.161;Nl.chr14.336;Nl.chrX.1414
GO:0010628	positive regulation of gene expression	BP	65	457	0.813054	0.966864	Nl.chr01.0234;Nl.chr01.0339;Nl.chr01.1016;Nl.chr01.1544;Nl.chr02.0505;Nl.chr02.1080;Nl.chr02.1429;Nl.chr02.1690;Nl.chr03.0217;Nl.chr03.0676;Nl.chr03.0997;Nl.chr04.0121;Nl.chr04.0483;Nl.chr04.0783;Nl.chr04.0821;Nl.chr04.1041;Nl.chr04.1318;Nl.chr05.1061;Nl.chr05.1216;Nl.chr06.0101;Nl.chr06.0105;Nl.chr06.0205;Nl.chr06.0459;Nl.chr06.0582;Nl.chr06.0837;Nl.chr07.0029;Nl.chr07.0030;Nl.chr07.0435;Nl.chr0…
GO:0007281	germ cell development	BP	96	664	0.812834	0.966864	Nl.chr01.0174;Nl.chr01.0303;Nl.chr01.0356;Nl.chr01.0550;Nl.chr01.1016;Nl.chr01.1228;Nl.chr01.1544;Nl.chr01.1586;Nl.chr02.0505;Nl.chr02.0798;Nl.chr02.0839;Nl.chr02.1009;Nl.chr02.1601;Nl.chr02.1612;Nl.chr03.0059;Nl.chr03.0099;Nl.chr03.0210;Nl.chr03.0414;Nl.chr03.0775;Nl.chr03.1524;Nl.chr03.1543;Nl.chr03.1608;Nl.chr03.1802;Nl.chr04.0121;Nl.chr04.0125;Nl.chr04.0200;Nl.chr04.0234;Nl.chr04.0972;Nl.chr0…
GO:1902495	transmembrane transporter complex	CC	12	96	0.811752	1	Nl.chr02.1065;Nl.chr02.1456;Nl.chr03.1309;Nl.chr04.1293;Nl.chr04.1309;Nl.chr06.0834;Nl.chr07.0690;Nl.chr09.666;Nl.chr12.420;Nl.chrX.0263;Nl.chrX.0613;Nl.chrX.0615
GO:0060828	regulation of canonical Wnt signaling pathway	BP	9	72	0.810754	0.966864	Nl.chr01.1617;Nl.chr03.1546;Nl.chr04.0248;Nl.chr04.0783;Nl.chr10.076;Nl.chr13.040;Nl.chr13.291;Nl.chrX.0487;Nl.scaffold.0965
GO:0006644	phospholipid metabolic process	BP	17	129	0.809491	0.966864	Nl.chr01.1148;Nl.chr02.0409;Nl.chr02.1041;Nl.chr02.1690;Nl.chr03.0630;Nl.chr03.0980;Nl.chr03.1083;Nl.chr04.0166;Nl.chr04.1002;Nl.chr05.0028;Nl.chr05.0245;Nl.chr08.055;Nl.chr10.005;Nl.chr12.483;Nl.chr13.449;Nl.scaffold.0716;Nl.scaffold.0993
GO:0042803	protein homodimerization activity	MF	19	136	0.809236	0.942177	Nl.chr01.0339;Nl.chr02.0505;Nl.chr03.0643;Nl.chr03.1949;Nl.chr03.2003;Nl.chr04.0121;Nl.chr04.0682;Nl.chr04.0972;Nl.chr05.0191;Nl.chr05.1226;Nl.chr06.0222;Nl.chr07.0060;Nl.chr07.0836;Nl.chr09.210;Nl.chr09.540;Nl.chr10.172;Nl.chr11.168;Nl.chr12.277;Nl.chrX.0213
GO:0014069	postsynaptic density	CC	2	19	0.808961	1	Nl.chr01.0167;Nl.chr04.1293
GO:0060076	excitatory synapse	CC	2	19	0.808961	1	Nl.chr01.0167;Nl.chr04.1293
GO:0099572	postsynaptic specialization	CC	2	19	0.808961	1	Nl.chr01.0167;Nl.chr04.1293
GO:0005719	nuclear euchromatin	CC	1	10	0.808412	1	Nl.chr13.420
GO:0012507	ER to Golgi transport vesicle membrane	CC	1	10	0.808412	1	Nl.chr03.0892
GO:0032279	asymmetric synapse	CC	1	10	0.808412	1	Nl.chr01.0167
GO:0033180	proton-transporting V-type ATPase, V1 domain	CC	1	10	0.808412	1	Nl.chr11.391
GO:0035098	ESC/E(Z) complex	CC	1	10	0.808412	1	Nl.chr05.1226
GO:0035371	microtubule plus-end	CC	1	10	0.808412	1	Nl.chr14.281
GO:0070938	contractile ring	CC	1	10	0.808412	1	Nl.chr04.0248
GO:1990752	microtubule end	CC	1	10	0.808412	1	Nl.chr14.281
GO:0051536	iron-sulfur cluster binding	MF	5	40	0.807154	0.94065	Nl.chr04.0166;Nl.chr05.0116;Nl.chr07.0165;Nl.chr09.363;Nl.chr12.515
GO:0051540	metal cluster binding	MF	5	40	0.807154	0.94065	Nl.chr04.0166;Nl.chr05.0116;Nl.chr07.0165;Nl.chr09.363;Nl.chr12.515
GO:0005215	transporter activity	MF	116	757	0.806866	0.94065	Nl.chr01.0028;Nl.chr01.0057;Nl.chr01.0058;Nl.chr01.1215;Nl.chr01.1668;Nl.chr01.1691;Nl.chr02.0133;Nl.chr02.0352;Nl.chr02.0727;Nl.chr02.1001;Nl.chr02.1065;Nl.chr02.1301;Nl.chr02.1305;Nl.chr02.1487;Nl.chr02.1690;Nl.chr02.1739;Nl.chr02.1796;Nl.chr03.0065;Nl.chr03.0274;Nl.chr03.0397;Nl.chr03.0408;Nl.chr03.0542;Nl.chr03.0938;Nl.chr03.0954;Nl.chr03.1131;Nl.chr03.1309;Nl.chr03.1326;Nl.chr03.1446;Nl.chr0…
GO:0018193	peptidyl-amino acid modification	BP	49	348	0.805663	0.966374	Nl.chr01.0358;Nl.chr01.0442;Nl.chr01.0550;Nl.chr01.0594;Nl.chr01.0696;Nl.chr01.0698;Nl.chr02.0361;Nl.chr02.1009;Nl.chr02.1080;Nl.chr03.0557;Nl.chr03.0622;Nl.chr03.1512;Nl.chr04.0234;Nl.chr04.0459;Nl.chr04.0483;Nl.chr04.0556;Nl.chr04.0745;Nl.chr04.0932;Nl.chr04.1365;Nl.chr05.0153;Nl.chr05.0438;Nl.chr06.0294;Nl.chr06.0322;Nl.chr07.0029;Nl.chr07.0030;Nl.chr07.0114;Nl.chr07.0617;Nl.chr07.0836;Nl.chr0…
GO:0042391	regulation of membrane potential	BP	11	86	0.804965	0.965767	Nl.chr01.1269;Nl.chr02.0549;Nl.chr02.1065;Nl.chr03.0954;Nl.chr04.1309;Nl.chr06.0725;Nl.chr07.0690;Nl.chr09.666;Nl.chr10.104;Nl.chrX.0535;Nl.chrX.0944
GO:0009055	electron carrier activity	MF	7	54	0.803474	0.939055	Nl.chr01.0067;Nl.chr01.0407;Nl.chr04.0166;Nl.chr04.0229;Nl.chr07.0165;Nl.chr07.0961;Nl.chr13.083
GO:0016236	macroautophagy	BP	12	93	0.803058	0.963708	Nl.chr01.1277;Nl.chr01.1434;Nl.chr03.1608;Nl.chr03.1831;Nl.chr03.1832;Nl.chr04.1062;Nl.chr06.0949;Nl.chr07.0690;Nl.chr08.291;Nl.chr12.562;Nl.chrX.0547;Nl.scaffold.0716
GO:0043025	neuronal cell body	CC	15	117	0.802771	1	Nl.chr01.1269;Nl.chr01.1434;Nl.chr02.1191;Nl.chr04.0351;Nl.chr04.1087;Nl.chr04.1088;Nl.chr04.1089;Nl.chr04.1243;Nl.chr06.0933;Nl.chr10.522;Nl.chr10.634;Nl.chr12.382;Nl.chrX.0547;Nl.chrX.1144;Nl.chrX.1414
GO:0005703	polytene chromosome puff	CC	4	35	0.801838	1	Nl.chr10.172;Nl.chr13.420;Nl.chrX.1264;Nl.chrX.1327
GO:0032535	regulation of cellular component size	BP	23	170	0.801517	0.962088	Nl.chr01.0356;Nl.chr01.0442;Nl.chr01.0550;Nl.chr01.1665;Nl.chr02.1688;Nl.chr03.0127;Nl.chr03.0552;Nl.chr03.1608;Nl.chr04.0125;Nl.chr04.0556;Nl.chr04.1365;Nl.chr06.0933;Nl.chr07.0998;Nl.chr08.291;Nl.chr10.524;Nl.chr13.277;Nl.chr13.529;Nl.chrX.0091;Nl.chrX.0487;Nl.chrX.0923;Nl.chrX.0925;Nl.chrX.1128;Nl.scaffold.0036
GO:0005548	phospholipid transporter activity	MF	3	25	0.801389	0.937518	Nl.chr02.1690;Nl.chr03.1531;Nl.chr10.005
GO:0010035	response to inorganic substance	BP	8	64	0.801152	0.961878	Nl.chr03.1925;Nl.chr07.0435;Nl.chr09.087;Nl.chr10.421;Nl.chr10.634;Nl.chr12.307;Nl.chr12.354;Nl.scaffold.0742
GO:1903827	regulation of cellular protein localization	BP	8	64	0.801152	0.961878	Nl.chr06.0819;Nl.chr07.1110;Nl.chr11.106;Nl.chr12.354;Nl.chr13.291;Nl.chr13.420;Nl.chrX.1161;Nl.chrX.1237
GO:0010623	developmental programmed cell death	BP	14	107	0.800623	0.961702	Nl.chr01.1276;Nl.chr02.1007;Nl.chr03.1831;Nl.chr03.1832;Nl.chr04.0121;Nl.chr04.0821;Nl.chr04.1025;Nl.chr06.0321;Nl.chr07.0632;Nl.chr08.291;Nl.chr14.336;Nl.chrX.0944;Nl.scaffold.0277;Nl.scaffold.0716
GO:0006508	proteolysis	BP	113	774	0.800397	0.96166	Nl.chr01.0035;Nl.chr01.0189;Nl.chr01.0303;Nl.chr01.0427;Nl.chr01.0457;Nl.chr01.0542;Nl.chr01.1080;Nl.chr01.1269;Nl.chr01.1357;Nl.chr01.1384;Nl.chr01.1651;Nl.chr02.0093;Nl.chr02.0098;Nl.chr02.0347;Nl.chr02.0508;Nl.chr02.1413;Nl.chr02.1415;Nl.chr03.0026;Nl.chr03.0209;Nl.chr03.0382;Nl.chr03.0596;Nl.chr03.0752;Nl.chr03.0990;Nl.chr03.1106;Nl.chr03.1283;Nl.chr03.1288;Nl.chr03.1543;Nl.chr03.1558;Nl.chr0…
GO:0000339	RNA cap binding	MF	1	9	0.800175	0.936997	Nl.chr02.0876
GO:0003951	NAD+ kinase activity	MF	1	9	0.800175	0.936997	Nl.chr03.0189
GO:0004653	polypeptide N-acetylgalactosaminyltransferase activity	MF	1	9	0.800175	0.936997	Nl.chr12.527
GO:0005109	frizzled binding	MF	1	9	0.800175	0.936997	Nl.scaffold.0278
GO:0005125	cytokine activity	MF	1	9	0.800175	0.936997	Nl.chr04.0121
GO:0008527	taste receptor activity	MF	1	9	0.800175	0.936997	Nl.chrX.0213
GO:0009982	pseudouridine synthase activity	MF	1	9	0.800175	0.936997	Nl.chr05.0860
GO:0015299	solute:proton antiporter activity	MF	1	9	0.800175	0.936997	Nl.chr02.1487
GO:0016273	arginine N-methyltransferase activity	MF	1	9	0.800175	0.936997	Nl.chr10.761
GO:0016274	protein-arginine N-methyltransferase activity	MF	1	9	0.800175	0.936997	Nl.chr10.761
GO:0016671	oxidoreductase activity, acting on a sulfur group of donors, disulfide as acceptor	MF	1	9	0.800175	0.936997	Nl.chr12.354
GO:0022821	potassium ion antiporter activity	MF	1	9	0.800175	0.936997	Nl.chr02.1487
GO:0052742	phosphatidylinositol kinase activity	MF	1	9	0.800175	0.936997	Nl.scaffold.0716
GO:0050804	modulation of synaptic transmission	BP	15	114	0.799936	0.961335	Nl.chr01.0917;Nl.chr01.1228;Nl.chr02.0355;Nl.chr02.0549;Nl.chr04.0972;Nl.chr04.1293;Nl.chr04.1365;Nl.chr05.0728;Nl.chr07.0690;Nl.chr11.185;Nl.chr11.746;Nl.chr13.258;Nl.chr13.379;Nl.chrX.0547;Nl.scaffold.0679
GO:0080135	regulation of cellular response to stress	BP	20	149	0.799873	0.961335	Nl.chr01.0019;Nl.chr02.0877;Nl.chr02.1690;Nl.chr03.1972;Nl.chr04.0351;Nl.chr04.1062;Nl.chr04.1243;Nl.chr05.0141;Nl.chr06.0949;Nl.chr07.0435;Nl.chr07.1050;Nl.chr08.291;Nl.chr10.761;Nl.chr10.782;Nl.chr12.273;Nl.chr12.354;Nl.chr12.562;Nl.chrX.1040;Nl.chrX.1161;Nl.chrX.1264
GO:0051606	detection of stimulus	BP	19	142	0.799547	0.961326	Nl.chr01.0165;Nl.chr01.1132;Nl.chr02.0669;Nl.chr02.1001;Nl.chr03.0065;Nl.chr03.0163;Nl.chr04.0395;Nl.chr04.0533;Nl.chr04.1326;Nl.chr04.1335;Nl.chr04.1336;Nl.chr05.0876;Nl.chr07.0690;Nl.chr07.0875;Nl.chr09.763;Nl.chr10.005;Nl.chr12.420;Nl.chr13.146;Nl.chrX.0213
GO:0009968	negative regulation of signal transduction	BP	45	320	0.799408	0.961326	Nl.chr01.0328;Nl.chr01.0550;Nl.chr01.1617;Nl.chr02.0098;Nl.chr02.0355;Nl.chr02.1009;Nl.chr02.1041;Nl.chr03.0622;Nl.chr03.0676;Nl.chr03.0990;Nl.chr03.1519;Nl.chr03.1802;Nl.chr03.1958;Nl.chr04.0234;Nl.chr04.0248;Nl.chr04.0783;Nl.chr04.1240;Nl.chr05.0520;Nl.chr06.0923;Nl.chr07.0512;Nl.chr07.1050;Nl.chr08.016;Nl.chr08.291;Nl.chr09.926;Nl.chr10.076;Nl.chr10.522;Nl.chr10.761;Nl.chr12.122;Nl.chr13.040;N…
GO:0009144	purine nucleoside triphosphate metabolic process	BP	18	135	0.799364	0.961326	Nl.chr01.0250;Nl.chr01.0407;Nl.chr01.1215;Nl.chr03.1396;Nl.chr03.1535;Nl.chr04.0060;Nl.chr05.0245;Nl.chr06.0725;Nl.chr07.0961;Nl.chr09.037;Nl.chr09.571;Nl.chr11.391;Nl.chr11.438;Nl.chr12.024;Nl.chr12.515;Nl.chr14.295;Nl.chrX.0123;Nl.chrX.0286
GO:0009199	ribonucleoside triphosphate metabolic process	BP	18	135	0.799364	0.961326	Nl.chr01.0250;Nl.chr01.0407;Nl.chr01.1215;Nl.chr03.1396;Nl.chr03.1535;Nl.chr04.0060;Nl.chr05.0245;Nl.chr06.0725;Nl.chr07.0961;Nl.chr09.037;Nl.chr09.571;Nl.chr11.391;Nl.chr11.438;Nl.chr12.024;Nl.chr12.515;Nl.chr14.295;Nl.chrX.0123;Nl.chrX.0286
GO:0043954	cellular component maintenance	BP	4	34	0.798778	0.961319	Nl.chr01.0164;Nl.chr03.0775;Nl.chr04.1215;Nl.chr13.379
GO:0015399	primary active transmembrane transporter activity	MF	12	88	0.797719	0.936997	Nl.chr01.1215;Nl.chr03.1535;Nl.chr04.0534;Nl.chr04.1337;Nl.chr05.1018;Nl.chr09.257;Nl.chr10.005;Nl.chr10.104;Nl.chr11.391;Nl.chr11.438;Nl.chr14.301;Nl.scaffold.0360
GO:0015405	P-P-bond-hydrolysis-driven transmembrane transporter activity	MF	12	88	0.797719	0.936997	Nl.chr01.1215;Nl.chr03.1535;Nl.chr04.0534;Nl.chr04.1337;Nl.chr05.1018;Nl.chr09.257;Nl.chr10.005;Nl.chr10.104;Nl.chr11.391;Nl.chr11.438;Nl.chr14.301;Nl.scaffold.0360
GO:0045935	positive regulation of nucleobase-containing compound metabolic process	BP	59	414	0.797492	0.960001	Nl.chr01.0339;Nl.chr01.1544;Nl.chr02.0361;Nl.chr02.0505;Nl.chr02.1080;Nl.chr02.1429;Nl.chr02.1690;Nl.chr03.0217;Nl.chr03.0676;Nl.chr04.0189;Nl.chr04.0783;Nl.chr04.0821;Nl.chr04.1041;Nl.chr04.1318;Nl.chr05.0246;Nl.chr05.1061;Nl.chr06.0101;Nl.chr06.0105;Nl.chr06.0294;Nl.chr06.0322;Nl.chr06.0459;Nl.chr06.0591;Nl.chr06.0725;Nl.chr06.0837;Nl.chr07.0029;Nl.chr07.0030;Nl.chr07.0435;Nl.chr07.0751;Nl.chr0…
GO:0015698	inorganic anion transport	BP	6	49	0.797034	0.959678	Nl.chr02.1301;Nl.chr02.1305;Nl.chr04.0772;Nl.chr09.084;Nl.chrX.0263;Nl.scaffold.0600
GO:0000027	ribosomal large subunit assembly	BP	2	18	0.795481	0.958037	Nl.chr03.0326;Nl.chr12.411
GO:0005984	disaccharide metabolic process	BP	2	18	0.795481	0.958037	Nl.chr03.0437;Nl.chrX.0574
GO:0006998	nuclear envelope organization	BP	2	18	0.795481	0.958037	Nl.chr05.1290;Nl.chr07.1144
GO:0007638	mechanosensory behavior	BP	2	18	0.795481	0.958037	Nl.chr03.1102;Nl.chr12.483
GO:0009409	response to cold	BP	2	18	0.795481	0.958037	Nl.chr06.0101;Nl.chrX.0863
GO:0010822	positive regulation of mitochondrion organization	BP	2	18	0.795481	0.958037	Nl.chr09.872;Nl.chr09.926
GO:0019079	viral genome replication	BP	2	18	0.795481	0.958037	Nl.chr02.1690;Nl.chr03.1608
GO:0035178	turning behavior	BP	2	18	0.795481	0.958037	Nl.chr03.0065;Nl.chr13.146
GO:0035179	larval turning behavior	BP	2	18	0.795481	0.958037	Nl.chr03.0065;Nl.chr13.146
GO:0035249	synaptic transmission, glutamatergic	BP	2	18	0.795481	0.958037	Nl.chr02.0549;Nl.chr04.1293
GO:0042387	plasmatocyte differentiation	BP	2	18	0.795481	0.958037	Nl.chr05.1241;Nl.chrX.0975
GO:0046717	acid secretion	BP	2	18	0.795481	0.958037	Nl.chr02.0549;Nl.chr08.055
GO:0046854	phosphatidylinositol phosphorylation	BP	2	18	0.795481	0.958037	Nl.chr05.0028;Nl.scaffold.0716
GO:0050966	detection of mechanical stimulus involved in sensory perception of pain	BP	2	18	0.795481	0.958037	Nl.chr03.0065;Nl.chr13.146
GO:1902652	secondary alcohol metabolic process	BP	2	18	0.795481	0.958037	Nl.chr05.0115;Nl.chr07.1096
GO:2000369	regulation of clathrin-mediated endocytosis	BP	2	18	0.795481	0.958037	Nl.chr01.1228;Nl.chr05.0728
GO:0006875	cellular metal ion homeostasis	BP	10	78	0.794546	0.958037	Nl.chr02.0352;Nl.chr03.0274;Nl.chr03.1925;Nl.chr06.0725;Nl.chr07.0690;Nl.chr10.104;Nl.chr10.633;Nl.chr12.420;Nl.chrX.0213;Nl.chrX.0944
GO:0045055	regulated exocytosis	BP	10	78	0.794546	0.958037	Nl.chr01.1228;Nl.chr02.0355;Nl.chr02.0549;Nl.chr02.1221;Nl.chr03.2003;Nl.chr04.0972;Nl.chr07.0060;Nl.chr13.379;Nl.chr13.495;Nl.chrX.0299
GO:0051258	protein polymerization	BP	10	78	0.794546	0.958037	Nl.chr02.1688;Nl.chr03.0099;Nl.chr03.1608;Nl.chr03.1653;Nl.chr05.0063;Nl.chr06.0679;Nl.chr07.0447;Nl.chr13.381;Nl.chr14.281;Nl.chrX.0091
GO:0007110	meiosis I cytokinesis	BP	3	26	0.794242	0.958037	Nl.chr05.0324;Nl.chr05.1142;Nl.chrX.0487
GO:0007294	germarium-derived oocyte fate determination	BP	3	26	0.794242	0.958037	Nl.chr01.1228;Nl.chr05.0141;Nl.chr09.118
GO:0007469	antennal development	BP	3	26	0.794242	0.958037	Nl.scaffold.0092;Nl.scaffold.0093;Nl.scaffold.0277
GO:0008016	regulation of heart contraction	BP	3	26	0.794242	0.958037	Nl.chr01.1544;Nl.chr07.0690;Nl.chrX.0532
GO:0008052	sensory organ boundary specification	BP	3	26	0.794242	0.958037	Nl.chr03.1519;Nl.chr05.1241;Nl.chr13.040
GO:0048332	mesoderm morphogenesis	BP	3	26	0.794242	0.958037	Nl.chr03.0217;Nl.chr03.1524;Nl.chrX.0487
GO:1903522	regulation of blood circulation	BP	3	26	0.794242	0.958037	Nl.chr01.1544;Nl.chr07.0690;Nl.chrX.0532
GO:1904263	positive regulation of TORC1 signaling	BP	3	26	0.794242	0.958037	Nl.chr01.0550;Nl.scaffold.0036;Nl.scaffold.0432
GO:0006811	ion transport	BP	85	587	0.794054	0.958037	Nl.chr01.1215;Nl.chr01.1691;Nl.chr02.0133;Nl.chr02.0352;Nl.chr02.0549;Nl.chr02.0727;Nl.chr02.1001;Nl.chr02.1065;Nl.chr02.1301;Nl.chr02.1305;Nl.chr02.1456;Nl.chr02.1487;Nl.chr03.0065;Nl.chr03.0274;Nl.chr03.0397;Nl.chr03.0408;Nl.chr03.0954;Nl.chr03.1309;Nl.chr03.1446;Nl.chr03.1501;Nl.chr03.1535;Nl.chr03.1568;Nl.chr03.1570;Nl.chr03.1815;Nl.chr03.1925;Nl.chr04.0229;Nl.chr04.0533;Nl.chr04.0772;Nl.chr0…
GO:0004129	cytochrome-c oxidase activity	MF	2	17	0.793242	0.936997	Nl.chr04.0229;Nl.chr07.0961
GO:0008378	galactosyltransferase activity	MF	2	17	0.793242	0.936997	Nl.chr04.0627;Nl.chr14.077
GO:0008553	hydrogen-exporting ATPase activity, phosphorylative mechanism	MF	2	17	0.793242	0.936997	Nl.chr03.1535;Nl.chr11.391
GO:0015002	heme-copper terminal oxidase activity	MF	2	17	0.793242	0.936997	Nl.chr04.0229;Nl.chr07.0961
GO:0015035	protein disulfide oxidoreductase activity	MF	2	17	0.793242	0.936997	Nl.chr11.755;Nl.chr12.354
GO:0015215	nucleotide transmembrane transporter activity	MF	2	17	0.793242	0.936997	Nl.chr04.0999;Nl.chr06.0725
GO:0015605	organophosphate ester transmembrane transporter activity	MF	2	17	0.793242	0.936997	Nl.chr04.0999;Nl.chr06.0725
GO:0016409	palmitoyltransferase activity	MF	2	17	0.793242	0.936997	Nl.chr03.1223;Nl.chr10.227
GO:0016417	S-acyltransferase activity	MF	2	17	0.793242	0.936997	Nl.chr03.1814;Nl.chr10.227
GO:0016675	oxidoreductase activity, acting on a heme group of donors	MF	2	17	0.793242	0.936997	Nl.chr04.0229;Nl.chr07.0961
GO:0016676	oxidoreductase activity, acting on a heme group of donors, oxygen as acceptor	MF	2	17	0.793242	0.936997	Nl.chr04.0229;Nl.chr07.0961
GO:0019208	phosphatase regulator activity	MF	2	17	0.793242	0.936997	Nl.chr04.0105;Nl.chr07.1105
GO:0016859	cis-trans isomerase activity	MF	4	32	0.792694	0.936997	Nl.chr01.0696;Nl.chr01.0698;Nl.chr05.1054;Nl.chr06.0377
GO:0001666	response to hypoxia	BP	7	56	0.790965	0.958037	Nl.chr01.0019;Nl.chr06.0949;Nl.chr07.0458;Nl.chr11.391;Nl.chr11.657;Nl.chr12.483;Nl.chrX.0547
GO:0022603	regulation of anatomical structure morphogenesis	BP	39	278	0.789727	0.957746	Nl.chr01.0339;Nl.chr01.1665;Nl.chr02.0571;Nl.chr02.1009;Nl.chr03.0083;Nl.chr03.0990;Nl.chr03.1958;Nl.chr04.0121;Nl.chr04.0783;Nl.chr04.0821;Nl.chr04.1041;Nl.chr04.1087;Nl.chr04.1088;Nl.chr04.1089;Nl.chr04.1240;Nl.chr05.0632;Nl.chr05.1231;Nl.chr05.1241;Nl.chr06.0459;Nl.chr06.0773;Nl.chr07.0114;Nl.chr07.0632;Nl.chr07.0862;Nl.chr07.1027;Nl.chr07.1028;Nl.chr07.1029;Nl.chr08.291;Nl.chr08.468;Nl.chr09.…
GO:0007298	border follicle cell migration	BP	18	134	0.789111	0.957229	Nl.chr02.0798;Nl.chr02.1009;Nl.chr03.0775;Nl.chr05.0191;Nl.chr07.0127;Nl.chr07.0435;Nl.chr07.0997;Nl.chr08.291;Nl.chr10.172;Nl.chr14.336;Nl.chrX.0923;Nl.chrX.0925;Nl.chrX.1139;Nl.chrX.1144;Nl.chrX.1161;Nl.scaffold.0277;Nl.scaffold.0854;Nl.scaffold.0855
GO:0009205	purine ribonucleoside triphosphate metabolic process	BP	18	134	0.789111	0.957229	Nl.chr01.0250;Nl.chr01.0407;Nl.chr01.1215;Nl.chr03.1396;Nl.chr03.1535;Nl.chr04.0060;Nl.chr05.0245;Nl.chr06.0725;Nl.chr07.0961;Nl.chr09.037;Nl.chr09.571;Nl.chr11.391;Nl.chr11.438;Nl.chr12.024;Nl.chr12.515;Nl.chr14.295;Nl.chrX.0123;Nl.chrX.0286
GO:0043241	protein complex disassembly	BP	5	41	0.787769	0.956062	Nl.chr01.0019;Nl.chr01.1586;Nl.chr03.0997;Nl.chr06.0459;Nl.chr11.161
GO:0016835	carbon-oxygen lyase activity	MF	6	46	0.787134	0.936997	Nl.chr09.363;Nl.chr11.767;Nl.chr11.768;Nl.chr14.295;Nl.scaffold.0308;Nl.scaffold.0477
GO:0048477	oogenesis	BP	84	579	0.786977	0.955331	Nl.chr01.0174;Nl.chr01.0303;Nl.chr01.0356;Nl.chr01.0550;Nl.chr01.1016;Nl.chr01.1228;Nl.chr01.1544;Nl.chr02.0505;Nl.chr02.0798;Nl.chr02.0839;Nl.chr02.1009;Nl.chr02.1601;Nl.chr03.0099;Nl.chr03.0414;Nl.chr03.0775;Nl.chr03.1524;Nl.chr03.1608;Nl.chr03.1802;Nl.chr04.0121;Nl.chr04.0125;Nl.chr04.0200;Nl.chr04.0234;Nl.chr04.0972;Nl.chr04.1041;Nl.chr04.1243;Nl.chr04.1365;Nl.chr05.0115;Nl.chr05.0141;Nl.chr0…
GO:0001933	negative regulation of protein phosphorylation	BP	8	63	0.786537	0.955027	Nl.chr02.1009;Nl.chr02.1688;Nl.chr03.1608;Nl.chr04.0234;Nl.chr07.1050;Nl.chr13.056;Nl.chrX.0196;Nl.chrX.1161
GO:0005996	monosaccharide metabolic process	BP	8	63	0.786537	0.955027	Nl.chr03.0583;Nl.chr03.1608;Nl.chr04.0682;Nl.chr04.1119;Nl.chr05.0014;Nl.chr09.677;Nl.chr11.381;Nl.chrY.092
GO:0009408	response to heat	BP	8	63	0.786537	0.955027	Nl.chr01.0435;Nl.chr07.0435;Nl.chr09.052;Nl.chr09.872;Nl.chr13.420;Nl.chr13.495;Nl.chrX.1264;Nl.chrX.1327
GO:0016747	transferase activity, transferring acyl groups other than amino-acyl groups	MF	21	147	0.78644	0.936997	Nl.chr02.0047;Nl.chr02.0619;Nl.chr03.0210;Nl.chr03.0630;Nl.chr03.1049;Nl.chr03.1223;Nl.chr03.1250;Nl.chr03.1814;Nl.chr04.0989;Nl.chr05.0153;Nl.chr05.1142;Nl.chr09.720;Nl.chr10.227;Nl.chr11.374;Nl.chr12.424;Nl.chr12.512;Nl.chr12.537;Nl.chr12.600;Nl.chr13.004;Nl.chrX.0189;Nl.scaffold.0865
GO:0043170	macromolecule metabolic process	BP	606	3969	0.786398	0.955027	Nl.chr01.0019;Nl.chr01.0022;Nl.chr01.0035;Nl.chr01.0127;Nl.chr01.0164;Nl.chr01.0189;Nl.chr01.0192;Nl.chr01.0222;Nl.chr01.0234;Nl.chr01.0290;Nl.chr01.0298;Nl.chr01.0303;Nl.chr01.0339;Nl.chr01.0358;Nl.chr01.0406;Nl.chr01.0427;Nl.chr01.0433;Nl.chr01.0435;Nl.chr01.0442;Nl.chr01.0457;Nl.chr01.0542;Nl.chr01.0550;Nl.chr01.0594;Nl.chr01.0669;Nl.chr01.0694;Nl.chr01.0696;Nl.chr01.0698;Nl.chr01.0793;Nl.chr0…
GO:0015075	ion transmembrane transporter activity	MF	73	481	0.784961	0.936997	Nl.chr01.1215;Nl.chr01.1691;Nl.chr02.0133;Nl.chr02.0352;Nl.chr02.0727;Nl.chr02.1001;Nl.chr02.1065;Nl.chr02.1301;Nl.chr02.1305;Nl.chr02.1487;Nl.chr03.0065;Nl.chr03.0274;Nl.chr03.0397;Nl.chr03.0408;Nl.chr03.0954;Nl.chr03.1309;Nl.chr03.1446;Nl.chr03.1501;Nl.chr03.1535;Nl.chr03.1568;Nl.chr03.1570;Nl.chr03.1815;Nl.chr03.1925;Nl.chr04.0229;Nl.chr04.0533;Nl.chr04.0772;Nl.chr04.0999;Nl.chr04.1105;Nl.chr0…
GO:0016820	hydrolase activity, acting on acid anhydrides, catalyzing transmembrane movement of substances	MF	12	87	0.784666	0.936997	Nl.chr01.1215;Nl.chr03.1535;Nl.chr04.0534;Nl.chr04.1337;Nl.chr05.1018;Nl.chr09.257;Nl.chr10.005;Nl.chr10.104;Nl.chr11.391;Nl.chr11.438;Nl.chr14.301;Nl.scaffold.0360
GO:0042626	ATPase activity, coupled to transmembrane movement of substances	MF	12	87	0.784666	0.936997	Nl.chr01.1215;Nl.chr03.1535;Nl.chr04.0534;Nl.chr04.1337;Nl.chr05.1018;Nl.chr09.257;Nl.chr10.005;Nl.chr10.104;Nl.chr11.391;Nl.chr11.438;Nl.chr14.301;Nl.scaffold.0360
GO:0005797	Golgi medial cisterna	CC	2	18	0.783766	1	Nl.chr04.0999;Nl.chr14.077
GO:0030119	AP-type membrane coat adaptor complex	CC	2	18	0.783766	1	Nl.chr04.0455;Nl.chr06.0582
GO:0005802	trans-Golgi network	CC	4	34	0.7826	1	Nl.chr03.1986;Nl.chr07.0699;Nl.chr07.0700;Nl.scaffold.0759
GO:0005925	focal adhesion	CC	4	34	0.7826	1	Nl.chr11.337;Nl.chr11.604;Nl.chr12.117;Nl.chrX.1089
GO:0000394	RNA splicing, via endonucleolytic cleavage and ligation	BP	1	9	0.7825	0.951041	Nl.chr03.0866
GO:0001889	liver development	BP	1	9	0.7825	0.951041	Nl.chr04.0783
GO:0002781	antifungal peptide production	BP	1	9	0.7825	0.951041	Nl.chr07.0251
GO:0002788	regulation of antifungal peptide production	BP	1	9	0.7825	0.951041	Nl.chr07.0251
GO:0002804	positive regulation of antifungal peptide production	BP	1	9	0.7825	0.951041	Nl.chr07.0251
GO:0006123	mitochondrial electron transport, cytochrome c to oxygen	BP	1	9	0.7825	0.951041	Nl.chr07.0961
GO:0006388	tRNA splicing, via endonucleolytic cleavage and ligation	BP	1	9	0.7825	0.951041	Nl.chr03.0866
GO:0006488	dolichol-linked oligosaccharide biosynthetic process	BP	1	9	0.7825	0.951041	Nl.chr05.0054
GO:0007296	vitellogenesis	BP	1	9	0.7825	0.951041	Nl.chr02.0047
GO:0007418	ventral midline development	BP	1	9	0.7825	0.951041	Nl.chr07.0751
GO:0008057	eye pigment granule organization	BP	1	9	0.7825	0.951041	Nl.chr06.0582
GO:0008062	eclosion rhythm	BP	1	9	0.7825	0.951041	Nl.chr02.1804
GO:0008089	anterograde axonal transport	BP	1	9	0.7825	0.951041	Nl.chr03.0083
GO:0009746	response to hexose	BP	1	9	0.7825	0.951041	Nl.chr13.291
GO:0009749	response to glucose	BP	1	9	0.7825	0.951041	Nl.chr13.291
GO:0010312	detoxification of zinc ion	BP	1	9	0.7825	0.951041	Nl.chr03.1925
GO:0010592	positive regulation of lamellipodium assembly	BP	1	9	0.7825	0.951041	Nl.chr07.0435
GO:0014067	negative regulation of phosphatidylinositol 3-kinase signaling	BP	1	9	0.7825	0.951041	Nl.chr06.0923
GO:0015701	bicarbonate transport	BP	1	9	0.7825	0.951041	Nl.chr02.1301
GO:0015936	coenzyme A metabolic process	BP	1	9	0.7825	0.951041	Nl.chr05.1236
GO:0016330	second mitotic wave involved in compound eye morphogenesis	BP	1	9	0.7825	0.951041	Nl.scaffold.0277
GO:0016578	histone deubiquitination	BP	1	9	0.7825	0.951041	Nl.chr04.1062
GO:0018149	peptide cross-linking	BP	1	9	0.7825	0.951041	Nl.chr04.1240
GO:0018216	peptidyl-arginine methylation	BP	1	9	0.7825	0.951041	Nl.chr10.761
GO:0019433	triglyceride catabolic process	BP	1	9	0.7825	0.951041	Nl.chr11.200
GO:0030206	chondroitin sulfate biosynthetic process	BP	1	9	0.7825	0.951041	Nl.chr08.303
GO:0030330	DNA damage response, signal transduction by p53 class mediator	BP	1	9	0.7825	0.951041	Nl.chr10.761
GO:0030382	sperm mitochondrion organization	BP	1	9	0.7825	0.951041	Nl.chr10.766
GO:0030540	female genitalia development	BP	1	9	0.7825	0.951041	Nl.chr04.0821
GO:0030810	positive regulation of nucleotide biosynthetic process	BP	1	9	0.7825	0.951041	Nl.chr06.0725
GO:0033619	membrane protein proteolysis	BP	1	9	0.7825	0.951041	Nl.chr14.011
GO:0034121	regulation of toll-like receptor signaling pathway	BP	1	9	0.7825	0.951041	Nl.chr10.522
GO:0034629	cellular protein complex localization	BP	1	9	0.7825	0.951041	Nl.chr11.280
GO:0035090	maintenance of apical/basal cell polarity	BP	1	9	0.7825	0.951041	Nl.chr02.1664
GO:0035246	peptidyl-arginine N-methylation	BP	1	9	0.7825	0.951041	Nl.chr10.761
GO:0035247	peptidyl-arginine omega-N-methylation	BP	1	9	0.7825	0.951041	Nl.chr10.761
GO:0035336	long-chain fatty-acyl-CoA metabolic process	BP	1	9	0.7825	0.951041	Nl.chr02.1041
GO:0042247	establishment of planar polarity of follicular epithelium	BP	1	9	0.7825	0.951041	Nl.chr12.117
GO:0042714	dosage compensation complex assembly	BP	1	9	0.7825	0.951041	Nl.chr06.0595
GO:0043154	negative regulation of cysteine-type endopeptidase activity involved in apoptotic process	BP	1	9	0.7825	0.951041	Nl.chr07.1110
GO:0043555	regulation of translation in response to stress	BP	1	9	0.7825	0.951041	Nl.chr01.0435
GO:0043618	regulation of transcription from RNA polymerase II promoter in response to stress	BP	1	9	0.7825	0.951041	Nl.chr13.291
GO:0044819	mitotic G1/S transition checkpoint	BP	1	9	0.7825	0.951041	Nl.chr11.657
GO:0045317	equator specification	BP	1	9	0.7825	0.951041	Nl.chr04.1240
GO:0046461	neutral lipid catabolic process	BP	1	9	0.7825	0.951041	Nl.chr11.200
GO:0046464	acylglycerol catabolic process	BP	1	9	0.7825	0.951041	Nl.chr11.200
GO:0050686	negative regulation of mRNA processing	BP	1	9	0.7825	0.951041	Nl.chrX.1264
GO:0051788	response to misfolded protein	BP	1	9	0.7825	0.951041	Nl.chr11.280
GO:0061008	hepaticobiliary system development	BP	1	9	0.7825	0.951041	Nl.chr04.0783
GO:0071168	protein localization to chromatin	BP	1	9	0.7825	0.951041	Nl.chr11.374
GO:0071218	cellular response to misfolded protein	BP	1	9	0.7825	0.951041	Nl.chr11.280
GO:0072530	purine-containing compound transmembrane transport	BP	1	9	0.7825	0.951041	Nl.chr14.301
GO:0086010	membrane depolarization during action potential	BP	1	9	0.7825	0.951041	Nl.chr07.0690
GO:0090141	positive regulation of mitochondrial fission	BP	1	9	0.7825	0.951041	Nl.chr09.872
GO:0097501	stress response to metal ion	BP	1	9	0.7825	0.951041	Nl.chr03.1925
GO:0098586	cellular response to virus	BP	1	9	0.7825	0.951041	Nl.chr11.431
GO:1900150	regulation of defense response to fungus	BP	1	9	0.7825	0.951041	Nl.chr07.0251
GO:1900373	positive regulation of purine nucleotide biosynthetic process	BP	1	9	0.7825	0.951041	Nl.chr06.0725
GO:1901407	regulation of phosphorylation of RNA polymerase II C-terminal domain	BP	1	9	0.7825	0.951041	Nl.chr02.0505
GO:1902117	positive regulation of organelle assembly	BP	1	9	0.7825	0.951041	Nl.chr08.468
GO:1902745	positive regulation of lamellipodium organization	BP	1	9	0.7825	0.951041	Nl.chr07.0435
GO:1903078	positive regulation of protein localization to plasma membrane	BP	1	9	0.7825	0.951041	Nl.chr06.0819
GO:1903312	negative regulation of mRNA metabolic process	BP	1	9	0.7825	0.951041	Nl.chrX.1264
GO:1990359	stress response to zinc ion	BP	1	9	0.7825	0.951041	Nl.chr03.1925
GO:2000179	positive regulation of neural precursor cell proliferation	BP	1	9	0.7825	0.951041	Nl.chr03.0643
GO:0034504	protein localization to nucleus	BP	10	77	0.780988	0.951041	Nl.chr01.0356;Nl.chr04.0783;Nl.chr07.1110;Nl.chr08.291;Nl.chr09.763;Nl.chr12.354;Nl.chr13.159;Nl.chr13.291;Nl.chr13.420;Nl.chr13.529
GO:0016311	dephosphorylation	BP	20	147	0.780027	0.951041	Nl.chr01.0164;Nl.chr01.0594;Nl.chr01.1684;Nl.chr02.0669;Nl.chr03.0676;Nl.chr04.0105;Nl.chr04.0908;Nl.chr05.0424;Nl.chr07.0060;Nl.chr07.0070;Nl.chr07.0736;Nl.chr07.1050;Nl.chr07.1105;Nl.chr09.872;Nl.chr10.031;Nl.chr10.284;Nl.chr10.652;Nl.chr11.612;Nl.chr12.541;Nl.chr13.056
GO:0060070	canonical Wnt signaling pathway	BP	11	84	0.77936	0.951041	Nl.chr01.1617;Nl.chr03.1546;Nl.chr04.0248;Nl.chr04.0783;Nl.chr04.0899;Nl.chr10.076;Nl.chr13.040;Nl.chr13.291;Nl.chrX.0487;Nl.chrX.1425;Nl.scaffold.0965
GO:0009141	nucleoside triphosphate metabolic process	BP	19	140	0.779208	0.951041	Nl.chr01.0250;Nl.chr01.0407;Nl.chr01.1215;Nl.chr03.0233;Nl.chr03.1396;Nl.chr03.1535;Nl.chr04.0060;Nl.chr05.0245;Nl.chr06.0725;Nl.chr07.0961;Nl.chr09.037;Nl.chr09.571;Nl.chr11.391;Nl.chr11.438;Nl.chr12.024;Nl.chr12.515;Nl.chr14.295;Nl.chrX.0123;Nl.chrX.0286
GO:0050920	regulation of chemotaxis	BP	4	33	0.778793	0.951041	Nl.chr01.1665;Nl.chr04.1087;Nl.chr04.1088;Nl.chr04.1089
GO:0098661	inorganic anion transmembrane transport	BP	4	33	0.778793	0.951041	Nl.chr02.1301;Nl.chr02.1305;Nl.chr09.084;Nl.chrX.0263
GO:0000123	histone acetyltransferase complex	CC	8	64	0.778736	1	Nl.chr02.0361;Nl.chr04.0745;Nl.chr06.0294;Nl.chr06.0322;Nl.chr07.0836;Nl.chr12.044;Nl.chr12.562;Nl.chrX.1118
GO:0005769	early endosome	CC	6	49	0.777319	1	Nl.chr03.1519;Nl.chr05.0226;Nl.chr11.750;Nl.chr12.122;Nl.chrX.1049;Nl.scaffold.0716
GO:0098798	mitochondrial protein complex	CC	18	136	0.776612	1	Nl.chr01.0250;Nl.chr01.0407;Nl.chr01.1215;Nl.chr03.1535;Nl.chr03.1814;Nl.chr04.0229;Nl.chr06.0488;Nl.chr07.0747;Nl.chr07.0754;Nl.chr07.0961;Nl.chr09.257;Nl.chr11.438;Nl.chr12.024;Nl.chr12.515;Nl.chr13.083;Nl.scaffold.0073;Nl.scaffold.0360;Nl.scaffold.0689
GO:0009991	response to extracellular stimulus	BP	25	181	0.776047	0.951041	Nl.chr01.0550;Nl.chr02.0297;Nl.chr03.0127;Nl.chr03.0552;Nl.chr03.0676;Nl.chr03.1608;Nl.chr03.1831;Nl.chr03.1832;Nl.chr04.1062;Nl.chr06.0923;Nl.chr06.0949;Nl.chr08.291;Nl.chr11.331;Nl.chr12.307;Nl.chr12.562;Nl.chr13.242;Nl.chr13.277;Nl.chr13.529;Nl.chr14.240;Nl.chrX.0944;Nl.chrX.1028;Nl.chrX.1089;Nl.scaffold.0036;Nl.scaffold.0351;Nl.scaffold.0716
GO:0019693	ribose phosphate metabolic process	BP	30	215	0.774764	0.951041	Nl.chr01.0250;Nl.chr01.0407;Nl.chr01.1215;Nl.chr02.0423;Nl.chr02.1369;Nl.chr03.0621;Nl.chr03.1396;Nl.chr03.1535;Nl.chr04.0060;Nl.chr04.0700;Nl.chr05.0245;Nl.chr05.1047;Nl.chr05.1236;Nl.chr06.0725;Nl.chr07.0515;Nl.chr07.0961;Nl.chr09.037;Nl.chr09.168;Nl.chr09.571;Nl.chr09.926;Nl.chr11.391;Nl.chr11.438;Nl.chr12.024;Nl.chr12.276;Nl.chr12.515;Nl.chr13.242;Nl.chr14.044;Nl.chr14.295;Nl.chrX.0123;Nl.chr…
GO:0009119	ribonucleoside metabolic process	BP	24	174	0.774667	0.951041	Nl.chr01.0250;Nl.chr01.0407;Nl.chr01.0733;Nl.chr01.1215;Nl.chr03.1396;Nl.chr03.1535;Nl.chr04.0060;Nl.chr05.0245;Nl.chr05.1236;Nl.chr06.0078;Nl.chr06.0725;Nl.chr07.0060;Nl.chr07.0961;Nl.chr09.037;Nl.chr09.168;Nl.chr09.571;Nl.chr11.391;Nl.chr11.438;Nl.chr12.024;Nl.chr12.515;Nl.chr13.242;Nl.chr14.295;Nl.chrX.0123;Nl.chrX.0286
GO:0000176	nuclear exosome (RNase complex)	CC	1	9	0.773961	1	Nl.chr02.0929
GO:0000221	vacuolar proton-transporting V-type ATPase, V1 domain	CC	1	9	0.773961	1	Nl.chr11.391
GO:0001673	male germ cell nucleus	CC	1	9	0.773961	1	Nl.chr07.1006
GO:0005901	caveola	CC	1	9	0.773961	1	Nl.chr10.634
GO:0005942	phosphatidylinositol 3-kinase complex	CC	1	9	0.773961	1	Nl.scaffold.0716
GO:0017119	Golgi transport complex	CC	1	9	0.773961	1	Nl.chr02.1003
GO:0031254	cell trailing edge	CC	1	9	0.773961	1	Nl.chr12.117
GO:0044853	plasma membrane raft	CC	1	9	0.773961	1	Nl.chr10.634
GO:0097482	muscle cell postsynaptic density	CC	1	9	0.773961	1	Nl.chr04.1293
GO:0030424	axon	CC	24	178	0.773338	1	Nl.chr01.0167;Nl.chr02.1001;Nl.chr02.1041;Nl.chr03.0083;Nl.chr03.0775;Nl.chr03.1956;Nl.chr04.0434;Nl.chr04.0435;Nl.chr04.0972;Nl.chr04.1087;Nl.chr04.1088;Nl.chr04.1089;Nl.chr04.1243;Nl.chr05.0728;Nl.chr06.0933;Nl.chr07.0435;Nl.chr09.039;Nl.chr10.634;Nl.chr11.117;Nl.chr12.122;Nl.chr13.495;Nl.chr14.281;Nl.chrX.0547;Nl.chrX.0944
GO:0006914	autophagy	BP	23	167	0.773325	0.951041	Nl.chr01.0328;Nl.chr01.0550;Nl.chr01.1277;Nl.chr01.1434;Nl.chr03.0552;Nl.chr03.1608;Nl.chr03.1831;Nl.chr03.1832;Nl.chr04.1062;Nl.chr06.0725;Nl.chr06.0949;Nl.chr07.0435;Nl.chr07.0690;Nl.chr08.291;Nl.chr11.431;Nl.chr12.562;Nl.chr13.277;Nl.chr14.336;Nl.chrX.0547;Nl.chrX.1089;Nl.scaffold.0036;Nl.scaffold.0351;Nl.scaffold.0716
GO:0016358	dendrite development	BP	23	167	0.773325	0.951041	Nl.chr01.1665;Nl.chr02.0798;Nl.chr03.0083;Nl.chr03.0842;Nl.chr04.1087;Nl.chr04.1088;Nl.chr04.1089;Nl.chr04.1318;Nl.chr06.0459;Nl.chr06.0933;Nl.chr07.0029;Nl.chr07.0030;Nl.chr07.0862;Nl.chr07.0998;Nl.chr07.1027;Nl.chr07.1028;Nl.chr07.1029;Nl.chr12.507;Nl.chr13.040;Nl.chr13.529;Nl.chr14.281;Nl.chr14.336;Nl.chrX.1049
GO:0009894	regulation of catabolic process	BP	28	201	0.771439	0.951041	Nl.chr01.0189;Nl.chr01.0550;Nl.chr01.1269;Nl.chr02.1612;Nl.chr03.0552;Nl.chr03.1831;Nl.chr03.1832;Nl.chr04.0682;Nl.chr04.0783;Nl.chr04.1062;Nl.chr05.0007;Nl.chr06.0263;Nl.chr06.0725;Nl.chr06.0740;Nl.chr06.0949;Nl.chr06.1013;Nl.chr07.0435;Nl.chr07.0458;Nl.chr08.291;Nl.chr10.595;Nl.chr11.431;Nl.chr12.562;Nl.chr13.277;Nl.chr13.392;Nl.chr14.336;Nl.chrX.1089;Nl.scaffold.0036;Nl.scaffold.0716
GO:0070972	protein localization to endoplasmic reticulum	BP	3	25	0.771162	0.951041	Nl.chr02.0549;Nl.chr06.0900;Nl.chr12.390
GO:0097576	vacuole fusion	BP	3	25	0.771162	0.951041	Nl.chr01.1277;Nl.chr07.0690;Nl.chr12.562
GO:0016667	oxidoreductase activity, acting on a sulfur group of donors	MF	4	31	0.771057	0.932459	Nl.chr05.0410;Nl.chr11.755;Nl.chr12.354;Nl.chr13.083
GO:0009161	ribonucleoside monophosphate metabolic process	BP	21	153	0.770792	0.951041	Nl.chr01.0250;Nl.chr01.0407;Nl.chr01.1215;Nl.chr03.1396;Nl.chr03.1535;Nl.chr04.0060;Nl.chr05.0245;Nl.chr06.0725;Nl.chr07.0515;Nl.chr07.0961;Nl.chr09.037;Nl.chr09.168;Nl.chr09.571;Nl.chr11.391;Nl.chr11.438;Nl.chr12.024;Nl.chr12.515;Nl.chr14.044;Nl.chr14.295;Nl.chrX.0123;Nl.chrX.0286
GO:0016604	nuclear body	CC	7	56	0.769428	1	Nl.chr02.0361;Nl.chr04.0125;Nl.chr04.1062;Nl.chr09.087;Nl.chr13.420;Nl.chrX.0979;Nl.chrX.1264
GO:0003013	circulatory system process	BP	5	40	0.768886	0.951041	Nl.chr01.1544;Nl.chr02.0352;Nl.chr07.0690;Nl.chr10.104;Nl.chrX.0532
GO:0007112	male meiosis cytokinesis	BP	5	40	0.768886	0.951041	Nl.chr02.1601;Nl.chr04.1080;Nl.chr05.1142;Nl.chr06.1013;Nl.chr13.381
GO:0043044	ATP-dependent chromatin remodeling	BP	5	40	0.768886	0.951041	Nl.chr05.0153;Nl.chr07.0029;Nl.chr07.0030;Nl.scaffold.0854;Nl.scaffold.0855
GO:0030707	ovarian follicle cell development	BP	40	282	0.768837	0.951041	Nl.chr01.0550;Nl.chr01.1544;Nl.chr02.0798;Nl.chr02.0839;Nl.chr02.1009;Nl.chr03.0414;Nl.chr03.0775;Nl.chr04.0121;Nl.chr04.0200;Nl.chr04.1041;Nl.chr04.1243;Nl.chr04.1365;Nl.chr05.0191;Nl.chr05.1241;Nl.chr06.0591;Nl.chr07.0127;Nl.chr07.0435;Nl.chr07.0997;Nl.chr08.291;Nl.chr08.328;Nl.chr09.118;Nl.chr09.148;Nl.chr10.104;Nl.chr10.172;Nl.chr11.168;Nl.chr12.117;Nl.chr13.420;Nl.chr14.281;Nl.chr14.336;Nl.c…
GO:0043021	ribonucleoprotein complex binding	MF	6	45	0.768684	0.930512	Nl.chr03.0997;Nl.chr05.1216;Nl.chr09.118;Nl.chr10.761;Nl.chr10.777;Nl.chr11.124
GO:0070011	peptidase activity, acting on L-amino acid peptides	MF	69	453	0.768631	0.930512	Nl.chr01.0035;Nl.chr01.0303;Nl.chr01.0427;Nl.chr01.0457;Nl.chr01.1080;Nl.chr01.1357;Nl.chr01.1384;Nl.chr02.0347;Nl.chr02.0508;Nl.chr02.1413;Nl.chr02.1415;Nl.chr03.0026;Nl.chr03.0752;Nl.chr03.0990;Nl.chr03.1283;Nl.chr03.1543;Nl.chr03.1558;Nl.chr03.1564;Nl.chr03.1586;Nl.chr04.0014;Nl.chr04.0461;Nl.chr04.1062;Nl.chr04.1248;Nl.chr04.1249;Nl.chr05.0125;Nl.chr05.0205;Nl.chr05.0314;Nl.chr05.0520;Nl.chr0…
GO:0010970	establishment of localization by movement along microtubule	BP	9	69	0.768549	0.951041	Nl.chr01.1269;Nl.chr02.1151;Nl.chr03.0083;Nl.chr03.0775;Nl.chr07.0813;Nl.chr10.766;Nl.chrX.0923;Nl.chrX.0925;Nl.chrX.1414
GO:0034655	nucleobase-containing compound catabolic process	BP	19	139	0.768531	0.951041	Nl.chr01.1016;Nl.chr02.0876;Nl.chr03.0233;Nl.chr03.1295;Nl.chr03.1396;Nl.chr04.1243;Nl.chr05.0474;Nl.chr05.0538;Nl.chr06.0016;Nl.chr06.0321;Nl.chr09.037;Nl.chr09.571;Nl.chr09.926;Nl.chr12.277;Nl.chr13.242;Nl.chrX.0123;Nl.chrX.0286;Nl.chrX.0625;Nl.chrX.1433
GO:0031329	regulation of cellular catabolic process	BP	26	187	0.768153	0.951041	Nl.chr01.0189;Nl.chr01.0550;Nl.chr01.1269;Nl.chr03.0552;Nl.chr03.1831;Nl.chr03.1832;Nl.chr04.0682;Nl.chr04.1062;Nl.chr05.0007;Nl.chr06.0263;Nl.chr06.0725;Nl.chr06.0740;Nl.chr06.0949;Nl.chr06.1013;Nl.chr07.0435;Nl.chr07.0458;Nl.chr08.291;Nl.chr10.595;Nl.chr11.431;Nl.chr12.562;Nl.chr13.277;Nl.chr13.392;Nl.chr14.336;Nl.chrX.1089;Nl.scaffold.0036;Nl.scaffold.0716
GO:0001508	action potential	BP	2	17	0.768012	0.951041	Nl.chr06.0725;Nl.chr07.0690
GO:0007041	lysosomal transport	BP	2	17	0.768012	0.951041	Nl.chr06.0582;Nl.chr12.143
GO:0007282	cystoblast division	BP	2	17	0.768012	0.951041	Nl.chr06.0679;Nl.chr08.328
GO:0009225	nucleotide-sugar metabolic process	BP	2	17	0.768012	0.951041	Nl.chr01.0913;Nl.scaffold.1071
GO:0030859	polarized epithelial cell differentiation	BP	2	17	0.768012	0.951041	Nl.chr04.1240;Nl.chrX.0408
GO:0035089	establishment of apical/basal cell polarity	BP	2	17	0.768012	0.951041	Nl.chr04.1240;Nl.chrX.0408
GO:0050673	epithelial cell proliferation	BP	2	17	0.768012	0.951041	Nl.chr03.1949;Nl.chr04.0783
GO:0016758	transferase activity, transferring hexosyl groups	MF	19	132	0.7662	0.929352	Nl.chr01.0127;Nl.chr01.0415;Nl.chr02.0735;Nl.chr02.1274;Nl.chr03.1546;Nl.chr04.0627;Nl.chr04.0682;Nl.chr05.0054;Nl.chr06.0048;Nl.chr07.0134;Nl.chr08.303;Nl.chr10.597;Nl.chr10.614;Nl.chr10.631;Nl.chr12.277;Nl.chr12.527;Nl.chr14.077;Nl.scaffold.0312;Nl.scaffold.0313
GO:0001558	regulation of cell growth	BP	11	83	0.765697	0.951041	Nl.chr01.0328;Nl.chr01.0550;Nl.chr03.0127;Nl.chr04.0556;Nl.chr05.0520;Nl.chr06.0459;Nl.chr08.291;Nl.chrX.1237;Nl.scaffold.0036;Nl.scaffold.0432;Nl.scaffold.1091
GO:0006887	exocytosis	BP	15	111	0.765354	0.951041	Nl.chr01.1228;Nl.chr02.0355;Nl.chr02.0549;Nl.chr02.1221;Nl.chr03.0775;Nl.chr03.2003;Nl.chr04.0972;Nl.chr06.0582;Nl.chr07.0060;Nl.chr07.0690;Nl.chr09.601;Nl.chr10.603;Nl.chr13.379;Nl.chr13.495;Nl.chrX.0299
GO:0043408	regulation of MAPK cascade	BP	14	104	0.764993	0.951041	Nl.chr01.0022;Nl.chr01.1002;Nl.chr02.0877;Nl.chr03.1972;Nl.chr04.0121;Nl.chr06.0975;Nl.chr07.0435;Nl.chr07.1050;Nl.chr08.291;Nl.chr10.761;Nl.chr10.782;Nl.chr13.056;Nl.chrX.1161;Nl.chrX.1237
GO:0004532	exoribonuclease activity	MF	2	16	0.763885	0.927466	Nl.chr05.0538;Nl.chr10.744
GO:0015929	hexosaminidase activity	MF	2	16	0.763885	0.927466	Nl.chr01.1368;Nl.chr12.247
GO:0016896	exoribonuclease activity, producing 5'-phosphomonoesters	MF	2	16	0.763885	0.927466	Nl.chr05.0538;Nl.chr10.744
GO:0051537	2 iron, 2 sulfur cluster binding	MF	2	16	0.763885	0.927466	Nl.chr04.0166;Nl.chr05.0116
GO:0007163	establishment or maintenance of cell polarity	BP	33	234	0.762987	0.949541	Nl.chr01.0019;Nl.chr01.0164;Nl.chr01.0339;Nl.chr01.1228;Nl.chr01.1544;Nl.chr01.1586;Nl.chr02.0571;Nl.chr02.1664;Nl.chr03.0622;Nl.chr03.0990;Nl.chr03.1593;Nl.chr04.0047;Nl.chr04.1240;Nl.chr05.0191;Nl.chr06.0371;Nl.chr06.0679;Nl.chr07.0114;Nl.chr08.291;Nl.chr09.118;Nl.chr09.413;Nl.chr10.076;Nl.chr12.064;Nl.chr12.117;Nl.chr12.491;Nl.chr13.420;Nl.chr13.449;Nl.chr13.529;Nl.chr14.281;Nl.chr14.350;Nl.ch…
GO:0035166	post-embryonic hemopoiesis	BP	6	47	0.762312	0.948935	Nl.chr02.0572;Nl.chr04.0121;Nl.chr05.1241;Nl.chr10.665;Nl.chrX.0975;Nl.chrY.092
GO:0035167	larval lymph gland hemopoiesis	BP	6	47	0.762312	0.948935	Nl.chr02.0572;Nl.chr04.0121;Nl.chr05.1241;Nl.chr10.665;Nl.chrX.0975;Nl.chrY.092
GO:1903649	regulation of cytoplasmic transport	BP	6	47	0.762312	0.948935	Nl.chr06.0819;Nl.chr07.0690;Nl.chr07.1110;Nl.chr11.106;Nl.chr12.354;Nl.scaffold.0716
GO:0009150	purine ribonucleotide metabolic process	BP	28	200	0.762284	0.948935	Nl.chr01.0250;Nl.chr01.0407;Nl.chr01.1215;Nl.chr02.1369;Nl.chr03.0621;Nl.chr03.1396;Nl.chr03.1535;Nl.chr04.0060;Nl.chr04.0700;Nl.chr05.0245;Nl.chr05.1047;Nl.chr05.1236;Nl.chr06.0725;Nl.chr07.0515;Nl.chr07.0961;Nl.chr09.037;Nl.chr09.168;Nl.chr09.571;Nl.chr09.926;Nl.chr11.391;Nl.chr11.438;Nl.chr12.024;Nl.chr12.515;Nl.chr13.242;Nl.chr14.044;Nl.chr14.295;Nl.chrX.0123;Nl.chrX.0286
GO:0001006	RNA polymerase III type 3 promoter sequence-specific DNA binding	MF	1	8	0.761003	0.927466	Nl.chr05.0105
GO:0001032	RNA polymerase III type 3 promoter DNA binding	MF	1	8	0.761003	0.927466	Nl.chr05.0105
GO:0001871	pattern binding	MF	1	8	0.761003	0.927466	Nl.chr03.0163
GO:0004016	adenylate cyclase activity	MF	1	8	0.761003	0.927466	Nl.chr02.1369
GO:0005487	nucleocytoplasmic transporter activity	MF	1	8	0.761003	0.927466	Nl.chr01.0028
GO:0008469	histone-arginine N-methyltransferase activity	MF	1	8	0.761003	0.927466	Nl.chr10.761
GO:0008641	small protein activating enzyme activity	MF	1	8	0.761003	0.927466	Nl.chr01.0829
GO:0015106	bicarbonate transmembrane transporter activity	MF	1	8	0.761003	0.927466	Nl.chr02.1301
GO:0015211	purine nucleoside transmembrane transporter activity	MF	1	8	0.761003	0.927466	Nl.chr06.0725
GO:0016709	oxidoreductase activity, acting on paired donors, with incorporation or reduction of molecular oxygen, NAD(P)H as one donor, and incorporation of one atom of oxygen	MF	1	8	0.761003	0.927466	Nl.chr03.1050
GO:0030247	polysaccharide binding	MF	1	8	0.761003	0.927466	Nl.chr03.0163
GO:0030676	Rac guanyl-nucleotide exchange factor activity	MF	1	8	0.761003	0.927466	Nl.chrX.0487
GO:0031208	POZ domain binding	MF	1	8	0.761003	0.927466	Nl.chr02.0505
GO:0035173	histone kinase activity	MF	1	8	0.761003	0.927466	Nl.chr03.1512
GO:0045309	protein phosphorylated amino acid binding	MF	1	8	0.761003	0.927466	Nl.chr02.1080
GO:0070735	protein-glycine ligase activity	MF	1	8	0.761003	0.927466	Nl.chr02.0124
GO:0099528	G-protein coupled neurotransmitter receptor activity	MF	1	8	0.761003	0.927466	Nl.chr04.0152
GO:0005924	cell-substrate adherens junction	CC	6	48	0.759722	1	Nl.chr01.0394;Nl.chr01.1016;Nl.chr11.337;Nl.chr11.604;Nl.chr12.117;Nl.chrX.1089
GO:0030055	cell-substrate junction	CC	6	48	0.759722	1	Nl.chr01.0394;Nl.chr01.1016;Nl.chr11.337;Nl.chr11.604;Nl.chr12.117;Nl.chrX.1089
GO:0010647	positive regulation of cell communication	BP	56	388	0.759544	0.946425	Nl.chr01.0022;Nl.chr01.0303;Nl.chr01.0550;Nl.chr01.1002;Nl.chr01.1228;Nl.chr01.1234;Nl.chr01.1269;Nl.chr01.1617;Nl.chr02.0297;Nl.chr02.0549;Nl.chr02.0647;Nl.chr02.1043;Nl.chr02.1080;Nl.chr02.1664;Nl.chr02.1690;Nl.chr03.0083;Nl.chr03.0208;Nl.chr03.0676;Nl.chr03.1546;Nl.chr03.1802;Nl.chr04.0121;Nl.chr04.0556;Nl.chr04.0783;Nl.chr04.1092;Nl.chr04.1240;Nl.chr04.1293;Nl.chr05.0728;Nl.chr05.1047;Nl.chr0…
GO:0003924	GTPase activity	MF	22	151	0.759229	0.927466	Nl.chr01.1073;Nl.chr01.1374;Nl.chr01.1434;Nl.chr01.1635;Nl.chr02.1227;Nl.chr03.0099;Nl.chr04.0764;Nl.chr05.0373;Nl.chr06.0324;Nl.chr07.0094;Nl.chr07.1030;Nl.chr08.291;Nl.chr09.601;Nl.chr09.790;Nl.chr10.603;Nl.chr13.379;Nl.chr13.438;Nl.chr14.090;Nl.chr14.207;Nl.chr14.286;Nl.chrX.0339;Nl.chrX.1210
GO:0002064	epithelial cell development	BP	46	321	0.758695	0.9456	Nl.chr01.0339;Nl.chr01.0550;Nl.chr01.1544;Nl.chr02.0571;Nl.chr02.0798;Nl.chr02.0839;Nl.chr02.1009;Nl.chr03.0414;Nl.chr03.0775;Nl.chr03.1802;Nl.chr04.0121;Nl.chr04.0200;Nl.chr04.0783;Nl.chr04.1041;Nl.chr04.1215;Nl.chr04.1243;Nl.chr04.1365;Nl.chr05.0191;Nl.chr05.1241;Nl.chr06.0591;Nl.chr07.0127;Nl.chr07.0435;Nl.chr07.0997;Nl.chr08.291;Nl.chr08.328;Nl.chr09.118;Nl.chr09.148;Nl.chr09.169;Nl.chr10.104…
GO:0051495	positive regulation of cytoskeleton organization	BP	7	54	0.757899	0.944842	Nl.chr02.1688;Nl.chr03.1608;Nl.chr07.0435;Nl.chr08.468;Nl.chr11.161;Nl.chrX.0091;Nl.chrX.0975
GO:0042327	positive regulation of phosphorylation	BP	19	138	0.757516	0.944599	Nl.chr01.0022;Nl.chr01.0793;Nl.chr01.1002;Nl.chr02.0505;Nl.chr03.0622;Nl.chr04.0121;Nl.chr04.0556;Nl.chr04.0783;Nl.chr04.1365;Nl.chr05.0337;Nl.chr06.0975;Nl.chr07.0435;Nl.chr08.291;Nl.chr09.872;Nl.chr12.354;Nl.chr13.529;Nl.chrX.1237;Nl.chrX.1264;Nl.scaffold.0366
GO:0006892	post-Golgi vesicle-mediated transport	BP	4	32	0.757267	0.944522	Nl.chr03.0892;Nl.chr06.0582;Nl.chr06.0819;Nl.chr11.106
GO:0010821	regulation of mitochondrion organization	BP	4	32	0.757267	0.944522	Nl.chr03.0127;Nl.chr06.0949;Nl.chr09.872;Nl.chr09.926
GO:0033673	negative regulation of kinase activity	BP	4	32	0.757267	0.944522	Nl.chr02.1009;Nl.chr04.0234;Nl.chr07.1050;Nl.chrX.0196
GO:0034599	cellular response to oxidative stress	BP	4	32	0.757267	0.944522	Nl.chr04.0351;Nl.chr06.0725;Nl.chr12.354;Nl.chr13.291
GO:0043631	RNA polyadenylation	BP	4	32	0.757267	0.944522	Nl.chr09.118;Nl.chrX.0625;Nl.chrX.1165;Nl.chrX.1264
GO:0005085	guanyl-nucleotide exchange factor activity	MF	12	85	0.756798	0.927466	Nl.chr02.0065;Nl.chr02.0219;Nl.chr02.0647;Nl.chr04.0050;Nl.chr04.1092;Nl.chr06.0621;Nl.chr07.0008;Nl.chr12.491;Nl.chr12.562;Nl.chr13.307;Nl.chrX.0487;Nl.chrX.1174
GO:0005671	Ada2/Gcn5/Ada3 transcription activator complex	CC	2	17	0.755694	1	Nl.chr06.0294;Nl.chrX.1118
GO:0031430	M band	CC	2	17	0.755694	1	Nl.chrX.0123;Nl.chrX.0286
GO:0002168	instar larval development	BP	8	61	0.754965	0.942818	Nl.chr01.1016;Nl.chr03.0775;Nl.chr04.0899;Nl.chr05.0116;Nl.chr08.291;Nl.chr12.082;Nl.chr13.098;Nl.chrX.1425
GO:0007442	hindgut morphogenesis	BP	8	61	0.754965	0.942818	Nl.chr01.0407;Nl.chr04.0121;Nl.chr04.1041;Nl.chr12.064;Nl.chr12.117;Nl.chr14.336;Nl.chrX.0487;Nl.scaffold.0361
GO:0030307	positive regulation of cell growth	BP	8	61	0.754965	0.942818	Nl.chr01.0550;Nl.chr05.0520;Nl.chr06.0459;Nl.chr08.291;Nl.chrX.1237;Nl.scaffold.0036;Nl.scaffold.0432;Nl.scaffold.1091
GO:0061525	hindgut development	BP	8	61	0.754965	0.942818	Nl.chr01.0407;Nl.chr04.0121;Nl.chr04.1041;Nl.chr12.064;Nl.chr12.117;Nl.chr14.336;Nl.chrX.0487;Nl.scaffold.0361
GO:0031988	membrane-bounded vesicle	CC	25	183	0.75424	1	Nl.chr03.0775;Nl.chr03.0892;Nl.chr03.1986;Nl.chr03.2003;Nl.chr04.0908;Nl.chr04.0972;Nl.chr05.0393;Nl.chr05.1009;Nl.chr05.1018;Nl.chr06.0582;Nl.chr06.0621;Nl.chr07.0060;Nl.chr07.0070;Nl.chr07.0736;Nl.chr09.601;Nl.chr09.677;Nl.chr10.603;Nl.chr12.026;Nl.chr12.565;Nl.chr13.379;Nl.chr13.495;Nl.chr14.301;Nl.chrX.0299;Nl.scaffold.0045;Nl.scaffold.0277
GO:0008544	epidermis development	BP	9	68	0.753086	0.941404	Nl.chr01.1016;Nl.chr03.1593;Nl.chr04.0783;Nl.chr04.1240;Nl.chr06.0371;Nl.chr10.508;Nl.chr14.336;Nl.chrX.0408;Nl.chrX.0532
GO:0071900	regulation of protein serine/threonine kinase activity	BP	9	68	0.753086	0.941404	Nl.chr01.0793;Nl.chr01.1002;Nl.chr02.0236;Nl.chr03.0622;Nl.chr05.0337;Nl.chr07.0435;Nl.chr07.1050;Nl.chr09.872;Nl.chr13.529
GO:0051270	regulation of cellular component movement	BP	10	75	0.751981	0.940489	Nl.chr01.1665;Nl.chr04.0783;Nl.chr04.1087;Nl.chr04.1088;Nl.chr04.1089;Nl.chr06.0326;Nl.chr06.0670;Nl.chr06.0800;Nl.chr13.291;Nl.chrX.1161
GO:0051015	actin filament binding	MF	7	51	0.751801	0.927466	Nl.chr03.0775;Nl.chr06.0670;Nl.chr07.0784;Nl.chr08.468;Nl.chr10.172;Nl.chr11.604;Nl.chrX.0091
GO:0008565	protein transporter activity	MF	3	23	0.751668	0.927466	Nl.chr01.0028;Nl.chr09.257;Nl.scaffold.0360
GO:0030276	clathrin binding	MF	3	23	0.751668	0.927466	Nl.chr01.1228;Nl.chr02.1221;Nl.chr04.0972
GO:0043022	ribosome binding	MF	3	23	0.751668	0.927466	Nl.chr03.0997;Nl.chr09.118;Nl.chr10.777
GO:0006470	protein dephosphorylation	BP	13	96	0.751658	0.940318	Nl.chr01.0164;Nl.chr01.0594;Nl.chr01.1684;Nl.chr02.0669;Nl.chr04.0105;Nl.chr07.1050;Nl.chr07.1105;Nl.chr09.872;Nl.chr10.031;Nl.chr10.284;Nl.chr11.612;Nl.chr12.541;Nl.chr13.056
GO:0097458	neuron part	CC	55	389	0.750685	1	Nl.chr01.0167;Nl.chr01.0323;Nl.chr01.1132;Nl.chr01.1269;Nl.chr01.1291;Nl.chr01.1434;Nl.chr02.1001;Nl.chr02.1041;Nl.chr02.1191;Nl.chr03.0065;Nl.chr03.0083;Nl.chr03.0622;Nl.chr03.0775;Nl.chr03.1956;Nl.chr04.0351;Nl.chr04.0434;Nl.chr04.0435;Nl.chr04.0972;Nl.chr04.1087;Nl.chr04.1088;Nl.chr04.1089;Nl.chr04.1243;Nl.chr05.0393;Nl.chr05.0728;Nl.chr06.0928;Nl.chr06.0929;Nl.chr06.0933;Nl.chr07.0435;Nl.chr0…
GO:1902554	serine/threonine protein kinase complex	CC	5	40	0.749722	1	Nl.chr01.0793;Nl.chr09.087;Nl.chrX.1264;Nl.chrX.1327;Nl.scaffold.0366
GO:0008235	metalloexopeptidase activity	MF	6	44	0.749069	0.927466	Nl.chr03.1283;Nl.chr09.207;Nl.chr09.889;Nl.chr09.890;Nl.chr10.162;Nl.scaffold.0645
GO:0030030	cell projection organization	BP	99	671	0.748054	0.936043	Nl.chr01.0303;Nl.chr01.0550;Nl.chr01.0994;Nl.chr01.1269;Nl.chr01.1374;Nl.chr01.1586;Nl.chr01.1665;Nl.chr02.0429;Nl.chr02.0798;Nl.chr02.0877;Nl.chr02.1007;Nl.chr02.1041;Nl.chr02.1151;Nl.chr02.1536;Nl.chr02.1612;Nl.chr02.1664;Nl.chr02.1720;Nl.chr03.0059;Nl.chr03.0083;Nl.chr03.0571;Nl.chr03.0842;Nl.chr03.0850;Nl.chr03.1281;Nl.chr03.1546;Nl.chr03.1593;Nl.chr03.1956;Nl.chr03.1972;Nl.chr04.0047;Nl.chr0…
GO:0004521	endoribonuclease activity	MF	4	30	0.747684	0.927466	Nl.chr01.0669;Nl.chr03.0866;Nl.chr05.0474;Nl.chr05.0557
GO:0031406	carboxylic acid binding	MF	4	30	0.747684	0.927466	Nl.chr02.1080;Nl.chr04.0972;Nl.chr10.630;Nl.chr11.381
GO:0043177	organic acid binding	MF	4	30	0.747684	0.927466	Nl.chr02.1080;Nl.chr04.0972;Nl.chr10.630;Nl.chr11.381
GO:0051130	positive regulation of cellular component organization	BP	44	306	0.746409	0.934216	Nl.chr01.1228;Nl.chr02.0505;Nl.chr02.0549;Nl.chr02.1080;Nl.chr02.1212;Nl.chr02.1688;Nl.chr03.0997;Nl.chr03.1608;Nl.chr04.0125;Nl.chr04.0783;Nl.chr04.0972;Nl.chr04.1041;Nl.chr04.1062;Nl.chr05.0375;Nl.chr05.0728;Nl.chr06.0294;Nl.chr06.0459;Nl.chr06.0740;Nl.chr06.0819;Nl.chr07.0435;Nl.chr07.0690;Nl.chr07.0862;Nl.chr07.1027;Nl.chr07.1028;Nl.chr07.1029;Nl.chr08.468;Nl.chr09.872;Nl.chr09.926;Nl.chr10.0…
GO:0001707	mesoderm formation	BP	3	24	0.746005	0.933943	Nl.chr03.0217;Nl.chr03.1524;Nl.chrX.0487
GO:0002699	positive regulation of immune effector process	BP	3	24	0.746005	0.933943	Nl.chr07.0251;Nl.chr07.1110;Nl.chr13.420
GO:0002833	positive regulation of response to biotic stimulus	BP	3	24	0.746005	0.933943	Nl.chr07.0251;Nl.chr07.1110;Nl.chr13.420
GO:0006476	protein deacetylation	BP	3	24	0.746005	0.933943	Nl.chr02.1212;Nl.chr13.291;Nl.chr14.240
GO:0009826	unidimensional cell growth	BP	3	24	0.746005	0.933943	Nl.chr03.0990;Nl.chr05.0191;Nl.chr11.377
GO:0016575	histone deacetylation	BP	3	24	0.746005	0.933943	Nl.chr02.1212;Nl.chr13.291;Nl.chr14.240
GO:0034762	regulation of transmembrane transport	BP	3	24	0.746005	0.933943	Nl.chr03.0274;Nl.chr10.104;Nl.chr11.431
GO:0034765	regulation of ion transmembrane transport	BP	3	24	0.746005	0.933943	Nl.chr03.0274;Nl.chr10.104;Nl.chr11.431
GO:0044743	intracellular protein transmembrane import	BP	3	24	0.746005	0.933943	Nl.chr04.1080;Nl.chr09.257;Nl.scaffold.0360
GO:0048070	regulation of developmental pigmentation	BP	3	24	0.746005	0.933943	Nl.chr02.1804;Nl.chr04.0821;Nl.chr06.0326
GO:0097352	autophagosome maturation	BP	3	24	0.746005	0.933943	Nl.chr01.1277;Nl.chr07.0690;Nl.chr12.562
GO:0019216	regulation of lipid metabolic process	BP	6	46	0.743382	0.933209	Nl.chr03.0552;Nl.chr03.0676;Nl.chr03.1083;Nl.chr07.0165;Nl.chr13.277;Nl.chr13.291
GO:0002052	positive regulation of neuroblast proliferation	BP	1	8	0.7423	0.932084	Nl.chr03.0643
GO:0006013	mannose metabolic process	BP	1	8	0.7423	0.932084	Nl.chr05.0014
GO:0006207	'de novo' pyrimidine nucleobase biosynthetic process	BP	1	8	0.7423	0.932084	Nl.chr09.722
GO:0006278	RNA-dependent DNA replication	BP	1	8	0.7423	0.932084	Nl.chr03.0354
GO:0006509	membrane protein ectodomain proteolysis	BP	1	8	0.7423	0.932084	Nl.chr14.011
GO:0006730	one-carbon metabolic process	BP	1	8	0.7423	0.932084	Nl.scaffold.0308
GO:0006882	cellular zinc ion homeostasis	BP	1	8	0.7423	0.932084	Nl.chr03.1925
GO:0006939	smooth muscle contraction	BP	1	8	0.7423	0.932084	Nl.chr01.1234
GO:0006964	positive regulation of biosynthetic process of antibacterial peptides active against Gram-negative bacteria	BP	1	8	0.7423	0.932084	Nl.chr07.1110
GO:0007004	telomere maintenance via telomerase	BP	1	8	0.7423	0.932084	Nl.chr03.0354
GO:0009147	pyrimidine nucleoside triphosphate metabolic process	BP	1	8	0.7423	0.932084	Nl.chr03.0233
GO:0010830	regulation of myotube differentiation	BP	1	8	0.7423	0.932084	Nl.chr05.0632
GO:0010833	telomere maintenance via telomere lengthening	BP	1	8	0.7423	0.932084	Nl.chr03.0354
GO:0010888	negative regulation of lipid storage	BP	1	8	0.7423	0.932084	Nl.chr06.0923
GO:0015780	nucleotide-sugar transport	BP	1	8	0.7423	0.932084	Nl.chr04.0999
GO:0015804	neutral amino acid transport	BP	1	8	0.7423	0.932084	Nl.chr09.236
GO:0016057	regulation of membrane potential in photoreceptor cell	BP	1	8	0.7423	0.932084	Nl.chr07.0690
GO:0017182	peptidyl-diphthamide metabolic process	BP	1	8	0.7423	0.932084	Nl.chr11.356
GO:0017183	peptidyl-diphthamide biosynthetic process from peptidyl-histidine	BP	1	8	0.7423	0.932084	Nl.chr11.356
GO:0018202	peptidyl-histidine modification	BP	1	8	0.7423	0.932084	Nl.chr11.356
GO:0018993	somatic sex determination	BP	1	8	0.7423	0.932084	Nl.chr02.1688
GO:0019083	viral transcription	BP	1	8	0.7423	0.932084	Nl.chrX.1264
GO:0019856	pyrimidine nucleobase biosynthetic process	BP	1	8	0.7423	0.932084	Nl.chr09.722
GO:0019896	axon transport of mitochondrion	BP	1	8	0.7423	0.932084	Nl.chr10.766
GO:0030308	negative regulation of cell growth	BP	1	8	0.7423	0.932084	Nl.chr01.0328
GO:0030588	pseudocleavage	BP	1	8	0.7423	0.932084	Nl.chr03.0775
GO:0030589	pseudocleavage involved in syncytial blastoderm formation	BP	1	8	0.7423	0.932084	Nl.chr03.0775
GO:0030799	regulation of cyclic nucleotide metabolic process	BP	1	8	0.7423	0.932084	Nl.chr05.1047
GO:0030802	regulation of cyclic nucleotide biosynthetic process	BP	1	8	0.7423	0.932084	Nl.chr05.1047
GO:0031061	negative regulation of histone methylation	BP	1	8	0.7423	0.932084	Nl.chr08.256
GO:0031279	regulation of cyclase activity	BP	1	8	0.7423	0.932084	Nl.chr05.1047
GO:0031571	mitotic G1 DNA damage checkpoint	BP	1	8	0.7423	0.932084	Nl.chr11.657
GO:0031629	synaptic vesicle fusion to presynaptic active zone membrane	BP	1	8	0.7423	0.932084	Nl.chr13.379
GO:0034969	histone arginine methylation	BP	1	8	0.7423	0.932084	Nl.chr10.761
GO:0035262	gonad morphogenesis	BP	1	8	0.7423	0.932084	Nl.chr05.0191
GO:0042542	response to hydrogen peroxide	BP	1	8	0.7423	0.932084	Nl.chr12.354
GO:0042676	compound eye cone cell fate commitment	BP	1	8	0.7423	0.932084	Nl.scaffold.0277
GO:0042790	transcription of nuclear large rRNA transcript from RNA polymerase I promoter	BP	1	8	0.7423	0.932084	Nl.chr04.0050
GO:0043407	negative regulation of MAP kinase activity	BP	1	8	0.7423	0.932084	Nl.chr07.1050
GO:0043488	regulation of mRNA stability	BP	1	8	0.7423	0.932084	Nl.chr01.1016
GO:0044090	positive regulation of vacuole organization	BP	1	8	0.7423	0.932084	Nl.chr12.562
GO:0044783	G1 DNA damage checkpoint	BP	1	8	0.7423	0.932084	Nl.chr11.657
GO:0045026	plasma membrane fusion	BP	1	8	0.7423	0.932084	Nl.chr13.379
GO:0045071	negative regulation of viral genome replication	BP	1	8	0.7423	0.932084	Nl.chr02.1690
GO:0046173	polyol biosynthetic process	BP	1	8	0.7423	0.932084	Nl.chr03.0980
GO:0046653	tetrahydrofolate metabolic process	BP	1	8	0.7423	0.932084	Nl.chr05.0817
GO:0047496	vesicle transport along microtubule	BP	1	8	0.7423	0.932084	Nl.chr03.0083
GO:0048042	regulation of post-mating oviposition	BP	1	8	0.7423	0.932084	Nl.chr03.1131
GO:0048096	chromatin-mediated maintenance of transcription	BP	1	8	0.7423	0.932084	Nl.chr08.256
GO:0048104	establishment of body hair or bristle planar orientation	BP	1	8	0.7423	0.932084	Nl.chr13.523
GO:0048148	behavioral response to cocaine	BP	1	8	0.7423	0.932084	Nl.chrX.0339
GO:0048525	negative regulation of viral process	BP	1	8	0.7423	0.932084	Nl.chr02.1690
GO:0048789	cytoskeletal matrix organization at active zone	BP	1	8	0.7423	0.932084	Nl.chr13.379
GO:0050764	regulation of phagocytosis	BP	1	8	0.7423	0.932084	Nl.chr13.429
GO:0060026	convergent extension	BP	1	8	0.7423	0.932084	Nl.chr02.0571
GO:0060074	synapse maturation	BP	1	8	0.7423	0.932084	Nl.chr04.1293
GO:0060148	positive regulation of posttranscriptional gene silencing	BP	1	8	0.7423	0.932084	Nl.chr01.1016
GO:0060403	post-mating oviposition	BP	1	8	0.7423	0.932084	Nl.chr03.1131
GO:0060439	trachea morphogenesis	BP	1	8	0.7423	0.932084	Nl.scaffold.0358
GO:0060912	cardiac cell fate specification	BP	1	8	0.7423	0.932084	Nl.chr04.0821
GO:0061085	regulation of histone H3-K27 methylation	BP	1	8	0.7423	0.932084	Nl.chr08.256
GO:0090176	microtubule cytoskeleton organization involved in establishment of planar polarity	BP	1	8	0.7423	0.932084	Nl.chr04.1240
GO:0090303	positive regulation of wound healing	BP	1	8	0.7423	0.932084	Nl.chr01.0442
GO:0099500	vesicle fusion to plasma membrane	BP	1	8	0.7423	0.932084	Nl.chr13.379
GO:0099518	vesicle cytoskeletal trafficking	BP	1	8	0.7423	0.932084	Nl.chr03.0083
GO:1900181	negative regulation of protein localization to nucleus	BP	1	8	0.7423	0.932084	Nl.chr13.291
GO:1901019	regulation of calcium ion transmembrane transporter activity	BP	1	8	0.7423	0.932084	Nl.chr10.104
GO:1901409	positive regulation of phosphorylation of RNA polymerase II C-terminal domain	BP	1	8	0.7423	0.932084	Nl.chr02.0505
GO:1902358	sulfate transmembrane transport	BP	1	8	0.7423	0.932084	Nl.chr09.084
GO:1902463	protein localization to cell leading edge	BP	1	8	0.7423	0.932084	Nl.chr12.117
GO:1903169	regulation of calcium ion transmembrane transport	BP	1	8	0.7423	0.932084	Nl.chr10.104
GO:1903409	reactive oxygen species biosynthetic process	BP	1	8	0.7423	0.932084	Nl.chr03.2003
GO:1903901	negative regulation of viral life cycle	BP	1	8	0.7423	0.932084	Nl.chr02.1690
GO:0030246	carbohydrate binding	MF	9	64	0.742093	0.927466	Nl.chr02.0980;Nl.chr02.0991;Nl.chr02.1601;Nl.chr03.0163;Nl.chr04.0060;Nl.chr04.1119;Nl.chr04.1215;Nl.chr05.0014;Nl.chr06.0371
GO:0019897	extrinsic component of plasma membrane	CC	6	47	0.741124	1	Nl.chr01.0165;Nl.chr04.1365;Nl.chr05.0191;Nl.chr12.420;Nl.chrX.0339;Nl.chrX.1134
GO:0035097	histone methyltransferase complex	CC	6	47	0.741124	1	Nl.chr05.1226;Nl.chr07.0836;Nl.chr08.256;Nl.chr10.761;Nl.chr12.562;Nl.chrX.1409
GO:0042384	cilium assembly	BP	7	53	0.740015	0.932084	Nl.chr01.1586;Nl.chr02.1612;Nl.chr03.0059;Nl.chr03.1281;Nl.chr06.1000;Nl.chr07.0004;Nl.chr07.0140
GO:0071407	cellular response to organic cyclic compound	BP	7	53	0.740015	0.932084	Nl.chr01.1016;Nl.chr07.1027;Nl.chr07.1028;Nl.chr07.1029;Nl.chr10.761;Nl.chr11.398;Nl.chr14.336
GO:0019233	sensory perception of pain	BP	8	60	0.737994	0.932084	Nl.chr01.0914;Nl.chr03.0065;Nl.chr03.0896;Nl.chr03.1641;Nl.chr07.0060;Nl.chr13.146;Nl.scaffold.0174;Nl.scaffold.0679
GO:0022411	cellular component disassembly	BP	13	95	0.737942	0.932084	Nl.chr01.0019;Nl.chr01.0328;Nl.chr01.1586;Nl.chr03.0997;Nl.chr06.0321;Nl.chr06.0459;Nl.chr06.0949;Nl.chr07.0435;Nl.chr07.0937;Nl.chr07.0938;Nl.chr11.161;Nl.chr13.098;Nl.chr14.281
GO:0000469	cleavage involved in rRNA processing	BP	2	16	0.737384	0.932084	Nl.chr07.0094;Nl.chr10.777
GO:0001941	postsynaptic membrane organization	BP	2	16	0.737384	0.932084	Nl.chr05.0728;Nl.chr13.258
GO:0006024	glycosaminoglycan biosynthetic process	BP	2	16	0.737384	0.932084	Nl.chr03.1546;Nl.chr08.303
GO:0006220	pyrimidine nucleotide metabolic process	BP	2	16	0.737384	0.932084	Nl.chr03.0233;Nl.chr12.481
GO:0006221	pyrimidine nucleotide biosynthetic process	BP	2	16	0.737384	0.932084	Nl.chr03.0233;Nl.chr12.481
GO:0007193	adenylate cyclase-inhibiting G-protein coupled receptor signaling pathway	BP	2	16	0.737384	0.932084	Nl.chr10.761;Nl.scaffold.0907
GO:0007629	flight behavior	BP	2	16	0.737384	0.932084	Nl.chr10.104;Nl.chrX.0944
GO:0018345	protein palmitoylation	BP	2	16	0.737384	0.932084	Nl.chr03.1223;Nl.chr10.227
GO:0034502	protein localization to chromosome	BP	2	16	0.737384	0.932084	Nl.chr05.0007;Nl.chr11.374
GO:0035153	epithelial cell type specification, open tracheal system	BP	2	16	0.737384	0.932084	Nl.chr04.0121;Nl.scaffold.0277
GO:0035171	lamellocyte differentiation	BP	2	16	0.737384	0.932084	Nl.chr05.1241;Nl.chrX.0975
GO:0044091	membrane biogenesis	BP	2	16	0.737384	0.932084	Nl.chr05.0728;Nl.chr13.258
GO:0045198	establishment of epithelial cell apical/basal polarity	BP	2	16	0.737384	0.932084	Nl.chr04.1240;Nl.chrX.0408
GO:0048260	positive regulation of receptor-mediated endocytosis	BP	2	16	0.737384	0.932084	Nl.chr01.1228;Nl.chr05.0728
GO:0048747	muscle fiber development	BP	2	16	0.737384	0.932084	Nl.chr14.020;Nl.chr14.281
GO:0051123	RNA polymerase II transcriptional preinitiation complex assembly	BP	2	16	0.737384	0.932084	Nl.scaffold.0092;Nl.scaffold.0093
GO:0072665	protein localization to vacuole	BP	2	16	0.737384	0.932084	Nl.chr03.0892;Nl.chr12.143
GO:0097035	regulation of membrane lipid distribution	BP	2	16	0.737384	0.932084	Nl.chr02.1690;Nl.chr03.1531
GO:0001101	response to acid chemical	BP	4	31	0.734155	0.932084	Nl.chr04.0783;Nl.chr10.421;Nl.chr12.307;Nl.scaffold.0742
GO:0006635	fatty acid beta-oxidation	BP	4	31	0.734155	0.932084	Nl.chr01.0407;Nl.chr06.0481;Nl.chr10.104;Nl.chr12.515
GO:0030706	germarium-derived oocyte differentiation	BP	4	31	0.734155	0.932084	Nl.chr01.1228;Nl.chr05.0141;Nl.chr06.0679;Nl.chr09.118
GO:0030716	oocyte fate determination	BP	4	31	0.734155	0.932084	Nl.chr01.1228;Nl.chr05.0141;Nl.chr06.0846;Nl.chr09.118
GO:0046579	positive regulation of Ras protein signal transduction	BP	4	31	0.734155	0.932084	Nl.chr02.0647;Nl.chr04.1092;Nl.chrX.0847;Nl.chrX.0848
GO:0051057	positive regulation of small GTPase mediated signal transduction	BP	4	31	0.734155	0.932084	Nl.chr02.0647;Nl.chr04.1092;Nl.chrX.0847;Nl.chrX.0848
GO:0000805	X chromosome	CC	1	8	0.733322	1	Nl.chr09.087
GO:0005771	multivesicular body	CC	1	8	0.733322	1	Nl.chr07.0060
GO:0005793	endoplasmic reticulum-Golgi intermediate compartment	CC	1	8	0.733322	1	Nl.chr03.1131
GO:0005834	heterotrimeric G-protein complex	CC	1	8	0.733322	1	Nl.chrX.0339
GO:0005884	actin filament	CC	1	8	0.733322	1	Nl.chr08.468
GO:0030137	COPI-coated vesicle	CC	1	8	0.733322	1	Nl.chr12.565
GO:0032838	cell projection cytoplasm	CC	1	8	0.733322	1	Nl.chr14.281
GO:0035859	Seh1-associated complex	CC	1	8	0.733322	1	Nl.chr02.0297
GO:0038201	TOR complex	CC	1	8	0.733322	1	Nl.chr13.529
GO:0046658	anchored component of plasma membrane	CC	1	8	0.733322	1	Nl.chr13.040
GO:0070732	spindle envelope	CC	1	8	0.733322	1	Nl.chr04.0351
GO:0070864	sperm individualization complex	CC	1	8	0.733322	1	Nl.chr03.0775
GO:0019001	guanyl nucleotide binding	MF	25	168	0.73232	0.918414	Nl.chr01.0315;Nl.chr01.1073;Nl.chr01.1374;Nl.chr01.1434;Nl.chr01.1635;Nl.chr02.1227;Nl.chr03.0099;Nl.chr03.0850;Nl.chr04.0764;Nl.chr05.0373;Nl.chr05.1051;Nl.chr06.0324;Nl.chr07.0094;Nl.chr07.1030;Nl.chr08.291;Nl.chr09.601;Nl.chr10.603;Nl.chr13.379;Nl.chr13.438;Nl.chr14.090;Nl.chr14.207;Nl.chr14.286;Nl.chrX.0339;Nl.chrX.1210;Nl.scaffold.0791
GO:0042278	purine nucleoside metabolic process	BP	23	163	0.731819	0.932084	Nl.chr01.0250;Nl.chr01.0407;Nl.chr01.0733;Nl.chr01.1215;Nl.chr03.1396;Nl.chr03.1535;Nl.chr04.0060;Nl.chr05.0245;Nl.chr05.1236;Nl.chr06.0725;Nl.chr07.0060;Nl.chr07.0961;Nl.chr09.037;Nl.chr09.168;Nl.chr09.571;Nl.chr11.391;Nl.chr11.438;Nl.chr12.024;Nl.chr12.515;Nl.chr13.242;Nl.chr14.295;Nl.chrX.0123;Nl.chrX.0286
GO:0046128	purine ribonucleoside metabolic process	BP	23	163	0.731819	0.932084	Nl.chr01.0250;Nl.chr01.0407;Nl.chr01.0733;Nl.chr01.1215;Nl.chr03.1396;Nl.chr03.1535;Nl.chr04.0060;Nl.chr05.0245;Nl.chr05.1236;Nl.chr06.0725;Nl.chr07.0060;Nl.chr07.0961;Nl.chr09.037;Nl.chr09.168;Nl.chr09.571;Nl.chr11.391;Nl.chr11.438;Nl.chr12.024;Nl.chr12.515;Nl.chr13.242;Nl.chr14.295;Nl.chrX.0123;Nl.chrX.0286
GO:0045944	positive regulation of transcription from RNA polymerase II promoter	BP	38	264	0.731332	0.932084	Nl.chr01.0339;Nl.chr01.1544;Nl.chr02.0505;Nl.chr02.1429;Nl.chr02.1690;Nl.chr03.0217;Nl.chr03.0676;Nl.chr04.0783;Nl.chr04.0821;Nl.chr04.1041;Nl.chr04.1318;Nl.chr05.1061;Nl.chr06.0105;Nl.chr06.0459;Nl.chr06.0837;Nl.chr07.0751;Nl.chr07.0836;Nl.chr07.0890;Nl.chr09.019;Nl.chr09.413;Nl.chr10.524;Nl.chr11.377;Nl.chr12.082;Nl.chr12.507;Nl.chr12.562;Nl.chr13.183;Nl.chr13.291;Nl.chr13.397;Nl.chr13.429;Nl.c…
GO:0017124	SH3 domain binding	MF	2	15	0.73097	0.917665	Nl.chr02.1690;Nl.chrX.0196
GO:0019888	protein phosphatase regulator activity	MF	2	15	0.73097	0.917665	Nl.chr04.0105;Nl.chr07.1105
GO:0022848	acetylcholine-gated cation channel activity	MF	2	15	0.73097	0.917665	Nl.chr02.1065;Nl.chr04.1309
GO:0051539	4 iron, 4 sulfur cluster binding	MF	2	15	0.73097	0.917665	Nl.chr09.363;Nl.chr12.515
GO:0080019	fatty-acyl-CoA reductase (alcohol-forming) activity	MF	2	15	0.73097	0.917665	Nl.chr03.1251;Nl.scaffold.0812
GO:0005758	mitochondrial intermembrane space	CC	3	24	0.730479	1	Nl.chr04.0461;Nl.chr05.0410;Nl.chr10.272
GO:0016788	hydrolase activity, acting on ester bonds	MF	65	422	0.729753	0.917665	Nl.chr01.0669;Nl.chr01.1684;Nl.chr02.0669;Nl.chr02.0994;Nl.chr03.0332;Nl.chr03.0621;Nl.chr03.0676;Nl.chr03.0866;Nl.chr03.1353;Nl.chr03.1371;Nl.chr03.1582;Nl.chr03.1922;Nl.chr04.0080;Nl.chr04.0128;Nl.chr04.0209;Nl.chr04.0388;Nl.chr04.0908;Nl.chr04.0989;Nl.chr04.1168;Nl.chr05.0231;Nl.chr05.0244;Nl.chr05.0424;Nl.chr05.0474;Nl.chr05.0538;Nl.chr05.0557;Nl.chr05.1009;Nl.chr05.1039;Nl.chr05.1238;Nl.chr0…
GO:0003015	heart process	BP	5	38	0.72734	0.932084	Nl.chr01.1544;Nl.chr02.0352;Nl.chr07.0690;Nl.chr10.104;Nl.chrX.0532
GO:0007367	segment polarity determination	BP	5	38	0.72734	0.932084	Nl.chr01.1617;Nl.chr04.0899;Nl.chr04.0999;Nl.chr13.040;Nl.chrX.1425
GO:0072593	reactive oxygen species metabolic process	BP	5	38	0.72734	0.932084	Nl.chr01.0328;Nl.chr01.0550;Nl.chr01.1234;Nl.chr03.2003;Nl.scaffold.0036
GO:0016567	protein ubiquitination	BP	33	230	0.727065	0.932084	Nl.chr01.0019;Nl.chr01.0189;Nl.chr01.1016;Nl.chr01.1269;Nl.chr02.0098;Nl.chr02.1167;Nl.chr03.0014;Nl.chr03.0209;Nl.chr03.1106;Nl.chr03.1490;Nl.chr03.1498;Nl.chr04.1080;Nl.chr05.0007;Nl.chr05.1241;Nl.chr06.0263;Nl.chr06.0484;Nl.chr06.0740;Nl.chr06.1013;Nl.chr07.0458;Nl.chr07.0919;Nl.chr07.1110;Nl.chr08.476;Nl.chr10.003;Nl.chr10.038;Nl.chr10.595;Nl.chr10.695;Nl.chr11.506;Nl.chr11.750;Nl.chr13.392;N…
GO:0004497	monooxygenase activity	MF	5	36	0.724697	0.915446	Nl.chr01.0067;Nl.chr02.0752;Nl.chr03.1050;Nl.chr06.0326;Nl.chr07.0127
GO:0005200	structural constituent of cytoskeleton	MF	5	36	0.724697	0.915446	Nl.chr01.1374;Nl.chr03.0099;Nl.chr05.0063;Nl.chr05.1051;Nl.chr06.0670
GO:0032446	protein modification by small protein conjugation	BP	35	243	0.723239	0.932084	Nl.chr01.0019;Nl.chr01.0189;Nl.chr01.0829;Nl.chr01.1016;Nl.chr01.1269;Nl.chr02.0098;Nl.chr02.1167;Nl.chr03.0014;Nl.chr03.0209;Nl.chr03.1106;Nl.chr03.1490;Nl.chr03.1498;Nl.chr04.1080;Nl.chr05.0007;Nl.chr05.1241;Nl.chr06.0263;Nl.chr06.0484;Nl.chr06.0740;Nl.chr06.1013;Nl.chr07.0458;Nl.chr07.0919;Nl.chr07.1110;Nl.chr08.476;Nl.chr10.003;Nl.chr10.038;Nl.chr10.595;Nl.chr10.695;Nl.chr11.506;Nl.chr11.750;…
GO:0042578	phosphoric ester hydrolase activity	MF	27	180	0.722871	0.915036	Nl.chr01.1684;Nl.chr02.0669;Nl.chr03.0621;Nl.chr03.0676;Nl.chr03.1353;Nl.chr03.1922;Nl.chr04.0388;Nl.chr04.0908;Nl.chr05.0231;Nl.chr05.0424;Nl.chr07.0060;Nl.chr07.0070;Nl.chr07.0736;Nl.chr07.1050;Nl.chr07.1137;Nl.chr09.055;Nl.chr09.872;Nl.chr09.926;Nl.chr10.031;Nl.chr10.284;Nl.chr10.652;Nl.chr11.453;Nl.chr11.612;Nl.chr12.541;Nl.chr13.056;Nl.chr13.242;Nl.chrX.1247
GO:0008408	3'-5' exonuclease activity	MF	4	29	0.722526	0.915036	Nl.chr05.1039;Nl.chr06.0016;Nl.chr07.1073;Nl.chr10.744
GO:0007478	leg disc morphogenesis	BP	12	87	0.722383	0.932084	Nl.chr02.0098;Nl.chr04.1041;Nl.chr04.1092;Nl.chr04.1240;Nl.chr06.0105;Nl.chr07.0029;Nl.chr07.0030;Nl.chr11.377;Nl.chr13.040;Nl.chrX.0408;Nl.chrX.1306;Nl.scaffold.0277
GO:0002066	columnar/cuboidal epithelial cell development	BP	41	283	0.722217	0.932084	Nl.chr01.0550;Nl.chr01.1544;Nl.chr02.0798;Nl.chr02.0839;Nl.chr02.1009;Nl.chr03.0414;Nl.chr03.0775;Nl.chr04.0121;Nl.chr04.0200;Nl.chr04.1041;Nl.chr04.1243;Nl.chr04.1365;Nl.chr05.0191;Nl.chr05.1241;Nl.chr06.0591;Nl.chr07.0127;Nl.chr07.0435;Nl.chr07.0997;Nl.chr08.291;Nl.chr08.328;Nl.chr09.118;Nl.chr09.148;Nl.chr09.169;Nl.chr10.104;Nl.chr10.172;Nl.chr11.168;Nl.chr12.117;Nl.chr13.420;Nl.chr14.281;Nl.c…
GO:0010563	negative regulation of phosphorus metabolic process	BP	11	80	0.721257	0.931424	Nl.chr01.0164;Nl.chr01.0594;Nl.chr02.1009;Nl.chr02.1688;Nl.chr03.1608;Nl.chr04.0234;Nl.chr07.1050;Nl.chr07.1105;Nl.chr13.056;Nl.chrX.0196;Nl.chrX.1161
GO:0045936	negative regulation of phosphate metabolic process	BP	11	80	0.721257	0.931424	Nl.chr01.0164;Nl.chr01.0594;Nl.chr02.1009;Nl.chr02.1688;Nl.chr03.1608;Nl.chr04.0234;Nl.chr07.1050;Nl.chr07.1105;Nl.chr13.056;Nl.chrX.0196;Nl.chrX.1161
GO:0019318	hexose metabolic process	BP	7	52	0.721224	0.931424	Nl.chr03.0583;Nl.chr03.1608;Nl.chr04.0682;Nl.chr04.1119;Nl.chr05.0014;Nl.chr11.381;Nl.chrY.092
GO:0023056	positive regulation of signaling	BP	55	376	0.721196	0.931424	Nl.chr01.0022;Nl.chr01.0303;Nl.chr01.0550;Nl.chr01.1002;Nl.chr01.1228;Nl.chr01.1234;Nl.chr01.1269;Nl.chr01.1617;Nl.chr02.0297;Nl.chr02.0549;Nl.chr02.0647;Nl.chr02.1043;Nl.chr02.1080;Nl.chr02.1664;Nl.chr02.1690;Nl.chr03.0083;Nl.chr03.0208;Nl.chr03.0676;Nl.chr03.1546;Nl.chr03.1802;Nl.chr04.0121;Nl.chr04.0556;Nl.chr04.0783;Nl.chr04.1092;Nl.chr04.1240;Nl.chr04.1293;Nl.chr05.0728;Nl.chr05.1047;Nl.chr0…
GO:0016740	transferase activity	MF	189	1194	0.720901	0.914442	Nl.chr01.0127;Nl.chr01.0189;Nl.chr01.0358;Nl.chr01.0415;Nl.chr01.0442;Nl.chr01.0550;Nl.chr01.0594;Nl.chr01.0733;Nl.chr01.0913;Nl.chr01.1016;Nl.chr01.1148;Nl.chr01.1605;Nl.chr02.0047;Nl.chr02.0098;Nl.chr02.0356;Nl.chr02.0579;Nl.chr02.0619;Nl.chr02.0735;Nl.chr02.1080;Nl.chr02.1167;Nl.chr02.1274;Nl.chr02.1417;Nl.chr02.1612;Nl.chr02.1670;Nl.chr02.1690;Nl.chr03.0159;Nl.chr03.0189;Nl.chr03.0210;Nl.chr0…
GO:0009123	nucleoside monophosphate metabolic process	BP	23	162	0.720757	0.931424	Nl.chr01.0250;Nl.chr01.0407;Nl.chr01.1215;Nl.chr03.0233;Nl.chr03.1396;Nl.chr03.1535;Nl.chr04.0060;Nl.chr05.0245;Nl.chr06.0725;Nl.chr07.0515;Nl.chr07.0961;Nl.chr09.037;Nl.chr09.168;Nl.chr09.571;Nl.chr11.391;Nl.chr11.438;Nl.chr12.024;Nl.chr12.481;Nl.chr12.515;Nl.chr14.044;Nl.chr14.295;Nl.chrX.0123;Nl.chrX.0286
GO:0030705	cytoskeleton-dependent intracellular transport	BP	10	73	0.720444	0.931424	Nl.chr01.1269;Nl.chr02.1151;Nl.chr03.0083;Nl.chr03.0775;Nl.chr07.0813;Nl.chr07.0998;Nl.chr10.766;Nl.chrX.0923;Nl.chrX.0925;Nl.chrX.1414
GO:1903362	regulation of cellular protein catabolic process	BP	9	66	0.72005	0.931297	Nl.chr01.0189;Nl.chr01.1269;Nl.chr05.0007;Nl.chr06.0263;Nl.chr06.0740;Nl.chr06.1013;Nl.chr07.0458;Nl.chr10.595;Nl.chr13.392
GO:0000460	maturation of 5.8S rRNA	BP	3	23	0.718684	0.929769	Nl.chr02.0929;Nl.chr03.1183;Nl.chr10.777
GO:0006720	isoprenoid metabolic process	BP	3	23	0.718684	0.929769	Nl.chr04.0395;Nl.chr04.1326;Nl.chr09.529
GO:0009996	negative regulation of cell fate specification	BP	3	23	0.718684	0.929769	Nl.chr02.0572;Nl.chr04.0821;Nl.scaffold.0277
GO:0048138	germ-line cyst encapsulation	BP	3	23	0.718684	0.929769	Nl.chr04.1365;Nl.chr05.0191;Nl.chrX.0975
GO:0090162	establishment of epithelial cell polarity	BP	3	23	0.718684	0.929769	Nl.chr04.0047;Nl.chr04.1240;Nl.chrX.0408
GO:0032880	regulation of protein localization	BP	17	121	0.717835	0.929769	Nl.chr02.0098;Nl.chr03.0083;Nl.chr03.0775;Nl.chr06.0783;Nl.chr06.0819;Nl.chr07.0008;Nl.chr07.1110;Nl.chr08.328;Nl.chr11.106;Nl.chr12.354;Nl.chr13.291;Nl.chr13.420;Nl.chrX.0213;Nl.chrX.1161;Nl.chrX.1237;Nl.scaffold.0854;Nl.scaffold.0855
GO:0008168	methyltransferase activity	MF	17	115	0.716633	0.909975	Nl.chr01.0358;Nl.chr02.1080;Nl.chr03.0363;Nl.chr03.0557;Nl.chr03.1406;Nl.chr04.0063;Nl.chr07.0836;Nl.chr07.1027;Nl.chr07.1028;Nl.chr07.1029;Nl.chr08.256;Nl.chr09.052;Nl.chr10.761;Nl.chr12.481;Nl.chr14.132;Nl.chr14.239;Nl.chrX.1409
GO:0031965	nuclear membrane	CC	4	31	0.715984	1	Nl.chr04.0125;Nl.chr07.0813;Nl.chr07.1144;Nl.chr13.159
GO:0055037	recycling endosome	CC	4	31	0.715984	1	Nl.chr05.0191;Nl.chr12.562;Nl.chrX.1049;Nl.chrX.1174
GO:0000295	adenine nucleotide transmembrane transporter activity	MF	1	7	0.714158	0.907777	Nl.chr06.0725
GO:0002039	p53 binding	MF	1	7	0.714158	0.907777	Nl.chr10.761
GO:0004143	diacylglycerol kinase activity	MF	1	7	0.714158	0.907777	Nl.chr03.0189
GO:0004791	thioredoxin-disulfide reductase activity	MF	1	7	0.714158	0.907777	Nl.chr12.354
GO:0005070	SH3/SH2 adaptor activity	MF	1	7	0.714158	0.907777	Nl.chr02.0647
GO:0005338	nucleotide-sugar transmembrane transporter activity	MF	1	7	0.714158	0.907777	Nl.chr04.0999
GO:0005346	purine ribonucleotide transmembrane transporter activity	MF	1	7	0.714158	0.907777	Nl.chr06.0725
GO:0005451	monovalent cation:proton antiporter activity	MF	1	7	0.714158	0.907777	Nl.chr02.1487
GO:0008329	signaling pattern recognition receptor activity	MF	1	7	0.714158	0.907777	Nl.chr03.0163
GO:0015216	purine nucleotide transmembrane transporter activity	MF	1	7	0.714158	0.907777	Nl.chr06.0725
GO:0015277	kainate selective glutamate receptor activity	MF	1	7	0.714158	0.907777	Nl.chr04.1293
GO:0016433	rRNA (adenine) methyltransferase activity	MF	1	7	0.714158	0.907777	Nl.chr03.0363
GO:0030544	Hsp70 protein binding	MF	1	7	0.714158	0.907777	Nl.chr01.0283
GO:0031386	protein tag	MF	1	7	0.714158	0.907777	Nl.chr01.1269
GO:0035251	UDP-glucosyltransferase activity	MF	1	7	0.714158	0.907777	Nl.chr01.0127
GO:0038187	pattern recognition receptor activity	MF	1	7	0.714158	0.907777	Nl.chr03.0163
GO:0042171	lysophosphatidic acid acyltransferase activity	MF	1	7	0.714158	0.907777	Nl.chr02.0047
GO:0042805	actinin binding	MF	1	7	0.714158	0.907777	Nl.chr11.337
GO:0043027	cysteine-type endopeptidase inhibitor activity involved in apoptotic process	MF	1	7	0.714158	0.907777	Nl.chr07.1110
GO:0047134	protein-disulfide reductase activity	MF	1	7	0.714158	0.907777	Nl.chr12.354
GO:0048038	quinone binding	MF	1	7	0.714158	0.907777	Nl.chr12.515
GO:0051393	alpha-actinin binding	MF	1	7	0.714158	0.907777	Nl.chr11.337
GO:0090079	translation regulator activity, nucleic acid binding	MF	1	7	0.714158	0.907777	Nl.chr09.118
GO:0030048	actin filament-based movement	BP	4	30	0.709422	0.919202	Nl.chr02.0571;Nl.chr03.0775;Nl.chr03.1802;Nl.chrX.1414
GO:0048134	germ-line cyst formation	BP	4	30	0.709422	0.919202	Nl.chr04.0998;Nl.chr07.0871;Nl.chr07.1006;Nl.chr08.328
GO:1990542	mitochondrial transmembrane transport	BP	4	30	0.709422	0.919202	Nl.chr02.0727;Nl.chr09.236;Nl.chr09.257;Nl.scaffold.0360
GO:0031669	cellular response to nutrient levels	BP	13	93	0.709066	0.919202	Nl.chr01.0550;Nl.chr02.0297;Nl.chr03.0676;Nl.chr03.1608;Nl.chr03.1831;Nl.chr03.1832;Nl.chr08.291;Nl.chr13.529;Nl.chr14.240;Nl.chrX.1089;Nl.scaffold.0036;Nl.scaffold.0351;Nl.scaffold.0716
GO:0016757	transferase activity, transferring glycosyl groups	MF	23	153	0.70755	0.907777	Nl.chr01.0127;Nl.chr01.0415;Nl.chr02.0735;Nl.chr02.1274;Nl.chr03.1546;Nl.chr04.0627;Nl.chr04.0682;Nl.chr04.0794;Nl.chr05.0054;Nl.chr06.0048;Nl.chr06.0078;Nl.chr07.0134;Nl.chr07.0516;Nl.chr08.303;Nl.chr10.597;Nl.chr10.614;Nl.chr10.631;Nl.chr12.277;Nl.chr12.527;Nl.chr13.420;Nl.chr14.077;Nl.scaffold.0312;Nl.scaffold.0313
GO:0007286	spermatid development	BP	12	86	0.707102	0.91714	Nl.chr01.1586;Nl.chr02.1612;Nl.chr03.0059;Nl.chr03.0210;Nl.chr03.0775;Nl.chr03.1543;Nl.chr04.1080;Nl.chr07.0140;Nl.chr10.766;Nl.chr11.161;Nl.chr14.336;Nl.chrX.1414
GO:0007405	neuroblast proliferation	BP	12	86	0.707102	0.91714	Nl.chr01.0984;Nl.chr03.0622;Nl.chr03.0643;Nl.chr03.0775;Nl.chr07.0029;Nl.chr07.0030;Nl.chr08.328;Nl.chr12.459;Nl.chr12.483;Nl.chr12.491;Nl.chr13.381;Nl.chr14.336
GO:0042625	ATPase coupled ion transmembrane transporter activity	MF	6	42	0.706297	0.907777	Nl.chr01.1215;Nl.chr03.1535;Nl.chr10.005;Nl.chr10.104;Nl.chr11.391;Nl.chr11.438
GO:0042176	regulation of protein catabolic process	BP	11	79	0.705305	0.91528	Nl.chr01.0189;Nl.chr01.1269;Nl.chr02.1612;Nl.chr04.0783;Nl.chr05.0007;Nl.chr06.0263;Nl.chr06.0740;Nl.chr06.1013;Nl.chr07.0458;Nl.chr10.595;Nl.chr13.392
GO:0019220	regulation of phosphate metabolic process	BP	41	281	0.704791	0.914849	Nl.chr01.0022;Nl.chr01.0164;Nl.chr01.0594;Nl.chr01.0793;Nl.chr01.1002;Nl.chr02.0236;Nl.chr02.0505;Nl.chr02.0877;Nl.chr02.1009;Nl.chr02.1688;Nl.chr03.0622;Nl.chr03.1083;Nl.chr03.1608;Nl.chr03.1972;Nl.chr04.0105;Nl.chr04.0121;Nl.chr04.0234;Nl.chr04.0556;Nl.chr04.0783;Nl.chr04.0998;Nl.chr04.1365;Nl.chr05.0337;Nl.chr05.1047;Nl.chr06.0725;Nl.chr06.0975;Nl.chr07.0435;Nl.chr07.1050;Nl.chr07.1105;Nl.chr0…
GO:0051174	regulation of phosphorus metabolic process	BP	41	281	0.704791	0.914849	Nl.chr01.0022;Nl.chr01.0164;Nl.chr01.0594;Nl.chr01.0793;Nl.chr01.1002;Nl.chr02.0236;Nl.chr02.0505;Nl.chr02.0877;Nl.chr02.1009;Nl.chr02.1688;Nl.chr03.0622;Nl.chr03.1083;Nl.chr03.1608;Nl.chr03.1972;Nl.chr04.0105;Nl.chr04.0121;Nl.chr04.0234;Nl.chr04.0556;Nl.chr04.0783;Nl.chr04.0998;Nl.chr04.1365;Nl.chr05.0337;Nl.chr05.1047;Nl.chr06.0725;Nl.chr06.0975;Nl.chr07.0435;Nl.chr07.1050;Nl.chr07.1105;Nl.chr0…
GO:0008407	chaeta morphogenesis	BP	5	37	0.704644	0.914849	Nl.chr06.0017;Nl.chr09.036;Nl.chr13.040;Nl.chrX.0532;Nl.scaffold.0277
GO:0034440	lipid oxidation	BP	5	37	0.704644	0.914849	Nl.chr01.0407;Nl.chr06.0481;Nl.chr06.0783;Nl.chr10.104;Nl.chr12.515
GO:0043624	cellular protein complex disassembly	BP	5	37	0.704644	0.914849	Nl.chr01.0019;Nl.chr01.1586;Nl.chr03.0997;Nl.chr06.0459;Nl.chr11.161
GO:0045197	establishment or maintenance of epithelial cell apical/basal polarity	BP	5	37	0.704644	0.914849	Nl.chr02.1664;Nl.chr03.0990;Nl.chr04.1240;Nl.chr12.064;Nl.chrX.0408
GO:0050909	sensory perception of taste	BP	5	37	0.704644	0.914849	Nl.chr02.1039;Nl.chr03.0274;Nl.chrX.0213;Nl.chrX.0339;Nl.chrX.0944
GO:0090407	organophosphate biosynthetic process	BP	35	241	0.704516	0.914849	Nl.chr01.1148;Nl.chr01.1215;Nl.chr02.0409;Nl.chr02.1041;Nl.chr02.1369;Nl.chr02.1690;Nl.chr03.0233;Nl.chr03.0630;Nl.chr03.0980;Nl.chr03.1396;Nl.chr03.1535;Nl.chr04.0700;Nl.chr04.1002;Nl.chr05.0245;Nl.chr05.0296;Nl.chr05.1047;Nl.chr05.1236;Nl.chr06.0725;Nl.chr07.0515;Nl.chr07.0516;Nl.chr09.037;Nl.chr09.168;Nl.chr09.571;Nl.chr09.684;Nl.chr11.438;Nl.chr12.481;Nl.chr12.483;Nl.chr13.449;Nl.chr14.044;Nl…
GO:0031410	cytoplasmic vesicle	CC	26	185	0.703863	1	Nl.chr01.0167;Nl.chr03.0552;Nl.chr03.0775;Nl.chr03.0892;Nl.chr03.1986;Nl.chr03.2003;Nl.chr04.0972;Nl.chr05.0393;Nl.chr05.1009;Nl.chr05.1018;Nl.chr06.0582;Nl.chr06.0621;Nl.chr07.0060;Nl.chr07.1038;Nl.chr09.601;Nl.chr10.603;Nl.chr12.026;Nl.chr12.565;Nl.chr13.277;Nl.chr13.379;Nl.chr13.495;Nl.chr14.301;Nl.chrX.0299;Nl.chrX.0547;Nl.scaffold.0045;Nl.scaffold.0277
GO:0000916	actomyosin contractile ring contraction	BP	2	15	0.703367	0.914849	Nl.chr03.0974;Nl.chr04.0248
GO:0006623	protein targeting to vacuole	BP	2	15	0.703367	0.914849	Nl.chr03.0892;Nl.chr12.143
GO:0006739	NADP metabolic process	BP	2	15	0.703367	0.914849	Nl.chr02.0423;Nl.chr12.276
GO:0008078	mesodermal cell migration	BP	2	15	0.703367	0.914849	Nl.chr03.1524;Nl.chrX.0487
GO:0016126	sterol biosynthetic process	BP	2	15	0.703367	0.914849	Nl.chr05.0115;Nl.chr07.1096
GO:0031145	anaphase-promoting complex-dependent proteasomal ubiquitin-dependent protein catabolic process	BP	2	15	0.703367	0.914849	Nl.chr07.0919;Nl.chr10.695
GO:0036213	contractile ring contraction	BP	2	15	0.703367	0.914849	Nl.chr03.0974;Nl.chr04.0248
GO:0061097	regulation of protein tyrosine kinase activity	BP	2	15	0.703367	0.914849	Nl.chr04.0234;Nl.chrX.0196
GO:0072331	signal transduction by p53 class mediator	BP	2	15	0.703367	0.914849	Nl.chr01.1269;Nl.chr10.761
GO:0072666	establishment of protein localization to vacuole	BP	2	15	0.703367	0.914849	Nl.chr03.0892;Nl.chr12.143
GO:0090316	positive regulation of intracellular protein transport	BP	2	15	0.703367	0.914849	Nl.chr06.0819;Nl.chr07.1110
GO:2001234	negative regulation of apoptotic signaling pathway	BP	2	15	0.703367	0.914849	Nl.chr03.0622;Nl.chr08.291
GO:0030136	clathrin-coated vesicle	CC	3	23	0.702614	1	Nl.chr03.0892;Nl.chr03.1986;Nl.chr06.0621
GO:1903050	regulation of proteolysis involved in cellular protein catabolic process	BP	9	65	0.702487	0.914849	Nl.chr01.0189;Nl.chr01.1269;Nl.chr05.0007;Nl.chr06.0263;Nl.chr06.0740;Nl.chr06.1013;Nl.chr07.0458;Nl.chr10.595;Nl.chr13.392
GO:0007443	Malpighian tubule morphogenesis	BP	6	44	0.702339	0.914849	Nl.chr01.0407;Nl.chr04.0121;Nl.chr04.1041;Nl.chr12.064;Nl.chr14.336;Nl.chrX.0487
GO:2000145	regulation of cell motility	BP	6	44	0.702339	0.914849	Nl.chr04.0783;Nl.chr06.0326;Nl.chr06.0670;Nl.chr06.0800;Nl.chr13.291;Nl.chrX.1161
GO:0046467	membrane lipid biosynthetic process	BP	8	58	0.701685	0.914849	Nl.chr01.0415;Nl.chr01.1148;Nl.chr02.1274;Nl.chr04.1002;Nl.chr05.1142;Nl.chr12.512;Nl.chr13.004;Nl.chr14.077
GO:0033206	meiotic cytokinesis	BP	7	51	0.70153	0.914849	Nl.chr02.1601;Nl.chr04.1080;Nl.chr05.0324;Nl.chr05.1142;Nl.chr06.1013;Nl.chr13.381;Nl.chrX.0487
GO:0045454	cell redox homeostasis	BP	7	51	0.70153	0.914849	Nl.chr03.1052;Nl.chr03.1053;Nl.chr04.0351;Nl.chr11.755;Nl.chr12.354;Nl.chr13.083;Nl.scaffold.0654
GO:0050773	regulation of dendrite development	BP	7	51	0.70153	0.914849	Nl.chr03.0083;Nl.chr06.0459;Nl.chr07.0862;Nl.chr07.1027;Nl.chr07.1028;Nl.chr07.1029;Nl.chr13.529
GO:0034703	cation channel complex	CC	6	45	0.700899	1	Nl.chr03.1309;Nl.chr07.0690;Nl.chr09.666;Nl.chr12.420;Nl.chrX.0613;Nl.chrX.0615
GO:0090305	nucleic acid phosphodiester bond hydrolysis	BP	15	106	0.69928	0.914052	Nl.chr01.0669;Nl.chr01.1239;Nl.chr03.0866;Nl.chr05.0474;Nl.chr05.0538;Nl.chr05.0557;Nl.chr05.1039;Nl.chr06.0016;Nl.chr06.0321;Nl.chr07.0094;Nl.chr07.0186;Nl.chr07.0256;Nl.chr07.1073;Nl.chr10.744;Nl.chr10.777
GO:0003713	transcription coactivator activity	MF	8	55	0.698772	0.907777	Nl.chr01.1544;Nl.chr02.0361;Nl.chr03.0676;Nl.chr04.1041;Nl.chr06.0294;Nl.chr06.0322;Nl.chr06.0837;Nl.chr09.625
GO:0022890	inorganic cation transmembrane transporter activity	MF	42	273	0.698363	0.907777	Nl.chr01.1215;Nl.chr01.1691;Nl.chr02.0352;Nl.chr02.1301;Nl.chr02.1487;Nl.chr03.0065;Nl.chr03.0274;Nl.chr03.0954;Nl.chr03.1309;Nl.chr03.1535;Nl.chr03.1925;Nl.chr04.0229;Nl.chr04.0533;Nl.chr04.1105;Nl.chr04.1293;Nl.chr05.0393;Nl.chr05.0876;Nl.chr06.1006;Nl.chr06.1008;Nl.chr07.0252;Nl.chr07.0302;Nl.chr07.0690;Nl.chr07.0961;Nl.chr09.666;Nl.chr10.005;Nl.chr10.104;Nl.chr10.421;Nl.chr10.633;Nl.chr10.634…
GO:0005525	GTP binding	MF	25	165	0.697873	0.907777	Nl.chr01.0315;Nl.chr01.1073;Nl.chr01.1374;Nl.chr01.1434;Nl.chr01.1635;Nl.chr02.1227;Nl.chr03.0099;Nl.chr03.0850;Nl.chr04.0764;Nl.chr05.0373;Nl.chr05.1051;Nl.chr06.0324;Nl.chr07.0094;Nl.chr07.1030;Nl.chr08.291;Nl.chr09.601;Nl.chr10.603;Nl.chr13.379;Nl.chr13.438;Nl.chr14.090;Nl.chr14.207;Nl.chr14.286;Nl.chrX.0339;Nl.chrX.1210;Nl.scaffold.0791
GO:0032561	guanyl ribonucleotide binding	MF	25	165	0.697873	0.907777	Nl.chr01.0315;Nl.chr01.1073;Nl.chr01.1374;Nl.chr01.1434;Nl.chr01.1635;Nl.chr02.1227;Nl.chr03.0099;Nl.chr03.0850;Nl.chr04.0764;Nl.chr05.0373;Nl.chr05.1051;Nl.chr06.0324;Nl.chr07.0094;Nl.chr07.1030;Nl.chr08.291;Nl.chr09.601;Nl.chr10.603;Nl.chr13.379;Nl.chr13.438;Nl.chr14.090;Nl.chr14.207;Nl.chr14.286;Nl.chrX.0339;Nl.chrX.1210;Nl.scaffold.0791
GO:0034248	regulation of cellular amide metabolic process	BP	23	160	0.69784	0.912407	Nl.chr01.0435;Nl.chr01.1016;Nl.chr02.0571;Nl.chr02.0572;Nl.chr03.0127;Nl.chr03.0596;Nl.chr03.0997;Nl.chr03.1802;Nl.chr04.0125;Nl.chr04.1318;Nl.chr05.1216;Nl.chr06.0540;Nl.chr06.0595;Nl.chr06.0846;Nl.chr07.0251;Nl.chr07.1110;Nl.chr09.118;Nl.chr09.540;Nl.chr09.882;Nl.chr11.398;Nl.chr13.420;Nl.chr14.339;Nl.chrX.1165
GO:0015662	ATPase activity, coupled to transmembrane movement of ions, phosphorylative mechanism	MF	4	28	0.695551	0.907777	Nl.chr03.1535;Nl.chr10.005;Nl.chr10.104;Nl.chr11.391
GO:0030594	neurotransmitter receptor activity	MF	4	28	0.695551	0.907777	Nl.chr02.1065;Nl.chr02.1305;Nl.chr04.0152;Nl.chr04.1309
GO:0002752	cell surface pattern recognition receptor signaling pathway	BP	1	7	0.694677	0.908508	Nl.chr03.0163
GO:0003151	outflow tract morphogenesis	BP	1	7	0.694677	0.908508	Nl.chr05.0191
GO:0006384	transcription initiation from RNA polymerase III promoter	BP	1	7	0.694677	0.908508	Nl.chrX.1381
GO:0006801	superoxide metabolic process	BP	1	7	0.694677	0.908508	Nl.chr01.1234
GO:0007130	synaptonemal complex assembly	BP	1	7	0.694677	0.908508	Nl.chrX.1128
GO:0007211	octopamine or tyramine signaling pathway	BP	1	7	0.694677	0.908508	Nl.chr05.1047
GO:0007458	progression of morphogenetic furrow involved in compound eye morphogenesis	BP	1	7	0.694677	0.908508	Nl.chr04.0121
GO:0009301	snRNA transcription	BP	1	7	0.694677	0.908508	Nl.chrX.1264
GO:0009309	amine biosynthetic process	BP	1	7	0.694677	0.908508	Nl.chr14.301
GO:0009404	toxin metabolic process	BP	1	7	0.694677	0.908508	Nl.chr01.0067
GO:0009951	polarity specification of dorsal/ventral axis	BP	1	7	0.694677	0.908508	Nl.chr05.0141
GO:0015014	heparan sulfate proteoglycan biosynthetic process, polysaccharide chain biosynthetic process	BP	1	7	0.694677	0.908508	Nl.chr03.1546
GO:0016202	regulation of striated muscle tissue development	BP	1	7	0.694677	0.908508	Nl.chr04.0821
GO:0019388	galactose catabolic process	BP	1	7	0.694677	0.908508	Nl.chr04.1119
GO:0031034	myosin filament assembly	BP	1	7	0.694677	0.908508	Nl.chr10.172
GO:0032042	mitochondrial DNA metabolic process	BP	1	7	0.694677	0.908508	Nl.chr09.926
GO:0032233	positive regulation of actin filament bundle assembly	BP	1	7	0.694677	0.908508	Nl.chr07.0435
GO:0033866	nucleoside bisphosphate biosynthetic process	BP	1	7	0.694677	0.908508	Nl.chr05.1236
GO:0034030	ribonucleoside bisphosphate biosynthetic process	BP	1	7	0.694677	0.908508	Nl.chr05.1236
GO:0034033	purine nucleoside bisphosphate biosynthetic process	BP	1	7	0.694677	0.908508	Nl.chr05.1236
GO:0035155	negative regulation of terminal cell fate specification, open tracheal system	BP	1	7	0.694677	0.908508	Nl.scaffold.0277
GO:0035176	social behavior	BP	1	7	0.694677	0.908508	Nl.chr13.093
GO:0035213	clypeo-labral disc development	BP	1	7	0.694677	0.908508	Nl.chrX.1306
GO:0035288	anterior head segmentation	BP	1	7	0.694677	0.908508	Nl.chr09.019
GO:0035721	intraciliary retrograde transport	BP	1	7	0.694677	0.908508	Nl.chr02.1151
GO:0036090	cleavage furrow ingression	BP	1	7	0.694677	0.908508	Nl.chr06.1013
GO:0038203	TORC2 signaling	BP	1	7	0.694677	0.908508	Nl.chr13.529
GO:0042307	positive regulation of protein import into nucleus	BP	1	7	0.694677	0.908508	Nl.chr07.1110
GO:0042401	cellular biogenic amine biosynthetic process	BP	1	7	0.694677	0.908508	Nl.chr14.301
GO:0042685	cardioblast cell fate specification	BP	1	7	0.694677	0.908508	Nl.chr04.0821
GO:0042694	muscle cell fate specification	BP	1	7	0.694677	0.908508	Nl.chr09.019
GO:0043174	nucleoside salvage	BP	1	7	0.694677	0.908508	Nl.chr12.277
GO:0043550	regulation of lipid kinase activity	BP	1	7	0.694677	0.908508	Nl.chr03.1083
GO:0043551	regulation of phosphatidylinositol 3-kinase activity	BP	1	7	0.694677	0.908508	Nl.chr03.1083
GO:0043633	polyadenylation-dependent RNA catabolic process	BP	1	7	0.694677	0.908508	Nl.chrX.0625
GO:0043634	polyadenylation-dependent ncRNA catabolic process	BP	1	7	0.694677	0.908508	Nl.chrX.0625
GO:0045752	positive regulation of Toll signaling pathway	BP	1	7	0.694677	0.908508	Nl.chr07.0251
GO:0046902	regulation of mitochondrial membrane permeability	BP	1	7	0.694677	0.908508	Nl.chr06.0725
GO:0048036	central complex development	BP	1	7	0.694677	0.908508	Nl.chr05.1257
GO:0048087	positive regulation of developmental pigmentation	BP	1	7	0.694677	0.908508	Nl.chr04.0821
GO:0048728	proboscis development	BP	1	7	0.694677	0.908508	Nl.chrX.1306
GO:0050884	neuromuscular process controlling posture	BP	1	7	0.694677	0.908508	Nl.chr05.0876
GO:0051349	positive regulation of lyase activity	BP	1	7	0.694677	0.908508	Nl.chr03.1576
GO:0051503	adenine nucleotide transport	BP	1	7	0.694677	0.908508	Nl.chr06.0725
GO:0051703	intraspecies interaction between organisms	BP	1	7	0.694677	0.908508	Nl.chr13.093
GO:0051791	medium-chain fatty acid metabolic process	BP	1	7	0.694677	0.908508	Nl.chr01.0067
GO:0055081	anion homeostasis	BP	1	7	0.694677	0.908508	Nl.chrX.0944
GO:0060142	regulation of syncytium formation by plasma membrane fusion	BP	1	7	0.694677	0.908508	Nl.chr05.0632
GO:0060573	cell fate specification involved in pattern specification	BP	1	7	0.694677	0.908508	Nl.chr05.1231
GO:0061086	negative regulation of histone H3-K27 methylation	BP	1	7	0.694677	0.908508	Nl.chr08.256
GO:0065001	specification of axis polarity	BP	1	7	0.694677	0.908508	Nl.chr05.0141
GO:0070129	regulation of mitochondrial translation	BP	1	7	0.694677	0.908508	Nl.chr03.0127
GO:0071222	cellular response to lipopolysaccharide	BP	1	7	0.694677	0.908508	Nl.chr02.1690
GO:0071243	cellular response to arsenic-containing substance	BP	1	7	0.694677	0.908508	Nl.chr07.0435
GO:0071260	cellular response to mechanical stimulus	BP	1	7	0.694677	0.908508	Nl.chr04.0783
GO:0072531	pyrimidine-containing compound transmembrane transport	BP	1	7	0.694677	0.908508	Nl.chr04.0999
GO:0072697	protein localization to cell cortex	BP	1	7	0.694677	0.908508	Nl.chrX.1237
GO:0090559	regulation of membrane permeability	BP	1	7	0.694677	0.908508	Nl.chr06.0725
GO:0097320	membrane tubulation	BP	1	7	0.694677	0.908508	Nl.chr02.0047
GO:0097340	inhibition of cysteine-type endopeptidase activity	BP	1	7	0.694677	0.908508	Nl.chr07.1110
GO:0097341	zymogen inhibition	BP	1	7	0.694677	0.908508	Nl.chr07.1110
GO:1901739	regulation of myoblast fusion	BP	1	7	0.694677	0.908508	Nl.chr05.0632
GO:1901836	regulation of transcription of nuclear large rRNA transcript from RNA polymerase I promoter	BP	1	7	0.694677	0.908508	Nl.chr04.0050
GO:1901861	regulation of muscle tissue development	BP	1	7	0.694677	0.908508	Nl.chr04.0821
GO:1902410	mitotic cytokinetic process	BP	1	7	0.694677	0.908508	Nl.chrX.0487
GO:1904591	positive regulation of protein import	BP	1	7	0.694677	0.908508	Nl.chr07.1110
GO:2000637	positive regulation of gene silencing by miRNA	BP	1	7	0.694677	0.908508	Nl.chr01.1016
GO:2000765	regulation of cytoplasmic translation	BP	1	7	0.694677	0.908508	Nl.chr09.118
GO:0003707	steroid hormone receptor activity	MF	2	14	0.694232	0.907777	Nl.chr07.0890;Nl.chr14.336
GO:0004860	protein kinase inhibitor activity	MF	2	14	0.694232	0.907777	Nl.chr02.1009;Nl.chrX.0196
GO:0008175	tRNA methyltransferase activity	MF	2	14	0.694232	0.907777	Nl.chr04.0063;Nl.chr09.052
GO:0016891	endoribonuclease activity, producing 5'-phosphomonoesters	MF	2	14	0.694232	0.907777	Nl.chr01.0669;Nl.chr05.0474
GO:0019210	kinase inhibitor activity	MF	2	14	0.694232	0.907777	Nl.chr02.1009;Nl.chrX.0196
GO:0070566	adenylyltransferase activity	MF	2	14	0.694232	0.907777	Nl.chrX.0625;Nl.chrX.1165
GO:0098590	plasma membrane region	CC	32	225	0.692609	1	Nl.chr01.0164;Nl.chr01.0167;Nl.chr01.0323;Nl.chr03.0065;Nl.chr03.1519;Nl.chr03.1925;Nl.chr04.0434;Nl.chr04.0435;Nl.chr04.1240;Nl.chr04.1309;Nl.chr05.0728;Nl.chr06.0928;Nl.chr06.0929;Nl.chr07.0690;Nl.chr07.0871;Nl.chr07.0875;Nl.chr09.169;Nl.chr10.421;Nl.chr10.634;Nl.chr10.742;Nl.chr11.168;Nl.chr11.337;Nl.chr12.117;Nl.chr12.122;Nl.chr12.307;Nl.chr12.420;Nl.chr13.146;Nl.chr13.258;Nl.chrX.0213;Nl.chr…
GO:0030425	dendrite	CC	16	115	0.692431	1	Nl.chr01.0167;Nl.chr01.1291;Nl.chr03.0065;Nl.chr03.0083;Nl.chr04.1243;Nl.chr06.0933;Nl.chr07.0998;Nl.chr09.039;Nl.chr10.522;Nl.chr12.420;Nl.chr13.098;Nl.chr13.146;Nl.chr14.336;Nl.chrX.0213;Nl.chrX.0847;Nl.chrX.0848
GO:0097447	dendritic tree	CC	16	115	0.692431	1	Nl.chr01.0167;Nl.chr01.1291;Nl.chr03.0065;Nl.chr03.0083;Nl.chr04.1243;Nl.chr06.0933;Nl.chr07.0998;Nl.chr09.039;Nl.chr10.522;Nl.chr12.420;Nl.chr13.098;Nl.chr13.146;Nl.chr14.336;Nl.chrX.0213;Nl.chrX.0847;Nl.chrX.0848
GO:0034702	ion channel complex	CC	10	73	0.691386	1	Nl.chr02.1065;Nl.chr03.1309;Nl.chr04.1293;Nl.chr04.1309;Nl.chr07.0690;Nl.chr09.666;Nl.chr12.420;Nl.chrX.0263;Nl.chrX.0613;Nl.chrX.0615
GO:0006479	protein methylation	BP	12	85	0.691313	0.908508	Nl.chr01.0358;Nl.chr02.1080;Nl.chr03.0557;Nl.chr04.0932;Nl.chr07.0836;Nl.chr07.1027;Nl.chr07.1028;Nl.chr07.1029;Nl.chr08.256;Nl.chr10.761;Nl.chr12.562;Nl.chrX.1409
GO:0008213	protein alkylation	BP	12	85	0.691313	0.908508	Nl.chr01.0358;Nl.chr02.1080;Nl.chr03.0557;Nl.chr04.0932;Nl.chr07.0836;Nl.chr07.1027;Nl.chr07.1028;Nl.chr07.1029;Nl.chr08.256;Nl.chr10.761;Nl.chr12.562;Nl.chrX.1409
GO:0032386	regulation of intracellular transport	BP	12	85	0.691313	0.908508	Nl.chr01.1228;Nl.chr02.0355;Nl.chr02.0549;Nl.chr05.0728;Nl.chr06.0819;Nl.chr07.0690;Nl.chr07.0813;Nl.chr07.1110;Nl.chr11.106;Nl.chr12.354;Nl.chr13.379;Nl.scaffold.0716
GO:0005635	nuclear envelope	CC	14	101	0.691154	1	Nl.chr01.0028;Nl.chr01.0164;Nl.chr01.0356;Nl.chr01.0594;Nl.chr04.0125;Nl.chr04.0351;Nl.chr05.1290;Nl.chr07.0813;Nl.chr07.1144;Nl.chr09.763;Nl.chr10.595;Nl.chr11.090;Nl.chr13.159;Nl.chr13.381
GO:0002758	innate immune response-activating signal transduction	BP	3	22	0.689131	0.908508	Nl.chr03.0163;Nl.chr10.522;Nl.scaffold.0366
GO:0006890	retrograde vesicle-mediated transport, Golgi to ER	BP	3	22	0.689131	0.908508	Nl.chr01.0437;Nl.chr02.1003;Nl.chr12.565
GO:0048056	R3/R4 cell differentiation	BP	3	22	0.689131	0.908508	Nl.chr01.0339;Nl.chr01.1544;Nl.scaffold.0277
GO:0060078	regulation of postsynaptic membrane potential	BP	3	22	0.689131	0.908508	Nl.chr02.0549;Nl.chr02.1065;Nl.chr04.1309
GO:0070897	DNA-templated transcriptional preinitiation complex assembly	BP	3	22	0.689131	0.908508	Nl.chr05.0105;Nl.scaffold.0092;Nl.scaffold.0093
GO:1901616	organic hydroxy compound catabolic process	BP	3	22	0.689131	0.908508	Nl.chr03.1006;Nl.chr09.210;Nl.chr10.634
GO:1903322	positive regulation of protein modification by small protein conjugation or removal	BP	3	22	0.689131	0.908508	Nl.chr07.0919;Nl.chr10.695;Nl.chrX.1264
GO:1904029	regulation of cyclin-dependent protein kinase activity	BP	3	22	0.689131	0.908508	Nl.chr01.0793;Nl.chr02.0236;Nl.chr05.0337
GO:0015077	monovalent inorganic cation transmembrane transporter activity	MF	30	196	0.688227	0.907777	Nl.chr01.1215;Nl.chr01.1691;Nl.chr02.1301;Nl.chr02.1487;Nl.chr03.0065;Nl.chr03.0954;Nl.chr03.1309;Nl.chr03.1535;Nl.chr04.0229;Nl.chr04.1105;Nl.chr05.0393;Nl.chr05.0876;Nl.chr06.1006;Nl.chr06.1008;Nl.chr07.0252;Nl.chr07.0302;Nl.chr07.0961;Nl.chr09.666;Nl.chr10.421;Nl.chr10.633;Nl.chr10.634;Nl.chr11.115;Nl.chr11.391;Nl.chr11.438;Nl.chr13.146;Nl.chrX.0365;Nl.chrX.0535;Nl.chrX.0613;Nl.chrX.0615;Nl.sc…
GO:0006812	cation transport	BP	56	378	0.685555	0.908508	Nl.chr01.1215;Nl.chr01.1691;Nl.chr02.0352;Nl.chr02.0727;Nl.chr02.1065;Nl.chr02.1301;Nl.chr02.1456;Nl.chr02.1487;Nl.chr03.0065;Nl.chr03.0274;Nl.chr03.0397;Nl.chr03.0408;Nl.chr03.0954;Nl.chr03.1309;Nl.chr03.1501;Nl.chr03.1535;Nl.chr03.1925;Nl.chr04.0229;Nl.chr04.0533;Nl.chr04.1105;Nl.chr04.1293;Nl.chr04.1309;Nl.chr05.0393;Nl.chr05.0876;Nl.chr06.1008;Nl.chr07.0302;Nl.chr07.0690;Nl.chr07.0961;Nl.chr0…
GO:0005637	nuclear inner membrane	CC	1	7	0.685386	1	Nl.chr07.1144
GO:0005720	nuclear heterochromatin	CC	1	7	0.685386	1	Nl.chr11.374
GO:0005775	vacuolar lumen	CC	1	7	0.685386	1	Nl.chr03.2003
GO:0005788	endoplasmic reticulum lumen	CC	1	7	0.685386	1	Nl.chr05.0054
GO:0005832	chaperonin-containing T-complex	CC	1	7	0.685386	1	Nl.chr06.0340
GO:0005891	voltage-gated calcium channel complex	CC	1	7	0.685386	1	Nl.chr07.0690
GO:0005903	brush border	CC	1	7	0.685386	1	Nl.chr02.1487
GO:0030126	COPI vesicle coat	CC	1	7	0.685386	1	Nl.chr12.565
GO:0030285	integral component of synaptic vesicle membrane	CC	1	7	0.685386	1	Nl.chr04.0972
GO:0030663	COPI-coated vesicle membrane	CC	1	7	0.685386	1	Nl.chr12.565
GO:0030688	preribosome, small subunit precursor	CC	1	7	0.685386	1	Nl.chr07.0094
GO:0031932	TORC2 complex	CC	1	7	0.685386	1	Nl.chr13.529
GO:0061700	GATOR2 complex	CC	1	7	0.685386	1	Nl.chr02.0297
GO:0098862	cluster of actin-based cell projections	CC	1	7	0.685386	1	Nl.chr02.1487
GO:1904115	axon cytoplasm	CC	1	7	0.685386	1	Nl.chr14.281
GO:0001934	positive regulation of protein phosphorylation	BP	19	132	0.684516	0.908508	Nl.chr01.0022;Nl.chr01.0793;Nl.chr01.1002;Nl.chr02.0505;Nl.chr03.0622;Nl.chr04.0121;Nl.chr04.0556;Nl.chr04.0783;Nl.chr04.1365;Nl.chr05.0337;Nl.chr06.0975;Nl.chr07.0435;Nl.chr08.291;Nl.chr09.872;Nl.chr12.354;Nl.chr13.529;Nl.chrX.1237;Nl.chrX.1264;Nl.scaffold.0366
GO:0050778	positive regulation of immune response	BP	9	64	0.684238	0.908508	Nl.chr02.1690;Nl.chr03.0163;Nl.chr07.0251;Nl.chr07.1110;Nl.chr09.052;Nl.chr10.522;Nl.chr13.291;Nl.chr13.420;Nl.scaffold.0366
GO:0002764	immune response-regulating signaling pathway	BP	4	29	0.683051	0.908508	Nl.chr02.1690;Nl.chr03.0163;Nl.chr10.522;Nl.scaffold.0366
GO:0006289	nucleotide-excision repair	BP	4	29	0.683051	0.908508	Nl.chr01.0793;Nl.chr01.1239;Nl.chr05.1039;Nl.chr12.592
GO:0006469	negative regulation of protein kinase activity	BP	4	29	0.683051	0.908508	Nl.chr02.1009;Nl.chr04.0234;Nl.chr07.1050;Nl.chrX.0196
GO:0006493	protein O-linked glycosylation	BP	4	29	0.683051	0.908508	Nl.chr01.1025;Nl.chr04.1002;Nl.chr07.0134;Nl.chr14.077
GO:0022407	regulation of cell-cell adhesion	BP	4	29	0.683051	0.908508	Nl.chr01.1016;Nl.chr04.0783;Nl.chr08.092;Nl.chrX.1161
GO:0035069	larval midgut histolysis	BP	4	29	0.683051	0.908508	Nl.chr03.1831;Nl.chr03.1832;Nl.chr07.0632;Nl.scaffold.0716
GO:0098732	macromolecule deacylation	BP	4	29	0.683051	0.908508	Nl.chr02.1212;Nl.chr13.121;Nl.chr13.291;Nl.chr14.240
GO:1902875	regulation of embryonic pattern specification	BP	4	29	0.683051	0.908508	Nl.chr04.0972;Nl.chr07.0813;Nl.chr14.281;Nl.chrX.1414
GO:1903829	positive regulation of cellular protein localization	BP	4	29	0.683051	0.908508	Nl.chr06.0819;Nl.chr07.1110;Nl.chr13.420;Nl.chrX.1237
GO:0042995	cell projection	CC	65	447	0.681287	1	Nl.chr01.0165;Nl.chr01.0167;Nl.chr01.0323;Nl.chr01.1132;Nl.chr01.1269;Nl.chr01.1291;Nl.chr02.0125;Nl.chr02.0681;Nl.chr02.1001;Nl.chr02.1041;Nl.chr02.1191;Nl.chr03.0059;Nl.chr03.0065;Nl.chr03.0083;Nl.chr03.0622;Nl.chr03.0775;Nl.chr03.1102;Nl.chr03.1281;Nl.chr03.1956;Nl.chr04.0047;Nl.chr04.0248;Nl.chr04.0434;Nl.chr04.0435;Nl.chr04.0972;Nl.chr04.1087;Nl.chr04.1088;Nl.chr04.1089;Nl.chr04.1243;Nl.chr0…
GO:0046034	ATP metabolic process	BP	18	125	0.681008	0.908508	Nl.chr01.0250;Nl.chr01.0407;Nl.chr01.1215;Nl.chr03.1396;Nl.chr03.1535;Nl.chr04.0060;Nl.chr05.0245;Nl.chr06.0725;Nl.chr07.0961;Nl.chr09.037;Nl.chr09.571;Nl.chr11.391;Nl.chr11.438;Nl.chr12.024;Nl.chr12.515;Nl.chr14.295;Nl.chrX.0123;Nl.chrX.0286
GO:0035082	axoneme assembly	BP	7	50	0.680942	0.908508	Nl.chr01.1586;Nl.chr02.1612;Nl.chr03.0059;Nl.chr03.1281;Nl.chr06.1000;Nl.chr07.0004;Nl.chr07.0140
GO:0035088	establishment or maintenance of apical/basal cell polarity	BP	7	50	0.680942	0.908508	Nl.chr01.0164;Nl.chr02.1664;Nl.chr03.0990;Nl.chr04.1240;Nl.chr08.291;Nl.chr12.064;Nl.chrX.0408
GO:0061245	establishment or maintenance of bipolar cell polarity	BP	7	50	0.680942	0.908508	Nl.chr01.0164;Nl.chr02.1664;Nl.chr03.0990;Nl.chr04.1240;Nl.chr08.291;Nl.chr12.064;Nl.chrX.0408
GO:0009247	glycolipid biosynthetic process	BP	5	36	0.680661	0.908508	Nl.chr01.0415;Nl.chr01.1148;Nl.chr02.1274;Nl.chr04.1002;Nl.chr14.077
GO:0016334	establishment or maintenance of polarity of follicular epithelium	BP	5	36	0.680661	0.908508	Nl.chr01.0019;Nl.chr01.0164;Nl.chr09.118;Nl.chr12.117;Nl.chr13.420
GO:0044764	multi-organism cellular process	BP	5	36	0.680661	0.908508	Nl.chr02.1690;Nl.chr03.0274;Nl.chr03.1608;Nl.chr11.431;Nl.chrX.1264
GO:0055059	asymmetric neuroblast division	BP	5	36	0.680661	0.908508	Nl.chr03.0622;Nl.chr03.0775;Nl.chr08.328;Nl.chr12.459;Nl.chr12.483
GO:0009187	cyclic nucleotide metabolic process	BP	6	43	0.680231	0.908508	Nl.chr02.1369;Nl.chr03.0621;Nl.chr04.0700;Nl.chr05.0296;Nl.chr05.1047;Nl.chr09.926
GO:0045089	positive regulation of innate immune response	BP	6	43	0.680231	0.908508	Nl.chr02.1690;Nl.chr03.0163;Nl.chr09.052;Nl.chr10.522;Nl.chr13.291;Nl.scaffold.0366
GO:1902692	regulation of neuroblast proliferation	BP	6	43	0.680231	0.908508	Nl.chr01.0984;Nl.chr03.0643;Nl.chr07.0029;Nl.chr07.0030;Nl.chr13.381;Nl.chr14.336
GO:0045495	pole plasm	CC	6	44	0.679279	1	Nl.chr04.0125;Nl.chr04.1243;Nl.chr05.1043;Nl.chr09.037;Nl.chr09.571;Nl.scaffold.0533
GO:0042325	regulation of phosphorylation	BP	36	245	0.678812	0.908508	Nl.chr01.0022;Nl.chr01.0793;Nl.chr01.1002;Nl.chr02.0236;Nl.chr02.0505;Nl.chr02.0877;Nl.chr02.1009;Nl.chr02.1688;Nl.chr03.0622;Nl.chr03.1083;Nl.chr03.1608;Nl.chr03.1972;Nl.chr04.0121;Nl.chr04.0234;Nl.chr04.0556;Nl.chr04.0783;Nl.chr04.0998;Nl.chr04.1365;Nl.chr05.0337;Nl.chr06.0975;Nl.chr07.0435;Nl.chr07.1050;Nl.chr07.1105;Nl.chr08.291;Nl.chr09.872;Nl.chr10.761;Nl.chr10.782;Nl.chr12.354;Nl.chr13.056…
GO:0007265	Ras protein signal transduction	BP	21	145	0.678808	0.908508	Nl.chr01.1434;Nl.chr02.0065;Nl.chr02.0219;Nl.chr02.0355;Nl.chr02.0549;Nl.chr02.0647;Nl.chr04.1092;Nl.chr05.0226;Nl.chr06.0621;Nl.chr07.0008;Nl.chr07.0636;Nl.chr08.016;Nl.chr08.291;Nl.chr09.601;Nl.chr10.603;Nl.chr12.562;Nl.chr13.307;Nl.chr13.379;Nl.chrX.0847;Nl.chrX.0848;Nl.chrX.1210
GO:0005911	cell-cell junction	CC	16	114	0.678581	1	Nl.chr01.0164;Nl.chr01.0167;Nl.chr01.0988;Nl.chr01.1277;Nl.chr04.1215;Nl.chr05.0191;Nl.chr06.0371;Nl.chr06.0540;Nl.chr07.0871;Nl.chr07.0875;Nl.chr07.0998;Nl.chr09.169;Nl.chr11.337;Nl.chr12.470;Nl.scaffold.0277;Nl.scaffold.1001
GO:0071705	nitrogen compound transport	BP	33	225	0.677982	0.908508	Nl.chr01.0550;Nl.chr01.1228;Nl.chr01.1691;Nl.chr02.0133;Nl.chr02.0347;Nl.chr02.0549;Nl.chr02.0727;Nl.chr03.0083;Nl.chr03.0155;Nl.chr03.1568;Nl.chr03.1570;Nl.chr04.0723;Nl.chr04.0999;Nl.chr04.1218;Nl.chr05.0393;Nl.chr05.1018;Nl.chr06.0089;Nl.chr06.0540;Nl.chr06.0725;Nl.chr06.0783;Nl.chr06.0933;Nl.chr07.0565;Nl.chr07.0762;Nl.chr09.236;Nl.chr10.633;Nl.chr10.634;Nl.chr10.853;Nl.chr11.115;Nl.chr11.159…
GO:0016323	basolateral plasma membrane	CC	8	58	0.67507	1	Nl.chr03.1925;Nl.chr07.0690;Nl.chr07.0875;Nl.chr10.421;Nl.chr11.337;Nl.chr12.117;Nl.chr12.307;Nl.scaffold.0742
GO:0007480	imaginal disc-derived leg morphogenesis	BP	12	84	0.675027	0.90754	Nl.chr02.0098;Nl.chr04.1041;Nl.chr04.1092;Nl.chr04.1240;Nl.chr06.0105;Nl.chr07.0029;Nl.chr07.0030;Nl.chr11.377;Nl.chr13.040;Nl.chrX.0408;Nl.chrX.1306;Nl.scaffold.0277
GO:0003714	transcription corepressor activity	MF	5	34	0.674964	0.893357	Nl.chr02.1421;Nl.chr10.742;Nl.chr10.761;Nl.chr13.052;Nl.chr13.291
GO:0005795	Golgi stack	CC	9	65	0.674294	1	Nl.chr03.1131;Nl.chr04.0999;Nl.chr05.0007;Nl.chr05.0014;Nl.chr06.0582;Nl.chr06.1013;Nl.chr07.0060;Nl.chr12.527;Nl.chr14.077
GO:0035770	ribonucleoprotein granule	CC	10	72	0.67407	1	Nl.chr01.1016;Nl.chr02.0876;Nl.chr04.0125;Nl.chr04.1243;Nl.chr05.1043;Nl.chr09.037;Nl.chr09.052;Nl.chr09.571;Nl.chrX.1264;Nl.chrX.1433
GO:0033674	positive regulation of kinase activity	BP	11	77	0.671746	0.90337	Nl.chr01.0793;Nl.chr01.1002;Nl.chr03.0622;Nl.chr04.0556;Nl.chr04.1365;Nl.chr05.0337;Nl.chr07.0435;Nl.chr09.872;Nl.chr12.354;Nl.chr13.529;Nl.scaffold.0366
GO:0071214	cellular response to abiotic stimulus	BP	11	77	0.671746	0.90337	Nl.chr01.0165;Nl.chr01.1132;Nl.chr01.1239;Nl.chr02.0669;Nl.chr04.0783;Nl.chr04.1335;Nl.chr04.1336;Nl.chr05.1236;Nl.chr09.763;Nl.chr10.005;Nl.chr12.307
GO:0051173	positive regulation of nitrogen compound metabolic process	BP	68	455	0.670887	0.902697	Nl.chr01.0339;Nl.chr01.1544;Nl.chr02.0361;Nl.chr02.0505;Nl.chr02.1080;Nl.chr02.1429;Nl.chr02.1690;Nl.chr03.0217;Nl.chr03.0676;Nl.chr03.0997;Nl.chr04.0189;Nl.chr04.0783;Nl.chr04.0821;Nl.chr04.1041;Nl.chr04.1318;Nl.chr05.0246;Nl.chr05.1061;Nl.chr05.1216;Nl.chr06.0101;Nl.chr06.0105;Nl.chr06.0294;Nl.chr06.0322;Nl.chr06.0459;Nl.chr06.0591;Nl.chr06.0725;Nl.chr06.0837;Nl.chr07.0029;Nl.chr07.0030;Nl.chr0…
GO:0050807	regulation of synapse organization	BP	22	151	0.670023	0.901775	Nl.chr02.0125;Nl.chr02.1041;Nl.chr03.0083;Nl.chr03.0127;Nl.chr03.0640;Nl.chr04.0502;Nl.chr04.1041;Nl.chr04.1365;Nl.chr05.0728;Nl.chr06.0928;Nl.chr06.0929;Nl.chr07.0690;Nl.chr09.039;Nl.chr10.076;Nl.chr10.102;Nl.chr12.122;Nl.chr13.529;Nl.chrX.1049;Nl.chrX.1433;Nl.scaffold.0727;Nl.scaffold.0854;Nl.scaffold.0855
GO:0046700	heterocycle catabolic process	BP	25	171	0.669648	0.901512	Nl.chr01.1016;Nl.chr02.0876;Nl.chr02.1379;Nl.chr03.0233;Nl.chr03.1050;Nl.chr03.1295;Nl.chr03.1396;Nl.chr04.0166;Nl.chr04.0721;Nl.chr04.1243;Nl.chr05.0474;Nl.chr05.0538;Nl.chr06.0016;Nl.chr06.0321;Nl.chr09.037;Nl.chr09.571;Nl.chr09.722;Nl.chr09.926;Nl.chr12.277;Nl.chr13.242;Nl.chrX.0123;Nl.chrX.0286;Nl.chrX.0625;Nl.chrX.0983;Nl.chrX.1433
GO:0001653	peptide receptor activity	MF	7	47	0.668872	0.886255	Nl.chr01.0934;Nl.chr02.1191;Nl.chr03.0357;Nl.chr05.0981;Nl.chr11.154;Nl.chr12.307;Nl.scaffold.0571
GO:0007308	oocyte construction	BP	18	124	0.667316	0.898612	Nl.chr01.0303;Nl.chr01.1228;Nl.chr03.0099;Nl.chr04.0121;Nl.chr04.0972;Nl.chr04.1243;Nl.chr05.0191;Nl.chr07.0813;Nl.chr08.291;Nl.chr09.118;Nl.chr10.761;Nl.chr10.766;Nl.chr14.265;Nl.chr14.281;Nl.chrX.1232;Nl.chrX.1414;Nl.scaffold.0277;Nl.scaffold.0494
GO:0001664	G-protein coupled receptor binding	MF	4	27	0.666747	0.884401	Nl.chr01.1291;Nl.chrX.0339;Nl.chrX.1089;Nl.scaffold.0278
GO:0005249	voltage-gated potassium channel activity	MF	4	27	0.666747	0.884401	Nl.chr03.1309;Nl.chr09.666;Nl.chrX.0613;Nl.chrX.0615
GO:0044769	ATPase activity, coupled to transmembrane movement of ions, rotational mechanism	MF	4	27	0.666747	0.884401	Nl.chr01.1215;Nl.chr03.1535;Nl.chr11.391;Nl.chr11.438
GO:0010769	regulation of cell morphogenesis involved in differentiation	BP	14	97	0.666181	0.897323	Nl.chr01.1665;Nl.chr03.0083;Nl.chr04.0783;Nl.chr04.1087;Nl.chr04.1088;Nl.chr04.1089;Nl.chr06.0459;Nl.chr07.0862;Nl.chr07.1027;Nl.chr07.1028;Nl.chr07.1029;Nl.chrX.0487;Nl.chrX.0847;Nl.chrX.0848
GO:0006613	cotranslational protein targeting to membrane	BP	2	14	0.665755	0.896989	Nl.chr04.1138;Nl.chr12.390
GO:0014009	glial cell proliferation	BP	2	14	0.665755	0.896989	Nl.chr06.0949;Nl.scaffold.0679
GO:0022409	positive regulation of cell-cell adhesion	BP	2	14	0.665755	0.896989	Nl.chr04.0783;Nl.chrX.1161
GO:0030488	tRNA methylation	BP	2	14	0.665755	0.896989	Nl.chr04.0063;Nl.chr09.052
GO:0030720	oocyte localization involved in germarium-derived egg chamber formation	BP	2	14	0.665755	0.896989	Nl.chr05.0191;Nl.scaffold.0277
GO:0030950	establishment or maintenance of actin cytoskeleton polarity	BP	2	14	0.665755	0.896989	Nl.chr12.117;Nl.chr13.529
GO:0034389	lipid particle organization	BP	2	14	0.665755	0.896989	Nl.chr02.0549;Nl.chr05.0438
GO:0043001	Golgi to plasma membrane protein transport	BP	2	14	0.665755	0.896989	Nl.chr06.0819;Nl.chr11.106
GO:0043094	cellular metabolic compound salvage	BP	2	14	0.665755	0.896989	Nl.chr05.0231;Nl.chr12.277
GO:0045297	post-mating behavior	BP	2	14	0.665755	0.896989	Nl.chr03.1131;Nl.scaffold.0407
GO:0048581	negative regulation of post-embryonic development	BP	2	14	0.665755	0.896989	Nl.chr05.1241;Nl.chrX.0975
GO:0052646	alditol phosphate metabolic process	BP	2	14	0.665755	0.896989	Nl.chr02.0409;Nl.chr02.1690
GO:0072375	medium-term memory	BP	2	14	0.665755	0.896989	Nl.chr04.0483;Nl.chr14.247
GO:0090002	establishment of protein localization to plasma membrane	BP	2	14	0.665755	0.896989	Nl.chr06.0819;Nl.chr11.106
GO:1900426	positive regulation of defense response to bacterium	BP	2	14	0.665755	0.896989	Nl.chr07.1110;Nl.chr13.420
GO:0022892	substrate-specific transporter activity	MF	90	569	0.66315	0.882511	Nl.chr01.0028;Nl.chr01.1215;Nl.chr01.1691;Nl.chr02.0133;Nl.chr02.0352;Nl.chr02.0727;Nl.chr02.1001;Nl.chr02.1065;Nl.chr02.1301;Nl.chr02.1305;Nl.chr02.1487;Nl.chr02.1690;Nl.chr03.0065;Nl.chr03.0274;Nl.chr03.0397;Nl.chr03.0408;Nl.chr03.0954;Nl.chr03.1309;Nl.chr03.1446;Nl.chr03.1501;Nl.chr03.1531;Nl.chr03.1535;Nl.chr03.1568;Nl.chr03.1570;Nl.chr03.1815;Nl.chr03.1925;Nl.chr04.0229;Nl.chr04.0533;Nl.chr0…
GO:0048232	male gamete generation	BP	37	250	0.662762	0.896552	Nl.chr01.0550;Nl.chr01.1269;Nl.chr01.1586;Nl.chr02.0505;Nl.chr02.1601;Nl.chr02.1612;Nl.chr03.0059;Nl.chr03.0210;Nl.chr03.0775;Nl.chr03.1543;Nl.chr04.0556;Nl.chr04.0783;Nl.chr04.1080;Nl.chr05.0324;Nl.chr05.0337;Nl.chr05.1009;Nl.chr05.1061;Nl.chr05.1142;Nl.chr05.1236;Nl.chr06.0740;Nl.chr06.0845;Nl.chr06.1013;Nl.chr07.0140;Nl.chr07.0447;Nl.chr07.0458;Nl.chr07.0871;Nl.chr07.0988;Nl.chr07.1006;Nl.chr0…
GO:0050803	regulation of synapse structure or activity	BP	29	197	0.662646	0.896552	Nl.chr01.0917;Nl.chr02.0125;Nl.chr02.0549;Nl.chr02.1041;Nl.chr03.0083;Nl.chr03.0127;Nl.chr03.0640;Nl.chr04.0502;Nl.chr04.0972;Nl.chr04.1041;Nl.chr04.1293;Nl.chr04.1365;Nl.chr05.0728;Nl.chr06.0928;Nl.chr06.0929;Nl.chr07.0690;Nl.chr09.039;Nl.chr10.076;Nl.chr10.102;Nl.chr11.185;Nl.chr11.746;Nl.chr12.122;Nl.chr13.379;Nl.chr13.529;Nl.chrX.1049;Nl.chrX.1433;Nl.scaffold.0727;Nl.scaffold.0854;Nl.scaffold…
GO:0016741	transferase activity, transferring one-carbon groups	MF	19	124	0.66248	0.882511	Nl.chr01.0358;Nl.chr02.1080;Nl.chr03.0363;Nl.chr03.0557;Nl.chr03.1406;Nl.chr04.0063;Nl.chr07.0836;Nl.chr07.1027;Nl.chr07.1028;Nl.chr07.1029;Nl.chr08.256;Nl.chr09.052;Nl.chr09.684;Nl.chr10.761;Nl.chr12.481;Nl.chr14.044;Nl.chr14.132;Nl.chr14.239;Nl.chrX.1409
GO:0018212	peptidyl-tyrosine modification	BP	8	56	0.66228	0.896382	Nl.chr01.0442;Nl.chr01.0550;Nl.chr02.1009;Nl.chr04.0234;Nl.chr04.1365;Nl.chr07.0114;Nl.chrX.0196;Nl.scaffold.0036
GO:0061351	neural precursor cell proliferation	BP	13	90	0.662263	0.896382	Nl.chr01.0984;Nl.chr01.1016;Nl.chr03.0622;Nl.chr03.0643;Nl.chr03.0775;Nl.chr07.0029;Nl.chr07.0030;Nl.chr08.328;Nl.chr12.459;Nl.chr12.483;Nl.chr12.491;Nl.chr13.381;Nl.chr14.336
GO:0048813	dendrite morphogenesis	BP	23	157	0.66157	0.895902	Nl.chr01.1665;Nl.chr02.0798;Nl.chr03.0083;Nl.chr03.0842;Nl.chr04.1087;Nl.chr04.1088;Nl.chr04.1089;Nl.chr04.1318;Nl.chr06.0459;Nl.chr06.0933;Nl.chr07.0029;Nl.chr07.0030;Nl.chr07.0862;Nl.chr07.0998;Nl.chr07.1027;Nl.chr07.1028;Nl.chr07.1029;Nl.chr12.507;Nl.chr13.040;Nl.chr13.529;Nl.chr14.281;Nl.chr14.336;Nl.chrX.1049
GO:1902531	regulation of intracellular signal transduction	BP	51	342	0.660134	0.894198	Nl.chr01.0022;Nl.chr01.0328;Nl.chr01.0550;Nl.chr01.1002;Nl.chr01.1234;Nl.chr01.1269;Nl.chr02.0065;Nl.chr02.0219;Nl.chr02.0297;Nl.chr02.0355;Nl.chr02.0549;Nl.chr02.0647;Nl.chr02.0877;Nl.chr02.1009;Nl.chr02.1690;Nl.chr03.0676;Nl.chr03.1802;Nl.chr03.1972;Nl.chr04.0121;Nl.chr04.0351;Nl.chr04.0556;Nl.chr04.0783;Nl.chr04.1092;Nl.chr04.1240;Nl.chr05.1121;Nl.chr06.0621;Nl.chr06.0923;Nl.chr06.0975;Nl.chr0…
GO:0007218	neuropeptide signaling pathway	BP	7	49	0.659477	0.893548	Nl.chr01.0934;Nl.chr01.1132;Nl.chr01.1560;Nl.chr02.1191;Nl.chr03.0357;Nl.chr12.307;Nl.scaffold.0571
GO:0015020	glucuronosyltransferase activity	MF	3	20	0.659004	0.878913	Nl.chr03.1546;Nl.chr07.0134;Nl.chr08.303
GO:0022824	transmitter-gated ion channel activity	MF	3	20	0.659004	0.878913	Nl.chr02.1065;Nl.chr02.1305;Nl.chr04.1309
GO:0022835	transmitter-gated channel activity	MF	3	20	0.659004	0.878913	Nl.chr02.1065;Nl.chr02.1305;Nl.chr04.1309
GO:1901677	phosphate transmembrane transporter activity	MF	3	20	0.659004	0.878913	Nl.chr04.0999;Nl.chr06.0725;Nl.chr09.084
GO:0000150	recombinase activity	MF	1	6	0.658138	0.878913	Nl.chr05.0141
GO:0000340	RNA 7-methylguanosine cap binding	MF	1	6	0.658138	0.878913	Nl.chr02.0876
GO:0000900	translation repressor activity, nucleic acid binding	MF	1	6	0.658138	0.878913	Nl.chr09.118
GO:0001872	(1->3)-beta-D-glucan binding	MF	1	6	0.658138	0.878913	Nl.chr03.0163
GO:0003857	3-hydroxyacyl-CoA dehydrogenase activity	MF	1	6	0.658138	0.878913	Nl.chr01.1660
GO:0004549	tRNA-specific ribonuclease activity	MF	1	6	0.658138	0.878913	Nl.chr03.0866
GO:0004707	MAP kinase activity	MF	1	6	0.658138	0.878913	Nl.chr10.076
GO:0004952	dopamine neurotransmitter receptor activity	MF	1	6	0.658138	0.878913	Nl.chr04.0152
GO:0005080	protein kinase C binding	MF	1	6	0.658138	0.878913	Nl.chr01.0164
GO:0005160	transforming growth factor beta receptor binding	MF	1	6	0.658138	0.878913	Nl.chr04.0121
GO:0005375	copper ion transmembrane transporter activity	MF	1	6	0.658138	0.878913	Nl.chr03.0274
GO:0005523	tropomyosin binding	MF	1	6	0.658138	0.878913	Nl.chr14.281
GO:0015385	sodium:proton antiporter activity	MF	1	6	0.658138	0.878913	Nl.chr02.1487
GO:0015556	C4-dicarboxylate transmembrane transporter activity	MF	1	6	0.658138	0.878913	Nl.chr09.084
GO:0016423	tRNA (guanine) methyltransferase activity	MF	1	6	0.658138	0.878913	Nl.chr04.0063
GO:0016641	oxidoreductase activity, acting on the CH-NH2 group of donors, oxygen as acceptor	MF	1	6	0.658138	0.878913	Nl.chr03.0619
GO:0016722	oxidoreductase activity, oxidizing metal ions	MF	1	6	0.658138	0.878913	Nl.chr12.515
GO:0016755	transferase activity, transferring amino-acyl groups	MF	1	6	0.658138	0.878913	Nl.scaffold.0759
GO:0016886	ligase activity, forming phosphoric ester bonds	MF	1	6	0.658138	0.878913	Nl.chr13.420
GO:0019212	phosphatase inhibitor activity	MF	1	6	0.658138	0.878913	Nl.chr07.1105
GO:0019825	oxygen binding	MF	1	6	0.658138	0.878913	Nl.chr11.335
GO:0030165	PDZ domain binding	MF	1	6	0.658138	0.878913	Nl.chr04.0899
GO:0031683	G-protein beta/gamma-subunit complex binding	MF	1	6	0.658138	0.878913	Nl.chrX.0339
GO:0035243	protein-arginine omega-N symmetric methyltransferase activity	MF	1	6	0.658138	0.878913	Nl.chr10.761
GO:0042923	neuropeptide binding	MF	1	6	0.658138	0.878913	Nl.chr01.1132
GO:0048306	calcium-dependent protein binding	MF	1	6	0.658138	0.878913	Nl.chr02.1690
GO:0051879	Hsp90 protein binding	MF	1	6	0.658138	0.878913	Nl.chr01.0283
GO:0070182	DNA polymerase binding	MF	1	6	0.658138	0.878913	Nl.chr02.1167
GO:0070840	dynein complex binding	MF	1	6	0.658138	0.878913	Nl.chr01.1228
GO:0089720	caspase binding	MF	1	6	0.658138	0.878913	Nl.chr07.1110
GO:0090599	alpha-glucosidase activity	MF	1	6	0.658138	0.878913	Nl.chr10.597
GO:1990381	ubiquitin-specific protease binding	MF	1	6	0.658138	0.878913	Nl.chr06.0949
GO:0034641	cellular nitrogen compound metabolic process	BP	426	2771	0.657619	0.891271	Nl.chr01.0192;Nl.chr01.0222;Nl.chr01.0250;Nl.chr01.0298;Nl.chr01.0303;Nl.chr01.0339;Nl.chr01.0406;Nl.chr01.0407;Nl.chr01.0433;Nl.chr01.0435;Nl.chr01.0499;Nl.chr01.0669;Nl.chr01.0694;Nl.chr01.0696;Nl.chr01.0698;Nl.chr01.0733;Nl.chr01.0793;Nl.chr01.0843;Nl.chr01.0913;Nl.chr01.0984;Nl.chr01.1016;Nl.chr01.1030;Nl.chr01.1054;Nl.chr01.1134;Nl.chr01.1215;Nl.chr01.1239;Nl.chr01.1269;Nl.chr01.1388;Nl.chr0…
GO:0002225	positive regulation of antimicrobial peptide production	BP	3	21	0.657303	0.891082	Nl.chr07.0251;Nl.chr07.1110;Nl.chr13.420
GO:0002702	positive regulation of production of molecular mediator of immune response	BP	3	21	0.657303	0.891082	Nl.chr07.0251;Nl.chr07.1110;Nl.chr13.420
GO:0002760	positive regulation of antimicrobial humoral response	BP	3	21	0.657303	0.891082	Nl.chr07.0251;Nl.chr07.1110;Nl.chr13.420
GO:0002922	positive regulation of humoral immune response	BP	3	21	0.657303	0.891082	Nl.chr07.0251;Nl.chr07.1110;Nl.chr13.420
GO:0007464	R3/R4 cell fate commitment	BP	3	21	0.657303	0.891082	Nl.chr01.0339;Nl.chr01.1544;Nl.scaffold.0277
GO:0031398	positive regulation of protein ubiquitination	BP	3	21	0.657303	0.891082	Nl.chr07.0919;Nl.chr10.695;Nl.chrX.1264
GO:0035293	chitin-based larval cuticle pattern formation	BP	3	21	0.657303	0.891082	Nl.chr04.0899;Nl.chr12.082;Nl.chrX.1425
GO:0045476	nurse cell apoptotic process	BP	3	21	0.657303	0.891082	Nl.chr04.0121;Nl.chr06.0321;Nl.scaffold.0716
GO:0046843	dorsal appendage formation	BP	6	42	0.657084	0.891082	Nl.chr01.1544;Nl.chr04.0121;Nl.chr04.1243;Nl.chr07.0435;Nl.chr11.168;Nl.chr14.281
GO:0070997	neuron death	BP	6	42	0.657084	0.891082	Nl.chr01.0234;Nl.chr01.0283;Nl.chr01.1269;Nl.chr03.1050;Nl.chr10.522;Nl.scaffold.0562
GO:0036464	cytoplasmic ribonucleoprotein granule	CC	10	71	0.656195	1	Nl.chr01.1016;Nl.chr02.0876;Nl.chr04.0125;Nl.chr04.1243;Nl.chr05.1043;Nl.chr09.037;Nl.chr09.052;Nl.chr09.571;Nl.chrX.1264;Nl.chrX.1433
GO:0000045	autophagosome assembly	BP	5	35	0.655406	0.890907	Nl.chr01.1434;Nl.chr03.1831;Nl.chr03.1832;Nl.chrX.0547;Nl.scaffold.0716
GO:0019395	fatty acid oxidation	BP	5	35	0.655406	0.890907	Nl.chr01.0407;Nl.chr06.0481;Nl.chr06.0783;Nl.chr10.104;Nl.chr12.515
GO:0032008	positive regulation of TOR signaling	BP	5	35	0.655406	0.890907	Nl.chr01.0550;Nl.chr02.0297;Nl.chr06.0975;Nl.scaffold.0036;Nl.scaffold.0432
GO:0004518	nuclease activity	MF	15	98	0.655226	0.878913	Nl.chr01.0669;Nl.chr02.0994;Nl.chr03.0866;Nl.chr05.0244;Nl.chr05.0474;Nl.chr05.0538;Nl.chr05.0557;Nl.chr05.1039;Nl.chr05.1253;Nl.chr06.0016;Nl.chr06.0321;Nl.chr07.0186;Nl.chr07.0256;Nl.chr07.1073;Nl.chr10.744
GO:0009411	response to UV	BP	4	28	0.655041	0.890907	Nl.chr01.1239;Nl.chr02.0579;Nl.chr04.1335;Nl.chr04.1336
GO:0014017	neuroblast fate commitment	BP	4	28	0.655041	0.890907	Nl.chr03.0516;Nl.chr12.459;Nl.chr13.397;Nl.chrY.026
GO:0042659	regulation of cell fate specification	BP	4	28	0.655041	0.890907	Nl.chr02.0572;Nl.chr03.0516;Nl.chr04.0821;Nl.scaffold.0277
GO:0045570	regulation of imaginal disc growth	BP	4	28	0.655041	0.890907	Nl.chr03.0552;Nl.chr04.0121;Nl.chr13.040;Nl.chr13.277
GO:0045879	negative regulation of smoothened signaling pathway	BP	4	28	0.655041	0.890907	Nl.chr03.1802;Nl.chrX.1144;Nl.scaffold.0366;Nl.scaffold.0965
GO:1902667	regulation of axon guidance	BP	4	28	0.655041	0.890907	Nl.chr01.1665;Nl.chr04.1087;Nl.chr04.1088;Nl.chr04.1089
GO:0051403	stress-activated MAPK cascade	BP	11	76	0.654167	0.890907	Nl.chr01.1002;Nl.chr01.1544;Nl.chr02.0877;Nl.chr03.0622;Nl.chr03.1972;Nl.chr04.1365;Nl.chr07.0435;Nl.chr07.1050;Nl.chr10.782;Nl.chrX.1161;Nl.scaffold.0679
GO:0000217	DNA secondary structure binding	MF	2	13	0.653436	0.878913	Nl.chr05.0141;Nl.chr06.0016
GO:0004114	3',5'-cyclic-nucleotide phosphodiesterase activity	MF	2	13	0.653436	0.878913	Nl.chr03.0621;Nl.chr04.0388
GO:0004407	histone deacetylase activity	MF	2	13	0.653436	0.878913	Nl.chr02.1212;Nl.chr14.240
GO:0004659	prenyltransferase activity	MF	2	13	0.653436	0.878913	Nl.chr05.0259;Nl.chr08.146
GO:0016814	hydrolase activity, acting on carbon-nitrogen (but not peptide) bonds, in cyclic amidines	MF	2	13	0.653436	0.878913	Nl.chr05.0817;Nl.chr09.684
GO:0017069	snRNA binding	MF	2	13	0.653436	0.878913	Nl.chr01.0406;Nl.chrX.1264
GO:0022884	macromolecule transmembrane transporter activity	MF	2	13	0.653436	0.878913	Nl.chr09.257;Nl.scaffold.0360
GO:0009126	purine nucleoside monophosphate metabolic process	BP	21	143	0.652998	0.890034	Nl.chr01.0250;Nl.chr01.0407;Nl.chr01.1215;Nl.chr03.1396;Nl.chr03.1535;Nl.chr04.0060;Nl.chr05.0245;Nl.chr06.0725;Nl.chr07.0515;Nl.chr07.0961;Nl.chr09.037;Nl.chr09.168;Nl.chr09.571;Nl.chr11.391;Nl.chr11.438;Nl.chr12.024;Nl.chr12.515;Nl.chr14.044;Nl.chr14.295;Nl.chrX.0123;Nl.chrX.0286
GO:0009167	purine ribonucleoside monophosphate metabolic process	BP	21	143	0.652998	0.890034	Nl.chr01.0250;Nl.chr01.0407;Nl.chr01.1215;Nl.chr03.1396;Nl.chr03.1535;Nl.chr04.0060;Nl.chr05.0245;Nl.chr06.0725;Nl.chr07.0515;Nl.chr07.0961;Nl.chr09.037;Nl.chr09.168;Nl.chr09.571;Nl.chr11.391;Nl.chr11.438;Nl.chr12.024;Nl.chr12.515;Nl.chr14.044;Nl.chr14.295;Nl.chrX.0123;Nl.chrX.0286
GO:0005892	acetylcholine-gated channel complex	CC	2	14	0.652114	1	Nl.chr02.1065;Nl.chr04.1309
GO:0032403	protein complex binding	MF	34	218	0.651979	0.878913	Nl.chr01.0185;Nl.chr01.0437;Nl.chr01.1228;Nl.chr01.1586;Nl.chr03.0083;Nl.chr03.0775;Nl.chr03.0974;Nl.chr04.0121;Nl.chr04.0248;Nl.chr04.0308;Nl.chr04.0309;Nl.chr05.0324;Nl.chr05.0975;Nl.chr06.0670;Nl.chr06.0679;Nl.chr06.0819;Nl.chr06.0845;Nl.chr06.0873;Nl.chr07.0617;Nl.chr07.0784;Nl.chr07.0862;Nl.chr07.0919;Nl.chr07.0998;Nl.chr08.468;Nl.chr10.172;Nl.chr10.695;Nl.chr11.496;Nl.chr11.604;Nl.chr12.074…
GO:0031982	vesicle	CC	32	221	0.651568	1	Nl.chr01.0167;Nl.chr02.0065;Nl.chr03.0552;Nl.chr03.0775;Nl.chr03.0892;Nl.chr03.1986;Nl.chr03.2003;Nl.chr04.0908;Nl.chr04.0972;Nl.chr05.0393;Nl.chr05.1009;Nl.chr05.1018;Nl.chr06.0582;Nl.chr06.0621;Nl.chr07.0060;Nl.chr07.0070;Nl.chr07.0736;Nl.chr07.1038;Nl.chr09.601;Nl.chr09.677;Nl.chr10.603;Nl.chr12.026;Nl.chr12.565;Nl.chr13.277;Nl.chr13.379;Nl.chr13.495;Nl.chr14.301;Nl.chrX.0299;Nl.chrX.0547;Nl.c…
GO:1902533	positive regulation of intracellular signal transduction	BP	26	176	0.650028	0.886466	Nl.chr01.0022;Nl.chr01.0550;Nl.chr01.1002;Nl.chr01.1234;Nl.chr01.1269;Nl.chr02.0297;Nl.chr02.0647;Nl.chr02.1690;Nl.chr03.0676;Nl.chr03.1802;Nl.chr04.0556;Nl.chr04.0783;Nl.chr04.1092;Nl.chr04.1240;Nl.chr06.0975;Nl.chr07.0435;Nl.chr07.0632;Nl.chr07.1105;Nl.chr08.291;Nl.chr12.354;Nl.chr13.529;Nl.chrX.0847;Nl.chrX.0848;Nl.chrX.1237;Nl.scaffold.0036;Nl.scaffold.0432
GO:0070482	response to oxygen levels	BP	10	69	0.649995	0.886466	Nl.chr01.0019;Nl.chr01.0550;Nl.chr06.0949;Nl.chr07.0458;Nl.chr11.391;Nl.chr11.657;Nl.chr12.420;Nl.chr12.483;Nl.chrX.0547;Nl.scaffold.0036
GO:0051716	cellular response to stimulus	BP	305	1989	0.649867	0.886466	Nl.chr01.0019;Nl.chr01.0022;Nl.chr01.0067;Nl.chr01.0165;Nl.chr01.0167;Nl.chr01.0234;Nl.chr01.0303;Nl.chr01.0328;Nl.chr01.0358;Nl.chr01.0433;Nl.chr01.0435;Nl.chr01.0499;Nl.chr01.0550;Nl.chr01.0594;Nl.chr01.0793;Nl.chr01.0934;Nl.chr01.1002;Nl.chr01.1016;Nl.chr01.1063;Nl.chr01.1132;Nl.chr01.1234;Nl.chr01.1239;Nl.chr01.1269;Nl.chr01.1434;Nl.chr01.1544;Nl.chr01.1560;Nl.chr01.1617;Nl.chr01.1665;Nl.chr0…
GO:0001894	tissue homeostasis	BP	9	62	0.645753	0.881352	Nl.chr01.0164;Nl.chr02.0572;Nl.chr03.1831;Nl.chr03.1832;Nl.chr04.0783;Nl.chr05.0191;Nl.chr13.056;Nl.chrX.1161;Nl.scaffold.0716
GO:0008528	G-protein coupled peptide receptor activity	MF	7	46	0.645684	0.878913	Nl.chr01.0934;Nl.chr02.1191;Nl.chr03.0357;Nl.chr05.0981;Nl.chr11.154;Nl.chr12.307;Nl.scaffold.0571
[truncated: 4,987 more rows]

## Sheet: 38℃ VS. 27℃
GO ID	GO Term	Ontology	GeneRatio	BgRatio	Pvalue	FDR	geneID
GO:0008150	biological_process	BP	1004	8207	1	1	Nl.chr01.0019;Nl.chr01.0026;Nl.chr01.0028;Nl.chr01.0060;Nl.chr01.0128;Nl.chr01.0132;Nl.chr01.0162;Nl.chr01.0165;Nl.chr01.0167;Nl.chr01.0173;Nl.chr01.0222;Nl.chr01.0232;Nl.chr01.0234;Nl.chr01.0292;Nl.chr01.0303;Nl.chr01.0334;Nl.chr01.0339;Nl.chr01.0380;Nl.chr01.0391;Nl.chr01.0406;Nl.chr01.0415;Nl.chr01.0427;Nl.chr01.0442;Nl.chr01.0450;Nl.chr01.0497;Nl.chr01.0499;Nl.chr01.0500;Nl.chr01.0531;Nl.chr0…
GO:0003674	molecular_function	MF	1160	8995	1	1	Nl.chr01.0019;Nl.chr01.0023;Nl.chr01.0026;Nl.chr01.0028;Nl.chr01.0030;Nl.chr01.0047;Nl.chr01.0060;Nl.chr01.0075;Nl.chr01.0128;Nl.chr01.0132;Nl.chr01.0162;Nl.chr01.0165;Nl.chr01.0167;Nl.chr01.0173;Nl.chr01.0199;Nl.chr01.0222;Nl.chr01.0232;Nl.chr01.0234;Nl.chr01.0292;Nl.chr01.0303;Nl.chr01.0334;Nl.chr01.0339;Nl.chr01.0380;Nl.chr01.0391;Nl.chr01.0393;Nl.chr01.0406;Nl.chr01.0415;Nl.chr01.0427;Nl.chr0…
GO:0005575	cellular_component	CC	747	6767	1	1	Nl.chr01.0019;Nl.chr01.0026;Nl.chr01.0028;Nl.chr01.0060;Nl.chr01.0128;Nl.chr01.0132;Nl.chr01.0143;Nl.chr01.0162;Nl.chr01.0165;Nl.chr01.0167;Nl.chr01.0232;Nl.chr01.0234;Nl.chr01.0303;Nl.chr01.0339;Nl.chr01.0380;Nl.chr01.0391;Nl.chr01.0406;Nl.chr01.0415;Nl.chr01.0427;Nl.chr01.0442;Nl.chr01.0499;Nl.chr01.0531;Nl.chr01.0542;Nl.chr01.0594;Nl.chr01.0701;Nl.chr01.0754;Nl.chr01.0822;Nl.chr01.0836;Nl.chr0…
GO:0044424	intracellular part	CC	487	4989	1	1	Nl.chr01.0019;Nl.chr01.0026;Nl.chr01.0028;Nl.chr01.0128;Nl.chr01.0132;Nl.chr01.0162;Nl.chr01.0167;Nl.chr01.0234;Nl.chr01.0339;Nl.chr01.0380;Nl.chr01.0391;Nl.chr01.0406;Nl.chr01.0415;Nl.chr01.0427;Nl.chr01.0499;Nl.chr01.0542;Nl.chr01.0594;Nl.chr01.0701;Nl.chr01.0822;Nl.chr01.0836;Nl.chr01.0917;Nl.chr01.0984;Nl.chr01.1002;Nl.chr01.1016;Nl.chr01.1025;Nl.chr01.1087;Nl.chr01.1116;Nl.chr01.1158;Nl.chr0…
GO:0005622	intracellular	CC	491	5021	1	1	Nl.chr01.0019;Nl.chr01.0026;Nl.chr01.0028;Nl.chr01.0128;Nl.chr01.0132;Nl.chr01.0162;Nl.chr01.0167;Nl.chr01.0234;Nl.chr01.0339;Nl.chr01.0380;Nl.chr01.0391;Nl.chr01.0406;Nl.chr01.0415;Nl.chr01.0427;Nl.chr01.0499;Nl.chr01.0542;Nl.chr01.0594;Nl.chr01.0701;Nl.chr01.0822;Nl.chr01.0836;Nl.chr01.0917;Nl.chr01.0984;Nl.chr01.1002;Nl.chr01.1016;Nl.chr01.1025;Nl.chr01.1087;Nl.chr01.1116;Nl.chr01.1158;Nl.chr0…
GO:0010467	gene expression	BP	184	2026	1	1	Nl.chr01.0026;Nl.chr01.0060;Nl.chr01.0234;Nl.chr01.0303;Nl.chr01.0339;Nl.chr01.0380;Nl.chr01.0406;Nl.chr01.0696;Nl.chr01.0836;Nl.chr01.0984;Nl.chr01.1016;Nl.chr01.1087;Nl.chr01.1116;Nl.chr01.1576;Nl.chr02.0317;Nl.chr02.0355;Nl.chr02.0397;Nl.chr02.0564;Nl.chr02.0652;Nl.chr02.0687;Nl.chr02.0702;Nl.chr02.0798;Nl.chr02.0816;Nl.chr02.0877;Nl.chr02.1080;Nl.chr02.1227;Nl.chr02.1233;Nl.chr02.1444;Nl.chr0…
GO:0044429	mitochondrial part	CC	17	397	1	1	Nl.chr02.0003;Nl.chr03.0569;Nl.chr03.1050;Nl.chr04.0461;Nl.chr05.0677;Nl.chr05.0911;Nl.chr05.1045;Nl.chr06.0488;Nl.chr07.0747;Nl.chr09.084;Nl.chr09.236;Nl.chr09.257;Nl.chr11.043;Nl.chrX.1240;Nl.scaffold.0016;Nl.scaffold.0360;Nl.scaffold.0689
GO:0044446	intracellular organelle part	CC	201	2366	1	1	Nl.chr01.0026;Nl.chr01.0028;Nl.chr01.0132;Nl.chr01.0162;Nl.chr01.0380;Nl.chr01.0391;Nl.chr01.0594;Nl.chr01.0701;Nl.chr01.0917;Nl.chr01.0984;Nl.chr01.1116;Nl.chr01.1158;Nl.chr01.1269;Nl.chr01.1374;Nl.chr01.1434;Nl.chr01.1547;Nl.chr02.0003;Nl.chr02.0030;Nl.chr02.0298;Nl.chr02.0549;Nl.chr02.0563;Nl.chr02.0595;Nl.chr02.0615;Nl.chr02.0616;Nl.chr02.0713;Nl.chr02.0811;Nl.chr02.0877;Nl.chr02.1080;Nl.chr0…
GO:0032991	macromolecular complex	CC	204	2389	1	1	Nl.chr01.0019;Nl.chr01.0026;Nl.chr01.0060;Nl.chr01.0162;Nl.chr01.0165;Nl.chr01.0232;Nl.chr01.0380;Nl.chr01.0406;Nl.chr01.0542;Nl.chr01.0701;Nl.chr01.0984;Nl.chr01.1016;Nl.chr01.1116;Nl.chr01.1158;Nl.chr01.1277;Nl.chr01.1350;Nl.chr01.1651;Nl.chr02.0003;Nl.chr02.0093;Nl.chr02.0297;Nl.chr02.0298;Nl.chr02.0397;Nl.chr02.0422;Nl.chr02.0549;Nl.chr02.0595;Nl.chr02.0713;Nl.chr02.0811;Nl.chr02.0876;Nl.chr0…
GO:0043227	membrane-bounded organelle	CC	328	3531	0.999999	1	Nl.chr01.0026;Nl.chr01.0028;Nl.chr01.0132;Nl.chr01.0234;Nl.chr01.0339;Nl.chr01.0380;Nl.chr01.0391;Nl.chr01.0406;Nl.chr01.0415;Nl.chr01.0427;Nl.chr01.0499;Nl.chr01.0594;Nl.chr01.0701;Nl.chr01.0836;Nl.chr01.0917;Nl.chr01.0984;Nl.chr01.1002;Nl.chr01.1025;Nl.chr01.1087;Nl.chr01.1116;Nl.chr01.1158;Nl.chr01.1269;Nl.chr01.1434;Nl.chr01.1576;Nl.chr02.0003;Nl.chr02.0030;Nl.chr02.0317;Nl.chr02.0397;Nl.chr0…
GO:0043231	intracellular membrane-bounded organelle	CC	327	3521	0.999999	1	Nl.chr01.0026;Nl.chr01.0028;Nl.chr01.0132;Nl.chr01.0234;Nl.chr01.0339;Nl.chr01.0380;Nl.chr01.0391;Nl.chr01.0406;Nl.chr01.0415;Nl.chr01.0427;Nl.chr01.0499;Nl.chr01.0594;Nl.chr01.0701;Nl.chr01.0836;Nl.chr01.0917;Nl.chr01.0984;Nl.chr01.1002;Nl.chr01.1025;Nl.chr01.1087;Nl.chr01.1116;Nl.chr01.1158;Nl.chr01.1269;Nl.chr01.1434;Nl.chr01.1576;Nl.chr02.0003;Nl.chr02.0030;Nl.chr02.0317;Nl.chr02.0397;Nl.chr0…
GO:0007005	mitochondrion organization	BP	11	267	0.999999	1	Nl.chr02.0632;Nl.chr02.0687;Nl.chr02.1752;Nl.chr03.0128;Nl.chr06.0949;Nl.chr09.257;Nl.chr12.277;Nl.chr12.397;Nl.chr14.284;Nl.scaffold.0360;Nl.scaffold.0934
GO:0006396	RNA processing	BP	35	550	0.999999	1	Nl.chr01.0060;Nl.chr01.0406;Nl.chr01.0696;Nl.chr01.1016;Nl.chr02.1469;Nl.chr02.1515;Nl.chr03.0155;Nl.chr03.0363;Nl.chr03.0647;Nl.chr03.1496;Nl.chr04.0125;Nl.chr04.1062;Nl.chr05.0331;Nl.chr05.0815;Nl.chr05.0968;Nl.chr06.0440;Nl.chr07.0481;Nl.chr07.0482;Nl.chr07.0954;Nl.chr07.1032;Nl.chr09.118;Nl.chr09.467;Nl.chr09.856;Nl.chr09.903;Nl.chr10.080;Nl.chr10.102;Nl.chr10.393;Nl.chr10.777;Nl.chr10.853;Nl…
GO:0003723	RNA binding	MF	40	572	0.999999	1	Nl.chr01.0406;Nl.chr01.1016;Nl.chr02.0687;Nl.chr02.0876;Nl.chr02.1227;Nl.chr02.1469;Nl.chr02.1515;Nl.chr02.1709;Nl.chr02.1777;Nl.chr03.0155;Nl.chr04.0125;Nl.chr04.0462;Nl.chr05.0003;Nl.chr05.0474;Nl.chr05.0556;Nl.chr05.0801;Nl.chr06.0595;Nl.chr06.0787;Nl.chr07.0492;Nl.chr07.0650;Nl.chr07.1070;Nl.chr08.025;Nl.chr09.118;Nl.chr09.540;Nl.chr09.577;Nl.chr09.903;Nl.chr10.080;Nl.chr10.102;Nl.chr10.853;N…
GO:0005623	cell	CC	585	5712	0.999999	1	Nl.chr01.0019;Nl.chr01.0026;Nl.chr01.0028;Nl.chr01.0128;Nl.chr01.0132;Nl.chr01.0162;Nl.chr01.0165;Nl.chr01.0167;Nl.chr01.0232;Nl.chr01.0234;Nl.chr01.0339;Nl.chr01.0380;Nl.chr01.0391;Nl.chr01.0406;Nl.chr01.0415;Nl.chr01.0427;Nl.chr01.0442;Nl.chr01.0499;Nl.chr01.0542;Nl.chr01.0594;Nl.chr01.0701;Nl.chr01.0822;Nl.chr01.0836;Nl.chr01.0917;Nl.chr01.0984;Nl.chr01.1002;Nl.chr01.1016;Nl.chr01.1025;Nl.chr0…
GO:0044464	cell part	CC	585	5708	0.999999	1	Nl.chr01.0019;Nl.chr01.0026;Nl.chr01.0028;Nl.chr01.0128;Nl.chr01.0132;Nl.chr01.0162;Nl.chr01.0165;Nl.chr01.0167;Nl.chr01.0232;Nl.chr01.0234;Nl.chr01.0339;Nl.chr01.0380;Nl.chr01.0391;Nl.chr01.0406;Nl.chr01.0415;Nl.chr01.0427;Nl.chr01.0442;Nl.chr01.0499;Nl.chr01.0542;Nl.chr01.0594;Nl.chr01.0701;Nl.chr01.0822;Nl.chr01.0836;Nl.chr01.0917;Nl.chr01.0984;Nl.chr01.1002;Nl.chr01.1016;Nl.chr01.1025;Nl.chr0…
GO:0003735	structural constituent of ribosome	MF	4	152	0.999999	1	Nl.chr05.1200;Nl.chr09.577;Nl.chr09.640;Nl.chr10.777
GO:0051641	cellular localization	BP	88	1080	0.999998	1	Nl.chr01.0019;Nl.chr01.0028;Nl.chr01.0132;Nl.chr01.0917;Nl.chr01.1116;Nl.chr01.1269;Nl.chr02.0355;Nl.chr02.0397;Nl.chr02.0549;Nl.chr02.0595;Nl.chr02.0652;Nl.chr02.0713;Nl.chr02.1018;Nl.chr02.1221;Nl.chr02.1343;Nl.chr02.1457;Nl.chr02.1487;Nl.chr02.1532;Nl.chr03.0060;Nl.chr03.0099;Nl.chr03.0155;Nl.chr03.0622;Nl.chr03.0637;Nl.chr03.0892;Nl.chr04.0074;Nl.chr04.0153;Nl.chr04.0612;Nl.chr04.0998;Nl.chr0…
GO:0031974	membrane-enclosed lumen	CC	69	976	0.999997	1	Nl.chr01.0026;Nl.chr01.0132;Nl.chr01.0380;Nl.chr01.0701;Nl.chr01.0984;Nl.chr01.1158;Nl.chr01.1269;Nl.chr02.0563;Nl.chr02.0811;Nl.chr02.1080;Nl.chr02.1282;Nl.chr02.1469;Nl.chr02.1515;Nl.chr02.1690;Nl.chr02.1777;Nl.chr03.0455;Nl.chr03.0557;Nl.chr03.0569;Nl.chr03.0622;Nl.chr03.1949;Nl.chr04.0125;Nl.chr04.0461;Nl.chr04.1062;Nl.chr04.1183;Nl.chr05.0054;Nl.chr05.0141;Nl.chr05.0677;Nl.chr06.0358;Nl.chr0…
GO:0006412	translation	BP	22	389	0.999997	1	Nl.chr01.0380;Nl.chr01.1016;Nl.chr02.0687;Nl.chr02.1227;Nl.chr02.1552;Nl.chr03.0508;Nl.chr04.0125;Nl.chr05.0801;Nl.chr05.1200;Nl.chr06.0595;Nl.chr09.118;Nl.chr09.540;Nl.chr09.577;Nl.chr09.640;Nl.chr10.026;Nl.chr10.777;Nl.chr11.284;Nl.chr11.685;Nl.chr12.331;Nl.chr14.101;Nl.chr14.339;Nl.chrX.0250
GO:0005737	cytoplasm	CC	311	3340	0.999997	1	Nl.chr01.0019;Nl.chr01.0028;Nl.chr01.0128;Nl.chr01.0132;Nl.chr01.0167;Nl.chr01.0234;Nl.chr01.0391;Nl.chr01.0415;Nl.chr01.0427;Nl.chr01.0499;Nl.chr01.0542;Nl.chr01.0594;Nl.chr01.0822;Nl.chr01.0836;Nl.chr01.0917;Nl.chr01.1002;Nl.chr01.1016;Nl.chr01.1025;Nl.chr01.1269;Nl.chr01.1277;Nl.chr01.1350;Nl.chr01.1434;Nl.chr01.1612;Nl.chr02.0003;Nl.chr02.0030;Nl.chr02.0093;Nl.chr02.0397;Nl.chr02.0549;Nl.chr0…
GO:0043233	organelle lumen	CC	67	951	0.999997	1	Nl.chr01.0026;Nl.chr01.0132;Nl.chr01.0380;Nl.chr01.0701;Nl.chr01.0984;Nl.chr01.1158;Nl.chr01.1269;Nl.chr02.0563;Nl.chr02.0811;Nl.chr02.1080;Nl.chr02.1282;Nl.chr02.1469;Nl.chr02.1515;Nl.chr02.1690;Nl.chr02.1777;Nl.chr03.0455;Nl.chr03.0557;Nl.chr03.0569;Nl.chr03.0622;Nl.chr03.1949;Nl.chr04.0125;Nl.chr04.1062;Nl.chr04.1183;Nl.chr05.0054;Nl.chr05.0141;Nl.chr05.0677;Nl.chr06.0358;Nl.chr06.0359;Nl.chr0…
GO:0044422	organelle part	CC	216	2451	0.999997	1	Nl.chr01.0026;Nl.chr01.0028;Nl.chr01.0132;Nl.chr01.0162;Nl.chr01.0380;Nl.chr01.0391;Nl.chr01.0594;Nl.chr01.0701;Nl.chr01.0917;Nl.chr01.0984;Nl.chr01.1116;Nl.chr01.1158;Nl.chr01.1269;Nl.chr01.1374;Nl.chr01.1434;Nl.chr01.1547;Nl.chr01.1612;Nl.chr02.0003;Nl.chr02.0030;Nl.chr02.0298;Nl.chr02.0549;Nl.chr02.0563;Nl.chr02.0595;Nl.chr02.0615;Nl.chr02.0616;Nl.chr02.0713;Nl.chr02.0811;Nl.chr02.0877;Nl.chr0…
GO:0034660	ncRNA metabolic process	BP	16	316	0.999997	1	Nl.chr01.1016;Nl.chr02.1777;Nl.chr03.0363;Nl.chr04.1062;Nl.chr05.0815;Nl.chr07.0481;Nl.chr07.0482;Nl.chr07.0954;Nl.chr07.1032;Nl.chr09.467;Nl.chr10.393;Nl.chr10.777;Nl.chrX.0250;Nl.chrX.1264;Nl.chrX.1294;Nl.chrY.157
GO:0030529	intracellular ribonucleoprotein complex	CC	25	466	0.999997	1	Nl.chr01.1016;Nl.chr02.0876;Nl.chr02.1709;Nl.chr03.0155;Nl.chr04.0125;Nl.chr04.0193;Nl.chr05.0801;Nl.chr05.1200;Nl.chr06.0787;Nl.chr07.0481;Nl.chr07.0482;Nl.chr07.1032;Nl.chr07.1070;Nl.chr09.118;Nl.chr09.571;Nl.chr09.577;Nl.chr09.640;Nl.chr10.777;Nl.chr10.853;Nl.chr11.124;Nl.chr11.685;Nl.chrX.0137;Nl.chrX.0787;Nl.chrX.1264;Nl.chrX.1294
GO:0070013	intracellular organelle lumen	CC	67	949	0.999997	1	Nl.chr01.0026;Nl.chr01.0132;Nl.chr01.0380;Nl.chr01.0701;Nl.chr01.0984;Nl.chr01.1158;Nl.chr01.1269;Nl.chr02.0563;Nl.chr02.0811;Nl.chr02.1080;Nl.chr02.1282;Nl.chr02.1469;Nl.chr02.1515;Nl.chr02.1690;Nl.chr02.1777;Nl.chr03.0455;Nl.chr03.0557;Nl.chr03.0569;Nl.chr03.0622;Nl.chr03.1949;Nl.chr04.0125;Nl.chr04.1062;Nl.chr04.1183;Nl.chr05.0054;Nl.chr05.0141;Nl.chr05.0677;Nl.chr06.0358;Nl.chr06.0359;Nl.chr0…
GO:0070727	cellular macromolecule localization	BP	37	552	0.999996	1	Nl.chr01.0019;Nl.chr01.0028;Nl.chr01.1116;Nl.chr02.0397;Nl.chr02.0549;Nl.chr02.0595;Nl.chr02.0713;Nl.chr02.1457;Nl.chr03.0155;Nl.chr03.0622;Nl.chr03.0637;Nl.chr03.0892;Nl.chr05.0114;Nl.chr05.0141;Nl.chr05.1214;Nl.chr06.0819;Nl.chr07.1071;Nl.chr07.1110;Nl.chr08.291;Nl.chr09.118;Nl.chr09.257;Nl.chr09.763;Nl.chr10.478;Nl.chr10.853;Nl.chr11.280;Nl.chr11.474;Nl.chr11.604;Nl.chr12.354;Nl.chr13.044;Nl.c…
GO:0071840	cellular component organization or biogenesis	BP	286	2844	0.999996	1	Nl.chr01.0019;Nl.chr01.0026;Nl.chr01.0303;Nl.chr01.0339;Nl.chr01.0380;Nl.chr01.0415;Nl.chr01.0442;Nl.chr01.0594;Nl.chr01.0701;Nl.chr01.0754;Nl.chr01.0822;Nl.chr01.0836;Nl.chr01.0994;Nl.chr01.1116;Nl.chr01.1269;Nl.chr01.1277;Nl.chr01.1374;Nl.chr01.1434;Nl.chr01.1547;Nl.chr01.1576;Nl.chr01.1612;Nl.chr01.1665;Nl.chr02.0225;Nl.chr02.0397;Nl.chr02.0549;Nl.chr02.0560;Nl.chr02.0563;Nl.chr02.0571;Nl.chr0…
GO:0006996	organelle organization	BP	162	1753	0.999996	1	Nl.chr01.0019;Nl.chr01.0026;Nl.chr01.0339;Nl.chr01.0380;Nl.chr01.0442;Nl.chr01.0594;Nl.chr01.0701;Nl.chr01.0754;Nl.chr01.0822;Nl.chr01.1116;Nl.chr01.1269;Nl.chr01.1277;Nl.chr01.1374;Nl.chr01.1434;Nl.chr01.1547;Nl.chr01.1612;Nl.chr02.0225;Nl.chr02.0549;Nl.chr02.0560;Nl.chr02.0563;Nl.chr02.0571;Nl.chr02.0595;Nl.chr02.0632;Nl.chr02.0652;Nl.chr02.0687;Nl.chr02.0713;Nl.chr02.0877;Nl.chr02.1018;Nl.chr0…
GO:0043229	intracellular organelle	CC	392	4052	0.999994	1	Nl.chr01.0026;Nl.chr01.0028;Nl.chr01.0132;Nl.chr01.0162;Nl.chr01.0167;Nl.chr01.0234;Nl.chr01.0339;Nl.chr01.0380;Nl.chr01.0391;Nl.chr01.0406;Nl.chr01.0415;Nl.chr01.0427;Nl.chr01.0499;Nl.chr01.0594;Nl.chr01.0701;Nl.chr01.0836;Nl.chr01.0917;Nl.chr01.0984;Nl.chr01.1002;Nl.chr01.1016;Nl.chr01.1025;Nl.chr01.1087;Nl.chr01.1116;Nl.chr01.1158;Nl.chr01.1269;Nl.chr01.1374;Nl.chr01.1434;Nl.chr01.1547;Nl.chr0…
GO:1990904	ribonucleoprotein complex	CC	27	483	0.999994	1	Nl.chr01.0406;Nl.chr01.1016;Nl.chr02.0876;Nl.chr02.1709;Nl.chr03.0155;Nl.chr04.0125;Nl.chr04.0193;Nl.chr05.0801;Nl.chr05.1200;Nl.chr06.0787;Nl.chr07.0481;Nl.chr07.0482;Nl.chr07.1032;Nl.chr07.1070;Nl.chr09.118;Nl.chr09.571;Nl.chr09.577;Nl.chr09.640;Nl.chr10.777;Nl.chr10.853;Nl.chr11.124;Nl.chr11.685;Nl.chr14.339;Nl.chrX.0137;Nl.chrX.0787;Nl.chrX.1264;Nl.chrX.1294
GO:0032543	mitochondrial translation	BP	1	90	0.999993	1	Nl.chr02.0687
GO:0022613	ribonucleoprotein complex biogenesis	BP	14	280	0.999991	1	Nl.chr02.1777;Nl.chr03.0363;Nl.chr04.1062;Nl.chr05.0331;Nl.chr05.0815;Nl.chr05.1200;Nl.chr07.0481;Nl.chr07.0482;Nl.chr07.1070;Nl.chr09.577;Nl.chr10.777;Nl.chrX.1294;Nl.chrY.157;Nl.scaffold.0568
GO:0044267	cellular protein metabolic process	BP	181	1898	0.999988	1	Nl.chr01.0019;Nl.chr01.0026;Nl.chr01.0132;Nl.chr01.0380;Nl.chr01.0427;Nl.chr01.0442;Nl.chr01.0542;Nl.chr01.0594;Nl.chr01.0696;Nl.chr01.0701;Nl.chr01.0913;Nl.chr01.1002;Nl.chr01.1016;Nl.chr01.1025;Nl.chr01.1269;Nl.chr01.1471;Nl.chr01.1651;Nl.chr02.0093;Nl.chr02.0124;Nl.chr02.0356;Nl.chr02.0591;Nl.chr02.0658;Nl.chr02.0669;Nl.chr02.0687;Nl.chr02.0877;Nl.chr02.1018;Nl.chr02.1080;Nl.chr02.1173;Nl.chr0…
GO:0006399	tRNA metabolic process	BP	3	125	0.999987	1	Nl.chr09.467;Nl.chr10.393;Nl.chrX.0250
GO:0043226	organelle	CC	399	4094	0.999987	1	Nl.chr01.0026;Nl.chr01.0028;Nl.chr01.0132;Nl.chr01.0162;Nl.chr01.0167;Nl.chr01.0234;Nl.chr01.0339;Nl.chr01.0380;Nl.chr01.0391;Nl.chr01.0406;Nl.chr01.0415;Nl.chr01.0427;Nl.chr01.0499;Nl.chr01.0594;Nl.chr01.0701;Nl.chr01.0836;Nl.chr01.0917;Nl.chr01.0984;Nl.chr01.1002;Nl.chr01.1016;Nl.chr01.1025;Nl.chr01.1087;Nl.chr01.1116;Nl.chr01.1158;Nl.chr01.1269;Nl.chr01.1374;Nl.chr01.1434;Nl.chr01.1547;Nl.chr0…
GO:0005739	mitochondrion	CC	41	634	0.999985	1	Nl.chr01.0132;Nl.chr01.0836;Nl.chr01.1269;Nl.chr02.0003;Nl.chr02.0632;Nl.chr02.0687;Nl.chr02.1493;Nl.chr02.1690;Nl.chr03.0128;Nl.chr03.0569;Nl.chr03.1050;Nl.chr04.0461;Nl.chr05.0677;Nl.chr05.0911;Nl.chr05.1045;Nl.chr06.0125;Nl.chr06.0488;Nl.chr06.0882;Nl.chr07.0127;Nl.chr07.0747;Nl.chr09.084;Nl.chr09.236;Nl.chr09.257;Nl.chr10.031;Nl.chr11.043;Nl.chr11.102;Nl.chr11.755;Nl.chr11.767;Nl.chr11.768;Nl…
GO:0005840	ribosome	CC	5	172	0.999984	1	Nl.chr05.1200;Nl.chr07.1070;Nl.chr09.577;Nl.chr09.640;Nl.chr10.777
GO:0005740	mitochondrial envelope	CC	10	246	0.999981	1	Nl.chr02.0003;Nl.chr03.1050;Nl.chr04.0461;Nl.chr05.0911;Nl.chr05.1045;Nl.chr09.084;Nl.chr09.236;Nl.chr09.257;Nl.chr11.043;Nl.scaffold.0360
GO:0008104	protein localization	BP	49	648	0.999976	1	Nl.chr01.0019;Nl.chr01.0028;Nl.chr01.0165;Nl.chr01.0822;Nl.chr01.1116;Nl.chr01.1617;Nl.chr02.0397;Nl.chr02.0549;Nl.chr02.0595;Nl.chr02.0652;Nl.chr02.0713;Nl.chr02.1018;Nl.chr02.1457;Nl.chr02.1487;Nl.chr03.0155;Nl.chr03.0622;Nl.chr03.0637;Nl.chr03.0892;Nl.chr03.1649;Nl.chr05.0114;Nl.chr05.1214;Nl.chr06.0783;Nl.chr06.0819;Nl.chr07.0826;Nl.chr07.1071;Nl.chr07.1110;Nl.chr08.291;Nl.chr09.257;Nl.chr09.…
GO:0022618	ribonucleoprotein complex assembly	BP	3	119	0.999975	1	Nl.chr05.0331;Nl.chr05.1200;Nl.chr09.577
GO:0044428	nuclear part	CC	80	1048	0.999973	1	Nl.chr01.0026;Nl.chr01.0028;Nl.chr01.0132;Nl.chr01.0380;Nl.chr01.0594;Nl.chr01.0701;Nl.chr01.0984;Nl.chr01.1158;Nl.chr01.1269;Nl.chr02.0563;Nl.chr02.0811;Nl.chr02.1080;Nl.chr02.1282;Nl.chr02.1469;Nl.chr02.1515;Nl.chr02.1690;Nl.chr02.1777;Nl.chr03.0133;Nl.chr03.0155;Nl.chr03.0242;Nl.chr03.0455;Nl.chr03.0557;Nl.chr03.0622;Nl.chr03.1248;Nl.chr03.1949;Nl.chr04.0125;Nl.chr04.1062;Nl.chr04.1183;Nl.chr0…
GO:0034613	cellular protein localization	BP	34	491	0.999973	1	Nl.chr01.0019;Nl.chr01.0028;Nl.chr01.1116;Nl.chr02.0397;Nl.chr02.0549;Nl.chr02.0595;Nl.chr02.0713;Nl.chr02.1457;Nl.chr03.0155;Nl.chr03.0622;Nl.chr03.0637;Nl.chr03.0892;Nl.chr05.0114;Nl.chr05.1214;Nl.chr06.0819;Nl.chr07.1071;Nl.chr07.1110;Nl.chr08.291;Nl.chr09.257;Nl.chr09.763;Nl.chr10.478;Nl.chr10.853;Nl.chr11.280;Nl.chr11.474;Nl.chr11.604;Nl.chr12.354;Nl.chr13.044;Nl.chr13.185;Nl.chrX.0469;Nl.ch…
GO:0031966	mitochondrial membrane	CC	9	226	0.999969	1	Nl.chr02.0003;Nl.chr03.1050;Nl.chr05.0911;Nl.chr05.1045;Nl.chr09.084;Nl.chr09.236;Nl.chr09.257;Nl.chr11.043;Nl.scaffold.0360
GO:0031967	organelle envelope	CC	18	347	0.999969	1	Nl.chr01.0028;Nl.chr01.0594;Nl.chr02.0003;Nl.chr03.0242;Nl.chr03.1050;Nl.chr04.0125;Nl.chr04.0461;Nl.chr05.0911;Nl.chr05.1045;Nl.chr07.1144;Nl.chr09.084;Nl.chr09.236;Nl.chr09.257;Nl.chr09.763;Nl.chr11.043;Nl.chr11.090;Nl.chr13.044;Nl.scaffold.0360
GO:0031975	envelope	CC	18	347	0.999969	1	Nl.chr01.0028;Nl.chr01.0594;Nl.chr02.0003;Nl.chr03.0242;Nl.chr03.1050;Nl.chr04.0125;Nl.chr04.0461;Nl.chr05.0911;Nl.chr05.1045;Nl.chr07.1144;Nl.chr09.084;Nl.chr09.236;Nl.chr09.257;Nl.chr09.763;Nl.chr11.043;Nl.chr11.090;Nl.chr13.044;Nl.scaffold.0360
GO:0034470	ncRNA processing	BP	12	238	0.999958	1	Nl.chr03.0363;Nl.chr04.1062;Nl.chr05.0815;Nl.chr07.0481;Nl.chr07.0482;Nl.chr07.0954;Nl.chr07.1032;Nl.chr09.467;Nl.chr10.393;Nl.chr10.777;Nl.chrX.1294;Nl.chrY.157
GO:0044444	cytoplasmic part	CC	227	2489	0.999957	1	Nl.chr01.0019;Nl.chr01.0128;Nl.chr01.0132;Nl.chr01.0167;Nl.chr01.0234;Nl.chr01.0391;Nl.chr01.0415;Nl.chr01.0427;Nl.chr01.0499;Nl.chr01.0542;Nl.chr01.0836;Nl.chr01.0917;Nl.chr01.1016;Nl.chr01.1025;Nl.chr01.1269;Nl.chr01.1350;Nl.chr01.1434;Nl.chr01.1612;Nl.chr02.0003;Nl.chr02.0030;Nl.chr02.0093;Nl.chr02.0549;Nl.chr02.0595;Nl.chr02.0615;Nl.chr02.0616;Nl.chr02.0632;Nl.chr02.0687;Nl.chr02.0713;Nl.chr0…
GO:0046907	intracellular transport	BP	60	747	0.999956	1	Nl.chr01.0019;Nl.chr01.0028;Nl.chr01.1116;Nl.chr01.1269;Nl.chr02.0355;Nl.chr02.0397;Nl.chr02.0549;Nl.chr02.0595;Nl.chr02.0713;Nl.chr02.1018;Nl.chr02.1221;Nl.chr02.1343;Nl.chr02.1457;Nl.chr03.0060;Nl.chr03.0155;Nl.chr03.0622;Nl.chr03.0637;Nl.chr03.0892;Nl.chr04.0074;Nl.chr04.0153;Nl.chr04.0612;Nl.chr05.0114;Nl.chr05.0911;Nl.chr05.1009;Nl.chr05.1214;Nl.chr06.0819;Nl.chr07.0145;Nl.chr07.0826;Nl.chr0…
GO:0016070	RNA metabolic process	BP	161	1687	0.999956	1	Nl.chr01.0060;Nl.chr01.0303;Nl.chr01.0339;Nl.chr01.0380;Nl.chr01.0406;Nl.chr01.0696;Nl.chr01.0984;Nl.chr01.1016;Nl.chr01.1087;Nl.chr01.1116;Nl.chr01.1576;Nl.chr02.0317;Nl.chr02.0355;Nl.chr02.0397;Nl.chr02.0652;Nl.chr02.0702;Nl.chr02.0798;Nl.chr02.0816;Nl.chr02.0876;Nl.chr02.0877;Nl.chr02.1080;Nl.chr02.1233;Nl.chr02.1444;Nl.chr02.1467;Nl.chr02.1469;Nl.chr02.1515;Nl.chr02.1690;Nl.chr02.1709;Nl.chr0…
GO:0043043	peptide biosynthetic process	BP	28	419	0.999954	1	Nl.chr01.0380;Nl.chr01.1016;Nl.chr02.0571;Nl.chr02.0687;Nl.chr02.1227;Nl.chr02.1552;Nl.chr03.0508;Nl.chr03.1747;Nl.chr04.0125;Nl.chr04.1061;Nl.chr04.1318;Nl.chr05.0801;Nl.chr05.1200;Nl.chr06.0595;Nl.chr07.0251;Nl.chr07.1110;Nl.chr09.118;Nl.chr09.540;Nl.chr09.577;Nl.chr09.640;Nl.chr10.026;Nl.chr10.777;Nl.chr11.284;Nl.chr11.685;Nl.chr12.331;Nl.chr14.101;Nl.chr14.339;Nl.chrX.0250
GO:0016043	cellular component organization	BP	277	2700	0.999953	1	Nl.chr01.0019;Nl.chr01.0026;Nl.chr01.0303;Nl.chr01.0339;Nl.chr01.0380;Nl.chr01.0415;Nl.chr01.0442;Nl.chr01.0594;Nl.chr01.0701;Nl.chr01.0754;Nl.chr01.0822;Nl.chr01.0836;Nl.chr01.0994;Nl.chr01.1116;Nl.chr01.1269;Nl.chr01.1277;Nl.chr01.1374;Nl.chr01.1434;Nl.chr01.1547;Nl.chr01.1576;Nl.chr01.1612;Nl.chr01.1665;Nl.chr02.0225;Nl.chr02.0397;Nl.chr02.0549;Nl.chr02.0560;Nl.chr02.0563;Nl.chr02.0571;Nl.chr0…
GO:0044455	mitochondrial membrane part	CC	3	124	0.999939	1	Nl.chr02.0003;Nl.chr09.257;Nl.scaffold.0360
GO:1902582	single-organism intracellular transport	BP	53	670	0.999932	1	Nl.chr01.0019;Nl.chr01.0028;Nl.chr01.1116;Nl.chr01.1269;Nl.chr02.0355;Nl.chr02.0397;Nl.chr02.0549;Nl.chr02.0595;Nl.chr02.0713;Nl.chr02.1018;Nl.chr02.1221;Nl.chr02.1343;Nl.chr02.1457;Nl.chr03.0060;Nl.chr03.0155;Nl.chr03.0622;Nl.chr03.0637;Nl.chr03.0892;Nl.chr04.0074;Nl.chr04.0153;Nl.chr04.0612;Nl.chr05.0114;Nl.chr05.0911;Nl.chr05.1009;Nl.chr06.0819;Nl.chr07.0145;Nl.chr07.0826;Nl.chr07.0969;Nl.chr0…
GO:0051649	establishment of localization in cell	BP	77	903	0.999931	1	Nl.chr01.0019;Nl.chr01.0028;Nl.chr01.0132;Nl.chr01.0917;Nl.chr01.1116;Nl.chr01.1269;Nl.chr02.0355;Nl.chr02.0397;Nl.chr02.0549;Nl.chr02.0595;Nl.chr02.0713;Nl.chr02.1018;Nl.chr02.1221;Nl.chr02.1343;Nl.chr02.1457;Nl.chr02.1487;Nl.chr03.0060;Nl.chr03.0099;Nl.chr03.0155;Nl.chr03.0622;Nl.chr03.0637;Nl.chr03.0892;Nl.chr04.0074;Nl.chr04.0153;Nl.chr04.0612;Nl.chr04.0998;Nl.chr05.0114;Nl.chr05.0393;Nl.chr0…
GO:0043234	protein complex	CC	165	1880	0.999928	1	Nl.chr01.0019;Nl.chr01.0162;Nl.chr01.0165;Nl.chr01.0232;Nl.chr01.0380;Nl.chr01.0542;Nl.chr01.0701;Nl.chr01.0984;Nl.chr01.1116;Nl.chr01.1350;Nl.chr01.1651;Nl.chr02.0003;Nl.chr02.0093;Nl.chr02.0297;Nl.chr02.0298;Nl.chr02.0422;Nl.chr02.0595;Nl.chr02.0713;Nl.chr02.0811;Nl.chr02.1016;Nl.chr02.1080;Nl.chr02.1469;Nl.chr02.1499;Nl.chr03.0014;Nl.chr03.0060;Nl.chr03.0099;Nl.chr03.0133;Nl.chr03.0155;Nl.chr0…
GO:0009141	nucleoside triphosphate metabolic process	BP	5	140	0.999924	1	Nl.chr02.0003;Nl.chr04.0060;Nl.chr04.0199;Nl.chr09.442;Nl.chr09.571
GO:0006518	peptide metabolic process	BP	34	474	0.999918	1	Nl.chr01.0380;Nl.chr01.1016;Nl.chr02.0571;Nl.chr02.0687;Nl.chr02.1227;Nl.chr02.1552;Nl.chr03.0508;Nl.chr03.0596;Nl.chr03.1747;Nl.chr04.0125;Nl.chr04.0461;Nl.chr04.1061;Nl.chr04.1318;Nl.chr05.0801;Nl.chr05.1054;Nl.chr05.1200;Nl.chr06.0595;Nl.chr07.0251;Nl.chr07.0356;Nl.chr07.1110;Nl.chr09.118;Nl.chr09.207;Nl.chr09.540;Nl.chr09.577;Nl.chr09.640;Nl.chr10.026;Nl.chr10.105;Nl.chr10.777;Nl.chr11.284;Nl…
GO:0006119	oxidative phosphorylation	BP	1	71	0.999909	1	Nl.chr02.0003
GO:1902589	single-organism organelle organization	BP	117	1269	0.999901	1	Nl.chr01.0019;Nl.chr01.0026;Nl.chr01.0380;Nl.chr01.0594;Nl.chr01.0701;Nl.chr01.0754;Nl.chr01.0822;Nl.chr01.1116;Nl.chr01.1269;Nl.chr01.1277;Nl.chr01.1612;Nl.chr02.0225;Nl.chr02.0571;Nl.chr02.0595;Nl.chr02.0687;Nl.chr02.0713;Nl.chr02.1018;Nl.chr02.1069;Nl.chr02.1080;Nl.chr02.1221;Nl.chr02.1351;Nl.chr02.1552;Nl.chr02.1601;Nl.chr02.1709;Nl.chr03.0060;Nl.chr03.0099;Nl.chr03.0128;Nl.chr03.0455;Nl.chr0…
GO:0004386	helicase activity	MF	3	101	0.999895	1	Nl.chr01.1547;Nl.chr02.1515;Nl.chr03.0855
GO:0044391	ribosomal subunit	CC	5	152	0.999894	1	Nl.chr05.1200;Nl.chr07.1070;Nl.chr09.577;Nl.chr09.640;Nl.chr10.777
GO:0019693	ribose phosphate metabolic process	BP	11	215	0.999891	1	Nl.chr01.0391;Nl.chr02.0003;Nl.chr04.0060;Nl.chr04.0199;Nl.chr05.1047;Nl.chr05.1236;Nl.chr07.0231;Nl.chr09.442;Nl.chr09.571;Nl.chr10.816;Nl.chr14.044
GO:0009144	purine nucleoside triphosphate metabolic process	BP	5	135	0.999872	1	Nl.chr02.0003;Nl.chr04.0060;Nl.chr04.0199;Nl.chr09.442;Nl.chr09.571
GO:0009199	ribonucleoside triphosphate metabolic process	BP	5	135	0.999872	1	Nl.chr02.0003;Nl.chr04.0060;Nl.chr04.0199;Nl.chr09.442;Nl.chr09.571
GO:0009150	purine ribonucleotide metabolic process	BP	10	200	0.999862	1	Nl.chr01.0391;Nl.chr02.0003;Nl.chr04.0060;Nl.chr04.0199;Nl.chr05.1047;Nl.chr05.1236;Nl.chr09.442;Nl.chr09.571;Nl.chr10.816;Nl.chr14.044
GO:0009205	purine ribonucleoside triphosphate metabolic process	BP	5	134	0.999858	1	Nl.chr02.0003;Nl.chr04.0060;Nl.chr04.0199;Nl.chr09.442;Nl.chr09.571
GO:0009059	macromolecule biosynthetic process	BP	169	1726	0.999842	1	Nl.chr01.0303;Nl.chr01.0339;Nl.chr01.0380;Nl.chr01.0701;Nl.chr01.0913;Nl.chr01.0984;Nl.chr01.1016;Nl.chr01.1025;Nl.chr01.1087;Nl.chr01.1116;Nl.chr01.1576;Nl.chr02.0317;Nl.chr02.0355;Nl.chr02.0397;Nl.chr02.0652;Nl.chr02.0687;Nl.chr02.0702;Nl.chr02.0798;Nl.chr02.0811;Nl.chr02.0816;Nl.chr02.0877;Nl.chr02.1080;Nl.chr02.1227;Nl.chr02.1233;Nl.chr02.1444;Nl.chr02.1467;Nl.chr02.1552;Nl.chr02.1690;Nl.chr0…
GO:0044260	cellular macromolecule metabolic process	BP	380	3531	0.999833	1	Nl.chr01.0019;Nl.chr01.0026;Nl.chr01.0060;Nl.chr01.0132;Nl.chr01.0173;Nl.chr01.0222;Nl.chr01.0303;Nl.chr01.0339;Nl.chr01.0380;Nl.chr01.0406;Nl.chr01.0427;Nl.chr01.0442;Nl.chr01.0542;Nl.chr01.0594;Nl.chr01.0696;Nl.chr01.0701;Nl.chr01.0845;Nl.chr01.0913;Nl.chr01.0984;Nl.chr01.1002;Nl.chr01.1016;Nl.chr01.1025;Nl.chr01.1087;Nl.chr01.1116;Nl.chr01.1269;Nl.chr01.1471;Nl.chr01.1488;Nl.chr01.1576;Nl.chr0…
GO:1902580	single-organism cellular localization	BP	33	452	0.999828	1	Nl.chr01.1269;Nl.chr02.0355;Nl.chr02.0397;Nl.chr02.0549;Nl.chr02.0713;Nl.chr02.1221;Nl.chr02.1457;Nl.chr03.0099;Nl.chr03.0637;Nl.chr03.0892;Nl.chr04.0074;Nl.chr04.0153;Nl.chr04.0998;Nl.chr05.0114;Nl.chr06.0679;Nl.chr06.0819;Nl.chr07.0826;Nl.chr07.1110;Nl.chr08.291;Nl.chr09.118;Nl.chr09.257;Nl.chr09.601;Nl.chr09.763;Nl.chr11.530;Nl.chr12.354;Nl.chr13.044;Nl.chr14.284;Nl.chrX.0478;Nl.chrX.0991;Nl.c…
GO:0071826	ribonucleoprotein complex subunit organization	BP	5	132	0.999825	1	Nl.chr02.0687;Nl.chr05.0331;Nl.chr05.1200;Nl.chr09.577;Nl.chr14.284
GO:0009259	ribonucleotide metabolic process	BP	11	209	0.999817	1	Nl.chr01.0391;Nl.chr02.0003;Nl.chr04.0060;Nl.chr04.0199;Nl.chr05.1047;Nl.chr05.1236;Nl.chr07.0231;Nl.chr09.442;Nl.chr09.571;Nl.chr10.816;Nl.chr14.044
GO:0016071	mRNA metabolic process	BP	23	344	0.9998	1	Nl.chr01.0060;Nl.chr01.0696;Nl.chr01.1016;Nl.chr02.0876;Nl.chr02.1469;Nl.chr03.0155;Nl.chr03.0647;Nl.chr03.1295;Nl.chr04.0125;Nl.chr04.0153;Nl.chr05.0331;Nl.chr05.0968;Nl.chr06.0440;Nl.chr07.1032;Nl.chr09.118;Nl.chr09.856;Nl.chr09.903;Nl.chr10.102;Nl.chr10.853;Nl.chr11.124;Nl.chr11.685;Nl.chrX.0137;Nl.chrX.1264
GO:0034645	cellular macromolecule biosynthetic process	BP	168	1710	0.999794	1	Nl.chr01.0303;Nl.chr01.0339;Nl.chr01.0380;Nl.chr01.0701;Nl.chr01.0913;Nl.chr01.0984;Nl.chr01.1016;Nl.chr01.1025;Nl.chr01.1087;Nl.chr01.1116;Nl.chr01.1576;Nl.chr02.0317;Nl.chr02.0355;Nl.chr02.0397;Nl.chr02.0652;Nl.chr02.0687;Nl.chr02.0702;Nl.chr02.0798;Nl.chr02.0811;Nl.chr02.0816;Nl.chr02.0877;Nl.chr02.1080;Nl.chr02.1227;Nl.chr02.1233;Nl.chr02.1444;Nl.chr02.1467;Nl.chr02.1552;Nl.chr02.1690;Nl.chr0…
GO:0034622	cellular macromolecular complex assembly	BP	31	428	0.999789	1	Nl.chr01.0701;Nl.chr02.0877;Nl.chr03.0099;Nl.chr03.0455;Nl.chr03.0681;Nl.chr03.1972;Nl.chr03.1974;Nl.chr04.0074;Nl.chr05.0141;Nl.chr05.0331;Nl.chr05.1200;Nl.chr06.0290;Nl.chr06.0595;Nl.chr06.0643;Nl.chr06.0679;Nl.chr07.0004;Nl.chr07.0579;Nl.chr07.0611;Nl.chr07.0826;Nl.chr07.0997;Nl.chr08.306;Nl.chr09.442;Nl.chr09.577;Nl.chr09.799;Nl.chr10.782;Nl.chr12.397;Nl.chr14.284;Nl.chrX.0091;Nl.chrX.0190;Nl…
GO:0043604	amide biosynthetic process	BP	32	438	0.999784	1	Nl.chr01.0380;Nl.chr01.1016;Nl.chr02.0571;Nl.chr02.0687;Nl.chr02.1227;Nl.chr02.1552;Nl.chr02.1606;Nl.chr03.0508;Nl.chr03.1747;Nl.chr04.0125;Nl.chr04.1061;Nl.chr04.1318;Nl.chr05.0801;Nl.chr05.0817;Nl.chr05.1200;Nl.chr06.0595;Nl.chr07.0251;Nl.chr07.1110;Nl.chr09.118;Nl.chr09.540;Nl.chr09.577;Nl.chr09.640;Nl.chr10.026;Nl.chr10.777;Nl.chr11.284;Nl.chr11.685;Nl.chr12.331;Nl.chr13.450;Nl.chr14.101;Nl.c…
GO:0015934	large ribosomal subunit	CC	2	93	0.999778	1	Nl.chr07.1070;Nl.chr09.577
GO:0000790	nuclear chromatin	CC	3	111	0.999769	1	Nl.chr11.044;Nl.chrX.0438;Nl.chrX.1355
GO:0031981	nuclear lumen	CC	59	780	0.999768	1	Nl.chr01.0026;Nl.chr01.0132;Nl.chr01.0380;Nl.chr01.0701;Nl.chr01.0984;Nl.chr01.1158;Nl.chr01.1269;Nl.chr02.0563;Nl.chr02.0811;Nl.chr02.1080;Nl.chr02.1282;Nl.chr02.1469;Nl.chr02.1515;Nl.chr02.1690;Nl.chr02.1777;Nl.chr03.0455;Nl.chr03.0557;Nl.chr03.0622;Nl.chr03.1949;Nl.chr04.0125;Nl.chr04.1062;Nl.chr04.1183;Nl.chr05.0141;Nl.chr06.0358;Nl.chr06.0359;Nl.chr06.0646;Nl.chr06.0740;Nl.chr06.0861;Nl.chr0…
GO:0098796	membrane protein complex	CC	26	414	0.999766	1	Nl.chr01.0165;Nl.chr01.0232;Nl.chr02.0003;Nl.chr02.0713;Nl.chr03.0892;Nl.chr03.1891;Nl.chr04.0612;Nl.chr05.0822;Nl.chr05.1022;Nl.chr07.0686;Nl.chr08.287;Nl.chr09.257;Nl.chr09.441;Nl.chr09.442;Nl.chr09.666;Nl.chr10.634;Nl.chr11.573;Nl.chr12.595;Nl.chr14.101;Nl.chr14.107;Nl.chr14.223;Nl.chrX.0613;Nl.chrX.0619;Nl.scaffold.0360;Nl.scaffold.0716;Nl.scaffold.0907
GO:0033036	macromolecule localization	BP	75	857	0.999742	1	Nl.chr01.0019;Nl.chr01.0028;Nl.chr01.0165;Nl.chr01.0822;Nl.chr01.1116;Nl.chr01.1617;Nl.chr02.0397;Nl.chr02.0549;Nl.chr02.0595;Nl.chr02.0652;Nl.chr02.0713;Nl.chr02.1018;Nl.chr02.1457;Nl.chr02.1487;Nl.chr02.1690;Nl.chr03.0155;Nl.chr03.0622;Nl.chr03.0637;Nl.chr03.0892;Nl.chr03.1403;Nl.chr03.1467;Nl.chr03.1531;Nl.chr03.1649;Nl.chr04.0958;Nl.chr04.1226;Nl.chr04.1227;Nl.chr04.1337;Nl.chr05.0114;Nl.chr0…
GO:0006163	purine nucleotide metabolic process	BP	11	205	0.999742	1	Nl.chr01.0391;Nl.chr02.0003;Nl.chr04.0060;Nl.chr04.0199;Nl.chr05.1047;Nl.chr05.1236;Nl.chr09.442;Nl.chr09.571;Nl.chr10.816;Nl.chr14.044;Nl.chrX.0972
GO:0042773	ATP synthesis coupled electron transport	BP	1	62	0.999703	1	Nl.chr02.0003
GO:0006397	mRNA processing	BP	18	283	0.999685	1	Nl.chr01.0060;Nl.chr01.0696;Nl.chr02.1469;Nl.chr03.0155;Nl.chr03.0647;Nl.chr04.0125;Nl.chr05.0331;Nl.chr05.0968;Nl.chr06.0440;Nl.chr07.1032;Nl.chr09.118;Nl.chr09.856;Nl.chr09.903;Nl.chr10.102;Nl.chr10.853;Nl.chr11.124;Nl.chr11.685;Nl.chrX.1264
GO:0042775	mitochondrial ATP synthesis coupled electron transport	BP	1	61	0.999662	1	Nl.chr02.0003
GO:0009451	RNA modification	BP	3	96	0.999646	1	Nl.chr03.0363;Nl.chr05.0815;Nl.chr10.393
GO:0046034	ATP metabolic process	BP	5	125	0.999641	1	Nl.chr02.0003;Nl.chr04.0060;Nl.chr04.0199;Nl.chr09.442;Nl.chr09.571
GO:0044085	cellular component biogenesis	BP	124	1301	0.999633	1	Nl.chr01.0019;Nl.chr01.0701;Nl.chr01.0754;Nl.chr01.0836;Nl.chr01.1116;Nl.chr01.1434;Nl.chr01.1547;Nl.chr01.1612;Nl.chr01.1665;Nl.chr02.0595;Nl.chr02.0652;Nl.chr02.0713;Nl.chr02.0839;Nl.chr02.0877;Nl.chr02.0892;Nl.chr02.1018;Nl.chr02.1499;Nl.chr02.1552;Nl.chr02.1777;Nl.chr03.0099;Nl.chr03.0363;Nl.chr03.0455;Nl.chr03.0493;Nl.chr03.0508;Nl.chr03.0622;Nl.chr03.0681;Nl.chr03.1060;Nl.chr03.1306;Nl.chr0…
GO:0050794	regulation of cellular process	BP	348	3235	0.999592	1	Nl.chr01.0019;Nl.chr01.0060;Nl.chr01.0132;Nl.chr01.0165;Nl.chr01.0167;Nl.chr01.0232;Nl.chr01.0234;Nl.chr01.0303;Nl.chr01.0339;Nl.chr01.0380;Nl.chr01.0594;Nl.chr01.0701;Nl.chr01.0822;Nl.chr01.0917;Nl.chr01.0982;Nl.chr01.0984;Nl.chr01.1002;Nl.chr01.1016;Nl.chr01.1063;Nl.chr01.1087;Nl.chr01.1116;Nl.chr01.1234;Nl.chr01.1269;Nl.chr01.1350;Nl.chr01.1434;Nl.chr01.1576;Nl.chr01.1612;Nl.chr01.1617;Nl.chr0…
GO:0042278	purine nucleoside metabolic process	BP	8	163	0.999592	1	Nl.chr01.0391;Nl.chr02.0003;Nl.chr04.0060;Nl.chr04.0199;Nl.chr05.1236;Nl.chr07.0060;Nl.chr09.442;Nl.chr09.571
GO:0046128	purine ribonucleoside metabolic process	BP	8	163	0.999592	1	Nl.chr01.0391;Nl.chr02.0003;Nl.chr04.0060;Nl.chr04.0199;Nl.chr05.1236;Nl.chr07.0060;Nl.chr09.442;Nl.chr09.571
GO:0005746	mitochondrial respiratory chain	CC	1	66	0.999573	1	Nl.chr02.0003
GO:0070469	respiratory chain	CC	1	66	0.999573	1	Nl.chr02.0003
GO:0008033	tRNA processing	BP	2	78	0.999567	1	Nl.chr09.467;Nl.chr10.393
GO:0005743	mitochondrial inner membrane	CC	8	180	0.999557	1	Nl.chr02.0003;Nl.chr05.0911;Nl.chr05.1045;Nl.chr09.084;Nl.chr09.236;Nl.chr09.257;Nl.chr11.043;Nl.scaffold.0360
GO:0009119	ribonucleoside metabolic process	BP	9	174	0.999537	1	Nl.chr01.0391;Nl.chr02.0003;Nl.chr04.0060;Nl.chr04.0199;Nl.chr05.1236;Nl.chr07.0060;Nl.chr07.0231;Nl.chr09.442;Nl.chr09.571
GO:0098803	respiratory chain complex	CC	1	65	0.99952	1	Nl.chr02.0003
GO:0009896	positive regulation of catabolic process	BP	3	93	0.999505	1	Nl.chr05.0114;Nl.chr11.685;Nl.chrX.0478
GO:0061024	membrane organization	BP	21	308	0.999454	1	Nl.chr01.0339;Nl.chr01.1277;Nl.chr02.0549;Nl.chr02.1221;Nl.chr02.1690;Nl.chr03.0892;Nl.chr03.1531;Nl.chr04.0434;Nl.chr04.0435;Nl.chr05.0822;Nl.chr05.1236;Nl.chr06.0819;Nl.chr07.0145;Nl.chr07.1071;Nl.chr07.1144;Nl.chr09.442;Nl.chr13.185;Nl.chrX.1161;Nl.chrY.280;Nl.scaffold.0268;Nl.scaffold.0679
GO:0043412	macromolecule modification	BP	135	1389	0.99944	1	Nl.chr01.0019;Nl.chr01.0026;Nl.chr01.0380;Nl.chr01.0442;Nl.chr01.0594;Nl.chr01.0696;Nl.chr01.0701;Nl.chr01.0913;Nl.chr01.1002;Nl.chr01.1016;Nl.chr01.1025;Nl.chr01.1269;Nl.chr01.1471;Nl.chr02.0124;Nl.chr02.0356;Nl.chr02.0591;Nl.chr02.0658;Nl.chr02.0669;Nl.chr02.0877;Nl.chr02.1018;Nl.chr02.1080;Nl.chr02.1173;Nl.chr02.1417;Nl.chr02.1505;Nl.chr02.1507;Nl.chr02.1552;Nl.chr02.1662;Nl.chr02.1709;Nl.chr0…
GO:0017144	drug metabolic process	BP	1	57	0.999427	1	Nl.chr02.0003
GO:0009987	cellular process	BP	820	6985	0.999398	1	Nl.chr01.0019;Nl.chr01.0026;Nl.chr01.0060;Nl.chr01.0128;Nl.chr01.0132;Nl.chr01.0162;Nl.chr01.0165;Nl.chr01.0167;Nl.chr01.0173;Nl.chr01.0222;Nl.chr01.0232;Nl.chr01.0234;Nl.chr01.0303;Nl.chr01.0339;Nl.chr01.0380;Nl.chr01.0391;Nl.chr01.0406;Nl.chr01.0415;Nl.chr01.0427;Nl.chr01.0442;Nl.chr01.0497;Nl.chr01.0499;Nl.chr01.0500;Nl.chr01.0531;Nl.chr01.0542;Nl.chr01.0594;Nl.chr01.0696;Nl.chr01.0701;Nl.chr0…
GO:0022900	electron transport chain	BP	3	91	0.999381	1	Nl.chr02.0003;Nl.chr02.1493;Nl.chr11.102
GO:0000375	RNA splicing, via transesterification reactions	BP	13	216	0.999286	1	Nl.chr01.0060;Nl.chr01.0696;Nl.chr03.0155;Nl.chr03.0647;Nl.chr04.0125;Nl.chr05.0331;Nl.chr05.0968;Nl.chr06.0440;Nl.chr07.1032;Nl.chr09.903;Nl.chr10.102;Nl.chr10.853;Nl.chr11.124
GO:0000377	RNA splicing, via transesterification reactions with bulged adenosine as nucleophile	BP	13	216	0.999286	1	Nl.chr01.0060;Nl.chr01.0696;Nl.chr03.0155;Nl.chr03.0647;Nl.chr04.0125;Nl.chr05.0331;Nl.chr05.0968;Nl.chr06.0440;Nl.chr07.1032;Nl.chr09.903;Nl.chr10.102;Nl.chr10.853;Nl.chr11.124
GO:0000398	mRNA splicing, via spliceosome	BP	13	216	0.999286	1	Nl.chr01.0060;Nl.chr01.0696;Nl.chr03.0155;Nl.chr03.0647;Nl.chr04.0125;Nl.chr05.0331;Nl.chr05.0968;Nl.chr06.0440;Nl.chr07.1032;Nl.chr09.903;Nl.chr10.102;Nl.chr10.853;Nl.chr11.124
GO:0042157	lipoprotein metabolic process	BP	1	55	0.999255	1	Nl.chr10.227
GO:0003724	RNA helicase activity	MF	1	52	0.999254	1	Nl.chr02.1515
GO:0044802	single-organism membrane organization	BP	18	271	0.999249	1	Nl.chr01.0339;Nl.chr01.1277;Nl.chr02.0549;Nl.chr02.1221;Nl.chr02.1690;Nl.chr03.0892;Nl.chr03.1531;Nl.chr04.0434;Nl.chr04.0435;Nl.chr06.0819;Nl.chr07.0145;Nl.chr07.1071;Nl.chr07.1144;Nl.chr09.442;Nl.chr13.185;Nl.chrX.1161;Nl.chrY.280;Nl.scaffold.0268
GO:0006403	RNA localization	BP	11	192	0.999233	1	Nl.chr02.0713;Nl.chr03.0155;Nl.chr05.0141;Nl.chr09.118;Nl.chr10.853;Nl.chr11.111;Nl.chr11.685;Nl.chr14.284;Nl.chrX.1414;Nl.scaffold.0567;Nl.scaffold.0716
GO:0043254	regulation of protein complex assembly	BP	3	89	0.999227	1	Nl.chr06.0290;Nl.chr09.903;Nl.chrX.0091
GO:0009126	purine nucleoside monophosphate metabolic process	BP	7	143	0.999195	1	Nl.chr02.0003;Nl.chr04.0060;Nl.chr04.0199;Nl.chr09.442;Nl.chr09.571;Nl.chr13.285;Nl.chr14.044
GO:0009167	purine ribonucleoside monophosphate metabolic process	BP	7	143	0.999195	1	Nl.chr02.0003;Nl.chr04.0060;Nl.chr04.0199;Nl.chr09.442;Nl.chr09.571;Nl.chr13.285;Nl.chr14.044
GO:0070647	protein modification by small protein conjugation or removal	BP	23	323	0.999167	1	Nl.chr01.0019;Nl.chr01.0701;Nl.chr01.1016;Nl.chr01.1269;Nl.chr03.0014;Nl.chr03.1106;Nl.chr04.1062;Nl.chr06.0609;Nl.chr06.0740;Nl.chr07.0658;Nl.chr07.0919;Nl.chr07.1110;Nl.chr09.089;Nl.chr09.136;Nl.chr10.695;Nl.chr11.750;Nl.chr13.188;Nl.chrX.0260;Nl.chrX.1089;Nl.chrX.1090;Nl.chrX.1264;Nl.scaffold.0268;Nl.scaffold.0567
GO:0022904	respiratory electron transport chain	BP	2	72	0.999114	1	Nl.chr02.0003;Nl.chr02.1493
GO:0098800	inner mitochondrial membrane protein complex	CC	3	97	0.999055	1	Nl.chr02.0003;Nl.chr09.257;Nl.scaffold.0360
GO:0008186	RNA-dependent ATPase activity	MF	1	50	0.999016	1	Nl.chr02.1515
GO:0009161	ribonucleoside monophosphate metabolic process	BP	8	153	0.998998	1	Nl.chr02.0003;Nl.chr04.0060;Nl.chr04.0199;Nl.chr07.0231;Nl.chr09.442;Nl.chr09.571;Nl.chr13.285;Nl.chr14.044
GO:0005759	mitochondrial matrix	CC	7	156	0.998981	1	Nl.chr03.0569;Nl.chr05.0677;Nl.chr06.0488;Nl.chr07.0747;Nl.chrX.1240;Nl.scaffold.0016;Nl.scaffold.0689
GO:0042254	ribosome biogenesis	BP	12	200	0.998977	1	Nl.chr02.1777;Nl.chr03.0363;Nl.chr04.1062;Nl.chr05.0815;Nl.chr05.1200;Nl.chr07.0481;Nl.chr07.0482;Nl.chr07.1070;Nl.chr10.777;Nl.chrX.1294;Nl.chrY.157;Nl.scaffold.0568
GO:0044448	cell cortex part	CC	2	78	0.998885	1	Nl.chr07.0145;Nl.chr14.284
GO:0016192	vesicle-mediated transport	BP	41	500	0.998857	1	Nl.chr01.0132;Nl.chr01.0450;Nl.chr01.1434;Nl.chr02.0355;Nl.chr02.0397;Nl.chr02.0549;Nl.chr02.0713;Nl.chr02.1018;Nl.chr02.1221;Nl.chr02.1343;Nl.chr02.1457;Nl.chr03.0060;Nl.chr03.0892;Nl.chr04.0074;Nl.chr04.0153;Nl.chr05.1009;Nl.chr06.0819;Nl.chr07.0060;Nl.chr07.0145;Nl.chr07.0826;Nl.chr07.0969;Nl.chr07.1071;Nl.chr09.578;Nl.chr09.601;Nl.chr09.894;Nl.chr10.569;Nl.chr11.082;Nl.chr11.151;Nl.chr11.474;…
GO:0015031	protein transport	BP	30	390	0.99884	1	Nl.chr01.0019;Nl.chr01.0028;Nl.chr01.1116;Nl.chr02.0397;Nl.chr02.0595;Nl.chr02.0713;Nl.chr02.1018;Nl.chr02.1487;Nl.chr03.0622;Nl.chr03.0637;Nl.chr03.0892;Nl.chr05.0114;Nl.chr05.1214;Nl.chr06.0783;Nl.chr06.0819;Nl.chr07.0826;Nl.chr07.1071;Nl.chr07.1110;Nl.chr08.291;Nl.chr09.257;Nl.chr09.763;Nl.chr10.478;Nl.chr11.474;Nl.chr11.731;Nl.chr12.354;Nl.chr13.044;Nl.chr13.185;Nl.chrX.0469;Nl.chrX.1414;Nl.s…
GO:0006497	protein lipidation	BP	1	51	0.99874	1	Nl.chr10.227
GO:0042158	lipoprotein biosynthetic process	BP	1	51	0.99874	1	Nl.chr10.227
GO:0009123	nucleoside monophosphate metabolic process	BP	9	162	0.998693	1	Nl.chr02.0003;Nl.chr04.0060;Nl.chr04.0199;Nl.chr07.0231;Nl.chr09.442;Nl.chr09.571;Nl.chr12.481;Nl.chr13.285;Nl.chr14.044
GO:0043603	cellular amide metabolic process	BP	43	517	0.99869	1	Nl.chr01.0380;Nl.chr01.0499;Nl.chr01.1016;Nl.chr02.0571;Nl.chr02.0687;Nl.chr02.1227;Nl.chr02.1552;Nl.chr02.1606;Nl.chr03.0183;Nl.chr03.0508;Nl.chr03.0596;Nl.chr03.1747;Nl.chr04.0125;Nl.chr04.0461;Nl.chr04.1061;Nl.chr04.1318;Nl.chr05.0801;Nl.chr05.0817;Nl.chr05.1054;Nl.chr05.1200;Nl.chr06.0595;Nl.chr07.0251;Nl.chr07.0356;Nl.chr07.1110;Nl.chr09.118;Nl.chr09.207;Nl.chr09.540;Nl.chr09.577;Nl.chr09.64…
GO:0006400	tRNA modification	BP	1	50	0.998563	1	Nl.chr10.393
GO:0031331	positive regulation of cellular catabolic process	BP	3	83	0.998502	1	Nl.chr05.0114;Nl.chr11.685;Nl.chrX.0478
GO:0072583	clathrin-mediated endocytosis	BP	2	67	0.998398	1	Nl.chr11.530;Nl.chrX.0478
GO:0007218	neuropeptide signaling pathway	BP	1	49	0.998362	1	Nl.scaffold.0571
GO:0098798	mitochondrial protein complex	CC	6	136	0.998316	1	Nl.chr02.0003;Nl.chr06.0488;Nl.chr07.0747;Nl.chr09.257;Nl.scaffold.0360;Nl.scaffold.0689
GO:0043623	cellular protein complex assembly	BP	16	237	0.998207	1	Nl.chr01.0701;Nl.chr03.0099;Nl.chr03.0681;Nl.chr03.1974;Nl.chr04.0074;Nl.chr06.0290;Nl.chr06.0643;Nl.chr06.0679;Nl.chr07.0004;Nl.chr07.0611;Nl.chr07.0826;Nl.chr09.442;Nl.chr09.799;Nl.chr12.397;Nl.chr14.284;Nl.chrX.0091
GO:0009117	nucleotide metabolic process	BP	19	269	0.998187	1	Nl.chr01.0391;Nl.chr02.0003;Nl.chr03.0410;Nl.chr03.1050;Nl.chr04.0060;Nl.chr04.0199;Nl.chr04.1169;Nl.chr05.1047;Nl.chr05.1236;Nl.chr07.0060;Nl.chr07.0231;Nl.chr07.0806;Nl.chr09.442;Nl.chr09.571;Nl.chr10.816;Nl.chr12.481;Nl.chr14.044;Nl.chrX.0972;Nl.scaffold.0016
GO:0006898	receptor-mediated endocytosis	BP	3	81	0.998136	1	Nl.chr11.530;Nl.chrX.0478;Nl.scaffold.1021
GO:0031334	positive regulation of protein complex assembly	BP	1	48	0.998132	1	Nl.chrX.0091
GO:0023057	negative regulation of signaling	BP	26	341	0.998099	1	Nl.chr01.0822;Nl.chr01.1576;Nl.chr01.1617;Nl.chr02.0355;Nl.chr02.1233;Nl.chr03.0128;Nl.chr03.0622;Nl.chr03.1958;Nl.chr04.0234;Nl.chr05.0350;Nl.chr08.291;Nl.chr09.089;Nl.chr10.076;Nl.chr11.081;Nl.chr13.040;Nl.chr13.041;Nl.chr13.188;Nl.chr14.057;Nl.chr14.101;Nl.chrX.0487;Nl.chrX.0594;Nl.chrX.1144;Nl.chrX.1161;Nl.scaffold.0268;Nl.scaffold.0366;Nl.scaffold.0679
GO:1901657	glycosyl compound metabolic process	BP	12	192	0.998092	1	Nl.chr01.0391;Nl.chr02.0003;Nl.chr04.0060;Nl.chr04.0199;Nl.chr04.0794;Nl.chr04.1169;Nl.chr05.1236;Nl.chr07.0060;Nl.chr07.0231;Nl.chr09.442;Nl.chr09.571;Nl.chr12.277
GO:0016050	vesicle organization	BP	5	108	0.99805	1	Nl.chr02.0713;Nl.chr02.1221;Nl.chr03.0892;Nl.chr07.1071;Nl.chr13.185
GO:0019866	organelle inner membrane	CC	10	187	0.997977	1	Nl.chr02.0003;Nl.chr03.0242;Nl.chr05.0911;Nl.chr05.1045;Nl.chr07.1144;Nl.chr09.084;Nl.chr09.236;Nl.chr09.257;Nl.chr11.043;Nl.scaffold.0360
GO:0051640	organelle localization	BP	19	266	0.997787	1	Nl.chr01.1269;Nl.chr02.0355;Nl.chr02.0549;Nl.chr02.0713;Nl.chr02.1221;Nl.chr02.1457;Nl.chr03.0099;Nl.chr04.0074;Nl.chr04.0153;Nl.chr04.0998;Nl.chr06.0679;Nl.chr07.0826;Nl.chr07.1144;Nl.chr09.601;Nl.chr11.530;Nl.chr14.284;Nl.chrX.0478;Nl.chrX.0991;Nl.chrX.1414
GO:0044271	cellular nitrogen compound biosynthetic process	BP	175	1701	0.997725	1	Nl.chr01.0303;Nl.chr01.0339;Nl.chr01.0380;Nl.chr01.0984;Nl.chr01.1016;Nl.chr01.1087;Nl.chr01.1116;Nl.chr01.1576;Nl.chr02.0317;Nl.chr02.0355;Nl.chr02.0397;Nl.chr02.0571;Nl.chr02.0652;Nl.chr02.0687;Nl.chr02.0702;Nl.chr02.0798;Nl.chr02.0811;Nl.chr02.0816;Nl.chr02.0877;Nl.chr02.1080;Nl.chr02.1227;Nl.chr02.1233;Nl.chr02.1444;Nl.chr02.1467;Nl.chr02.1552;Nl.chr02.1606;Nl.chr02.1690;Nl.chr02.1709;Nl.chr0…
GO:0072657	protein localization to membrane	BP	4	93	0.99769	1	Nl.chr02.0549;Nl.chr06.0819;Nl.chrX.1161;Nl.scaffold.0268
GO:0015276	ligand-gated ion channel activity	MF	4	88	0.997682	1	Nl.chr01.0232;Nl.chr05.1215;Nl.chr08.287;Nl.chr09.666
GO:0022834	ligand-gated channel activity	MF	4	88	0.997682	1	Nl.chr01.0232;Nl.chr05.1215;Nl.chr08.287;Nl.chr09.666
GO:0016482	cytoplasmic transport	BP	29	367	0.997543	1	Nl.chr01.0019;Nl.chr01.0028;Nl.chr02.0397;Nl.chr02.1018;Nl.chr02.1343;Nl.chr02.1457;Nl.chr03.0155;Nl.chr03.0622;Nl.chr03.0637;Nl.chr03.0892;Nl.chr05.0114;Nl.chr05.1009;Nl.chr06.0819;Nl.chr07.0826;Nl.chr07.0969;Nl.chr07.1110;Nl.chr08.291;Nl.chr09.236;Nl.chr09.257;Nl.chr09.763;Nl.chr09.894;Nl.chr10.853;Nl.chr12.354;Nl.chr13.044;Nl.chr14.284;Nl.chrX.0975;Nl.scaffold.0045;Nl.scaffold.0360;Nl.scaffold…
GO:0032446	protein modification by small protein conjugation	BP	17	243	0.997506	1	Nl.chr01.0019;Nl.chr01.0701;Nl.chr01.1016;Nl.chr01.1269;Nl.chr03.0014;Nl.chr03.1106;Nl.chr06.0740;Nl.chr07.0919;Nl.chr07.1110;Nl.chr09.089;Nl.chr09.136;Nl.chr10.695;Nl.chr11.750;Nl.chr13.188;Nl.chrX.1264;Nl.scaffold.0268;Nl.scaffold.0567
GO:0031090	organelle membrane	CC	51	642	0.997431	1	Nl.chr01.0391;Nl.chr01.0917;Nl.chr01.1434;Nl.chr02.0003;Nl.chr02.0030;Nl.chr02.0615;Nl.chr02.0616;Nl.chr02.0713;Nl.chr02.1343;Nl.chr02.1457;Nl.chr02.1461;Nl.chr03.0128;Nl.chr03.0242;Nl.chr03.0892;Nl.chr03.1050;Nl.chr03.1891;Nl.chr04.0125;Nl.chr04.0612;Nl.chr04.0917;Nl.chr04.0958;Nl.chr04.1226;Nl.chr04.1227;Nl.chr05.0911;Nl.chr05.1022;Nl.chr05.1045;Nl.chr05.1139;Nl.chr05.1140;Nl.chr05.1141;Nl.chr0…
GO:0006753	nucleoside phosphate metabolic process	BP	20	273	0.997221	1	Nl.chr01.0391;Nl.chr02.0003;Nl.chr03.0410;Nl.chr03.1050;Nl.chr04.0060;Nl.chr04.0199;Nl.chr04.1169;Nl.chr05.1047;Nl.chr05.1236;Nl.chr07.0060;Nl.chr07.0231;Nl.chr07.0806;Nl.chr09.442;Nl.chr09.571;Nl.chr10.816;Nl.chr12.481;Nl.chr13.285;Nl.chr14.044;Nl.chrX.0972;Nl.scaffold.0016
GO:0022607	cellular component assembly	BP	106	1084	0.997126	1	Nl.chr01.0019;Nl.chr01.0701;Nl.chr01.0754;Nl.chr01.0836;Nl.chr01.1434;Nl.chr01.1547;Nl.chr01.1612;Nl.chr01.1665;Nl.chr02.0652;Nl.chr02.0713;Nl.chr02.0839;Nl.chr02.0877;Nl.chr02.1018;Nl.chr02.1552;Nl.chr03.0099;Nl.chr03.0455;Nl.chr03.0493;Nl.chr03.0508;Nl.chr03.0622;Nl.chr03.0681;Nl.chr03.1060;Nl.chr03.1306;Nl.chr03.1813;Nl.chr03.1972;Nl.chr03.1974;Nl.chr04.0010;Nl.chr04.0074;Nl.chr04.0125;Nl.chr0…
GO:0050789	regulation of biological process	BP	390	3514	0.997099	1	Nl.chr01.0019;Nl.chr01.0026;Nl.chr01.0060;Nl.chr01.0132;Nl.chr01.0165;Nl.chr01.0167;Nl.chr01.0232;Nl.chr01.0234;Nl.chr01.0303;Nl.chr01.0339;Nl.chr01.0380;Nl.chr01.0427;Nl.chr01.0442;Nl.chr01.0542;Nl.chr01.0594;Nl.chr01.0701;Nl.chr01.0822;Nl.chr01.0917;Nl.chr01.0982;Nl.chr01.0984;Nl.chr01.1002;Nl.chr01.1016;Nl.chr01.1063;Nl.chr01.1087;Nl.chr01.1116;Nl.chr01.1234;Nl.chr01.1269;Nl.chr01.1350;Nl.chr0…
GO:0022836	gated channel activity	MF	9	144	0.996995	1	Nl.chr01.0232;Nl.chr01.1498;Nl.chr05.1215;Nl.chr08.287;Nl.chr09.283;Nl.chr09.666;Nl.chr12.595;Nl.chrX.0613;Nl.chrX.0619
GO:0009116	nucleoside metabolic process	BP	12	186	0.996989	1	Nl.chr01.0391;Nl.chr02.0003;Nl.chr04.0060;Nl.chr04.0199;Nl.chr04.0794;Nl.chr04.1169;Nl.chr05.1236;Nl.chr07.0060;Nl.chr07.0231;Nl.chr09.442;Nl.chr09.571;Nl.chr12.277
GO:0033365	protein localization to organelle	BP	13	197	0.996978	1	Nl.chr02.0397;Nl.chr02.0549;Nl.chr02.1457;Nl.chr03.0637;Nl.chr03.0892;Nl.chr05.0114;Nl.chr07.1110;Nl.chr08.291;Nl.chr09.257;Nl.chr09.763;Nl.chr12.354;Nl.chr13.044;Nl.scaffold.0360
GO:0043038	amino acid activation	BP	1	44	0.996842	1	Nl.chrX.0250
GO:0098562	cytoplasmic side of membrane	CC	1	49	0.996827	1	Nl.chrX.0827
GO:0008380	RNA splicing	BP	17	239	0.996732	1	Nl.chr01.0060;Nl.chr01.0696;Nl.chr03.0155;Nl.chr03.0647;Nl.chr04.0125;Nl.chr05.0331;Nl.chr05.0968;Nl.chr06.0440;Nl.chr07.1032;Nl.chr09.467;Nl.chr09.856;Nl.chr09.903;Nl.chr10.080;Nl.chr10.102;Nl.chr10.853;Nl.chr11.124;Nl.chrX.0787
GO:0043170	macromolecule metabolic process	BP	446	3969	0.996558	1	Nl.chr01.0019;Nl.chr01.0026;Nl.chr01.0060;Nl.chr01.0132;Nl.chr01.0173;Nl.chr01.0222;Nl.chr01.0234;Nl.chr01.0303;Nl.chr01.0334;Nl.chr01.0339;Nl.chr01.0380;Nl.chr01.0406;Nl.chr01.0427;Nl.chr01.0442;Nl.chr01.0542;Nl.chr01.0594;Nl.chr01.0696;Nl.chr01.0701;Nl.chr01.0836;Nl.chr01.0845;Nl.chr01.0913;Nl.chr01.0984;Nl.chr01.1002;Nl.chr01.1016;Nl.chr01.1025;Nl.chr01.1087;Nl.chr01.1116;Nl.chr01.1269;Nl.chr0…
GO:0007283	spermatogenesis	BP	14	206	0.99653	1	Nl.chr01.0132;Nl.chr02.0713;Nl.chr02.1457;Nl.chr03.0060;Nl.chr04.0010;Nl.chr05.0801;Nl.chr05.1009;Nl.chr05.1214;Nl.chr05.1236;Nl.chr07.0871;Nl.chr13.188;Nl.chr13.303;Nl.chrX.0469;Nl.chrX.1414
GO:0004984	olfactory receptor activity	MF	3	71	0.996444	1	Nl.chr01.0863;Nl.chr02.1315;Nl.chr09.595
GO:0045862	positive regulation of proteolysis	BP	3	75	0.996434	1	Nl.chr05.0114;Nl.chr09.783;Nl.chr14.287
GO:0043039	tRNA aminoacylation	BP	1	43	0.996399	1	Nl.chrX.0250
GO:0009968	negative regulation of signal transduction	BP	25	320	0.996379	1	Nl.chr01.0822;Nl.chr01.1576;Nl.chr01.1617;Nl.chr02.0355;Nl.chr02.1233;Nl.chr03.0128;Nl.chr03.0622;Nl.chr03.1958;Nl.chr04.0234;Nl.chr05.0350;Nl.chr08.291;Nl.chr09.089;Nl.chr10.076;Nl.chr11.081;Nl.chr13.040;Nl.chr13.041;Nl.chr13.188;Nl.chr14.057;Nl.chr14.101;Nl.chrX.0487;Nl.chrX.0594;Nl.chrX.1144;Nl.chrX.1161;Nl.scaffold.0268;Nl.scaffold.0366
GO:0036465	synaptic vesicle recycling	BP	2	60	0.996359	1	Nl.chr11.530;Nl.chrX.0478
GO:0005730	nucleolus	CC	13	215	0.996177	1	Nl.chr01.0132;Nl.chr02.0563;Nl.chr02.1515;Nl.chr02.1690;Nl.chr03.1949;Nl.chr04.1062;Nl.chr06.0861;Nl.chr07.0481;Nl.chr07.0482;Nl.chr07.1070;Nl.chr13.303;Nl.chrX.1294;Nl.chrY.280
GO:0010648	negative regulation of cell communication	BP	28	349	0.996137	1	Nl.chr01.0822;Nl.chr01.1576;Nl.chr01.1617;Nl.chr02.0355;Nl.chr02.1233;Nl.chr03.0128;Nl.chr03.0622;Nl.chr03.1958;Nl.chr04.0234;Nl.chr04.1062;Nl.chr05.0350;Nl.chr08.291;Nl.chr09.089;Nl.chr10.076;Nl.chr11.081;Nl.chr13.040;Nl.chr13.041;Nl.chr13.188;Nl.chr14.057;Nl.chr14.101;Nl.chrX.0487;Nl.chrX.0594;Nl.chrX.1144;Nl.chrX.1161;Nl.scaffold.0268;Nl.scaffold.0366;Nl.scaffold.0568;Nl.scaffold.0679
GO:0003678	DNA helicase activity	MF	1	40	0.996056	1	Nl.chr03.0855
GO:0051536	iron-sulfur cluster binding	MF	1	40	0.996056	1	Nl.chr03.1145
GO:0051540	metal cluster binding	MF	1	40	0.996056	1	Nl.chr03.1145
GO:0006418	tRNA aminoacylation for protein translation	BP	1	42	0.995894	1	Nl.chrX.0250
GO:0007266	Rho protein signal transduction	BP	1	42	0.995894	1	Nl.chr06.0429
GO:0019538	protein metabolic process	BP	242	2257	0.99583	1	Nl.chr01.0019;Nl.chr01.0026;Nl.chr01.0132;Nl.chr01.0303;Nl.chr01.0334;Nl.chr01.0380;Nl.chr01.0427;Nl.chr01.0442;Nl.chr01.0542;Nl.chr01.0594;Nl.chr01.0696;Nl.chr01.0701;Nl.chr01.0836;Nl.chr01.0913;Nl.chr01.1002;Nl.chr01.1016;Nl.chr01.1025;Nl.chr01.1269;Nl.chr01.1357;Nl.chr01.1384;Nl.chr01.1471;Nl.chr01.1651;Nl.chr01.1710;Nl.chr02.0093;Nl.chr02.0124;Nl.chr02.0356;Nl.chr02.0591;Nl.chr02.0632;Nl.chr0…
GO:0008358	maternal determination of anterior/posterior axis, embryo	BP	4	87	0.99577	1	Nl.chr02.0713;Nl.chr09.118;Nl.chr14.284;Nl.chrX.1414
GO:0044454	nuclear chromosome part	CC	9	164	0.99574	1	Nl.chr01.1158;Nl.chr02.0811;Nl.chr03.0455;Nl.chr06.0740;Nl.chr07.0997;Nl.chr10.515;Nl.chr11.044;Nl.chrX.0438;Nl.chrX.1355
GO:0006364	rRNA processing	BP	8	136	0.995689	1	Nl.chr03.0363;Nl.chr04.1062;Nl.chr05.0815;Nl.chr07.0481;Nl.chr07.0482;Nl.chr10.777;Nl.chrX.1294;Nl.chrY.157
GO:0005795	Golgi stack	CC	2	65	0.995606	1	Nl.chr07.0060;Nl.chr07.0138
GO:0043933	macromolecular complex subunit organization	BP	99	1009	0.99558	1	Nl.chr01.0019;Nl.chr01.0026;Nl.chr01.0380;Nl.chr01.0701;Nl.chr01.0836;Nl.chr01.1547;Nl.chr02.0571;Nl.chr02.0652;Nl.chr02.0687;Nl.chr02.0877;Nl.chr02.1018;Nl.chr02.1080;Nl.chr02.1709;Nl.chr03.0060;Nl.chr03.0099;Nl.chr03.0455;Nl.chr03.0493;Nl.chr03.0557;Nl.chr03.0622;Nl.chr03.0681;Nl.chr03.0974;Nl.chr03.1512;Nl.chr03.1649;Nl.chr03.1838;Nl.chr03.1972;Nl.chr03.1974;Nl.chr04.0074;Nl.chr04.0932;Nl.chr0…
GO:0016072	rRNA metabolic process	BP	9	147	0.995493	1	Nl.chr02.1777;Nl.chr03.0363;Nl.chr04.1062;Nl.chr05.0815;Nl.chr07.0481;Nl.chr07.0482;Nl.chr10.777;Nl.chrX.1294;Nl.chrY.157
GO:0004812	aminoacyl-tRNA ligase activity	MF	1	39	0.995469	1	Nl.chrX.0250
GO:0005230	extracellular ligand-gated ion channel activity	MF	1	39	0.995469	1	Nl.chr05.1215
GO:0016875	ligase activity, forming carbon-oxygen bonds	MF	1	39	0.995469	1	Nl.chrX.0250
GO:0016876	ligase activity, forming aminoacyl-tRNA and related compounds	MF	1	39	0.995469	1	Nl.chrX.0250
GO:0045184	establishment of protein localization	BP	34	405	0.995415	1	Nl.chr01.0019;Nl.chr01.0028;Nl.chr01.0822;Nl.chr01.1116;Nl.chr01.1617;Nl.chr02.0397;Nl.chr02.0549;Nl.chr02.0595;Nl.chr02.0713;Nl.chr02.1018;Nl.chr02.1457;Nl.chr02.1487;Nl.chr03.0622;Nl.chr03.0637;Nl.chr03.0892;Nl.chr05.0114;Nl.chr05.1214;Nl.chr06.0783;Nl.chr06.0819;Nl.chr07.0826;Nl.chr07.1071;Nl.chr07.1110;Nl.chr08.291;Nl.chr09.257;Nl.chr09.763;Nl.chr10.478;Nl.chr11.474;Nl.chr11.731;Nl.chr12.354;…
GO:0044445	cytosolic part	CC	8	150	0.995341	1	Nl.chr03.1985;Nl.chr05.1200;Nl.chr07.1070;Nl.chr09.577;Nl.chr09.640;Nl.chr10.777;Nl.chr10.816;Nl.chr14.287
GO:0007314	oocyte anterior/posterior axis specification	BP	4	86	0.995326	1	Nl.chr02.0713;Nl.chr09.118;Nl.chr14.284;Nl.chrX.1414
GO:0009055	electron carrier activity	MF	2	54	0.99489	1	Nl.chr03.1145;Nl.chr11.102
GO:0042273	ribosomal large subunit biogenesis	BP	2	57	0.994842	1	Nl.chr02.1777;Nl.chr07.1070
GO:0048024	regulation of mRNA splicing, via spliceosome	BP	2	57	0.994842	1	Nl.chr04.0125;Nl.chr09.903
GO:0019787	ubiquitin-like protein transferase activity	MF	12	169	0.9947	1	Nl.chr01.1016;Nl.chr06.0442;Nl.chr07.0919;Nl.chr07.1110;Nl.chr08.455;Nl.chr09.089;Nl.chr11.750;Nl.chr13.188;Nl.chr14.256;Nl.scaffold.0268;Nl.scaffold.0567;Nl.scaffold.0989
GO:0072329	monocarboxylic acid catabolic process	BP	1	40	0.994662	1	Nl.chr06.0481
GO:0006464	cellular protein modification process	BP	132	1296	0.994524	1	Nl.chr01.0019;Nl.chr01.0026;Nl.chr01.0380;Nl.chr01.0442;Nl.chr01.0594;Nl.chr01.0696;Nl.chr01.0701;Nl.chr01.0913;Nl.chr01.1002;Nl.chr01.1016;Nl.chr01.1025;Nl.chr01.1269;Nl.chr01.1471;Nl.chr02.0124;Nl.chr02.0356;Nl.chr02.0591;Nl.chr02.0658;Nl.chr02.0669;Nl.chr02.0877;Nl.chr02.1018;Nl.chr02.1080;Nl.chr02.1173;Nl.chr02.1417;Nl.chr02.1505;Nl.chr02.1507;Nl.chr02.1552;Nl.chr02.1662;Nl.chr02.1709;Nl.chr0…
GO:0036211	protein modification process	BP	132	1296	0.994524	1	Nl.chr01.0019;Nl.chr01.0026;Nl.chr01.0380;Nl.chr01.0442;Nl.chr01.0594;Nl.chr01.0696;Nl.chr01.0701;Nl.chr01.0913;Nl.chr01.1002;Nl.chr01.1016;Nl.chr01.1025;Nl.chr01.1269;Nl.chr01.1471;Nl.chr02.0124;Nl.chr02.0356;Nl.chr02.0591;Nl.chr02.0658;Nl.chr02.0669;Nl.chr02.0877;Nl.chr02.1018;Nl.chr02.1080;Nl.chr02.1173;Nl.chr02.1417;Nl.chr02.1505;Nl.chr02.1507;Nl.chr02.1552;Nl.chr02.1662;Nl.chr02.1709;Nl.chr0…
GO:0048488	synaptic vesicle endocytosis	BP	2	56	0.994209	1	Nl.chr11.530;Nl.chrX.0478
GO:0016567	protein ubiquitination	BP	17	230	0.994093	1	Nl.chr01.0019;Nl.chr01.0701;Nl.chr01.1016;Nl.chr01.1269;Nl.chr03.0014;Nl.chr03.1106;Nl.chr06.0740;Nl.chr07.0919;Nl.chr07.1110;Nl.chr09.089;Nl.chr09.136;Nl.chr10.695;Nl.chr11.750;Nl.chr13.188;Nl.chrX.1264;Nl.scaffold.0268;Nl.scaffold.0567
GO:0044451	nucleoplasm part	CC	25	344	0.993725	1	Nl.chr01.0380;Nl.chr01.0701;Nl.chr01.0984;Nl.chr01.1158;Nl.chr02.1080;Nl.chr02.1282;Nl.chr02.1469;Nl.chr03.0455;Nl.chr04.0125;Nl.chr04.1062;Nl.chr04.1183;Nl.chr07.0954;Nl.chr07.0997;Nl.chr08.256;Nl.chr09.345;Nl.chr09.903;Nl.chr10.102;Nl.chr10.336;Nl.chr13.283;Nl.chrX.0583;Nl.chrX.0585;Nl.chrX.0586;Nl.chrX.1118;Nl.chrX.1264;Nl.chrX.1355
GO:0044087	regulation of cellular component biogenesis	BP	25	310	0.993572	1	Nl.chr01.1612;Nl.chr02.0652;Nl.chr04.0010;Nl.chr04.1041;Nl.chr04.1062;Nl.chr06.0290;Nl.chr06.0429;Nl.chr06.0928;Nl.chr06.0929;Nl.chr08.468;Nl.chr09.903;Nl.chr10.076;Nl.chr10.102;Nl.chr11.081;Nl.chr14.101;Nl.chr14.223;Nl.chr14.284;Nl.chrX.0091;Nl.chrX.0478;Nl.chrX.0487;Nl.chrX.1414;Nl.scaffold.0568;Nl.scaffold.0727;Nl.scaffold.0854;Nl.scaffold.0855
GO:0065003	macromolecular complex assembly	BP	50	550	0.99336	1	Nl.chr01.0019;Nl.chr01.0701;Nl.chr01.0836;Nl.chr02.0877;Nl.chr02.1018;Nl.chr03.0099;Nl.chr03.0455;Nl.chr03.0493;Nl.chr03.0622;Nl.chr03.0681;Nl.chr03.1972;Nl.chr03.1974;Nl.chr04.0074;Nl.chr05.0141;Nl.chr05.0331;Nl.chr05.1139;Nl.chr05.1140;Nl.chr05.1141;Nl.chr05.1142;Nl.chr05.1200;Nl.chr06.0290;Nl.chr06.0595;Nl.chr06.0643;Nl.chr06.0679;Nl.chr06.0819;Nl.chr06.0845;Nl.chr07.0004;Nl.chr07.0060;Nl.chr0…
GO:0009062	fatty acid catabolic process	BP	1	38	0.993061	1	Nl.chr06.0481
GO:1901135	carbohydrate derivative metabolic process	BP	47	519	0.992481	1	Nl.chr01.0391;Nl.chr01.0415;Nl.chr01.0499;Nl.chr01.0913;Nl.chr01.1025;Nl.chr01.1357;Nl.chr02.0003;Nl.chr02.1274;Nl.chr02.1690;Nl.chr03.0003;Nl.chr03.0142;Nl.chr03.0146;Nl.chr03.0242;Nl.chr03.0776;Nl.chr03.1170;Nl.chr04.0060;Nl.chr04.0199;Nl.chr04.0794;Nl.chr04.0917;Nl.chr04.1017;Nl.chr04.1169;Nl.chr05.0054;Nl.chr05.1022;Nl.chr05.1047;Nl.chr05.1234;Nl.chr05.1236;Nl.chr06.0073;Nl.chr07.0060;Nl.chr0…
GO:0099600	transmembrane receptor activity	MF	36	393	0.992404	1	Nl.chr01.0232;Nl.chr01.0863;Nl.chr02.0571;Nl.chr02.1315;Nl.chr02.1729;Nl.chr03.0323;Nl.chr03.0674;Nl.chr03.1974;Nl.chr04.0010;Nl.chr04.0899;Nl.chr04.1335;Nl.chr05.0981;Nl.chr05.1047;Nl.chr05.1090;Nl.chr05.1215;Nl.chr06.0697;Nl.chr06.0783;Nl.chr07.0564;Nl.chr07.0677;Nl.chr08.287;Nl.chr09.595;Nl.chr09.666;Nl.chr09.763;Nl.chr10.059;Nl.chr10.421;Nl.chr10.845;Nl.chr11.007;Nl.chr11.130;Nl.chr11.197;Nl.…
GO:0004842	ubiquitin-protein transferase activity	MF	12	164	0.992257	1	Nl.chr01.1016;Nl.chr06.0442;Nl.chr07.0919;Nl.chr07.1110;Nl.chr08.455;Nl.chr09.089;Nl.chr11.750;Nl.chr13.188;Nl.chr14.256;Nl.scaffold.0268;Nl.scaffold.0567;Nl.scaffold.0989
GO:0042255	ribosome assembly	BP	1	37	0.992089	1	Nl.chr05.1200
GO:0006897	endocytosis	BP	14	194	0.992037	1	Nl.chr01.0450;Nl.chr02.0397;Nl.chr02.0713;Nl.chr07.0145;Nl.chr09.578;Nl.chr10.569;Nl.chr11.082;Nl.chr11.151;Nl.chr11.530;Nl.chr13.449;Nl.chrX.0478;Nl.scaffold.0679;Nl.scaffold.0716;Nl.scaffold.1021
GO:0023051	regulation of signaling	BP	83	848	0.991946	1	Nl.chr01.0165;Nl.chr01.0303;Nl.chr01.0822;Nl.chr01.0917;Nl.chr01.1002;Nl.chr01.1234;Nl.chr01.1269;Nl.chr01.1576;Nl.chr01.1617;Nl.chr01.1710;Nl.chr02.0297;Nl.chr02.0355;Nl.chr02.0549;Nl.chr02.0669;Nl.chr02.0713;Nl.chr02.0877;Nl.chr02.1018;Nl.chr02.1080;Nl.chr02.1233;Nl.chr02.1690;Nl.chr03.0128;Nl.chr03.0622;Nl.chr03.1958;Nl.chr03.1972;Nl.chr03.1974;Nl.chr04.0173;Nl.chr04.0234;Nl.chr04.0917;Nl.chr0…
GO:0072521	purine-containing compound metabolic process	BP	17	225	0.991875	1	Nl.chr01.0128;Nl.chr01.0391;Nl.chr02.0003;Nl.chr02.1606;Nl.chr03.1145;Nl.chr04.0060;Nl.chr04.0199;Nl.chr05.0817;Nl.chr05.1047;Nl.chr05.1236;Nl.chr07.0060;Nl.chr07.0806;Nl.chr09.442;Nl.chr09.571;Nl.chr10.816;Nl.chr14.044;Nl.chrX.0972
GO:0009898	cytoplasmic side of plasma membrane	CC	1	41	0.991859	1	Nl.chrX.0827
[truncated: 5,806 more rows]

## Sheet: 5% RH VS. 65% RH
GO ID	GO Term	Ontology	GeneRatio	BgRatio	Pvalue	FDR	geneID
[truncated: 2,873 more rows]

## Sheet: 98% RH VS. 65% RH
GO ID	GO Term	Ontology	GeneRatio	BgRatio	Pvalue	FDR	geneID
[truncated: 6,233 more rows]
