# Supplementary material for: Cuticular Hydrocarbon Plasticity in Three Rice Planthopper Species
Source: Int J Mol Sci. 2021 Jul 20;22(14):7733. doi: 10.3390/ijms22147733 (PMC8304831; doi:10.3390/ijms22147733)
Supplement: Supplementary file 1 [file ijms-22-07733-s001.zip › File S3 GO annotations of SBPH.xlsx]

## Sheet: 5℃ VS. 27℃
GO ID	GO Term	Ontology	GeneRatio	BgRatio	Pvalue	FDR	geneID
GO:0008150	biological_process	BP	45	8470	1	1	Ls.chr01.0755;Ls.chr01.0756;Ls.chr01.0759;Ls.chr01.0915;Ls.chr01.0929;Ls.chr01.1074;Ls.chr01.1078;Ls.chr01.1800;Ls.chr01.1879;Ls.chr01.2026;Ls.chr01.2105;Ls.chr01.2107;Ls.chr02.0560;Ls.chr02.1707;Ls.chr02.1880;Ls.chr03.0275;Ls.chr03.0435;Ls.chr03.0904;Ls.chr03.0940;Ls.chr04.0671;Ls.chr06.0096;Ls.chr06.0434;Ls.chr06.0833;Ls.chr07.0273;Ls.chr07.0500;Ls.chr07.0522;Ls.chr07.0880;Ls.chr07.1076;Ls.chr0…
GO:0003674	molecular_function	MF	64	9174	1	1	Ls.chr01.0754;Ls.chr01.0755;Ls.chr01.0756;Ls.chr01.0759;Ls.chr01.0915;Ls.chr01.0929;Ls.chr01.1074;Ls.chr01.1078;Ls.chr01.1124;Ls.chr01.1800;Ls.chr01.1879;Ls.chr01.2026;Ls.chr01.2105;Ls.chr01.2107;Ls.chr02.0345;Ls.chr02.0347;Ls.chr02.0348;Ls.chr02.0560;Ls.chr02.0619;Ls.chr02.1351;Ls.chr02.1743;Ls.chr02.1880;Ls.chr03.0275;Ls.chr03.0940;Ls.chr03.0960;Ls.chr04.0671;Ls.chr05.0562;Ls.chr06.0096;Ls.chr0…
GO:0005575	cellular_component	CC	37	7110	1	1	Ls.chr01.0755;Ls.chr01.0756;Ls.chr01.0759;Ls.chr01.0915;Ls.chr01.1074;Ls.chr01.1078;Ls.chr01.1800;Ls.chr01.1879;Ls.chr01.2105;Ls.chr01.2107;Ls.chr02.0560;Ls.chr02.1880;Ls.chr03.0228;Ls.chr03.0904;Ls.chr03.0940;Ls.chr04.0671;Ls.chr06.0434;Ls.chr06.0833;Ls.chr07.0273;Ls.chr07.0500;Ls.chr07.0522;Ls.chr07.0880;Ls.chr08.371;Ls.chr09.526;Ls.chr10.147;Ls.chr10.606;Ls.chr13.320;Ls.chr13.335;Ls.chr13.339;…
GO:0005737	cytoplasm	CC	5	3487	0.999999	1	Ls.chr01.1074;Ls.chr01.1078;Ls.chr01.1800;Ls.chr02.0560;Ls.chr02.1880
GO:0005488	binding	MF	27	6331	0.999998	1	Ls.chr01.0929;Ls.chr01.1124;Ls.chr01.1800;Ls.chr01.1879;Ls.chr02.1743;Ls.chr02.1880;Ls.chr03.0275;Ls.chr03.0940;Ls.chr03.0960;Ls.chr05.0562;Ls.chr06.0096;Ls.chr07.0522;Ls.chr07.0880;Ls.chr08.823;Ls.chr09.341;Ls.chr09.526;Ls.chr13.320;Ls.chr13.335;Ls.chr13.339;Ls.chr13.348;Ls.chr13.366;Ls.chr13.380;Ls.chr13.391;Ls.chr13.395;Ls.chr14.244;Ls.chrX.0440;Ls.chrX.0686
GO:0044444	cytoplasmic part	CC	3	2601	0.999989	1	Ls.chr01.1078;Ls.chr02.0560;Ls.chr02.1880
GO:0051234	establishment of localization	BP	1	1873	0.999987	1	Ls.chr07.0522
GO:0006810	transport	BP	1	1804	0.99998	1	Ls.chr07.0522
GO:0005623	cell	CC	22	6012	0.999952	1	Ls.chr01.0915;Ls.chr01.1074;Ls.chr01.1078;Ls.chr01.1800;Ls.chr01.1879;Ls.chr02.0560;Ls.chr02.1880;Ls.chr03.0940;Ls.chr04.0671;Ls.chr06.0833;Ls.chr07.0522;Ls.chr07.0880;Ls.chr13.320;Ls.chr13.335;Ls.chr13.339;Ls.chr13.348;Ls.chr13.366;Ls.chr13.380;Ls.chr13.391;Ls.chr13.395;Ls.chrX.0440;Ls.chrX.0860
GO:0044464	cell part	CC	22	6007	0.999949	1	Ls.chr01.0915;Ls.chr01.1074;Ls.chr01.1078;Ls.chr01.1800;Ls.chr01.1879;Ls.chr02.0560;Ls.chr02.1880;Ls.chr03.0940;Ls.chr04.0671;Ls.chr06.0833;Ls.chr07.0522;Ls.chr07.0880;Ls.chr13.320;Ls.chr13.335;Ls.chr13.339;Ls.chr13.348;Ls.chr13.366;Ls.chr13.380;Ls.chr13.391;Ls.chr13.395;Ls.chrX.0440;Ls.chrX.0860
GO:0051179	localization	BP	3	2318	0.999913	1	Ls.chr06.0096;Ls.chr07.0522;Ls.chrX.0064
GO:0044267	cellular protein metabolic process	BP	2	1982	0.999912	1	Ls.chr02.1880;Ls.chr06.0833
GO:0043412	macromolecule modification	BP	1	1454	0.999796	1	Ls.chr06.0833
GO:0005515	protein binding	MF	11	3287	0.99971	1	Ls.chr02.1880;Ls.chr03.0275;Ls.chr03.0940;Ls.chr13.320;Ls.chr13.335;Ls.chr13.339;Ls.chr13.348;Ls.chr13.366;Ls.chr13.380;Ls.chr13.391;Ls.chr13.395
GO:0006464	cellular protein modification process	BP	1	1358	0.999624	1	Ls.chr06.0833
GO:0036211	protein modification process	BP	1	1358	0.999624	1	Ls.chr06.0833
GO:0065008	regulation of biological quality	BP	1	1270	0.999345	1	Ls.chr09.341
GO:0044763	single-organism cellular process	BP	19	5408	0.999067	1	Ls.chr01.0915;Ls.chr01.1074;Ls.chr01.1078;Ls.chr01.1800;Ls.chr01.1879;Ls.chr01.2026;Ls.chr02.0560;Ls.chr02.1707;Ls.chr03.0275;Ls.chr04.0671;Ls.chr06.0096;Ls.chr06.0833;Ls.chr07.0500;Ls.chr07.0522;Ls.chr07.0880;Ls.chr07.1076;Ls.chr09.341;Ls.chrX.0064;Ls.chrX.0860
GO:0023052	signaling	BP	3	1857	0.998693	1	Ls.chr01.0915;Ls.chr04.0671;Ls.chrX.0064
GO:0044700	single organism signaling	BP	3	1848	0.998626	1	Ls.chr01.0915;Ls.chr04.0671;Ls.chrX.0064
GO:0005622	intracellular	CC	20	5332	0.998441	1	Ls.chr01.1074;Ls.chr01.1078;Ls.chr01.1800;Ls.chr01.1879;Ls.chr02.0560;Ls.chr02.1880;Ls.chr03.0940;Ls.chr06.0833;Ls.chr07.0522;Ls.chr07.0880;Ls.chr13.320;Ls.chr13.335;Ls.chr13.339;Ls.chr13.348;Ls.chr13.366;Ls.chr13.380;Ls.chr13.391;Ls.chr13.395;Ls.chrX.0440;Ls.chrX.0860
GO:0051641	cellular localization	BP	1	1125	0.998389	1	Ls.chr07.0522
GO:0044428	nuclear part	CC	1	1125	0.998323	1	Ls.chr07.0880
GO:0065007	biological regulation	BP	12	3958	0.998255	1	Ls.chr01.0915;Ls.chr01.1879;Ls.chr04.0671;Ls.chr06.0096;Ls.chr06.0833;Ls.chr07.0880;Ls.chr08.062;Ls.chr09.341;Ls.chrX.0064;Ls.chrX.0440;Ls.chrX.0686;Ls.chrX.0860
GO:0036094	small molecule binding	MF	2	1152	0.998147	1	Ls.chr01.1124;Ls.chr08.823
GO:0019538	protein metabolic process	BP	5	2341	0.998077	1	Ls.chr02.1880;Ls.chr06.0434;Ls.chr06.0833;Ls.chr08.371;Ls.chr09.526
GO:0044424	intracellular part	CC	20	5298	0.998034	1	Ls.chr01.1074;Ls.chr01.1078;Ls.chr01.1800;Ls.chr01.1879;Ls.chr02.0560;Ls.chr02.1880;Ls.chr03.0940;Ls.chr06.0833;Ls.chr07.0522;Ls.chr07.0880;Ls.chr13.320;Ls.chr13.335;Ls.chr13.339;Ls.chr13.348;Ls.chr13.366;Ls.chr13.380;Ls.chr13.391;Ls.chr13.395;Ls.chrX.0440;Ls.chrX.0860
GO:0003824	catalytic activity	MF	16	3783	0.997857	1	Ls.chr01.0929;Ls.chr01.1074;Ls.chr01.1078;Ls.chr01.2026;Ls.chr02.0560;Ls.chr02.1351;Ls.chr03.0940;Ls.chr06.0096;Ls.chr06.0434;Ls.chr06.0833;Ls.chr07.0500;Ls.chr07.1076;Ls.chr08.371;Ls.chr09.341;Ls.chr09.526;Ls.chr11.058
GO:1901564	organonitrogen compound metabolic process	BP	1	1064	0.99766	1	Ls.chr06.0096
GO:0031974	membrane-enclosed lumen	CC	1	1048	0.997305	1	Ls.chr07.0880
GO:0000166	nucleotide binding	MF	2	1096	0.997247	1	Ls.chr01.1124;Ls.chr08.823
GO:1901265	nucleoside phosphate binding	MF	2	1096	0.997247	1	Ls.chr01.1124;Ls.chr08.823
GO:0050789	regulation of biological process	BP	11	3631	0.996892	1	Ls.chr01.0915;Ls.chr01.1879;Ls.chr04.0671;Ls.chr06.0096;Ls.chr06.0833;Ls.chr07.0880;Ls.chr08.062;Ls.chrX.0064;Ls.chrX.0440;Ls.chrX.0686;Ls.chrX.0860
GO:0043233	organelle lumen	CC	1	1022	0.996841	1	Ls.chr07.0880
GO:0070013	intracellular organelle lumen	CC	1	1021	0.996822	1	Ls.chr07.0880
GO:0097367	carbohydrate derivative binding	MF	2	1074	0.996789	1	Ls.chr01.1124;Ls.chr08.823
GO:0016020	membrane	CC	6	2482	0.996761	1	Ls.chr01.0915;Ls.chr02.0560;Ls.chr04.0671;Ls.chr06.0434;Ls.chr07.0500;Ls.chrX.0064
GO:1902589	single-organism organelle organization	BP	2	1348	0.996166	1	Ls.chr06.0833;Ls.chrX.0064
GO:0016740	transferase activity	MF	3	1280	0.995808	1	Ls.chr06.0833;Ls.chr07.0500;Ls.chr11.058
GO:0043168	anion binding	MF	3	1275	0.99567	1	Ls.chr01.1124;Ls.chr07.0522;Ls.chr08.823
GO:0009987	cellular process	BP	32	7206	0.995479	1	Ls.chr01.0915;Ls.chr01.0929;Ls.chr01.1074;Ls.chr01.1078;Ls.chr01.1800;Ls.chr01.1879;Ls.chr01.2026;Ls.chr02.0560;Ls.chr02.1707;Ls.chr02.1880;Ls.chr03.0275;Ls.chr03.0940;Ls.chr04.0671;Ls.chr06.0096;Ls.chr06.0833;Ls.chr07.0500;Ls.chr07.0522;Ls.chr07.0880;Ls.chr07.1076;Ls.chr08.062;Ls.chr09.341;Ls.chr13.320;Ls.chr13.335;Ls.chr13.339;Ls.chr13.348;Ls.chr13.366;Ls.chr13.380;Ls.chr13.395;Ls.chrX.0064;Ls.…
GO:0051649	establishment of localization in cell	BP	1	951	0.995365	1	Ls.chr07.0522
GO:0007154	cell communication	BP	4	1901	0.995328	1	Ls.chr01.0915;Ls.chr04.0671;Ls.chr07.0880;Ls.chrX.0064
GO:0007165	signal transduction	BP	3	1600	0.994808	1	Ls.chr01.0915;Ls.chr04.0671;Ls.chrX.0064
GO:0048522	positive regulation of cellular process	BP	2	1286	0.994606	1	Ls.chr07.0880;Ls.chrX.0686
GO:0007276	gamete generation	BP	1	899	0.993675	1	Ls.chr09.341
GO:0032553	ribonucleotide binding	MF	2	960	0.992955	1	Ls.chr01.1124;Ls.chr08.823
GO:0017076	purine nucleotide binding	MF	2	957	0.99281	1	Ls.chr01.1124;Ls.chr08.823
GO:0001882	nucleoside binding	MF	2	954	0.992662	1	Ls.chr01.1124;Ls.chr08.823
GO:0032549	ribonucleoside binding	MF	2	953	0.992612	1	Ls.chr01.1124;Ls.chr08.823
GO:0032555	purine ribonucleotide binding	MF	2	951	0.992511	1	Ls.chr01.1124;Ls.chr08.823
GO:0001883	purine nucleoside binding	MF	2	950	0.992461	1	Ls.chr01.1124;Ls.chr08.823
GO:0032550	purine ribonucleoside binding	MF	2	950	0.992461	1	Ls.chr01.1124;Ls.chr08.823
GO:0035639	purine ribonucleoside triphosphate binding	MF	2	949	0.992409	1	Ls.chr01.1124;Ls.chr08.823
GO:0048518	positive regulation of biological process	BP	3	1523	0.992302	1	Ls.chr07.0880;Ls.chrX.0686;Ls.chrX.0860
GO:0031981	nuclear lumen	CC	1	852	0.991222	1	Ls.chr07.0880
GO:0048523	negative regulation of cellular process	BP	2	1181	0.990494	1	Ls.chr07.0880;Ls.chrX.0860
GO:0043167	ion binding	MF	8	2140	0.990417	1	Ls.chr01.1124;Ls.chr02.1880;Ls.chr06.0096;Ls.chr07.0522;Ls.chr08.823;Ls.chr09.341;Ls.chr09.526;Ls.chrX.0686
GO:0050794	regulation of cellular process	BP	11	3339	0.988654	1	Ls.chr01.0915;Ls.chr01.1879;Ls.chr04.0671;Ls.chr06.0096;Ls.chr06.0833;Ls.chr07.0880;Ls.chr08.062;Ls.chrX.0064;Ls.chrX.0440;Ls.chrX.0686;Ls.chrX.0860
GO:0046907	intracellular transport	BP	1	786	0.987656	1	Ls.chr07.0522
GO:0022412	cellular process involved in reproduction in multicellular organism	BP	1	779	0.987138	1	Ls.chr09.341
GO:0016787	hydrolase activity	MF	6	1698	0.98611	1	Ls.chr02.1351;Ls.chr03.0940;Ls.chr06.0434;Ls.chr07.1076;Ls.chr08.371;Ls.chr09.526
GO:0071944	cell periphery	CC	2	1113	0.985715	1	Ls.chr01.0915;Ls.chr04.0671
GO:0016310	phosphorylation	BP	1	738	0.98365	1	Ls.chr07.1076
GO:0007166	cell surface receptor signaling pathway	BP	1	734	0.983264	1	Ls.chrX.0064
GO:0007049	cell cycle	BP	1	727	0.982567	1	Ls.chr01.1800
GO:1901566	organonitrogen compound biosynthetic process	BP	1	721	0.981947	1	Ls.chr06.0096
GO:0044260	cellular macromolecule metabolic process	BP	13	3629	0.981487	1	Ls.chr01.1879;Ls.chr02.1880;Ls.chr03.0940;Ls.chr06.0833;Ls.chr07.0880;Ls.chr08.062;Ls.chr13.320;Ls.chr13.335;Ls.chr13.366;Ls.chr13.380;Ls.chrX.0440;Ls.chrX.0686;Ls.chrX.0860
GO:0007281	germ cell development	BP	1	715	0.981305	1	Ls.chr09.341
GO:0051716	cellular response to stimulus	BP	6	2061	0.977569	1	Ls.chr01.0915;Ls.chr01.0929;Ls.chr04.0671;Ls.chr07.0880;Ls.chrX.0064;Ls.chrX.0686
GO:0044702	single organism reproductive process	BP	2	1012	0.977082	1	Ls.chr01.1879;Ls.chr09.341
GO:0048519	negative regulation of biological process	BP	3	1299	0.97704	1	Ls.chr01.1879;Ls.chr07.0880;Ls.chrX.0860
GO:0007292	female gamete generation	BP	1	677	0.976691	1	Ls.chr09.341
GO:0044703	multi-organism reproductive process	BP	2	1002	0.975888	1	Ls.chr06.0096;Ls.chr09.341
GO:0031090	organelle membrane	CC	1	675	0.975292	1	Ls.chr02.0560
GO:0005886	plasma membrane	CC	2	1003	0.974777	1	Ls.chr01.0915;Ls.chr04.0671
GO:0019222	regulation of metabolic process	BP	6	2027	0.974221	1	Ls.chr01.1879;Ls.chr07.0880;Ls.chr08.062;Ls.chrX.0440;Ls.chrX.0686;Ls.chrX.0860
GO:0019953	sexual reproduction	BP	2	988	0.974117	1	Ls.chr06.0096;Ls.chr09.341
GO:0048609	multicellular organismal reproductive process	BP	2	979	0.972915	1	Ls.chr06.0096;Ls.chr09.341
GO:0044425	membrane part	CC	5	1776	0.971742	1	Ls.chr01.0915;Ls.chr02.0560;Ls.chr04.0671;Ls.chr06.0434;Ls.chrX.0064
GO:0051704	multi-organism process	BP	3	1236	0.969243	1	Ls.chr03.0904;Ls.chr06.0096;Ls.chr09.341
GO:0048477	oogenesis	BP	1	627	0.968892	1	Ls.chr09.341
GO:0043170	macromolecule metabolic process	BP	16	4073	0.967805	1	Ls.chr01.1879;Ls.chr02.1880;Ls.chr03.0940;Ls.chr06.0434;Ls.chr06.0833;Ls.chr07.0880;Ls.chr08.062;Ls.chr08.371;Ls.chr09.526;Ls.chr13.320;Ls.chr13.335;Ls.chr13.366;Ls.chr13.380;Ls.chrX.0440;Ls.chrX.0686;Ls.chrX.0860
GO:0044877	macromolecular complex binding	MF	1	473	0.966622	1	Ls.chr01.1800
GO:0009893	positive regulation of metabolic process	BP	2	930	0.965398	1	Ls.chr07.0880;Ls.chrX.0686
GO:0006396	RNA processing	BP	1	591	0.961751	1	Ls.chr03.0940
GO:2000026	regulation of multicellular organismal development	BP	1	586	0.96064	1	Ls.chr06.0096
GO:0030154	cell differentiation	BP	5	1679	0.959783	1	Ls.chr01.1879;Ls.chr02.1707;Ls.chr03.0275;Ls.chr09.341;Ls.chrX.0860
GO:0043226	organelle	CC	18	4363	0.959441	1	Ls.chr01.1800;Ls.chr01.1879;Ls.chr02.0560;Ls.chr02.1880;Ls.chr03.0940;Ls.chr06.0833;Ls.chr07.0522;Ls.chr07.0880;Ls.chr13.320;Ls.chr13.335;Ls.chr13.339;Ls.chr13.348;Ls.chr13.366;Ls.chr13.380;Ls.chr13.391;Ls.chr13.395;Ls.chrX.0440;Ls.chrX.0860
GO:0050877	neurological system process	BP	1	580	0.959265	1	Ls.chr01.0915
GO:0050896	response to stimulus	BP	10	2782	0.957656	1	Ls.chr01.0915;Ls.chr01.0929;Ls.chr02.1707;Ls.chr03.0275;Ls.chr03.0904;Ls.chr04.0671;Ls.chr06.0096;Ls.chr07.0880;Ls.chrX.0064;Ls.chrX.0686
GO:0032991	macromolecular complex	CC	9	2556	0.954197	1	Ls.chr07.0522;Ls.chr13.320;Ls.chr13.335;Ls.chr13.339;Ls.chr13.348;Ls.chr13.366;Ls.chr13.380;Ls.chr13.391;Ls.chr13.395
GO:0005829	cytosol	CC	1	560	0.952328	1	Ls.chr01.1078
GO:0009790	embryo development	BP	1	548	0.951102	1	Ls.chrX.0064
GO:0043229	intracellular organelle	CC	18	4311	0.950613	1	Ls.chr01.1800;Ls.chr01.1879;Ls.chr02.0560;Ls.chr02.1880;Ls.chr03.0940;Ls.chr06.0833;Ls.chr07.0522;Ls.chr07.0880;Ls.chr13.320;Ls.chr13.335;Ls.chr13.339;Ls.chr13.348;Ls.chr13.366;Ls.chr13.380;Ls.chr13.391;Ls.chr13.395;Ls.chrX.0440;Ls.chrX.0860
GO:0051128	regulation of cellular component organization	BP	2	854	0.949788	1	Ls.chr06.0833;Ls.chrX.0064
GO:0048468	cell development	BP	4	1373	0.948167	1	Ls.chr01.1879;Ls.chr02.1707;Ls.chr03.0275;Ls.chr09.341
GO:0043227	membrane-bounded organelle	CC	15	3728	0.947255	1	Ls.chr01.1800;Ls.chr01.1879;Ls.chr02.0560;Ls.chr02.1880;Ls.chr03.0940;Ls.chr07.0880;Ls.chr13.320;Ls.chr13.335;Ls.chr13.339;Ls.chr13.348;Ls.chr13.366;Ls.chr13.380;Ls.chr13.395;Ls.chrX.0440;Ls.chrX.0860
GO:0022402	cell cycle process	BP	1	534	0.947047	1	Ls.chr01.1800
GO:0043231	intracellular membrane-bounded organelle	CC	15	3714	0.944603	1	Ls.chr01.1800;Ls.chr01.1879;Ls.chr02.0560;Ls.chr02.1880;Ls.chr03.0940;Ls.chr07.0880;Ls.chr13.320;Ls.chr13.335;Ls.chr13.339;Ls.chr13.348;Ls.chr13.366;Ls.chr13.380;Ls.chr13.395;Ls.chrX.0440;Ls.chrX.0860
GO:0010033	response to organic substance	BP	1	513	0.94034	1	Ls.chr01.0915
GO:0048869	cellular developmental process	BP	6	1809	0.940278	1	Ls.chr01.1879;Ls.chr02.1707;Ls.chr03.0275;Ls.chr07.0522;Ls.chr09.341;Ls.chrX.0860
GO:0003006	developmental process involved in reproduction	BP	2	802	0.935576	1	Ls.chr01.1879;Ls.chr09.341
GO:0009057	macromolecule catabolic process	BP	1	496	0.934309	1	Ls.chr02.1880
GO:0007389	pattern specification process	BP	1	493	0.933184	1	Ls.chr01.1879
GO:0034641	cellular nitrogen compound metabolic process	BP	11	2848	0.931949	1	Ls.chr01.1879;Ls.chr03.0940;Ls.chr07.0880;Ls.chr08.062;Ls.chr13.320;Ls.chr13.335;Ls.chr13.366;Ls.chr13.380;Ls.chrX.0440;Ls.chrX.0686;Ls.chrX.0860
GO:0051239	regulation of multicellular organismal process	BP	2	786	0.930507	1	Ls.chr06.0096;Ls.chrX.0860
GO:0060255	regulation of macromolecule metabolic process	BP	6	1763	0.929527	1	Ls.chr01.1879;Ls.chr07.0880;Ls.chr08.062;Ls.chrX.0440;Ls.chrX.0686;Ls.chrX.0860
GO:0005654	nucleoplasm	CC	1	490	0.929279	1	Ls.chr07.0880
GO:0006807	nitrogen compound metabolic process	BP	12	3039	0.928996	1	Ls.chr01.1879;Ls.chr03.0940;Ls.chr06.0096;Ls.chr07.0880;Ls.chr08.062;Ls.chr13.320;Ls.chr13.335;Ls.chr13.366;Ls.chr13.380;Ls.chrX.0440;Ls.chrX.0686;Ls.chrX.0860
GO:0009628	response to abiotic stimulus	BP	1	478	0.927273	1	Ls.chr06.0096
GO:0050793	regulation of developmental process	BP	2	772	0.925774	1	Ls.chr01.1879;Ls.chr06.0096
GO:0032504	multicellular organism reproduction	BP	3	1029	0.923588	1	Ls.chr03.0904;Ls.chr06.0096;Ls.chr09.341
GO:0007017	microtubule-based process	BP	1	465	0.921739	1	Ls.chr06.0833
GO:0007423	sensory organ development	BP	1	464	0.921296	1	Ls.chrX.0860
GO:0044248	cellular catabolic process	BP	2	758	0.920746	1	Ls.chr02.1880;Ls.chr09.341
GO:0031323	regulation of cellular metabolic process	BP	6	1722	0.918614	1	Ls.chr01.1879;Ls.chr07.0880;Ls.chr08.062;Ls.chrX.0440;Ls.chrX.0686;Ls.chrX.0860
GO:0010604	positive regulation of macromolecule metabolic process	BP	2	750	0.917735	1	Ls.chr07.0880;Ls.chrX.0686
GO:0032879	regulation of localization	BP	1	456	0.917668	1	Ls.chr06.0096
GO:0044265	cellular macromolecule catabolic process	BP	1	455	0.917203	1	Ls.chr02.1880
GO:0003002	regionalization	BP	1	454	0.916736	1	Ls.chr01.1879
GO:0042995	cell projection	CC	1	459	0.915895	1	Ls.chr07.0522
GO:0080090	regulation of primary metabolic process	BP	6	1710	0.915165	1	Ls.chr01.1879;Ls.chr07.0880;Ls.chr08.062;Ls.chrX.0440;Ls.chrX.0686;Ls.chrX.0860
GO:0031325	positive regulation of cellular metabolic process	BP	2	743	0.915016	1	Ls.chr07.0880;Ls.chrX.0686
GO:0098588	bounding membrane of organelle	CC	1	449	0.911073	1	Ls.chr02.0560
GO:0098805	whole membrane	CC	1	446	0.909575	1	Ls.chr02.0560
GO:0000278	mitotic cell cycle	BP	1	439	0.909407	1	Ls.chr01.1800
GO:0003008	system process	BP	2	684	0.888628	1	Ls.chr01.0915;Ls.chrX.0860
GO:0016265	death	BP	1	398	0.886005	1	Ls.chr02.1707
GO:0097159	organic cyclic compound binding	MF	18	3158	0.885576	1	Ls.chr01.0929;Ls.chr01.1124;Ls.chr01.1879;Ls.chr03.0960;Ls.chr05.0562;Ls.chr07.0880;Ls.chr08.823;Ls.chr09.341;Ls.chr13.320;Ls.chr13.335;Ls.chr13.339;Ls.chr13.348;Ls.chr13.366;Ls.chr13.380;Ls.chr13.391;Ls.chr13.395;Ls.chr14.244;Ls.chrX.0440
GO:0006082	organic acid metabolic process	BP	1	396	0.884723	1	Ls.chr06.0096
GO:0043436	oxoacid metabolic process	BP	1	396	0.884723	1	Ls.chr06.0096
GO:0044459	plasma membrane part	CC	2	685	0.884157	1	Ls.chr01.0915;Ls.chr04.0671
GO:0008219	cell death	BP	1	395	0.884077	1	Ls.chr02.1707
GO:0044237	cellular metabolic process	BP	21	4608	0.883758	1	Ls.chr01.1074;Ls.chr01.1078;Ls.chr01.1879;Ls.chr01.2026;Ls.chr02.0560;Ls.chr02.1880;Ls.chr03.0940;Ls.chr06.0096;Ls.chr06.0833;Ls.chr07.0500;Ls.chr07.0880;Ls.chr07.1076;Ls.chr08.062;Ls.chr09.341;Ls.chr13.320;Ls.chr13.335;Ls.chr13.366;Ls.chr13.380;Ls.chrX.0440;Ls.chrX.0686;Ls.chrX.0860
GO:1901363	heterocyclic compound binding	MF	18	3149	0.882384	1	Ls.chr01.0929;Ls.chr01.1124;Ls.chr01.1879;Ls.chr03.0960;Ls.chr05.0562;Ls.chr07.0880;Ls.chr08.823;Ls.chr09.341;Ls.chr13.320;Ls.chr13.335;Ls.chr13.339;Ls.chr13.348;Ls.chr13.366;Ls.chr13.380;Ls.chr13.391;Ls.chr13.395;Ls.chr14.244;Ls.chrX.0440
GO:0007399	nervous system development	BP	4	1161	0.882321	1	Ls.chr01.1879;Ls.chr02.1707;Ls.chr03.0275;Ls.chrX.0860
GO:0000003	reproduction	BP	4	1148	0.876635	1	Ls.chr01.1879;Ls.chr03.0904;Ls.chr06.0096;Ls.chr09.341
GO:0045595	regulation of cell differentiation	BP	1	377	0.871825	1	Ls.chr01.1879
GO:0006950	response to stress	BP	4	1136	0.871186	1	Ls.chr01.0929;Ls.chr06.0096;Ls.chr07.0880;Ls.chrX.0064
GO:0007010	cytoskeleton organization	BP	2	650	0.870262	1	Ls.chr06.0833;Ls.chrX.0064
GO:0008152	metabolic process	BP	26	5477	0.869117	1	Ls.chr01.0929;Ls.chr01.1074;Ls.chr01.1078;Ls.chr01.1879;Ls.chr01.2026;Ls.chr02.0560;Ls.chr02.1880;Ls.chr03.0435;Ls.chr03.0940;Ls.chr06.0096;Ls.chr06.0434;Ls.chr06.0833;Ls.chr07.0500;Ls.chr07.0880;Ls.chr07.1076;Ls.chr08.062;Ls.chr08.371;Ls.chr09.341;Ls.chr09.526;Ls.chr13.320;Ls.chr13.335;Ls.chr13.366;Ls.chr13.380;Ls.chrX.0440;Ls.chrX.0686;Ls.chrX.0860
GO:0044451	nucleoplasm part	CC	1	379	0.86894	1	Ls.chr07.0880
GO:0019752	carboxylic acid metabolic process	BP	1	371	0.867466	1	Ls.chr06.0096
GO:0048666	neuron development	BP	2	644	0.866754	1	Ls.chr02.1707;Ls.chr03.0275
GO:0016071	mRNA metabolic process	BP	1	370	0.866726	1	Ls.chr03.0940
GO:0018193	peptidyl-amino acid modification	BP	1	370	0.866726	1	Ls.chr06.0833
GO:0022414	reproductive process	BP	4	1120	0.863614	1	Ls.chr01.1879;Ls.chr03.0904;Ls.chr06.0096;Ls.chr09.341
GO:0048731	system development	BP	7	1771	0.85925	1	Ls.chr01.1879;Ls.chr02.1707;Ls.chr03.0275;Ls.chr06.0096;Ls.chr09.341;Ls.chrX.0064;Ls.chrX.0860
GO:0071840	cellular component organization or biogenesis	BP	13	2980	0.851949	1	Ls.chr02.1707;Ls.chr02.1880;Ls.chr03.0275;Ls.chr06.0833;Ls.chr07.0522;Ls.chr13.320;Ls.chr13.339;Ls.chr13.348;Ls.chr13.366;Ls.chr13.380;Ls.chr13.395;Ls.chrX.0064;Ls.chrX.0860
GO:0030163	protein catabolic process	BP	1	351	0.851865	1	Ls.chr02.1880
GO:0009056	catabolic process	BP	3	863	0.851056	1	Ls.chr02.1880;Ls.chr07.1076;Ls.chr09.341
GO:0002064	epithelial cell development	BP	1	350	0.851039	1	Ls.chr09.341
GO:0012501	programmed cell death	BP	1	349	0.850209	1	Ls.chr02.1707
GO:0006796	phosphate-containing compound metabolic process	BP	4	1089	0.847905	1	Ls.chr01.1074;Ls.chr01.1078;Ls.chr07.0500;Ls.chr07.1076
GO:0030029	actin filament-based process	BP	1	342	0.844271	1	Ls.chrX.0064
GO:0043169	cation binding	MF	5	998	0.840032	1	Ls.chr02.1880;Ls.chr06.0096;Ls.chr09.341;Ls.chr09.526;Ls.chrX.0686
GO:0000226	microtubule cytoskeleton organization	BP	1	337	0.839889	1	Ls.chr06.0833
GO:0044257	cellular protein catabolic process	BP	1	334	0.837203	1	Ls.chr02.1880
GO:0051603	proteolysis involved in cellular protein catabolic process	BP	1	330	0.833552	1	Ls.chr02.1880
GO:1903047	mitotic cell cycle process	BP	1	329	0.832626	1	Ls.chr01.1800
GO:0031324	negative regulation of cellular metabolic process	BP	2	591	0.831917	1	Ls.chr07.0880;Ls.chrX.0860
GO:0030036	actin cytoskeleton organization	BP	1	327	0.830761	1	Ls.chrX.0064
GO:0002065	columnar/cuboidal epithelial cell differentiation	BP	1	323	0.826969	1	Ls.chr09.341
GO:0032989	cellular component morphogenesis	BP	3	822	0.826051	1	Ls.chr02.1707;Ls.chr03.0275;Ls.chr07.0522
GO:0046483	heterocycle metabolic process	BP	11	2516	0.825179	1	Ls.chr01.1879;Ls.chr03.0940;Ls.chr07.0880;Ls.chr08.062;Ls.chr13.320;Ls.chr13.335;Ls.chr13.366;Ls.chr13.380;Ls.chrX.0440;Ls.chrX.0686;Ls.chrX.0860
GO:0046872	metal ion binding	MF	5	975	0.824504	1	Ls.chr02.1880;Ls.chr06.0096;Ls.chr09.341;Ls.chr09.526;Ls.chrX.0686
GO:0044710	single-organism metabolic process	BP	10	2313	0.824484	1	Ls.chr01.0929;Ls.chr01.1074;Ls.chr01.1078;Ls.chr01.2026;Ls.chr02.0560;Ls.chr03.0435;Ls.chr06.0096;Ls.chr07.0500;Ls.chr07.1076;Ls.chr09.341
GO:0031224	intrinsic component of membrane	CC	5	1282	0.82279	1	Ls.chr01.0915;Ls.chr02.0560;Ls.chr04.0671;Ls.chr06.0434;Ls.chrX.0064
GO:0048646	anatomical structure formation involved in morphogenesis	BP	2	578	0.822239	1	Ls.chr09.341;Ls.chrX.0064
GO:0043632	modification-dependent macromolecule catabolic process	BP	1	317	0.821125	1	Ls.chr02.1880
GO:0071310	cellular response to organic substance	BP	1	315	0.819134	1	Ls.chr01.0915
GO:0002066	columnar/cuboidal epithelial cell development	BP	1	311	0.815087	1	Ls.chr09.341
GO:0019941	modification-dependent protein catabolic process	BP	1	311	0.815087	1	Ls.chr02.1880
GO:0030707	ovarian follicle cell development	BP	1	310	0.814062	1	Ls.chr09.341
GO:0006511	ubiquitin-dependent protein catabolic process	BP	1	309	0.813031	1	Ls.chr02.1880
GO:0045165	cell fate commitment	BP	1	308	0.811994	1	Ls.chr01.1879
GO:0016021	integral component of membrane	CC	5	1263	0.811933	1	Ls.chr01.0915;Ls.chr02.0560;Ls.chr04.0671;Ls.chr06.0434;Ls.chrX.0064
GO:0006397	mRNA processing	BP	1	301	0.80458	1	Ls.chr03.0940
GO:0006139	nucleobase-containing compound metabolic process	BP	11	2445	0.791976	1	Ls.chr01.1879;Ls.chr03.0940;Ls.chr07.0880;Ls.chr08.062;Ls.chr13.320;Ls.chr13.335;Ls.chr13.366;Ls.chr13.380;Ls.chrX.0440;Ls.chrX.0686;Ls.chrX.0860
GO:0007005	mitochondrion organization	BP	1	288	0.790043	1	Ls.chr02.1880
GO:0030182	neuron differentiation	BP	3	768	0.787963	1	Ls.chr02.1707;Ls.chr03.0275;Ls.chrX.0860
GO:0016043	cellular component organization	BP	13	2826	0.785234	1	Ls.chr02.1707;Ls.chr02.1880;Ls.chr03.0275;Ls.chr06.0833;Ls.chr07.0522;Ls.chr13.320;Ls.chr13.339;Ls.chr13.348;Ls.chr13.366;Ls.chr13.380;Ls.chr13.395;Ls.chrX.0064;Ls.chrX.0860
GO:0044422	organelle part	CC	12	2654	0.782712	1	Ls.chr02.0560;Ls.chr06.0833;Ls.chr07.0522;Ls.chr07.0880;Ls.chr13.320;Ls.chr13.335;Ls.chr13.339;Ls.chr13.348;Ls.chr13.366;Ls.chr13.380;Ls.chr13.391;Ls.chr13.395
GO:0009719	response to endogenous stimulus	BP	1	277	0.776922	1	Ls.chr01.0915
GO:0048598	embryonic morphogenesis	BP	1	276	0.77569	1	Ls.chrX.0064
GO:0044699	single-organism process	BP	32	6335	0.774881	1	Ls.chr01.0755;Ls.chr01.0756;Ls.chr01.0759;Ls.chr01.0915;Ls.chr01.0929;Ls.chr01.1074;Ls.chr01.1078;Ls.chr01.1800;Ls.chr01.1879;Ls.chr01.2026;Ls.chr01.2105;Ls.chr01.2107;Ls.chr02.0560;Ls.chr02.1707;Ls.chr03.0275;Ls.chr03.0435;Ls.chr03.0904;Ls.chr04.0671;Ls.chr06.0096;Ls.chr06.0833;Ls.chr07.0273;Ls.chr07.0500;Ls.chr07.0522;Ls.chr07.0880;Ls.chr07.1076;Ls.chr08.371;Ls.chr09.341;Ls.chr10.147;Ls.chr10.6…
GO:0044463	cell projection part	CC	1	280	0.774723	1	Ls.chr07.0522
GO:0007417	central nervous system development	BP	1	272	0.770696	0.999441	Ls.chr01.1879
GO:0044421	extracellular region part	CC	1	276	0.769776	1	Ls.chr08.371
GO:1901575	organic substance catabolic process	BP	3	744	0.769025	0.999441	Ls.chr02.1880;Ls.chr07.1076;Ls.chr09.341
GO:0045944	positive regulation of transcription from RNA polymerase II promoter	BP	1	270	0.768158	0.999441	Ls.chrX.0686
GO:0043234	protein complex	CC	9	2024	0.767238	1	Ls.chr07.0522;Ls.chr13.320;Ls.chr13.335;Ls.chr13.339;Ls.chr13.348;Ls.chr13.366;Ls.chr13.380;Ls.chr13.391;Ls.chr13.395
GO:0071704	organic substance metabolic process	BP	25	5055	0.764914	0.998784	Ls.chr01.1074;Ls.chr01.1078;Ls.chr01.1879;Ls.chr01.2026;Ls.chr02.0560;Ls.chr02.1880;Ls.chr03.0435;Ls.chr03.0940;Ls.chr06.0096;Ls.chr06.0434;Ls.chr06.0833;Ls.chr07.0500;Ls.chr07.0880;Ls.chr07.1076;Ls.chr08.062;Ls.chr08.371;Ls.chr09.341;Ls.chr09.526;Ls.chr13.320;Ls.chr13.335;Ls.chr13.366;Ls.chr13.380;Ls.chrX.0440;Ls.chrX.0686;Ls.chrX.0860
GO:0000904	cell morphogenesis involved in differentiation	BP	2	502	0.755482	0.988741	Ls.chr02.1707;Ls.chr03.0275
GO:0006725	cellular aromatic compound metabolic process	BP	12	2569	0.753945	0.988741	Ls.chr01.1879;Ls.chr03.0940;Ls.chr06.0096;Ls.chr07.0880;Ls.chr08.062;Ls.chr13.320;Ls.chr13.335;Ls.chr13.366;Ls.chr13.380;Ls.chrX.0440;Ls.chrX.0686;Ls.chrX.0860
GO:0061061	muscle structure development	BP	1	259	0.753701	0.988741	Ls.chr01.1879
GO:0031175	neuron projection development	BP	2	496	0.749412	0.987624	Ls.chr02.1707;Ls.chr03.0275
GO:0008380	RNA splicing	BP	1	252	0.744047	0.982834	Ls.chr03.0940
GO:0022008	neurogenesis	BP	4	927	0.741098	0.981221	Ls.chr01.1879;Ls.chr02.1707;Ls.chr03.0275;Ls.chrX.0860
GO:0000902	cell morphogenesis	BP	3	711	0.740861	0.981221	Ls.chr02.1707;Ls.chr03.0275;Ls.chr07.0522
GO:0009607	response to biotic stimulus	BP	1	249	0.739797	0.981221	Ls.chr03.0904
GO:0043207	response to external biotic stimulus	BP	1	249	0.739797	0.981221	Ls.chr03.0904
GO:0051707	response to other organism	BP	1	249	0.739797	0.981221	Ls.chr03.0904
GO:0051173	positive regulation of nitrogen compound metabolic process	BP	2	485	0.737959	0.981221	Ls.chr07.0880;Ls.chrX.0686
GO:0042578	phosphoric ester hydrolase activity	MF	1	188	0.735464	0.931066	Ls.chr07.1076
GO:0051240	positive regulation of multicellular organismal process	BP	1	245	0.734023	0.981221	Ls.chrX.0860
GO:0044446	intracellular organelle part	CC	12	2562	0.731853	1	Ls.chr02.0560;Ls.chr06.0833;Ls.chr07.0522;Ls.chr07.0880;Ls.chr13.320;Ls.chr13.335;Ls.chr13.339;Ls.chr13.348;Ls.chr13.366;Ls.chr13.380;Ls.chr13.391;Ls.chr13.395
GO:0009891	positive regulation of biosynthetic process	BP	2	478	0.730449	0.981221	Ls.chr07.0880;Ls.chrX.0686
GO:0031328	positive regulation of cellular biosynthetic process	BP	2	478	0.730449	0.981221	Ls.chr07.0880;Ls.chrX.0686
GO:0010628	positive regulation of gene expression	BP	2	477	0.729362	0.981221	Ls.chr07.0880;Ls.chrX.0686
GO:0003682	chromatin binding	MF	1	183	0.725842	0.928765	Ls.chr01.1800
GO:0006793	phosphorus metabolic process	BP	5	1117	0.725484	0.981221	Ls.chr01.1074;Ls.chr01.1078;Ls.chr02.0560;Ls.chr07.0500;Ls.chr07.1076
GO:0008236	serine-type peptidase activity	MF	1	182	0.723877	0.928765	Ls.chr08.371
GO:0017171	serine hydrolase activity	MF	1	182	0.723877	0.928765	Ls.chr08.371
GO:0010468	regulation of gene expression	BP	6	1316	0.720502	0.979055	Ls.chr01.1879;Ls.chr07.0880;Ls.chr08.062;Ls.chrX.0440;Ls.chrX.0686;Ls.chrX.0860
GO:0042802	identical protein binding	MF	1	178	0.715876	0.928765	Ls.chr02.1880
GO:0048812	neuron projection morphogenesis	BP	2	464	0.714899	0.973772	Ls.chr02.1707;Ls.chr03.0275
GO:0021700	developmental maturation	BP	1	232	0.714378	0.973772	Ls.chr06.0096
GO:0008289	lipid binding	MF	1	177	0.71384	0.928765	Ls.chr07.0522
GO:0009892	negative regulation of metabolic process	BP	3	679	0.711134	0.973311	Ls.chr01.1879;Ls.chr07.0880;Ls.chrX.0860
GO:0000375	RNA splicing, via transesterification reactions	BP	1	229	0.709646	0.973311	Ls.chr03.0940
GO:0000377	RNA splicing, via transesterification reactions with bulged adenosine as nucleophile	BP	1	229	0.709646	0.973311	Ls.chr03.0940
GO:0000398	mRNA splicing, via spliceosome	BP	1	229	0.709646	0.973311	Ls.chr03.0940
GO:0071495	cellular response to endogenous stimulus	BP	1	228	0.708053	0.973311	Ls.chr01.0915
GO:0000981	RNA polymerase II transcription factor activity, sequence-specific DNA binding	MF	1	174	0.707647	0.928765	Ls.chrX.0860
GO:0048667	cell morphogenesis involved in neuron differentiation	BP	2	452	0.700999	0.971141	Ls.chr02.1707;Ls.chr03.0275
GO:0051171	regulation of nitrogen compound metabolic process	BP	6	1289	0.700578	0.971141	Ls.chr01.1879;Ls.chr07.0880;Ls.chr08.062;Ls.chrX.0440;Ls.chrX.0686;Ls.chrX.0860
GO:0006366	transcription from RNA polymerase II promoter	BP	3	668	0.700356	0.971141	Ls.chr07.0880;Ls.chrX.0686;Ls.chrX.0860
GO:0005856	cytoskeleton	CC	2	455	0.695255	1	Ls.chr06.0833;Ls.chr07.0522
GO:0006996	organelle organization	BP	9	1876	0.6924	0.966298	Ls.chr02.1880;Ls.chr06.0833;Ls.chr13.320;Ls.chr13.339;Ls.chr13.348;Ls.chr13.366;Ls.chr13.380;Ls.chr13.395;Ls.chrX.0064
GO:0010557	positive regulation of macromolecule biosynthetic process	BP	2	444	0.691435	0.966298	Ls.chr07.0880;Ls.chrX.0686
GO:0045935	positive regulation of nucleobase-containing compound metabolic process	BP	2	444	0.691435	0.966298	Ls.chr07.0880;Ls.chrX.0686
GO:0033043	regulation of organelle organization	BP	2	441	0.687786	0.966298	Ls.chr06.0833;Ls.chrX.0064
GO:0048732	gland development	BP	1	215	0.686536	0.966298	Ls.chr02.1707
GO:0051172	negative regulation of nitrogen compound metabolic process	BP	2	433	0.677889	0.957813	Ls.chr07.0880;Ls.chrX.0860
GO:0048699	generation of neurons	BP	4	850	0.674528	0.955441	Ls.chr01.1879;Ls.chr02.1707;Ls.chr03.0275;Ls.chrX.0860
GO:1901360	organic cyclic compound metabolic process	BP	13	2619	0.670131	0.951586	Ls.chr01.1879;Ls.chr03.0940;Ls.chr06.0096;Ls.chr07.0880;Ls.chr08.062;Ls.chr09.341;Ls.chr13.320;Ls.chr13.335;Ls.chr13.366;Ls.chr13.380;Ls.chrX.0440;Ls.chrX.0686;Ls.chrX.0860
GO:0007611	learning or memory	BP	1	205	0.668936	0.951586	Ls.chr01.0915
GO:0050890	cognition	BP	1	205	0.668936	0.951586	Ls.chr01.0915
GO:0006357	regulation of transcription from RNA polymerase II promoter	BP	3	636	0.667361	0.951586	Ls.chr07.0880;Ls.chrX.0686;Ls.chrX.0860
GO:0010605	negative regulation of macromolecule metabolic process	BP	3	635	0.66629	0.951586	Ls.chr01.1879;Ls.chr07.0880;Ls.chrX.0860
GO:1901361	organic cyclic compound catabolic process	BP	1	200	0.659778	0.948744	Ls.chr09.341
GO:0009890	negative regulation of biosynthetic process	BP	2	417	0.657359	0.947664	Ls.chr07.0880;Ls.chrX.0860
GO:0009889	regulation of biosynthetic process	BP	6	1232	0.655732	0.947664	Ls.chr01.1879;Ls.chr07.0880;Ls.chr08.062;Ls.chrX.0440;Ls.chrX.0686;Ls.chrX.0860
GO:0031327	negative regulation of cellular biosynthetic process	BP	2	415	0.654723	0.947664	Ls.chr07.0880;Ls.chrX.0860
GO:0043565	sequence-specific DNA binding	MF	2	316	0.652664	0.892724	Ls.chr01.1879;Ls.chrX.0440
GO:0051254	positive regulation of RNA metabolic process	BP	2	412	0.65074	0.94532	Ls.chr07.0880;Ls.chrX.0686
GO:0031326	regulation of cellular biosynthetic process	BP	6	1224	0.649147	0.94532	Ls.chr01.1879;Ls.chr07.0880;Ls.chr08.062;Ls.chrX.0440;Ls.chrX.0686;Ls.chrX.0860
GO:0016791	phosphatase activity	MF	1	148	0.64814	0.892724	Ls.chr07.1076
GO:0030855	epithelial cell differentiation	BP	2	410	0.648065	0.94532	Ls.chr09.341;Ls.chrX.0860
GO:0051674	localization of cell	BP	2	409	0.646722	0.94532	Ls.chr06.0096;Ls.chrX.0064
GO:0009653	anatomical structure morphogenesis	BP	8	1614	0.646162	0.94532	Ls.chr01.1879;Ls.chr02.1707;Ls.chr03.0275;Ls.chr03.0904;Ls.chr07.0522;Ls.chr09.341;Ls.chrX.0064;Ls.chrX.0860
GO:0005615	extracellular space	CC	1	196	0.645469	1	Ls.chr08.371
GO:0010558	negative regulation of macromolecule biosynthetic process	BP	2	406	0.642669	0.94532	Ls.chr07.0880;Ls.chrX.0860
GO:0004252	serine-type endopeptidase activity	MF	1	145	0.64055	0.892724	Ls.chr08.371
GO:0004871	signal transducer activity	MF	3	467	0.639646	0.892724	Ls.chr01.0915;Ls.chr04.0671;Ls.chrX.0064
GO:0048870	cell motility	BP	2	403	0.63858	0.942113	Ls.chr06.0096;Ls.chrX.0064
GO:0004872	receptor activity	MF	3	466	0.638183	0.892724	Ls.chr01.0915;Ls.chr04.0671;Ls.chrX.0064
GO:0008233	peptidase activity	MF	3	466	0.638183	0.892724	Ls.chr06.0434;Ls.chr08.371;Ls.chr09.526
GO:0060089	molecular transducer activity	MF	3	466	0.638183	0.892724	Ls.chr01.0915;Ls.chr04.0671;Ls.chrX.0064
GO:0048513	animal organ development	BP	6	1210	0.637456	0.942113	Ls.chr01.1879;Ls.chr02.1707;Ls.chr06.0096;Ls.chr09.341;Ls.chrX.0064;Ls.chrX.0860
GO:0005543	phospholipid binding	MF	1	143	0.6354	0.892724	Ls.chr07.0522
GO:2000113	negative regulation of cellular macromolecule biosynthetic process	BP	2	399	0.633074	0.938868	Ls.chr07.0880;Ls.chrX.0860
GO:0008270	zinc ion binding	MF	3	461	0.630811	0.892724	Ls.chr02.1880;Ls.chr09.526;Ls.chrX.0686
GO:0031226	intrinsic component of plasma membrane	CC	2	404	0.629996	1	Ls.chr01.0915;Ls.chr04.0671
GO:0044085	cellular component biogenesis	BP	7	1394	0.62723	0.932635	Ls.chr07.0522;Ls.chr13.320;Ls.chr13.339;Ls.chr13.348;Ls.chr13.366;Ls.chr13.380;Ls.chr13.395
GO:0060322	head development	BP	1	182	0.624711	0.931327	Ls.chr01.1879
GO:1902680	positive regulation of RNA biosynthetic process	BP	2	393	0.624698	0.931327	Ls.chr07.0880;Ls.chrX.0686
GO:1903508	positive regulation of nucleic acid-templated transcription	BP	2	393	0.624698	0.931327	Ls.chr07.0880;Ls.chrX.0686
GO:0090132	epithelium migration	BP	1	179	0.618532	0.929435	Ls.chr06.0096
GO:0010556	regulation of macromolecule biosynthetic process	BP	6	1187	0.617808	0.929435	Ls.chr01.1879;Ls.chr07.0880;Ls.chr08.062;Ls.chrX.0440;Ls.chrX.0686;Ls.chrX.0860
GO:0044238	primary metabolic process	BP	25	4794	0.617167	0.929435	Ls.chr01.1074;Ls.chr01.1078;Ls.chr01.1879;Ls.chr01.2026;Ls.chr02.0560;Ls.chr02.1880;Ls.chr03.0435;Ls.chr03.0940;Ls.chr06.0096;Ls.chr06.0434;Ls.chr06.0833;Ls.chr07.0500;Ls.chr07.0880;Ls.chr07.1076;Ls.chr08.062;Ls.chr08.371;Ls.chr09.341;Ls.chr09.526;Ls.chr13.320;Ls.chr13.335;Ls.chr13.366;Ls.chr13.380;Ls.chrX.0440;Ls.chrX.0686;Ls.chrX.0860
GO:0010631	epithelial cell migration	BP	1	178	0.616451	0.929435	Ls.chr06.0096
GO:0016788	hydrolase activity, acting on ester bonds	MF	3	450	0.614242	0.892724	Ls.chr02.1351;Ls.chr03.0940;Ls.chr07.1076
GO:0003676	nucleic acid binding	MF	14	2085	0.613278	0.892724	Ls.chr01.1879;Ls.chr03.0960;Ls.chr05.0562;Ls.chr07.0880;Ls.chr13.320;Ls.chr13.335;Ls.chr13.339;Ls.chr13.348;Ls.chr13.366;Ls.chr13.380;Ls.chr13.391;Ls.chr13.395;Ls.chr14.244;Ls.chrX.0440
GO:0070011	peptidase activity, acting on L-amino acid peptides	MF	3	449	0.612712	0.892724	Ls.chr06.0434;Ls.chr08.371;Ls.chr09.526
GO:0005887	integral component of plasma membrane	CC	2	390	0.61037	1	Ls.chr01.0915;Ls.chr04.0671
GO:2000112	regulation of cellular macromolecule biosynthetic process	BP	6	1174	0.606468	0.921052	Ls.chr01.1879;Ls.chr07.0880;Ls.chr08.062;Ls.chrX.0440;Ls.chrX.0686;Ls.chrX.0860
GO:0032990	cell part morphogenesis	BP	3	580	0.603793	0.919448	Ls.chr02.1707;Ls.chr03.0275;Ls.chr07.0522
GO:0044430	cytoskeletal part	CC	2	385	0.60318	1	Ls.chr06.0833;Ls.chr07.0522
GO:0045893	positive regulation of transcription, DNA-templated	BP	2	378	0.603138	0.919448	Ls.chr07.0880;Ls.chrX.0686
GO:0022607	cellular component assembly	BP	6	1169	0.602062	0.919448	Ls.chr13.320;Ls.chr13.339;Ls.chr13.348;Ls.chr13.366;Ls.chr13.380;Ls.chr13.395
GO:0090304	nucleic acid metabolic process	BP	11	2131	0.601021	0.919448	Ls.chr01.1879;Ls.chr03.0940;Ls.chr07.0880;Ls.chr08.062;Ls.chr13.320;Ls.chr13.335;Ls.chr13.366;Ls.chr13.380;Ls.chrX.0440;Ls.chrX.0686;Ls.chrX.0860
GO:0019219	regulation of nucleobase-containing compound metabolic process	BP	6	1167	0.600294	0.919448	Ls.chr01.1879;Ls.chr07.0880;Ls.chr08.062;Ls.chrX.0440;Ls.chrX.0686;Ls.chrX.0860
GO:0006508	proteolysis	BP	4	774	0.598824	0.919448	Ls.chr02.1880;Ls.chr06.0434;Ls.chr08.371;Ls.chr09.526
GO:0061564	axon development	BP	2	375	0.59872	0.919448	Ls.chr02.1707;Ls.chr03.0275
GO:0006520	cellular amino acid metabolic process	BP	1	169	0.597211	0.919448	Ls.chr06.0096
GO:0010467	gene expression	BP	11	2125	0.596778	0.919448	Ls.chr01.1879;Ls.chr03.0940;Ls.chr07.0880;Ls.chr08.062;Ls.chr13.320;Ls.chr13.335;Ls.chr13.366;Ls.chr13.380;Ls.chrX.0440;Ls.chrX.0686;Ls.chrX.0860
GO:0038023	signaling receptor activity	MF	3	436	0.592471	0.892724	Ls.chr01.0915;Ls.chr04.0671;Ls.chrX.0064
GO:0007420	brain development	BP	1	166	0.59059	0.919448	Ls.chr01.1879
GO:0048858	cell projection morphogenesis	BP	3	569	0.590458	0.919448	Ls.chr02.1707;Ls.chr03.0275;Ls.chr07.0522
GO:0045934	negative regulation of nucleobase-containing compound metabolic process	BP	2	367	0.586765	0.919448	Ls.chr07.0880;Ls.chrX.0860
GO:0016477	cell migration	BP	2	364	0.582218	0.916066	Ls.chr06.0096;Ls.chrX.0064
GO:0060429	epithelium development	BP	5	953	0.582047	0.916066	Ls.chr01.1879;Ls.chr06.0096;Ls.chr09.341;Ls.chrX.0064;Ls.chrX.0860
GO:0009953	dorsal/ventral pattern formation	BP	1	162	0.581597	0.916066	Ls.chr01.1879
GO:0048511	rhythmic process	BP	1	159	0.574725	0.911854	Ls.chrX.0860
GO:1901698	response to nitrogen compound	BP	1	159	0.574725	0.911854	Ls.chr01.0915
GO:0016311	dephosphorylation	BP	1	158	0.57241	0.911854	Ls.chr07.1076
GO:0035272	exocrine system development	BP	1	158	0.57241	0.911854	Ls.chr02.1707
GO:0007409	axonogenesis	BP	2	357	0.57147	0.911854	Ls.chr02.1707;Ls.chr03.0275
GO:0007431	salivary gland development	BP	1	157	0.570083	0.911854	Ls.chr02.1707
GO:0051186	cofactor metabolic process	BP	1	157	0.570083	0.911854	Ls.chr02.0560
GO:0006928	movement of cell or subcellular component	BP	4	745	0.567518	0.911854	Ls.chr02.1707;Ls.chr03.0275;Ls.chr06.0096;Ls.chrX.0064
GO:0018205	peptidyl-lysine modification	BP	1	155	0.565391	0.911854	Ls.chr06.0833
GO:0004518	nuclease activity	MF	1	118	0.564566	0.892724	Ls.chr03.0940
GO:0099600	transmembrane receptor activity	MF	3	418	0.563387	0.892724	Ls.chr01.0915;Ls.chr04.0671;Ls.chrX.0064
GO:0007623	circadian rhythm	BP	1	154	0.563027	0.911854	Ls.chrX.0860
GO:0008340	determination of adult lifespan	BP	1	154	0.563027	0.911854	Ls.chrX.0064
GO:0051253	negative regulation of RNA metabolic process	BP	2	346	0.554197	0.907159	Ls.chr07.0880;Ls.chrX.0860
GO:0051252	regulation of RNA metabolic process	BP	6	1104	0.54279	0.891054	Ls.chr01.1879;Ls.chr07.0880;Ls.chr08.062;Ls.chrX.0440;Ls.chrX.0686;Ls.chrX.0860
GO:0006732	coenzyme metabolic process	BP	1	144	0.538678	0.886868	Ls.chr02.0560
GO:0006979	response to oxidative stress	BP	1	143	0.536172	0.885307	Ls.chr01.0929
GO:0051705	multi-organism behavior	BP	1	143	0.536172	0.885307	Ls.chr06.0096
GO:0030534	adult behavior	BP	1	140	0.528572	0.877862	Ls.chr06.0096
GO:0040011	locomotion	BP	4	709	0.527016	0.877844	Ls.chr02.1707;Ls.chr03.0275;Ls.chr06.0096;Ls.chrX.0064
GO:0004888	transmembrane signaling receptor activity	MF	3	395	0.524532	0.866934	Ls.chr01.0915;Ls.chr04.0671;Ls.chrX.0064
GO:0001709	cell fate determination	BP	1	138	0.523438	0.874449	Ls.chr01.1879
GO:0010243	response to organonitrogen compound	BP	1	138	0.523438	0.874449	Ls.chr01.0915
GO:1902679	negative regulation of RNA biosynthetic process	BP	2	327	0.523272	0.874449	Ls.chr07.0880;Ls.chrX.0860
GO:1903507	negative regulation of nucleic acid-templated transcription	BP	2	327	0.523272	0.874449	Ls.chr07.0880;Ls.chrX.0860
GO:0009888	tissue development	BP	6	1083	0.52294	0.874449	Ls.chr01.1879;Ls.chr02.1707;Ls.chr06.0096;Ls.chr09.341;Ls.chrX.0064;Ls.chrX.0860
GO:0045892	negative regulation of transcription, DNA-templated	BP	2	320	0.511538	0.867325	Ls.chr07.0880;Ls.chrX.0860
GO:0005773	vacuole	CC	1	136	0.511504	1	Ls.chr02.1880
GO:0009266	response to temperature stimulus	BP	1	133	0.510362	0.867325	Ls.chr06.0096
GO:0005929	cilium	CC	1	135	0.508899	1	Ls.chr07.0522
GO:0006935	chemotaxis	BP	2	317	0.506455	0.863863	Ls.chr02.1707;Ls.chr03.0275
GO:0030030	cell projection organization	BP	4	687	0.501474	0.857943	Ls.chr02.1707;Ls.chr03.0275;Ls.chr07.0522;Ls.chrX.0860
GO:0009059	macromolecule biosynthetic process	BP	10	1808	0.501391	0.857943	Ls.chr01.1879;Ls.chr07.0880;Ls.chr08.062;Ls.chr13.320;Ls.chr13.335;Ls.chr13.366;Ls.chr13.380;Ls.chrX.0440;Ls.chrX.0686;Ls.chrX.0860
GO:0090305	nucleic acid phosphodiester bond hydrolysis	BP	1	129	0.49965	0.857943	Ls.chr03.0940
GO:0005815	microtubule organizing center	CC	1	130	0.49567	1	Ls.chr07.0522
GO:0016491	oxidoreductase activity	MF	4	520	0.49495	0.829564	Ls.chr01.0929;Ls.chr02.0560;Ls.chr06.0096;Ls.chr09.341
GO:0044770	cell cycle phase transition	BP	1	124	0.485936	0.838942	Ls.chr01.1800
GO:0034645	cellular macromolecule biosynthetic process	BP	10	1785	0.48344	0.837176	Ls.chr01.1879;Ls.chr07.0880;Ls.chr08.062;Ls.chr13.320;Ls.chr13.335;Ls.chr13.366;Ls.chr13.380;Ls.chrX.0440;Ls.chrX.0686;Ls.chrX.0860
GO:0043473	pigmentation	BP	1	123	0.48315	0.837176	Ls.chr06.0096
GO:0044706	multi-multicellular organism process	BP	1	123	0.48315	0.837176	Ls.chr06.0096
GO:0044271	cellular nitrogen compound biosynthetic process	BP	10	1782	0.481091	0.837176	Ls.chr01.1879;Ls.chr07.0880;Ls.chr08.062;Ls.chr13.320;Ls.chr13.335;Ls.chr13.366;Ls.chr13.380;Ls.chrX.0440;Ls.chrX.0686;Ls.chrX.0860
GO:0010629	negative regulation of gene expression	BP	3	485	0.480362	0.837176	Ls.chr01.1879;Ls.chr07.0880;Ls.chrX.0860
GO:0042221	response to chemical	BP	6	1034	0.475609	0.836366	Ls.chr01.0915;Ls.chr01.0929;Ls.chr02.1707;Ls.chr03.0275;Ls.chr07.0880;Ls.chrX.0686
GO:1903506	regulation of nucleic acid-templated transcription	BP	6	1034	0.475609	0.836366	Ls.chr01.1879;Ls.chr07.0880;Ls.chr08.062;Ls.chrX.0440;Ls.chrX.0686;Ls.chrX.0860
GO:2001141	regulation of RNA biosynthetic process	BP	6	1034	0.475609	0.836366	Ls.chr01.1879;Ls.chr07.0880;Ls.chr08.062;Ls.chrX.0440;Ls.chrX.0686;Ls.chrX.0860
GO:0015630	microtubule cytoskeleton	CC	2	305	0.475573	1	Ls.chr06.0833;Ls.chr07.0522
GO:0044705	multi-organism reproductive behavior	BP	1	120	0.474702	0.836366	Ls.chr06.0096
GO:0097485	neuron projection guidance	BP	2	298	0.473514	0.836366	Ls.chr02.1707;Ls.chr03.0275
GO:0044712	single-organism catabolic process	BP	2	296	0.469974	0.836366	Ls.chr07.1076;Ls.chr09.341
GO:0022612	gland morphogenesis	BP	1	118	0.468995	0.836366	Ls.chr02.1707
GO:0044772	mitotic cell cycle phase transition	BP	1	118	0.468995	0.836366	Ls.chr01.1800
GO:0006355	regulation of transcription, DNA-templated	BP	6	1026	0.467775	0.836366	Ls.chr01.1879;Ls.chr07.0880;Ls.chr08.062;Ls.chrX.0440;Ls.chrX.0686;Ls.chrX.0860
GO:0007435	salivary gland morphogenesis	BP	1	117	0.466119	0.836366	Ls.chr02.1707
GO:0048066	developmental pigmentation	BP	1	116	0.463227	0.836366	Ls.chr06.0096
GO:0007411	axon guidance	BP	2	292	0.462854	0.836366	Ls.chr02.1707;Ls.chr03.0275
GO:0044708	single-organism behavior	BP	3	471	0.46078	0.836366	Ls.chr01.0915;Ls.chr06.0096;Ls.chrX.0860
GO:0007618	mating	BP	1	115	0.460321	0.836366	Ls.chr06.0096
GO:0009611	response to wounding	BP	1	115	0.460321	0.836366	Ls.chr06.0096
GO:0046486	glycerolipid metabolic process	BP	1	115	0.460321	0.836366	Ls.chr07.1076
GO:0032956	regulation of actin cytoskeleton organization	BP	1	113	0.454461	0.836366	Ls.chrX.0064
GO:0032970	regulation of actin filament-based process	BP	1	113	0.454461	0.836366	Ls.chrX.0064
GO:1901699	cellular response to nitrogen compound	BP	1	113	0.454461	0.836366	Ls.chr01.0915
GO:0007622	rhythmic behavior	BP	1	111	0.448539	0.836366	Ls.chrX.0860
GO:0031300	intrinsic component of organelle membrane	CC	1	112	0.44511	1	Ls.chr02.0560
GO:0060541	respiratory system development	BP	2	282	0.444826	0.833864	Ls.chr06.0096;Ls.chrX.0860
GO:0043543	protein acylation	BP	1	109	0.442554	0.832354	Ls.chr06.0833
GO:0048729	tissue morphogenesis	BP	4	637	0.441646	0.832354	Ls.chr01.1879;Ls.chr09.341;Ls.chrX.0064;Ls.chrX.0860
GO:0010623	developmental programmed cell death	BP	1	108	0.439538	0.832193	Ls.chr02.1707
GO:0060271	cilium morphogenesis	BP	1	108	0.439538	0.832193	Ls.chr07.0522
GO:0007617	mating behavior	BP	1	107	0.436506	0.831998	Ls.chr06.0096
GO:0033057	multicellular organism reproductive behavior	BP	1	107	0.436506	0.831998	Ls.chr06.0096
GO:0048512	circadian behavior	BP	1	107	0.436506	0.831998	Ls.chrX.0860
GO:0031301	integral component of organelle membrane	CC	1	109	0.436217	1	Ls.chr02.0560
GO:0002009	morphogenesis of an epithelium	BP	4	623	0.42456	0.817457	Ls.chr01.1879;Ls.chr09.341;Ls.chrX.0064;Ls.chrX.0860
GO:0042063	gliogenesis	BP	1	103	0.424217	0.817457	Ls.chr01.1879
GO:0006790	sulfur compound metabolic process	BP	1	101	0.417974	0.810271	Ls.chr02.0560
GO:0007548	sex differentiation	BP	1	101	0.417974	0.810271	Ls.chr01.1879
GO:0071496	cellular response to external stimulus	BP	1	101	0.417974	0.810271	Ls.chr07.0880
GO:0042303	molting cycle	BP	1	100	0.414828	0.810271	Ls.chr06.0096
GO:0001071	nucleic acid binding transcription factor activity	MF	3	332	0.410022	0.697037	Ls.chr08.062;Ls.chrX.0686;Ls.chrX.0860
GO:0003700	transcription factor activity, sequence-specific DNA binding	MF	3	332	0.410022	0.697037	Ls.chr08.062;Ls.chrX.0686;Ls.chrX.0860
GO:0046914	transition metal ion binding	MF	5	600	0.408656	0.697037	Ls.chr02.1880;Ls.chr06.0096;Ls.chr09.341;Ls.chr09.526;Ls.chrX.0686
GO:0048608	reproductive structure development	BP	1	98	0.408486	0.802837	Ls.chr01.1879
GO:0061458	reproductive system development	BP	1	98	0.408486	0.802837	Ls.chr01.1879
GO:0007591	molting cycle, chitin-based cuticle	BP	1	97	0.40529	0.802106	Ls.chr06.0096
GO:0007447	imaginal disc pattern formation	BP	1	96	0.402077	0.79853	Ls.chr01.1879
GO:0007498	mesoderm development	BP	1	96	0.402077	0.79853	Ls.chrX.0064
GO:0040012	regulation of locomotion	BP	1	96	0.402077	0.79853	Ls.chr06.0096
GO:0035091	phosphatidylinositol binding	MF	1	73	0.401347	0.697037	Ls.chr07.0522
GO:0035218	leg disc development	BP	1	95	0.398846	0.79853	Ls.chr09.341
GO:0007424	open tracheal system development	BP	2	257	0.398438	0.79853	Ls.chr06.0096;Ls.chrX.0860
GO:0006473	protein acetylation	BP	1	94	0.395599	0.79853	Ls.chr06.0833
GO:0007517	muscle organ development	BP	1	94	0.395599	0.79853	Ls.chr01.1879
GO:0071417	cellular response to organonitrogen compound	BP	1	93	0.392335	0.79853	Ls.chr01.0915
GO:0044441	ciliary part	CC	1	94	0.389631	1	Ls.chr07.0522
GO:0009887	organ morphogenesis	BP	5	769	0.388547	0.793867	Ls.chr01.1879;Ls.chr02.1707;Ls.chr09.341;Ls.chrX.0064;Ls.chrX.0860
GO:0001708	cell fate specification	BP	1	91	0.385755	0.791006	Ls.chr01.1879
GO:0007619	courtship behavior	BP	1	91	0.385755	0.791006	Ls.chr06.0096
GO:0007610	behavior	BP	4	591	0.38518	0.791006	Ls.chr01.0915;Ls.chr03.0904;Ls.chr06.0096;Ls.chrX.0860
GO:0030258	lipid modification	BP	1	90	0.382438	0.791006	Ls.chr07.1076
GO:0006475	internal protein amino acid acetylation	BP	1	89	0.379105	0.78876	Ls.chr06.0833
GO:0018393	internal peptidyl-lysine acetylation	BP	1	89	0.379105	0.78876	Ls.chr06.0833
GO:0018394	peptidyl-lysine acetylation	BP	1	89	0.379105	0.78876	Ls.chr06.0833
GO:0048863	stem cell differentiation	BP	1	89	0.379105	0.78876	Ls.chr01.1879
GO:0007369	gastrulation	BP	1	88	0.375753	0.78876	Ls.chrX.0064
GO:0016042	lipid catabolic process	BP	1	88	0.375753	0.78876	Ls.chr09.341
GO:0044711	single-organism biosynthetic process	BP	5	756	0.374365	0.78876	Ls.chr01.1074;Ls.chr01.1078;Ls.chr01.2026;Ls.chr02.0560;Ls.chr07.0500
GO:0005777	peroxisome	CC	1	89	0.373286	0.991139	Ls.chr02.0560
GO:0042579	microbody	CC	1	89	0.373286	0.991139	Ls.chr02.0560
GO:0006650	glycerophospholipid metabolic process	BP	1	87	0.372384	0.78876	Ls.chr07.1076
GO:0030703	eggshell formation	BP	1	87	0.372384	0.78876	Ls.chr09.341
GO:0031668	cellular response to extracellular stimulus	BP	1	87	0.372384	0.78876	Ls.chr07.0880
GO:0004519	endonuclease activity	MF	1	66	0.371045	0.669006	Ls.chr03.0940
GO:0099512	supramolecular fiber	CC	1	88	0.369966	0.991139	Ls.chr06.0833
GO:0099513	polymeric cytoskeletal fiber	CC	1	88	0.369966	0.991139	Ls.chr06.0833
GO:0007478	leg disc morphogenesis	BP	1	86	0.368997	0.78876	Ls.chr09.341
GO:0090501	RNA phosphodiester bond hydrolysis	BP	1	86	0.368997	0.78876	Ls.chr03.0940
GO:0043933	macromolecular complex subunit organization	BP	7	1101	0.367399	0.78876	Ls.chr13.320;Ls.chr13.339;Ls.chr13.348;Ls.chr13.366;Ls.chr13.380;Ls.chr13.395;Ls.chrX.0064
GO:0007304	chorion-containing eggshell formation	BP	1	84	0.36217	0.78876	Ls.chr09.341
GO:0031669	cellular response to nutrient levels	BP	1	84	0.36217	0.78876	Ls.chr07.0880
GO:0051270	regulation of cellular component movement	BP	1	83	0.358729	0.78876	Ls.chr06.0096
GO:0019001	guanyl nucleotide binding	MF	2	180	0.358612	0.656536	Ls.chr01.1124;Ls.chr08.823
GO:0007480	imaginal disc-derived leg morphogenesis	BP	1	82	0.355271	0.785189	Ls.chr09.341
GO:0016070	RNA metabolic process	BP	11	1796	0.351818	0.780596	Ls.chr01.1879;Ls.chr03.0940;Ls.chr07.0880;Ls.chr08.062;Ls.chr13.320;Ls.chr13.335;Ls.chr13.366;Ls.chr13.380;Ls.chrX.0440;Ls.chrX.0686;Ls.chrX.0860
GO:0055114	oxidation-reduction process	BP	4	562	0.349344	0.778148	Ls.chr01.0929;Ls.chr02.0560;Ls.chr06.0096;Ls.chr09.341
GO:0005525	GTP binding	MF	2	176	0.348456	0.64791	Ls.chr01.1124;Ls.chr08.823
GO:0032561	guanyl ribonucleotide binding	MF	2	176	0.348456	0.64791	Ls.chr01.1124;Ls.chr08.823
GO:0004540	ribonuclease activity	MF	1	60	0.343874	0.64791	Ls.chr03.0940
GO:0005634	nucleus	CC	13	2195	0.343471	0.991139	Ls.chr01.1800;Ls.chr01.1879;Ls.chr03.0940;Ls.chr07.0880;Ls.chr13.320;Ls.chr13.335;Ls.chr13.339;Ls.chr13.348;Ls.chr13.366;Ls.chr13.380;Ls.chr13.395;Ls.chrX.0440;Ls.chrX.0860
GO:0010817	regulation of hormone levels	BP	1	78	0.341252	0.763114	Ls.chr09.341
GO:0035222	wing disc pattern formation	BP	1	78	0.341252	0.763114	Ls.chr01.1879
GO:0009605	response to external stimulus	BP	6	891	0.334415	0.75376	Ls.chr02.1707;Ls.chr03.0275;Ls.chr03.0904;Ls.chr06.0096;Ls.chr07.0880;Ls.chrX.0064
GO:0005874	microtubule	CC	1	77	0.332301	0.991139	Ls.chr06.0833
GO:0008344	adult locomotory behavior	BP	1	74	0.326935	0.739837	Ls.chr06.0096
GO:0008544	epidermis development	BP	1	73	0.323309	0.734557	Ls.chrX.0860
GO:0010035	response to inorganic substance	BP	1	73	0.323309	0.734557	Ls.chrX.0686
GO:0022416	chaeta development	BP	1	73	0.323309	0.734557	Ls.chrX.0860
GO:0060179	male mating behavior	BP	1	73	0.323309	0.734557	Ls.chr06.0096
GO:0042330	taxis	BP	3	376	0.322588	0.734557	Ls.chr02.1707;Ls.chr03.0275;Ls.chr06.0096
GO:0001653	peptide receptor activity	MF	1	55	0.320351	0.624948	Ls.chr04.0671
GO:0046488	phosphatidylinositol metabolic process	BP	1	72	0.319663	0.734557	Ls.chr07.1076
GO:0004175	endopeptidase activity	MF	3	283	0.316173	0.624948	Ls.chr06.0434;Ls.chr08.371;Ls.chr09.526
GO:0008528	G-protein coupled peptide receptor activity	MF	1	54	0.315548	0.624948	Ls.chr04.0671
GO:0030246	carbohydrate binding	MF	1	54	0.315548	0.624948	Ls.chr02.1743
GO:0007612	learning	BP	1	70	0.312314	0.727027	Ls.chr01.0915
GO:0018958	phenol-containing compound metabolic process	BP	1	70	0.312314	0.727027	Ls.chr06.0096
GO:0009636	response to toxic substance	BP	1	69	0.308611	0.724343	Ls.chr01.0929
GO:0016604	nuclear body	CC	1	70	0.307201	0.991139	Ls.chr07.0880
GO:0016407	acetyltransferase activity	MF	1	52	0.305841	0.624948	Ls.chr06.0833
GO:0009615	response to virus	BP	1	68	0.304888	0.718574	Ls.chr03.0904
GO:0022404	molting cycle process	BP	1	68	0.304888	0.718574	Ls.chr06.0096
GO:0008049	male courtship behavior	BP	1	67	0.301146	0.715693	Ls.chr06.0096
GO:0045475	locomotor rhythm	BP	1	66	0.297383	0.709722	Ls.chrX.0860
GO:0016903	oxidoreductase activity, acting on the aldehyde or oxo group of donors	MF	1	50	0.295999	0.624948	Ls.chr02.0560
GO:0035295	tube development	BP	5	680	0.292461	0.70092	Ls.chr01.1879;Ls.chr06.0096;Ls.chr09.341;Ls.chrX.0064;Ls.chrX.0860
GO:0032886	regulation of microtubule-based process	BP	1	63	0.285977	0.688285	Ls.chr06.0833
GO:0016410	N-acyltransferase activity	MF	1	46	0.275901	0.596949	Ls.chr06.0833
GO:0032501	multicellular organismal process	BP	19	3116	0.27064	0.654142	Ls.chr01.0755;Ls.chr01.0756;Ls.chr01.0759;Ls.chr01.0915;Ls.chr01.1879;Ls.chr01.2105;Ls.chr01.2107;Ls.chr02.1707;Ls.chr03.0275;Ls.chr03.0904;Ls.chr06.0096;Ls.chr07.0273;Ls.chr08.371;Ls.chr09.341;Ls.chr10.147;Ls.chr10.606;Ls.chrX.0064;Ls.chrX.0440;Ls.chrX.0860
GO:0007450	dorsal/ventral pattern formation, imaginal disc	BP	1	59	0.270488	0.654142	Ls.chr01.1879
GO:0009913	epidermal cell differentiation	BP	1	59	0.270488	0.654142	Ls.chrX.0860
GO:0042445	hormone metabolic process	BP	1	59	0.270488	0.654142	Ls.chr09.341
GO:0044057	regulation of system process	BP	1	59	0.270488	0.654142	Ls.chrX.0860
GO:0007218	neuropeptide signaling pathway	BP	1	58	0.266564	0.654142	Ls.chr04.0671
GO:0042180	cellular ketone metabolic process	BP	1	58	0.266564	0.654142	Ls.chr09.341
GO:0070507	regulation of microtubule cytoskeleton organization	BP	1	58	0.266564	0.654142	Ls.chr06.0833
GO:0001667	ameboidal-type cell migration	BP	2	189	0.265744	0.654142	Ls.chr06.0096;Ls.chrX.0064
GO:0009991	response to extracellular stimulus	BP	2	189	0.265744	0.654142	Ls.chr07.0880;Ls.chrX.0064
GO:0016209	antioxidant activity	MF	1	44	0.265641	0.585393	Ls.chr01.0929
GO:0008080	N-acetyltransferase activity	MF	1	43	0.260457	0.5848	Ls.chr06.0833
GO:0031667	response to nutrient levels	BP	2	186	0.2598	0.654142	Ls.chr07.0880;Ls.chrX.0064
GO:0090130	tissue migration	BP	2	186	0.2598	0.654142	Ls.chr06.0096;Ls.chrX.0064
GO:0035239	tube morphogenesis	BP	4	488	0.259391	0.654142	Ls.chr01.1879;Ls.chr09.341;Ls.chrX.0064;Ls.chrX.0860
GO:0007626	locomotory behavior	BP	2	185	0.257819	0.654142	Ls.chr06.0096;Ls.chrX.0860
GO:0051493	regulation of cytoskeleton organization	BP	2	185	0.257819	0.654142	Ls.chr06.0833;Ls.chrX.0064
GO:1901981	phosphatidylinositol phosphate binding	MF	1	42	0.255238	0.584102	Ls.chr07.0522
GO:0044283	small molecule biosynthetic process	BP	2	181	0.249901	0.645198	Ls.chr01.1074;Ls.chr01.1078
GO:0044281	small molecule metabolic process	BP	6	801	0.249201	0.645198	Ls.chr01.1074;Ls.chr01.1078;Ls.chr02.0560;Ls.chr06.0096;Ls.chr07.1076;Ls.chr09.341
GO:0007559	histolysis	BP	1	53	0.246635	0.642608	Ls.chr02.1707
GO:0016271	tissue death	BP	1	53	0.246635	0.642608	Ls.chr02.1707
GO:0035315	hair cell differentiation	BP	1	53	0.246635	0.642608	Ls.chrX.0860
GO:0048067	cuticle pigmentation	BP	1	53	0.246635	0.642608	Ls.chr06.0096
GO:0035316	non-sensory hair organization	BP	1	52	0.242586	0.642608	Ls.chrX.0860
GO:0046434	organophosphate catabolic process	BP	1	52	0.242586	0.642608	Ls.chr07.1076
GO:2000145	regulation of cell motility	BP	1	52	0.242586	0.642608	Ls.chr06.0096
GO:0004521	endoribonuclease activity	MF	1	39	0.23936	0.558508	Ls.chr03.0940
GO:0035317	imaginal disc-derived wing hair organization	BP	1	51	0.238516	0.642071	Ls.chrX.0860
GO:0003013	circulatory system process	BP	1	49	0.230311	0.622937	Ls.chrX.0860
GO:0030334	regulation of cell migration	BP	1	49	0.230311	0.622937	Ls.chr06.0096
GO:0035215	genital disc development	BP	1	49	0.230311	0.622937	Ls.chr01.1879
GO:0007568	aging	BP	2	169	0.226227	0.620758	Ls.chrX.0064;Ls.chrX.0860
GO:0007419	ventral cord development	BP	1	48	0.226177	0.620758	Ls.chr01.1879
GO:0010001	glial cell differentiation	BP	1	47	0.22202	0.615158	Ls.chr01.1879
GO:0003015	heart process	BP	1	46	0.217842	0.60654	Ls.chrX.0860
GO:0032182	ubiquitin-like protein binding	MF	1	35	0.217672	0.518059	Ls.chr02.1880
GO:0043228	non-membrane-bounded organelle	CC	10	1465	0.217318	0.760613	Ls.chr06.0833;Ls.chr07.0522;Ls.chr13.320;Ls.chr13.335;Ls.chr13.339;Ls.chr13.348;Ls.chr13.366;Ls.chr13.380;Ls.chr13.391;Ls.chr13.395
GO:0043232	intracellular non-membrane-bounded organelle	CC	10	1465	0.217318	0.760613	Ls.chr06.0833;Ls.chr07.0522;Ls.chr13.320;Ls.chr13.335;Ls.chr13.339;Ls.chr13.348;Ls.chr13.366;Ls.chr13.380;Ls.chr13.391;Ls.chr13.395
GO:0098754	detoxification	BP	1	45	0.213642	0.597776	Ls.chr01.0929
GO:0048569	post-embryonic organ development	BP	4	448	0.213151	0.597776	Ls.chr01.1879;Ls.chr09.341;Ls.chrX.0064;Ls.chrX.0860
GO:0060562	epithelial tube morphogenesis	BP	4	446	0.210906	0.595994	Ls.chr01.1879;Ls.chr09.341;Ls.chrX.0064;Ls.chrX.0860
GO:0008202	steroid metabolic process	BP	1	44	0.20942	0.594752	Ls.chr09.341
GO:0043130	ubiquitin binding	MF	1	32	0.201007	0.488159	Ls.chr02.1880
GO:0009311	oligosaccharide metabolic process	BP	1	42	0.200909	0.573448	Ls.chr01.2026
GO:0014016	neuroblast differentiation	BP	1	42	0.200909	0.573448	Ls.chr01.1879
GO:0010259	multicellular organism aging	BP	2	156	0.200822	0.573448	Ls.chrX.0064;Ls.chrX.0860
GO:0019637	organophosphate metabolic process	BP	4	433	0.1965	0.569448	Ls.chr01.1074;Ls.chr01.1078;Ls.chr07.0500;Ls.chr07.1076
GO:0070887	cellular response to chemical stimulus	BP	4	432	0.195405	0.56918	Ls.chr01.0915;Ls.chr01.0929;Ls.chr07.0880;Ls.chrX.0686
GO:0016620	oxidoreductase activity, acting on the aldehyde or oxo group of donors, NAD or NADP as acceptor	MF	1	31	0.195374	0.484366	Ls.chr02.0560
GO:0000122	negative regulation of transcription from RNA polymerase II promoter	BP	2	153	0.195011	0.56918	Ls.chr07.0880;Ls.chrX.0860
GO:0008237	metallopeptidase activity	MF	2	116	0.19383	0.484366	Ls.chr06.0434;Ls.chr09.526
GO:0018130	heterocycle biosynthetic process	BP	10	1389	0.19236	0.566117	Ls.chr01.1879;Ls.chr07.0880;Ls.chr08.062;Ls.chr13.320;Ls.chr13.335;Ls.chr13.366;Ls.chr13.380;Ls.chrX.0440;Ls.chrX.0686;Ls.chrX.0860
GO:0009791	post-embryonic development	BP	5	580	0.192352	0.566117	Ls.chr01.1879;Ls.chr02.1707;Ls.chr09.341;Ls.chrX.0064;Ls.chrX.0860
GO:0007593	chitin-based cuticle sclerotization	BP	1	40	0.192308	0.566117	Ls.chr06.0096
GO:0008015	blood circulation	BP	1	40	0.192308	0.566117	Ls.chrX.0860
GO:0007427	epithelial cell migration, open tracheal system	BP	1	39	0.187974	0.564917	Ls.chr06.0096
GO:0007472	wing disc morphogenesis	BP	3	279	0.184139	0.556335	Ls.chr01.1879;Ls.chrX.0064;Ls.chrX.0860
GO:0001704	formation of primary germ layer	BP	1	38	0.183617	0.556335	Ls.chrX.0064
GO:0008407	chaeta morphogenesis	BP	1	38	0.183617	0.556335	Ls.chrX.0860
GO:0090502	RNA phosphodiester bond hydrolysis, endonucleolytic	BP	1	38	0.183617	0.556335	Ls.chr03.0940
GO:0042594	response to starvation	BP	2	145	0.179639	0.554537	Ls.chr07.0880;Ls.chrX.0064
GO:0010038	response to metal ion	BP	1	37	0.179237	0.554537	Ls.chrX.0686
GO:0044839	cell cycle G2/M phase transition	BP	1	37	0.179237	0.554537	Ls.chr01.1800
GO:0060047	heart contraction	BP	1	37	0.179237	0.554537	Ls.chrX.0860
GO:0097164	ammonium ion metabolic process	BP	1	37	0.179237	0.554537	Ls.chr06.0096
GO:0001227	transcriptional repressor activity, RNA polymerase II transcription regulatory region sequence-specific binding	MF	1	28	0.178242	0.461104	Ls.chrX.0860
GO:0016684	oxidoreductase activity, acting on peroxide as acceptor	MF	1	28	0.178242	0.461104	Ls.chr01.0929
GO:0016893	endonuclease activity, active with either ribo- or deoxyribonucleic acids and producing 5'-phosphomonoesters	MF	1	28	0.178242	0.461104	Ls.chr03.0940
GO:0007476	imaginal disc-derived wing morphogenesis	BP	3	272	0.174839	0.554537	Ls.chr01.1879;Ls.chrX.0064;Ls.chrX.0860
GO:0048085	adult chitin-containing cuticle pigmentation	BP	1	36	0.174835	0.554537	Ls.chr06.0096
GO:0032502	developmental process	BP	18	2741	0.17338	0.554537	Ls.chr01.0755;Ls.chr01.0756;Ls.chr01.0759;Ls.chr01.1879;Ls.chr01.2105;Ls.chr01.2107;Ls.chr02.1707;Ls.chr03.0275;Ls.chr03.0904;Ls.chr06.0096;Ls.chr07.0273;Ls.chr07.0522;Ls.chr09.341;Ls.chr10.147;Ls.chr10.606;Ls.chrX.0064;Ls.chrX.0440;Ls.chrX.0860
GO:0004601	peroxidase activity	MF	1	27	0.172452	0.461104	Ls.chr01.0929
GO:0016705	oxidoreductase activity, acting on paired donors, with incorporation or reduction of molecular oxygen	MF	2	107	0.171239	0.461104	Ls.chr06.0096;Ls.chr09.341
GO:0007187	G-protein coupled receptor signaling pathway, coupled to cyclic nucleotide second messenger	BP	1	35	0.170409	0.549956	Ls.chr01.0915
GO:0009058	biosynthetic process	BP	16	2372	0.166777	0.54131	Ls.chr01.1074;Ls.chr01.1078;Ls.chr01.1879;Ls.chr01.2026;Ls.chr02.0560;Ls.chr06.0096;Ls.chr07.0500;Ls.chr07.0880;Ls.chr08.062;Ls.chr13.320;Ls.chr13.335;Ls.chr13.366;Ls.chr13.380;Ls.chrX.0440;Ls.chrX.0686;Ls.chrX.0860
GO:0000086	G2/M transition of mitotic cell cycle	BP	1	34	0.16596	0.54131	Ls.chr01.1800
GO:0021782	glial cell development	BP	1	34	0.16596	0.54131	Ls.chr01.1879
GO:0034754	cellular hormone metabolic process	BP	1	34	0.16596	0.54131	Ls.chr09.341
GO:0048806	genitalia development	BP	1	34	0.16596	0.54131	Ls.chr01.1879
GO:0048865	stem cell fate commitment	BP	1	34	0.16596	0.54131	Ls.chr01.1879
GO:0006637	acyl-CoA metabolic process	BP	1	33	0.161488	0.54131	Ls.chr02.0560
GO:0007188	adenylate cyclase-modulating G-protein coupled receptor signaling pathway	BP	1	33	0.161488	0.54131	Ls.chr01.0915
GO:0035383	thioester metabolic process	BP	1	33	0.161488	0.54131	Ls.chr02.0560
GO:0097237	cellular response to toxic substance	BP	1	33	0.161488	0.54131	Ls.chr01.0929
GO:0098869	cellular oxidant detoxification	BP	1	33	0.161488	0.54131	Ls.chr01.0929
GO:1990748	cellular detoxification	BP	1	33	0.161488	0.54131	Ls.chr01.0929
GO:0034212	peptide N-acetyltransferase activity	MF	1	25	0.160751	0.461104	Ls.chr06.0833
GO:0034654	nucleobase-containing compound biosynthetic process	BP	10	1325	0.155162	0.540689	Ls.chr01.1879;Ls.chr07.0880;Ls.chr08.062;Ls.chr13.320;Ls.chr13.335;Ls.chr13.366;Ls.chr13.380;Ls.chrX.0440;Ls.chrX.0686;Ls.chrX.0860
GO:0044767	single-organism developmental process	BP	18	2697	0.154473	0.540689	Ls.chr01.0755;Ls.chr01.0756;Ls.chr01.0759;Ls.chr01.1879;Ls.chr01.2105;Ls.chr01.2107;Ls.chr02.1707;Ls.chr03.0275;Ls.chr03.0904;Ls.chr06.0096;Ls.chr07.0273;Ls.chr07.0522;Ls.chr09.341;Ls.chr10.147;Ls.chr10.606;Ls.chrX.0064;Ls.chrX.0440;Ls.chrX.0860
GO:0005776	autophagosome	CC	1	32	0.154077	0.593196	Ls.chr02.1880
GO:0005506	iron ion binding	MF	2	99	0.151582	0.450955	Ls.chr06.0096;Ls.chr09.341
GO:0020037	heme binding	MF	2	98	0.149158	0.450955	Ls.chr01.0929;Ls.chr09.341
GO:0046906	tetrapyrrole binding	MF	2	98	0.149158	0.450955	Ls.chr01.0929;Ls.chr09.341
GO:0007484	imaginal disc-derived genitalia development	BP	1	30	0.147929	0.521888	Ls.chr01.1879
GO:0010453	regulation of cell fate commitment	BP	1	30	0.147929	0.521888	Ls.chr01.1879
GO:0019098	reproductive behavior	BP	2	127	0.145901	0.521205	Ls.chr03.0904;Ls.chr06.0096
GO:0007444	imaginal disc development	BP	5	526	0.144814	0.520597	Ls.chr01.1879;Ls.chr06.0096;Ls.chr09.341;Ls.chrX.0064;Ls.chrX.0860
GO:0035070	salivary gland histolysis	BP	1	29	0.143363	0.518662	Ls.chr02.1707
GO:0045455	ecdysteroid metabolic process	BP	1	29	0.143363	0.518662	Ls.chr09.341
GO:0090407	organophosphate biosynthetic process	BP	3	246	0.141648	0.518662	Ls.chr01.1074;Ls.chr01.1078;Ls.chr07.0500
GO:0016853	isomerase activity	MF	2	94	0.139549	0.448819	Ls.chr01.1074;Ls.chr01.1078
GO:0007485	imaginal disc-derived male genitalia development	BP	1	28	0.138772	0.511834	Ls.chr01.1879
GO:0030048	actin filament-based movement	BP	1	28	0.138772	0.511834	Ls.chrX.0064
GO:0016891	endoribonuclease activity, producing 5'-phosphomonoesters	MF	1	21	0.136857	0.448819	Ls.chr03.0940
GO:0007560	imaginal disc morphogenesis	BP	4	375	0.136812	0.511247	Ls.chr01.1879;Ls.chr09.341;Ls.chrX.0064;Ls.chrX.0860
GO:0048563	post-embryonic organ morphogenesis	BP	4	375	0.136812	0.511247	Ls.chr01.1879;Ls.chr09.341;Ls.chrX.0064;Ls.chrX.0860
GO:0008016	regulation of heart contraction	BP	1	27	0.134157	0.508008	Ls.chrX.0860
GO:0048102	autophagic cell death	BP	1	27	0.134157	0.508008	Ls.chr02.1707
GO:1903522	regulation of blood circulation	BP	1	27	0.134157	0.508008	Ls.chrX.0860
GO:1901576	organic substance biosynthetic process	BP	16	2294	0.133545	0.508008	Ls.chr01.1074;Ls.chr01.1078;Ls.chr01.1879;Ls.chr01.2026;Ls.chr02.0560;Ls.chr06.0096;Ls.chr07.0500;Ls.chr07.0880;Ls.chr08.062;Ls.chr13.320;Ls.chr13.335;Ls.chr13.366;Ls.chr13.380;Ls.chrX.0440;Ls.chrX.0686;Ls.chrX.0860
GO:0016607	nuclear speck	CC	1	27	0.131625	0.533429	Ls.chr07.0880
GO:0044438	microbody part	CC	1	27	0.131625	0.533429	Ls.chr02.0560
GO:0044439	peroxisomal part	CC	1	27	0.131625	0.533429	Ls.chr02.0560
GO:0048856	anatomical structure development	BP	17	2463	0.131468	0.508008	Ls.chr01.0755;Ls.chr01.0756;Ls.chr01.0759;Ls.chr01.1879;Ls.chr01.2105;Ls.chr01.2107;Ls.chr02.1707;Ls.chr03.0275;Ls.chr03.0904;Ls.chr06.0096;Ls.chr07.0273;Ls.chr07.0522;Ls.chr09.341;Ls.chr10.147;Ls.chr10.606;Ls.chrX.0064;Ls.chrX.0860
GO:0061733	peptide-lysine-N-acetyltransferase activity	MF	1	20	0.13078	0.444653	Ls.chr06.0833
GO:0042659	regulation of cell fate specification	BP	1	26	0.129518	0.507353	Ls.chr01.1879
GO:0046834	lipid phosphorylation	BP	1	26	0.129518	0.507353	Ls.chr07.1076
GO:1901362	organic cyclic compound biosynthetic process	BP	11	1436	0.128173	0.507353	Ls.chr01.1879;Ls.chr06.0096;Ls.chr07.0880;Ls.chr08.062;Ls.chr13.320;Ls.chr13.335;Ls.chr13.366;Ls.chr13.380;Ls.chrX.0440;Ls.chrX.0686;Ls.chrX.0860
GO:0035220	wing disc development	BP	4	365	0.127407	0.507353	Ls.chr01.1879;Ls.chr06.0096;Ls.chrX.0064;Ls.chrX.0860
GO:0044249	cellular biosynthetic process	BP	16	2277	0.126894	0.507353	Ls.chr01.1074;Ls.chr01.1078;Ls.chr01.1879;Ls.chr01.2026;Ls.chr02.0560;Ls.chr06.0096;Ls.chr07.0500;Ls.chr07.0880;Ls.chr08.062;Ls.chr13.320;Ls.chr13.335;Ls.chr13.366;Ls.chr13.380;Ls.chrX.0440;Ls.chrX.0686;Ls.chrX.0860
GO:0005975	carbohydrate metabolic process	BP	4	364	0.126483	0.507353	Ls.chr01.1074;Ls.chr01.1078;Ls.chr01.2026;Ls.chr07.1076
GO:0014017	neuroblast fate commitment	BP	1	25	0.124855	0.507353	Ls.chr01.1879
GO:0035071	salivary gland cell autophagic cell death	BP	1	25	0.124855	0.507353	Ls.chr02.1707
GO:0048070	regulation of developmental pigmentation	BP	1	25	0.124855	0.507353	Ls.chr06.0096
GO:0048867	stem cell fate determination	BP	1	25	0.124855	0.507353	Ls.chr01.1879
GO:0008374	O-acyltransferase activity	MF	1	19	0.124661	0.436314	Ls.chr07.0500
GO:0080019	fatty-acyl-CoA reductase (alcohol-forming) activity	MF	1	19	0.124661	0.436314	Ls.chr02.0560
GO:0004930	G-protein coupled receptor activity	MF	3	175	0.122782	0.436314	Ls.chr01.0915;Ls.chr04.0671;Ls.chrX.0064
GO:0002165	instar larval or pupal development	BP	5	496	0.121017	0.507353	Ls.chr01.1879;Ls.chr02.1707;Ls.chr09.341;Ls.chrX.0064;Ls.chrX.0860
GO:0051276	chromosome organization	BP	6	640	0.120832	0.507353	Ls.chr13.320;Ls.chr13.339;Ls.chr13.348;Ls.chr13.366;Ls.chr13.380;Ls.chr13.395
GO:0048332	mesoderm morphogenesis	BP	1	24	0.120167	0.507353	Ls.chrX.0064
GO:0040040	thermosensory behavior	BP	1	23	0.115455	0.496805	Ls.chr06.0096
GO:0046854	phosphatidylinositol phosphorylation	BP	1	23	0.115455	0.496805	Ls.chr07.1076
GO:0007186	G-protein coupled receptor signaling pathway	BP	3	223	0.11438	0.496805	Ls.chr01.0915;Ls.chr04.0671;Ls.chrX.0064
GO:0008227	G-protein coupled amine receptor activity	MF	1	17	0.112295	0.431068	Ls.chr01.0915
GO:0001707	mesoderm formation	BP	1	22	0.110718	0.487502	Ls.chrX.0064
GO:0046189	phenol-containing compound biosynthetic process	BP	1	22	0.110718	0.487502	Ls.chr06.0096
GO:0070252	actin-mediated cell contraction	BP	1	22	0.110718	0.487502	Ls.chrX.0064
GO:0044282	small molecule catabolic process	BP	2	106	0.10865	0.487502	Ls.chr07.1076;Ls.chr09.341
GO:0048736	appendage development	BP	4	344	0.10863	0.487502	Ls.chr01.1879;Ls.chr09.341;Ls.chrX.0064;Ls.chrX.0860
GO:0019438	aromatic compound biosynthetic process	BP	11	1392	0.10859	0.487502	Ls.chr01.1879;Ls.chr06.0096;Ls.chr07.0880;Ls.chr08.062;Ls.chr13.320;Ls.chr13.335;Ls.chr13.366;Ls.chr13.380;Ls.chrX.0440;Ls.chrX.0686;Ls.chrX.0860
GO:0007275	multicellular organism development	BP	16	2220	0.106148	0.487502	Ls.chr01.0755;Ls.chr01.0756;Ls.chr01.0759;Ls.chr01.1879;Ls.chr01.2105;Ls.chr01.2107;Ls.chr02.1707;Ls.chr03.0275;Ls.chr06.0096;Ls.chr07.0273;Ls.chr09.341;Ls.chr10.147;Ls.chr10.606;Ls.chrX.0064;Ls.chrX.0440;Ls.chrX.0860
GO:0032266	phosphatidylinositol-3-phosphate binding	MF	1	16	0.106048	0.420656	Ls.chr07.0522
GO:0007400	neuroblast fate determination	BP	1	21	0.105956	0.487502	Ls.chr01.1879
GO:0010632	regulation of epithelial cell migration	BP	1	21	0.105956	0.487502	Ls.chr06.0096
GO:0016746	transferase activity, transferring acyl groups	MF	3	163	0.104916	0.420656	Ls.chr06.0833;Ls.chr07.0500;Ls.chr11.058
GO:0035107	appendage morphogenesis	BP	4	336	0.101841	0.482046	Ls.chr01.1879;Ls.chr09.341;Ls.chrX.0064;Ls.chrX.0860
GO:0065003	macromolecular complex assembly	BP	6	609	0.10118	0.482046	Ls.chr13.320;Ls.chr13.339;Ls.chr13.348;Ls.chr13.366;Ls.chr13.380;Ls.chr13.395
GO:0048737	imaginal disc-derived appendage development	BP	4	334	0.100176	0.482046	Ls.chr01.1879;Ls.chr09.341;Ls.chrX.0064;Ls.chrX.0860
GO:0052745	inositol phosphate phosphatase activity	MF	1	15	0.0997572	0.420656	Ls.chr07.1076
GO:0005778	peroxisomal membrane	CC	1	20	0.0992167	0.47748	Ls.chr02.0560
GO:0031903	microbody membrane	CC	1	20	0.0992167	0.47748	Ls.chr02.0560
GO:0044707	single-multicellular organism process	BP	18	2543	0.098663	0.478979	Ls.chr01.0755;Ls.chr01.0756;Ls.chr01.0759;Ls.chr01.0915;Ls.chr01.1879;Ls.chr01.2105;Ls.chr01.2107;Ls.chr02.1707;Ls.chr03.0275;Ls.chr06.0096;Ls.chr07.0273;Ls.chr08.371;Ls.chr09.341;Ls.chr10.147;Ls.chr10.606;Ls.chrX.0064;Ls.chrX.0440;Ls.chrX.0860
GO:0006584	catecholamine metabolic process	BP	1	19	0.0963576	0.47182	Ls.chr06.0096
GO:0007584	response to nutrient	BP	1	19	0.0963576	0.47182	Ls.chr07.0880
GO:0009072	aromatic amino acid family metabolic process	BP	1	19	0.0963576	0.47182	Ls.chr06.0096
GO:0009712	catechol-containing compound metabolic process	BP	1	19	0.0963576	0.47182	Ls.chr06.0096
GO:0035114	imaginal disc-derived appendage morphogenesis	BP	4	329	0.0960718	0.47182	Ls.chr01.1879;Ls.chr09.341;Ls.chrX.0064;Ls.chrX.0860
GO:0035209	pupal development	BP	1	18	0.0915207	0.468322	Ls.chr09.341
GO:0035337	fatty-acyl-CoA metabolic process	BP	1	18	0.0915207	0.468322	Ls.chr02.0560
GO:0043052	thermotaxis	BP	1	18	0.0915207	0.468322	Ls.chr06.0096
GO:0071241	cellular response to inorganic substance	BP	1	18	0.0915207	0.468322	Ls.chrX.0686
GO:0036064	ciliary basal body	CC	1	18	0.0897429	0.47748	Ls.chr07.0522
GO:0008078	mesodermal cell migration	BP	1	17	0.0866585	0.460019	Ls.chrX.0064
GO:0042074	cell migration involved in gastrulation	BP	1	17	0.0866585	0.460019	Ls.chrX.0064
GO:1901616	organic hydroxy compound catabolic process	BP	1	17	0.0866585	0.460019	Ls.chr07.1076
GO:0035120	post-embryonic appendage morphogenesis	BP	4	317	0.0865648	0.460019	Ls.chr01.1879;Ls.chr09.341;Ls.chrX.0064;Ls.chrX.0860
GO:0007189	adenylate cyclase-activating G-protein coupled receptor signaling pathway	BP	1	16	0.0817708	0.45093	Ls.chr01.0915
GO:0042417	dopamine metabolic process	BP	1	16	0.0817708	0.45093	Ls.chr06.0096
GO:0008484	sulfuric ester hydrolase activity	MF	1	12	0.0806228	0.355338	Ls.chr02.1351
GO:0016747	transferase activity, transferring acyl groups other than amino-acyl groups	MF	3	143	0.0777563	0.355338	Ls.chr06.0833;Ls.chr07.0500;Ls.chr11.058
GO:0031033	myosin filament organization	BP	1	15	0.0768576	0.432229	Ls.chrX.0064
GO:0046164	alcohol catabolic process	BP	1	15	0.0768576	0.432229	Ls.chr07.1076
GO:0071248	cellular response to metal ion	BP	1	15	0.0768576	0.432229	Ls.chrX.0686
GO:0009886	post-embryonic morphogenesis	BP	5	428	0.0750338	0.432229	Ls.chr01.1879;Ls.chr02.1707;Ls.chr09.341;Ls.chrX.0064;Ls.chrX.0860
GO:0035336	long-chain fatty-acyl-CoA metabolic process	BP	1	14	0.0719187	0.421132	Ls.chr02.0560
GO:0048707	instar larval or pupal morphogenesis	BP	5	419	0.0698278	0.413148	Ls.chr01.1879;Ls.chr02.1707;Ls.chr09.341;Ls.chrX.0064;Ls.chrX.0860
GO:0004222	metalloendopeptidase activity	MF	2	62	0.0693715	0.330208	Ls.chr06.0434;Ls.chr09.526
GO:0005984	disaccharide metabolic process	BP	1	13	0.0669539	0.400314	Ls.chr01.2026
GO:0007586	digestion	BP	1	13	0.0669539	0.400314	Ls.chr08.371
GO:0010025	wax biosynthetic process	BP	1	13	0.0669539	0.400314	Ls.chr02.0560
GO:0010166	wax metabolic process	BP	1	13	0.0669539	0.400314	Ls.chr02.0560
GO:0035210	prepupal development	BP	1	13	0.0669539	0.400314	Ls.chr09.341
GO:0048079	regulation of cuticle pigmentation	BP	1	13	0.0669539	0.400314	Ls.chr06.0096
GO:0032774	RNA biosynthetic process	BP	10	1120	0.065601	0.400314	Ls.chr01.1879;Ls.chr07.0880;Ls.chr08.062;Ls.chr13.320;Ls.chr13.335;Ls.chr13.366;Ls.chr13.380;Ls.chrX.0440;Ls.chrX.0686;Ls.chrX.0860
GO:0007193	adenylate cyclase-inhibiting G-protein coupled receptor signaling pathway	BP	1	12	0.0619632	0.399944	Ls.chr01.0915
GO:0007509	mesoderm migration involved in gastrulation	BP	1	12	0.0619632	0.399944	Ls.chrX.0064
GO:0009312	oligosaccharide biosynthetic process	BP	1	12	0.0619632	0.399944	Ls.chr01.2026
GO:0035309	wing and notum subfield formation	BP	1	12	0.0619632	0.399944	Ls.chr01.1879
GO:2000274	regulation of epithelial cell migration, open tracheal system	BP	1	12	0.0619632	0.399944	Ls.chr06.0096
GO:0016411	acylglycerol O-acyltransferase activity	MF	1	9	0.0610882	0.302896	Ls.chr07.0500
GO:0071617	lysophospholipid acyltransferase activity	MF	1	9	0.0610882	0.302896	Ls.chr07.0500
GO:0097659	nucleic acid-templated transcription	BP	10	1104	0.0605484	0.399944	Ls.chr01.1879;Ls.chr07.0880;Ls.chr08.062;Ls.chr13.320;Ls.chr13.335;Ls.chr13.366;Ls.chr13.380;Ls.chrX.0440;Ls.chrX.0686;Ls.chrX.0860
GO:0006351	transcription, DNA-templated	BP	10	1100	0.0593275	0.399944	Ls.chr01.1879;Ls.chr07.0880;Ls.chr08.062;Ls.chr13.320;Ls.chr13.335;Ls.chr13.366;Ls.chr13.380;Ls.chrX.0440;Ls.chrX.0686;Ls.chrX.0860
GO:0007564	regulation of chitin-based cuticle tanning	BP	1	11	0.0569463	0.399327	Ls.chr06.0096
GO:0045297	post-mating behavior	BP	1	11	0.0569463	0.399327	Ls.chr03.0904
GO:0044723	single-organism carbohydrate metabolic process	BP	4	273	0.0560453	0.399327	Ls.chr01.1074;Ls.chr01.1078;Ls.chr01.2026;Ls.chr07.1076
GO:0030382	sperm mitochondrion organization	BP	1	10	0.0519032	0.377962	Ls.chr02.1880
GO:0031038	myosin II filament organization	BP	1	10	0.0519032	0.377962	Ls.chrX.0064
GO:0048082	regulation of adult chitin-containing cuticle pigmentation	BP	1	10	0.0519032	0.377962	Ls.chr06.0096
GO:0071822	protein complex subunit organization	BP	7	642	0.0508404	0.377962	Ls.chr13.320;Ls.chr13.339;Ls.chr13.348;Ls.chr13.366;Ls.chr13.380;Ls.chr13.395;Ls.chrX.0064
GO:0005779	integral component of peroxisomal membrane	CC	1	9	0.0458976	0.271855	Ls.chr02.0560
GO:0031231	intrinsic component of peroxisomal membrane	CC	1	9	0.0458976	0.271855	Ls.chr02.0560
GO:0005991	trehalose metabolic process	BP	1	8	0.0417379	0.320366	Ls.chr01.2026
GO:0007212	dopamine receptor signaling pathway	BP	1	8	0.0417379	0.320366	Ls.chr01.0915
GO:0008395	steroid hydroxylase activity	MF	1	6	0.0411452	0.222558	Ls.chr09.341
GO:0034622	cellular macromolecular complex assembly	BP	6	476	0.0386844	0.305177	Ls.chr13.320;Ls.chr13.339;Ls.chr13.348;Ls.chr13.366;Ls.chr13.380;Ls.chr13.395
GO:0006662	glycerol ether metabolic process	BP	1	7	0.0366153	0.292922	Ls.chr02.0560
GO:0018904	ether metabolic process	BP	1	7	0.0366153	0.292922	Ls.chr02.0560
GO:0035074	pupation	BP	1	7	0.0366153	0.292922	Ls.chr09.341
GO:0043519	regulation of myosin II filament organization	BP	1	7	0.0366153	0.292922	Ls.chrX.0064
GO:0046174	polyol catabolic process	BP	1	7	0.0366153	0.292922	Ls.chr07.1076
GO:0051592	response to calcium ion	BP	1	7	0.0366153	0.292922	Ls.chrX.0686
GO:0034464	BBSome	CC	1	7	0.0358787	0.251151	Ls.chr07.0522
GO:0004497	monooxygenase activity	MF	2	42	0.0344943	0.195468	Ls.chr06.0096;Ls.chr09.341
GO:0042171	lysophosphatidic acid acyltransferase activity	MF	1	5	0.0344053	0.195468	Ls.chr07.0500
GO:0007211	octopamine or tyramine signaling pathway	BP	1	6	0.031466	0.274964	Ls.chr01.0915
GO:0045823	positive regulation of heart contraction	BP	1	6	0.031466	0.274964	Ls.chrX.0860
GO:0071277	cellular response to calcium ion	BP	1	6	0.031466	0.274964	Ls.chrX.0686
GO:1903524	positive regulation of blood circulation	BP	1	6	0.031466	0.274964	Ls.chrX.0860
GO:0007552	metamorphosis	BP	6	444	0.0288482	0.268619	Ls.chr01.1879;Ls.chr02.1707;Ls.chr03.0904;Ls.chr09.341;Ls.chrX.0064;Ls.chrX.0860
GO:0044255	cellular lipid metabolic process	BP	5	325	0.0280605	0.26564	Ls.chr01.1074;Ls.chr01.1078;Ls.chr02.0560;Ls.chr07.0500;Ls.chr07.1076
GO:0008934	inositol monophosphate 1-phosphatase activity	MF	1	4	0.0276188	0.172981	Ls.chr07.1076
GO:0052834	inositol monophosphate phosphatase activity	MF	1	4	0.0276188	0.172981	Ls.chr07.1076
GO:0006461	protein complex assembly	BP	6	436	0.0266813	0.256864	Ls.chr13.320;Ls.chr13.339;Ls.chr13.348;Ls.chr13.366;Ls.chr13.380;Ls.chr13.395
GO:0070271	protein complex biogenesis	BP	6	436	0.0266813	0.256864	Ls.chr13.320;Ls.chr13.339;Ls.chr13.348;Ls.chr13.366;Ls.chr13.380;Ls.chr13.395
GO:0007191	adenylate cyclase-activating dopamine receptor signaling pathway	BP	1	5	0.0262897	0.256864	Ls.chr01.0915
GO:0046838	phosphorylated carbohydrate dephosphorylation	BP	1	5	0.0262897	0.256864	Ls.chr07.1076
GO:0046855	inositol phosphate dephosphorylation	BP	1	5	0.0262897	0.256864	Ls.chr07.1076
GO:0048383	mesectoderm development	BP	1	5	0.0262897	0.256864	Ls.chrX.0064
GO:0071545	inositol phosphate catabolic process	BP	1	5	0.0262897	0.256864	Ls.chr07.1076
GO:1901522	positive regulation of transcription from RNA polymerase II promoter involved in cellular response to chemical stimulus	BP	1	5	0.0262897	0.256864	Ls.chrX.0686
GO:0016234	inclusion body	CC	1	5	0.0257575	0.198332	Ls.chr02.1880
GO:0008611	ether lipid biosynthetic process	BP	1	4	0.0210864	0.234845	Ls.chr02.0560
GO:0009713	catechol-containing compound biosynthetic process	BP	1	4	0.0210864	0.234845	Ls.chr06.0096
GO:0014075	response to amine	BP	1	4	0.0210864	0.234845	Ls.chr01.0915
GO:0042423	catecholamine biosynthetic process	BP	1	4	0.0210864	0.234845	Ls.chr06.0096
GO:0046351	disaccharide biosynthetic process	BP	1	4	0.0210864	0.234845	Ls.chr01.2026
GO:0046485	ether lipid metabolic process	BP	1	4	0.0210864	0.234845	Ls.chr02.0560
GO:0046504	glycerol ether biosynthetic process	BP	1	4	0.0210864	0.234845	Ls.chr02.0560
GO:0061400	positive regulation of transcription from RNA polymerase II promoter in response to calcium ion	BP	1	4	0.0210864	0.234845	Ls.chrX.0686
GO:0097384	cellular lipid biosynthetic process	BP	1	4	0.0210864	0.234845	Ls.chr02.0560
GO:1901503	ether biosynthetic process	BP	1	4	0.0210864	0.234845	Ls.chr02.0560
GO:0003841	1-acylglycerol-3-phosphate O-acyltransferase activity	MF	1	3	0.0207853	0.145497	Ls.chr07.0500
GO:0008226	tyramine receptor activity	MF	1	3	0.0207853	0.145497	Ls.chr01.0915
GO:0016714	oxidoreductase activity, acting on paired donors, with incorporation or reduction of molecular oxygen, reduced pteridine as one donor, and incorporation of one atom of oxygen	MF	1	3	0.0207853	0.145497	Ls.chr06.0096
GO:0019799	tubulin N-acetyltransferase activity	MF	1	3	0.0207853	0.145497	Ls.chr06.0833
GO:0006325	chromatin organization	BP	6	409	0.0201847	0.234845	Ls.chr13.320;Ls.chr13.339;Ls.chr13.348;Ls.chr13.366;Ls.chr13.380;Ls.chr13.395
GO:0005992	trehalose biosynthetic process	BP	1	3	0.0158559	0.225154	Ls.chr01.2026
GO:0006706	steroid catabolic process	BP	1	3	0.0158559	0.225154	Ls.chr09.341
GO:0042447	hormone catabolic process	BP	1	3	0.0158559	0.225154	Ls.chr09.341
GO:0071929	alpha-tubulin acetylation	BP	1	3	0.0158559	0.225154	Ls.chr06.0833
GO:0008610	lipid biosynthetic process	BP	4	182	0.0154794	0.225154	Ls.chr01.1074;Ls.chr01.1078;Ls.chr02.0560;Ls.chr07.0500
GO:0003677	DNA binding	MF	12	864	0.0150958	0.138185	Ls.chr01.1879;Ls.chr03.0960;Ls.chr13.320;Ls.chr13.335;Ls.chr13.339;Ls.chr13.348;Ls.chr13.366;Ls.chr13.380;Ls.chr13.391;Ls.chr13.395;Ls.chr14.244;Ls.chrX.0440
GO:0046165	alcohol biosynthetic process	BP	2	35	0.0146938	0.225154	Ls.chr01.1074;Ls.chr01.1078
GO:0008419	RNA lariat debranching enzyme activity	MF	1	2	0.0139046	0.137887	Ls.chr03.0940
GO:0031670	cellular response to nutrient	BP	1	2	0.0105981	0.177051	Ls.chr07.0880
GO:0042182	ketone catabolic process	BP	1	2	0.0105981	0.177051	Ls.chr09.341
GO:0042416	dopamine biosynthetic process	BP	1	2	0.0105981	0.177051	Ls.chr06.0096
GO:0060158	phospholipase C-activating dopamine receptor signaling pathway	BP	1	2	0.0105981	0.177051	Ls.chr01.0915
GO:0071418	cellular response to amine stimulus	BP	1	2	0.0105981	0.177051	Ls.chr01.0915
GO:0016235	aggresome	CC	1	2	0.0103815	0.0888197	Ls.chr02.1880
GO:0007398	ectoderm development	BP	2	29	0.0102303	0.177051	Ls.chr01.1879;Ls.chrX.0064
GO:1901615	organic hydroxy compound metabolic process	BP	4	152	0.00839247	0.170247	Ls.chr01.1074;Ls.chr01.1078;Ls.chr06.0096;Ls.chr07.1076
GO:0005694	chromosome	CC	8	566	0.00749622	0.0721512	Ls.chr13.320;Ls.chr13.335;Ls.chr13.339;Ls.chr13.348;Ls.chr13.366;Ls.chr13.380;Ls.chr13.391;Ls.chr13.395
GO:0006629	lipid metabolic process	BP	7	435	0.00748528	0.157468	Ls.chr01.1074;Ls.chr01.1078;Ls.chr02.0560;Ls.chr03.0435;Ls.chr07.0500;Ls.chr07.1076;Ls.chr09.341
GO:0008654	phospholipid biosynthetic process	BP	3	74	0.00698385	0.15257	Ls.chr01.1074;Ls.chr01.1078;Ls.chr07.0500
GO:0004511	tyrosine 3-monooxygenase activity	MF	1	1	0.00697624	0.0754702	Ls.chr06.0096
GO:0016712	oxidoreductase activity, acting on paired donors, with incorporation or reduction of molecular oxygen, reduced flavin or flavoprotein as one donor, and incorporation of one atom of oxygen	MF	1	1	0.00697624	0.0754702	Ls.chr09.341
GO:0006066	alcohol metabolic process	BP	3	70	0.00598502	0.13598	Ls.chr01.1074;Ls.chr01.1078;Ls.chr07.1076
GO:0006644	phospholipid metabolic process	BP	4	134	0.0054027	0.127864	Ls.chr01.1074;Ls.chr01.1078;Ls.chr07.0500;Ls.chr07.1076
GO:0046344	ecdysteroid catabolic process	BP	1	1	0.00531287	0.127864	Ls.chr09.341
GO:0071928	tyramine signaling pathway	BP	1	1	0.00531287	0.127864	Ls.chr01.0915
GO:0046983	protein dimerization activity	MF	8	380	0.00467842	0.0618591	Ls.chr13.320;Ls.chr13.335;Ls.chr13.339;Ls.chr13.348;Ls.chr13.366;Ls.chr13.380;Ls.chr13.391;Ls.chr13.395
GO:1901617	organic hydroxy compound biosynthetic process	BP	3	60	0.00388208	0.105001	Ls.chr01.1074;Ls.chr01.1078;Ls.chr06.0096
GO:0043647	inositol phosphate metabolic process	BP	2	16	0.00315906	0.0897174	Ls.chr01.1078;Ls.chr07.1076
GO:0016051	carbohydrate biosynthetic process	BP	3	53	0.00272719	0.0815287	Ls.chr01.1074;Ls.chr01.1078;Ls.chr01.2026
GO:0044427	chromosomal part	CC	8	472	0.002474	0.027214	Ls.chr13.320;Ls.chr13.335;Ls.chr13.339;Ls.chr13.348;Ls.chr13.366;Ls.chr13.380;Ls.chr13.391;Ls.chr13.395
GO:0007200	phospholipase C-activating G-protein coupled receptor signaling pathway	BP	2	13	0.0020743	0.0654557	Ls.chr01.0915;Ls.chr04.0671
GO:0006352	DNA-templated transcription, initiation	BP	4	93	0.00143853	0.0480638	Ls.chr13.320;Ls.chr13.335;Ls.chr13.366;Ls.chr13.380
GO:0046173	polyol biosynthetic process	BP	2	10	0.00120891	0.0429163	Ls.chr01.1074;Ls.chr01.1078
GO:0044262	cellular carbohydrate metabolic process	BP	4	86	0.0010749	0.0407028	Ls.chr01.1074;Ls.chr01.1078;Ls.chr01.2026;Ls.chr07.1076
GO:0019751	polyol metabolic process	BP	3	29	0.000464945	0.0188635	Ls.chr01.1074;Ls.chr01.1078;Ls.chr07.1076
GO:0006020	inositol metabolic process	BP	2	6	0.000408463	0.0178467	Ls.chr01.1074;Ls.chr01.1078
GO:0071103	DNA conformation change	BP	6	161	0.000189525	0.00897083	Ls.chr13.320;Ls.chr13.339;Ls.chr13.348;Ls.chr13.366;Ls.chr13.380;Ls.chr13.395
GO:0034637	cellular carbohydrate biosynthetic process	BP	3	21	0.000174337	0.00897083	Ls.chr01.1074;Ls.chr01.1078;Ls.chr01.2026
GO:0000785	chromatin	CC	8	300	0.000121099	0.0015541	Ls.chr13.320;Ls.chr13.335;Ls.chr13.339;Ls.chr13.348;Ls.chr13.366;Ls.chr13.380;Ls.chr13.391;Ls.chr13.395
GO:0071824	protein-DNA complex subunit organization	BP	6	141	9.13241e-05	0.00518721	Ls.chr13.320;Ls.chr13.339;Ls.chr13.348;Ls.chr13.366;Ls.chr13.380;Ls.chr13.395
GO:0006323	DNA packaging	BP	6	131	6.06029e-05	0.00382472	Ls.chr13.320;Ls.chr13.339;Ls.chr13.348;Ls.chr13.366;Ls.chr13.380;Ls.chr13.395
GO:0004512	inositol-3-phosphate synthase activity	MF	2	2	4.79127e-05	0.000712701	Ls.chr01.1074;Ls.chr01.1078
GO:0016872	intramolecular lyase activity	MF	2	2	4.79127e-05	0.000712701	Ls.chr01.1074;Ls.chr01.1078
GO:0046982	protein heterodimerization activity	MF	8	184	3.81306e-05	0.000712701	Ls.chr13.320;Ls.chr13.335;Ls.chr13.339;Ls.chr13.348;Ls.chr13.366;Ls.chr13.380;Ls.chr13.391;Ls.chr13.395
GO:0005576	extracellular region	CC	11	511	3.63517e-05	0.000559816	Ls.chr01.0755;Ls.chr01.0756;Ls.chr01.0759;Ls.chr01.2105;Ls.chr01.2107;Ls.chr03.0228;Ls.chr03.0904;Ls.chr07.0273;Ls.chr08.371;Ls.chr10.147;Ls.chr10.606
GO:0006021	inositol biosynthetic process	BP	2	2	2.76026e-05	0.00195978	Ls.chr01.1074;Ls.chr01.1078
GO:0065004	protein-DNA complex assembly	BP	6	101	1.38414e-05	0.00112313	Ls.chr13.320;Ls.chr13.339;Ls.chr13.348;Ls.chr13.366;Ls.chr13.380;Ls.chr13.395
GO:0034728	nucleosome organization	BP	6	88	6.23169e-06	0.000589933	Ls.chr13.320;Ls.chr13.339;Ls.chr13.348;Ls.chr13.366;Ls.chr13.380;Ls.chr13.395
GO:0006333	chromatin assembly or disassembly	BP	6	83	4.42714e-06	0.000502923	Ls.chr13.320;Ls.chr13.339;Ls.chr13.348;Ls.chr13.366;Ls.chr13.380;Ls.chr13.395
GO:0031497	chromatin assembly	BP	6	76	2.63633e-06	0.000374359	Ls.chr13.320;Ls.chr13.339;Ls.chr13.348;Ls.chr13.366;Ls.chr13.380;Ls.chr13.395
GO:0042393	histone binding	MF	6	56	2.24416e-06	5.34111e-05	Ls.chr13.320;Ls.chr13.339;Ls.chr13.348;Ls.chr13.366;Ls.chr13.380;Ls.chr13.395
GO:0006334	nucleosome assembly	BP	6	58	5.24171e-07	9.9243e-05	Ls.chr13.320;Ls.chr13.339;Ls.chr13.348;Ls.chr13.366;Ls.chr13.380;Ls.chr13.395
GO:0042335	cuticle development	BP	9	187	4.58903e-07	9.9243e-05	Ls.chr01.0755;Ls.chr01.0756;Ls.chr01.0759;Ls.chr01.2105;Ls.chr01.2107;Ls.chr06.0096;Ls.chr07.0273;Ls.chr10.147;Ls.chr10.606
GO:0032993	protein-DNA complex	CC	8	113	8.34592e-08	1.60659e-06	Ls.chr13.320;Ls.chr13.335;Ls.chr13.339;Ls.chr13.348;Ls.chr13.366;Ls.chr13.380;Ls.chr13.391;Ls.chr13.395
GO:0040003	chitin-based cuticle development	BP	8	108	7.8419e-08	4.4542e-05	Ls.chr01.0755;Ls.chr01.0756;Ls.chr01.0759;Ls.chr01.2105;Ls.chr01.2107;Ls.chr07.0273;Ls.chr10.147;Ls.chr10.606
GO:0044815	DNA packaging complex	CC	8	106	5.04648e-08	1.29526e-06	Ls.chr13.320;Ls.chr13.335;Ls.chr13.339;Ls.chr13.348;Ls.chr13.366;Ls.chr13.380;Ls.chr13.391;Ls.chr13.395
GO:0000786	nucleosome	CC	8	95	2.1176e-08	8.15276e-07	Ls.chr13.320;Ls.chr13.335;Ls.chr13.339;Ls.chr13.348;Ls.chr13.366;Ls.chr13.380;Ls.chr13.391;Ls.chr13.395
GO:0005214	structural constituent of chitin-based cuticle	MF	8	42	3.49905e-10	1.04097e-08	Ls.chr01.0755;Ls.chr01.0756;Ls.chr01.0759;Ls.chr01.2105;Ls.chr01.2107;Ls.chr07.0273;Ls.chr10.147;Ls.chr10.606
GO:0031012	extracellular matrix	CC	9	83	2.46674e-10	1.89939e-08	Ls.chr01.0755;Ls.chr01.0756;Ls.chr01.0759;Ls.chr01.2105;Ls.chr01.2107;Ls.chr07.0273;Ls.chr09.526;Ls.chr10.147;Ls.chr10.606
GO:0008010	structural constituent of chitin-based larval cuticle	MF	8	37	1.17617e-10	4.66547e-09	Ls.chr01.0755;Ls.chr01.0756;Ls.chr01.0759;Ls.chr01.2105;Ls.chr01.2107;Ls.chr07.0273;Ls.chr10.147;Ls.chr10.606
GO:0005198	structural molecule activity	MF	21	435	6.04062e-13	3.59417e-11	Ls.chr01.0754;Ls.chr01.0755;Ls.chr01.0756;Ls.chr01.0759;Ls.chr01.2105;Ls.chr01.2107;Ls.chr02.0345;Ls.chr02.0347;Ls.chr02.0348;Ls.chr02.0619;Ls.chr07.0266;Ls.chr07.0271;Ls.chr07.0273;Ls.chr07.0275;Ls.chr07.0277;Ls.chr07.0282;Ls.chr07.0994;Ls.chr10.030;Ls.chr10.147;Ls.chr10.394;Ls.chr10.606
GO:0042302	structural constituent of cuticle	MF	21	105	5.74289e-26	6.83403e-24	Ls.chr01.0754;Ls.chr01.0755;Ls.chr01.0756;Ls.chr01.0759;Ls.chr01.2105;Ls.chr01.2107;Ls.chr02.0345;Ls.chr02.0347;Ls.chr02.0348;Ls.chr02.0619;Ls.chr07.0266;Ls.chr07.0271;Ls.chr07.0273;Ls.chr07.0275;Ls.chr07.0277;Ls.chr07.0282;Ls.chr07.0994;Ls.chr10.030;Ls.chr10.147;Ls.chr10.394;Ls.chr10.606

## Sheet: 38℃ VS. 27℃
GO ID	GO Term	Ontology	GeneRatio	BgRatio	Pvalue	FDR	geneID
GO:0008150	biological_process	BP	250	8470	1	1	Ls.chr01.0026;Ls.chr01.0114;Ls.chr01.0148;Ls.chr01.0153;Ls.chr01.0154;Ls.chr01.0224;Ls.chr01.0310;Ls.chr01.0344;Ls.chr01.0465;Ls.chr01.0473;Ls.chr01.0485;Ls.chr01.0507;Ls.chr01.0513;Ls.chr01.0556;Ls.chr01.0616;Ls.chr01.0625;Ls.chr01.0639;Ls.chr01.0755;Ls.chr01.0756;Ls.chr01.0759;Ls.chr01.0915;Ls.chr01.0978;Ls.chr01.0981;Ls.chr01.1062;Ls.chr01.1074;Ls.chr01.1078;Ls.chr01.1107;Ls.chr01.1138;Ls.chr0…
GO:0003674	molecular_function	MF	295	9174	1	1	Ls.chr01.0026;Ls.chr01.0040;Ls.chr01.0124;Ls.chr01.0148;Ls.chr01.0153;Ls.chr01.0154;Ls.chr01.0224;Ls.chr01.0310;Ls.chr01.0331;Ls.chr01.0344;Ls.chr01.0465;Ls.chr01.0473;Ls.chr01.0485;Ls.chr01.0507;Ls.chr01.0513;Ls.chr01.0556;Ls.chr01.0616;Ls.chr01.0625;Ls.chr01.0639;Ls.chr01.0755;Ls.chr01.0756;Ls.chr01.0759;Ls.chr01.0814;Ls.chr01.0838;Ls.chr01.0915;Ls.chr01.0978;Ls.chr01.0981;Ls.chr01.1062;Ls.chr0…
GO:0005575	cellular_component	CC	175	7110	1	1	Ls.chr01.0114;Ls.chr01.0148;Ls.chr01.0153;Ls.chr01.0154;Ls.chr01.0473;Ls.chr01.0513;Ls.chr01.0556;Ls.chr01.0616;Ls.chr01.0625;Ls.chr01.0639;Ls.chr01.0755;Ls.chr01.0756;Ls.chr01.0759;Ls.chr01.0915;Ls.chr01.0978;Ls.chr01.0981;Ls.chr01.1062;Ls.chr01.1074;Ls.chr01.1078;Ls.chr01.1107;Ls.chr01.1138;Ls.chr01.1145;Ls.chr01.1186;Ls.chr01.1453;Ls.chr01.1495;Ls.chr01.1500;Ls.chr01.1531;Ls.chr01.1678;Ls.chr0…
GO:0044260	cellular macromolecule metabolic process	BP	52	3629	1	1	Ls.chr01.1673;Ls.chr01.1674;Ls.chr01.1954;Ls.chr02.0113;Ls.chr02.0141;Ls.chr02.0294;Ls.chr02.0569;Ls.chr02.0570;Ls.chr02.0793;Ls.chr02.0815;Ls.chr03.0250;Ls.chr03.0604;Ls.chr03.0895;Ls.chr03.1243;Ls.chr03.1309;Ls.chr04.0107;Ls.chr04.0242;Ls.chr04.0382;Ls.chr04.1283;Ls.chr04.1365;Ls.chr04.1379;Ls.chr05.0703;Ls.chr05.0762;Ls.chr05.0818;Ls.chr05.1115;Ls.chr06.0662;Ls.chr06.0794;Ls.chr07.1080;Ls.chr0…
GO:0032991	macromolecular complex	CC	23	2556	1	1	Ls.chr01.0153;Ls.chr01.0154;Ls.chr01.0513;Ls.chr01.0639;Ls.chr02.0141;Ls.chr02.0793;Ls.chr02.0815;Ls.chr03.0566;Ls.chr03.1139;Ls.chr05.0762;Ls.chr05.0818;Ls.chr06.0927;Ls.chr07.0307;Ls.chr07.0739;Ls.chr07.1080;Ls.chr08.646;Ls.chr09.597;Ls.chr10.179;Ls.chr10.612;Ls.chr13.042;Ls.chr13.043;Ls.chr13.044;Ls.chrX.0693
GO:0043234	protein complex	CC	15	2024	1	1	Ls.chr01.0153;Ls.chr01.0154;Ls.chr01.0513;Ls.chr01.0639;Ls.chr02.0815;Ls.chr03.0566;Ls.chr03.1139;Ls.chr05.0818;Ls.chr06.0927;Ls.chr07.0307;Ls.chr07.0739;Ls.chr07.1080;Ls.chr09.597;Ls.chr10.612;Ls.chrX.0693
GO:0043170	macromolecule metabolic process	BP	71	4073	1	1	Ls.chr01.0148;Ls.chr01.0465;Ls.chr01.0485;Ls.chr01.1673;Ls.chr01.1674;Ls.chr01.1844;Ls.chr01.1954;Ls.chr02.0113;Ls.chr02.0141;Ls.chr02.0294;Ls.chr02.0325;Ls.chr02.0569;Ls.chr02.0570;Ls.chr02.0793;Ls.chr02.0815;Ls.chr03.0250;Ls.chr03.0604;Ls.chr03.0895;Ls.chr03.1243;Ls.chr03.1244;Ls.chr03.1309;Ls.chr04.0107;Ls.chr04.0141;Ls.chr04.0175;Ls.chr04.0242;Ls.chr04.0382;Ls.chr04.1283;Ls.chr04.1299;Ls.chr0…
GO:0016070	RNA metabolic process	BP	18	1796	1	1	Ls.chr02.0113;Ls.chr02.0569;Ls.chr02.0570;Ls.chr02.0793;Ls.chr03.1243;Ls.chr04.0382;Ls.chr05.0818;Ls.chr06.0662;Ls.chr08.097;Ls.chr08.182;Ls.chr09.199;Ls.chr10.179;Ls.chr12.055;Ls.chr13.149;Ls.chrX.0178;Ls.chrX.0396;Ls.chrX.0578;Ls.scaffold063.3
GO:0090304	nucleic acid metabolic process	BP	25	2131	1	1	Ls.chr02.0113;Ls.chr02.0294;Ls.chr02.0569;Ls.chr02.0570;Ls.chr02.0793;Ls.chr03.0604;Ls.chr03.1243;Ls.chr03.1309;Ls.chr04.0382;Ls.chr04.1379;Ls.chr05.0818;Ls.chr06.0662;Ls.chr08.097;Ls.chr08.182;Ls.chr08.516;Ls.chr09.199;Ls.chr09.566;Ls.chr10.171;Ls.chr10.179;Ls.chr12.055;Ls.chr13.149;Ls.chrX.0178;Ls.chrX.0396;Ls.chrX.0578;Ls.scaffold063.3
GO:0005622	intracellular	CC	95	5332	1	1	Ls.chr01.0114;Ls.chr01.0153;Ls.chr01.0154;Ls.chr01.0513;Ls.chr01.0639;Ls.chr01.0978;Ls.chr01.1062;Ls.chr01.1074;Ls.chr01.1078;Ls.chr01.1107;Ls.chr01.1138;Ls.chr01.1453;Ls.chr01.1749;Ls.chr01.1812;Ls.chr01.1954;Ls.chr01.2030;Ls.chr02.0141;Ls.chr02.0294;Ls.chr02.0411;Ls.chr02.0569;Ls.chr02.0570;Ls.chr02.0793;Ls.chr02.0815;Ls.chr02.0858;Ls.chr02.1292;Ls.chr02.1346;Ls.chr02.1554;Ls.chr03.0013;Ls.chr0…
GO:0044424	intracellular part	CC	95	5298	1	1	Ls.chr01.0114;Ls.chr01.0153;Ls.chr01.0154;Ls.chr01.0513;Ls.chr01.0639;Ls.chr01.0978;Ls.chr01.1062;Ls.chr01.1074;Ls.chr01.1078;Ls.chr01.1107;Ls.chr01.1138;Ls.chr01.1453;Ls.chr01.1749;Ls.chr01.1812;Ls.chr01.1954;Ls.chr01.2030;Ls.chr02.0141;Ls.chr02.0294;Ls.chr02.0411;Ls.chr02.0569;Ls.chr02.0570;Ls.chr02.0793;Ls.chr02.0815;Ls.chr02.0858;Ls.chr02.1292;Ls.chr02.1346;Ls.chr02.1554;Ls.chr03.0013;Ls.chr0…
GO:0044428	nuclear part	CC	5	1125	1	1	Ls.chr02.0141;Ls.chr02.0294;Ls.chr10.612;Ls.chrX.0420;Ls.scaffold063.3
GO:0003676	nucleic acid binding	MF	30	2085	1	1	Ls.chr01.0040;Ls.chr01.0124;Ls.chr01.2150;Ls.chr02.0294;Ls.chr03.0580;Ls.chr03.0604;Ls.chr03.1244;Ls.chr03.1309;Ls.chr04.0382;Ls.chr04.1321;Ls.chr05.0378;Ls.chr05.0818;Ls.chr06.0662;Ls.chr07.0544;Ls.chr07.0631;Ls.chr08.182;Ls.chr08.310;Ls.chr08.516;Ls.chr08.718;Ls.chr09.566;Ls.chr10.171;Ls.chr10.179;Ls.chr11.180;Ls.chr12.055;Ls.chr12.504;Ls.chr13.042;Ls.chr13.043;Ls.chr13.044;Ls.chrX.0178;Ls.scaf…
GO:0043226	organelle	CC	72	4363	1	1	Ls.chr01.0114;Ls.chr01.0513;Ls.chr01.0978;Ls.chr01.1062;Ls.chr01.1138;Ls.chr01.1453;Ls.chr01.1749;Ls.chr01.1954;Ls.chr02.0141;Ls.chr02.0294;Ls.chr02.0411;Ls.chr02.0569;Ls.chr02.0570;Ls.chr02.0793;Ls.chr02.0815;Ls.chr02.0858;Ls.chr02.1292;Ls.chr02.1346;Ls.chr03.0013;Ls.chr03.0132;Ls.chr03.0566;Ls.chr03.0644;Ls.chr03.0690;Ls.chr03.0804;Ls.chr03.0861;Ls.chr03.0895;Ls.chr03.1139;Ls.chr05.0049;Ls.chr0…
GO:0043229	intracellular organelle	CC	71	4311	1	1	Ls.chr01.0114;Ls.chr01.0513;Ls.chr01.0978;Ls.chr01.1062;Ls.chr01.1138;Ls.chr01.1453;Ls.chr01.1749;Ls.chr01.1954;Ls.chr02.0141;Ls.chr02.0294;Ls.chr02.0411;Ls.chr02.0569;Ls.chr02.0570;Ls.chr02.0793;Ls.chr02.0815;Ls.chr02.0858;Ls.chr02.1292;Ls.chr02.1346;Ls.chr03.0013;Ls.chr03.0132;Ls.chr03.0566;Ls.chr03.0644;Ls.chr03.0690;Ls.chr03.0804;Ls.chr03.0861;Ls.chr03.0895;Ls.chr03.1139;Ls.chr05.0049;Ls.chr0…
GO:0044446	intracellular organelle part	CC	31	2562	1	1	Ls.chr01.0513;Ls.chr01.1062;Ls.chr01.1453;Ls.chr02.0141;Ls.chr02.0294;Ls.chr02.0815;Ls.chr02.0858;Ls.chr02.1292;Ls.chr03.0566;Ls.chr03.0690;Ls.chr03.1139;Ls.chr05.0762;Ls.chr06.0145;Ls.chr06.0181;Ls.chr06.0823;Ls.chr07.0127;Ls.chr07.0307;Ls.chr09.911;Ls.chr10.220;Ls.chr10.612;Ls.chr10.653;Ls.chr10.680;Ls.chr10.681;Ls.chr10.682;Ls.chr12.001;Ls.chr13.042;Ls.chr13.043;Ls.chr13.044;Ls.chr14.359;Ls.ch…
GO:0010467	gene expression	BP	29	2125	1	1	Ls.chr01.1673;Ls.chr01.1674;Ls.chr01.1954;Ls.chr02.0113;Ls.chr02.0141;Ls.chr02.0569;Ls.chr02.0570;Ls.chr02.0793;Ls.chr03.1243;Ls.chr04.0382;Ls.chr05.0762;Ls.chr05.0818;Ls.chr06.0662;Ls.chr08.097;Ls.chr08.182;Ls.chr09.199;Ls.chr10.179;Ls.chr10.502;Ls.chr11.089;Ls.chr12.001;Ls.chr12.055;Ls.chr13.042;Ls.chr13.043;Ls.chr13.044;Ls.chr13.149;Ls.chrX.0178;Ls.chrX.0396;Ls.chrX.0578;Ls.scaffold063.3
GO:0071840	cellular component organization or biogenesis	BP	50	2980	1	1	Ls.chr01.0114;Ls.chr01.0473;Ls.chr01.1062;Ls.chr01.1673;Ls.chr01.1674;Ls.chr01.1749;Ls.chr01.1954;Ls.chr01.2030;Ls.chr02.0141;Ls.chr02.0294;Ls.chr02.0793;Ls.chr02.0926;Ls.chr03.0235;Ls.chr03.0250;Ls.chr03.0566;Ls.chr03.0895;Ls.chr03.1139;Ls.chr03.1243;Ls.chr03.1281;Ls.chr03.1405;Ls.chr05.0049;Ls.chr05.0762;Ls.chr05.0978;Ls.chr05.0979;Ls.chr06.0152;Ls.chr06.0662;Ls.chr06.0823;Ls.chr07.0906;Ls.chr0…
GO:0050794	regulation of cellular process	BP	60	3339	1	1	Ls.chr01.0473;Ls.chr01.0915;Ls.chr01.1138;Ls.chr01.1500;Ls.chr01.1531;Ls.chr01.1749;Ls.chr01.1826;Ls.chr01.1954;Ls.chr01.2103;Ls.chr02.0113;Ls.chr02.0569;Ls.chr02.0570;Ls.chr02.0793;Ls.chr03.0227;Ls.chr03.0250;Ls.chr03.0566;Ls.chr03.0690;Ls.chr03.0895;Ls.chr03.1243;Ls.chr04.0025;Ls.chr04.0175;Ls.chr04.0382;Ls.chr04.1283;Ls.chr05.0676;Ls.chr05.0818;Ls.chr05.1115;Ls.chr05.1206;Ls.chr06.0436;Ls.chr0…
GO:0005623	cell	CC	121	6012	1	1	Ls.chr01.0114;Ls.chr01.0153;Ls.chr01.0154;Ls.chr01.0513;Ls.chr01.0556;Ls.chr01.0625;Ls.chr01.0639;Ls.chr01.0915;Ls.chr01.0978;Ls.chr01.1062;Ls.chr01.1074;Ls.chr01.1078;Ls.chr01.1107;Ls.chr01.1138;Ls.chr01.1453;Ls.chr01.1531;Ls.chr01.1749;Ls.chr01.1812;Ls.chr01.1826;Ls.chr01.1848;Ls.chr01.1954;Ls.chr01.2030;Ls.chr02.0141;Ls.chr02.0294;Ls.chr02.0411;Ls.chr02.0569;Ls.chr02.0570;Ls.chr02.0793;Ls.chr0…
GO:0005515	protein binding	MF	65	3287	1	1	Ls.chr01.0310;Ls.chr01.0473;Ls.chr01.0814;Ls.chr01.0838;Ls.chr01.1062;Ls.chr01.1421;Ls.chr01.1492;Ls.chr01.1500;Ls.chr01.1749;Ls.chr01.1954;Ls.chr01.2030;Ls.chr02.0113;Ls.chr02.0141;Ls.chr02.0569;Ls.chr02.0570;Ls.chr02.0793;Ls.chr02.0926;Ls.chr03.0007;Ls.chr03.0132;Ls.chr03.0250;Ls.chr03.0527;Ls.chr03.0552;Ls.chr03.0566;Ls.chr03.0644;Ls.chr03.1139;Ls.chr04.0025;Ls.chr04.0175;Ls.chr04.0494;Ls.chr0…
GO:0044464	cell part	CC	121	6007	1	1	Ls.chr01.0114;Ls.chr01.0153;Ls.chr01.0154;Ls.chr01.0513;Ls.chr01.0556;Ls.chr01.0625;Ls.chr01.0639;Ls.chr01.0915;Ls.chr01.0978;Ls.chr01.1062;Ls.chr01.1074;Ls.chr01.1078;Ls.chr01.1107;Ls.chr01.1138;Ls.chr01.1453;Ls.chr01.1531;Ls.chr01.1749;Ls.chr01.1812;Ls.chr01.1826;Ls.chr01.1848;Ls.chr01.1954;Ls.chr01.2030;Ls.chr02.0141;Ls.chr02.0294;Ls.chr02.0411;Ls.chr02.0569;Ls.chr02.0570;Ls.chr02.0793;Ls.chr0…
GO:0005488	binding	MF	163	6331	1	1	Ls.chr01.0026;Ls.chr01.0040;Ls.chr01.0124;Ls.chr01.0310;Ls.chr01.0331;Ls.chr01.0473;Ls.chr01.0507;Ls.chr01.0625;Ls.chr01.0639;Ls.chr01.0814;Ls.chr01.0838;Ls.chr01.1062;Ls.chr01.1107;Ls.chr01.1124;Ls.chr01.1138;Ls.chr01.1421;Ls.chr01.1453;Ls.chr01.1492;Ls.chr01.1500;Ls.chr01.1531;Ls.chr01.1749;Ls.chr01.1826;Ls.chr01.1844;Ls.chr01.1954;Ls.chr01.2030;Ls.chr01.2150;Ls.chr02.0113;Ls.chr02.0141;Ls.chr0…
GO:0044422	organelle part	CC	35	2654	1	1	Ls.chr01.0513;Ls.chr01.1062;Ls.chr01.1453;Ls.chr01.1954;Ls.chr02.0141;Ls.chr02.0294;Ls.chr02.0815;Ls.chr02.0858;Ls.chr02.1292;Ls.chr03.0566;Ls.chr03.0690;Ls.chr03.1139;Ls.chr05.0762;Ls.chr06.0145;Ls.chr06.0181;Ls.chr06.0823;Ls.chr07.0127;Ls.chr07.0307;Ls.chr09.911;Ls.chr10.220;Ls.chr10.502;Ls.chr10.612;Ls.chr10.653;Ls.chr10.680;Ls.chr10.681;Ls.chr10.682;Ls.chr12.001;Ls.chr13.042;Ls.chr13.043;Ls.c…
GO:0006396	RNA processing	BP	2	591	1	1	Ls.chr08.097;Ls.chr10.179
GO:0005634	nucleus	CC	26	2195	1	1	Ls.chr02.0141;Ls.chr02.0294;Ls.chr02.0569;Ls.chr02.0570;Ls.chr02.0793;Ls.chr03.0013;Ls.chr03.0132;Ls.chr03.0895;Ls.chr05.0049;Ls.chr05.0818;Ls.chr06.0662;Ls.chr08.600;Ls.chr09.118;Ls.chr09.199;Ls.chr10.612;Ls.chr11.089;Ls.chr12.001;Ls.chr12.055;Ls.chr13.042;Ls.chr13.043;Ls.chr13.044;Ls.chr13.149;Ls.chr13.311;Ls.chrX.0420;Ls.chrX.0578;Ls.scaffold063.3
GO:0050789	regulation of biological process	BP	70	3631	1	1	Ls.chr01.0310;Ls.chr01.0473;Ls.chr01.0915;Ls.chr01.1138;Ls.chr01.1500;Ls.chr01.1531;Ls.chr01.1673;Ls.chr01.1674;Ls.chr01.1749;Ls.chr01.1826;Ls.chr01.1954;Ls.chr01.2103;Ls.chr02.0113;Ls.chr02.0141;Ls.chr02.0569;Ls.chr02.0570;Ls.chr02.0793;Ls.chr02.0926;Ls.chr03.0083;Ls.chr03.0227;Ls.chr03.0250;Ls.chr03.0566;Ls.chr03.0690;Ls.chr03.0895;Ls.chr03.1243;Ls.chr04.0025;Ls.chr04.0175;Ls.chr04.0382;Ls.chr0…
GO:0043227	membrane-bounded organelle	CC	60	3728	1	1	Ls.chr01.0114;Ls.chr01.0513;Ls.chr01.0978;Ls.chr01.1138;Ls.chr01.1453;Ls.chr01.1749;Ls.chr02.0141;Ls.chr02.0294;Ls.chr02.0411;Ls.chr02.0569;Ls.chr02.0570;Ls.chr02.0793;Ls.chr02.0815;Ls.chr02.0858;Ls.chr02.1292;Ls.chr02.1346;Ls.chr03.0013;Ls.chr03.0132;Ls.chr03.0566;Ls.chr03.0644;Ls.chr03.0690;Ls.chr03.0804;Ls.chr03.0861;Ls.chr03.0895;Ls.chr05.0049;Ls.chr05.0439;Ls.chr05.0762;Ls.chr05.0818;Ls.chr0…
GO:0044085	cellular component biogenesis	BP	16	1394	1	1	Ls.chr01.1954;Ls.chr01.2030;Ls.chr02.0294;Ls.chr03.0250;Ls.chr03.1139;Ls.chr03.1405;Ls.chr05.0049;Ls.chr08.648;Ls.chr08.897;Ls.chr10.220;Ls.chr10.502;Ls.chr11.513;Ls.chr13.042;Ls.chr13.043;Ls.chr13.044;Ls.chrX.0152
GO:0043231	intracellular membrane-bounded organelle	CC	60	3714	1	1	Ls.chr01.0114;Ls.chr01.0513;Ls.chr01.0978;Ls.chr01.1138;Ls.chr01.1453;Ls.chr01.1749;Ls.chr02.0141;Ls.chr02.0294;Ls.chr02.0411;Ls.chr02.0569;Ls.chr02.0570;Ls.chr02.0793;Ls.chr02.0815;Ls.chr02.0858;Ls.chr02.1292;Ls.chr02.1346;Ls.chr03.0013;Ls.chr03.0132;Ls.chr03.0566;Ls.chr03.0644;Ls.chr03.0690;Ls.chr03.0804;Ls.chr03.0861;Ls.chr03.0895;Ls.chr05.0049;Ls.chr05.0439;Ls.chr05.0762;Ls.chr05.0818;Ls.chr0…
GO:0044267	cellular protein metabolic process	BP	29	1982	1	1	Ls.chr01.1673;Ls.chr01.1674;Ls.chr01.1954;Ls.chr02.0141;Ls.chr02.0569;Ls.chr02.0570;Ls.chr02.0815;Ls.chr03.0250;Ls.chr03.0895;Ls.chr04.0107;Ls.chr04.0242;Ls.chr04.1365;Ls.chr05.0762;Ls.chr05.1115;Ls.chr06.0794;Ls.chr07.1080;Ls.chr08.097;Ls.chr09.597;Ls.chr10.179;Ls.chr10.502;Ls.chr10.571;Ls.chr10.612;Ls.chr10.646;Ls.chr11.089;Ls.chr12.001;Ls.chr13.042;Ls.chr13.043;Ls.chr13.044;Ls.chr13.149
GO:0016817	hydrolase activity, acting on acid anhydrides	MF	3	591	0.999999	1	Ls.chr02.0294;Ls.chr03.0566;Ls.chr03.1139
GO:0016818	hydrolase activity, acting on acid anhydrides, in phosphorus-containing anhydrides	MF	3	589	0.999999	1	Ls.chr02.0294;Ls.chr03.0566;Ls.chr03.1139
GO:0016462	pyrophosphatase activity	MF	3	586	0.999999	1	Ls.chr02.0294;Ls.chr03.0566;Ls.chr03.1139
GO:0016043	cellular component organization	BP	50	2826	0.999999	1	Ls.chr01.0114;Ls.chr01.0473;Ls.chr01.1062;Ls.chr01.1673;Ls.chr01.1674;Ls.chr01.1749;Ls.chr01.1954;Ls.chr01.2030;Ls.chr02.0141;Ls.chr02.0294;Ls.chr02.0793;Ls.chr02.0926;Ls.chr03.0235;Ls.chr03.0250;Ls.chr03.0566;Ls.chr03.0895;Ls.chr03.1139;Ls.chr03.1243;Ls.chr03.1281;Ls.chr03.1405;Ls.chr05.0049;Ls.chr05.0762;Ls.chr05.0978;Ls.chr05.0979;Ls.chr06.0152;Ls.chr06.0662;Ls.chr06.0823;Ls.chr07.0906;Ls.chr0…
GO:0017111	nucleoside-triphosphatase activity	MF	3	567	0.999999	1	Ls.chr02.0294;Ls.chr03.0566;Ls.chr03.1139
GO:0009059	macromolecule biosynthetic process	BP	26	1808	0.999999	1	Ls.chr01.1673;Ls.chr01.1674;Ls.chr01.1954;Ls.chr02.0113;Ls.chr02.0569;Ls.chr02.0570;Ls.chr02.0793;Ls.chr02.0815;Ls.chr03.1243;Ls.chr04.0382;Ls.chr05.0762;Ls.chr05.0818;Ls.chr06.0662;Ls.chr08.182;Ls.chr09.199;Ls.chr10.179;Ls.chr10.502;Ls.chr12.055;Ls.chr13.042;Ls.chr13.043;Ls.chr13.044;Ls.chr13.149;Ls.chrX.0178;Ls.chrX.0396;Ls.chrX.0578;Ls.scaffold063.3
GO:0003723	RNA binding	MF	4	619	0.999998	1	Ls.chr10.179;Ls.chr13.042;Ls.chr13.043;Ls.chr13.044
GO:0034645	cellular macromolecule biosynthetic process	BP	26	1785	0.999998	1	Ls.chr01.1673;Ls.chr01.1674;Ls.chr01.1954;Ls.chr02.0113;Ls.chr02.0569;Ls.chr02.0570;Ls.chr02.0793;Ls.chr02.0815;Ls.chr03.1243;Ls.chr04.0382;Ls.chr05.0762;Ls.chr05.0818;Ls.chr06.0662;Ls.chr08.182;Ls.chr09.199;Ls.chr10.179;Ls.chr10.502;Ls.chr12.055;Ls.chr13.042;Ls.chr13.043;Ls.chr13.044;Ls.chr13.149;Ls.chrX.0178;Ls.chrX.0396;Ls.chrX.0578;Ls.scaffold063.3
GO:0031981	nuclear lumen	CC	5	852	0.999997	1	Ls.chr02.0141;Ls.chr02.0294;Ls.chr10.612;Ls.chrX.0420;Ls.scaffold063.3
GO:0043412	macromolecule modification	BP	19	1454	0.999997	1	Ls.chr01.1673;Ls.chr01.1674;Ls.chr01.1954;Ls.chr02.0141;Ls.chr02.0569;Ls.chr02.0570;Ls.chr02.0815;Ls.chr03.0250;Ls.chr03.0895;Ls.chr04.0107;Ls.chr04.0242;Ls.chr04.1365;Ls.chr06.0794;Ls.chr08.097;Ls.chr10.502;Ls.chr10.571;Ls.chr10.612;Ls.chr11.089;Ls.chr13.149
GO:0034641	cellular nitrogen compound metabolic process	BP	53	2848	0.999996	1	Ls.chr01.0153;Ls.chr01.0154;Ls.chr01.1812;Ls.chr01.1954;Ls.chr02.0113;Ls.chr02.0294;Ls.chr02.0569;Ls.chr02.0570;Ls.chr02.0710;Ls.chr02.0793;Ls.chr02.1554;Ls.chr03.0604;Ls.chr03.1243;Ls.chr03.1309;Ls.chr04.0017;Ls.chr04.0323;Ls.chr04.0382;Ls.chr04.1379;Ls.chr05.0762;Ls.chr05.0818;Ls.chr06.0662;Ls.chr07.0060;Ls.chr07.0127;Ls.chr07.0653;Ls.chr08.097;Ls.chr08.182;Ls.chr08.516;Ls.chr08.600;Ls.chr08.64…
GO:0006996	organelle organization	BP	29	1876	0.999996	1	Ls.chr01.0114;Ls.chr01.1062;Ls.chr01.1673;Ls.chr01.1674;Ls.chr01.1954;Ls.chr01.2030;Ls.chr02.0141;Ls.chr02.0294;Ls.chr02.0926;Ls.chr03.0250;Ls.chr03.0566;Ls.chr05.0049;Ls.chr05.0762;Ls.chr06.0662;Ls.chr06.0823;Ls.chr07.0906;Ls.chr08.097;Ls.chr10.220;Ls.chr10.502;Ls.chr10.571;Ls.chr10.612;Ls.chr11.513;Ls.chr12.001;Ls.chr13.042;Ls.chr13.043;Ls.chr13.044;Ls.chr13.149;Ls.chr14.359;Ls.chrX.0396
GO:0006139	nucleobase-containing compound metabolic process	BP	43	2445	0.999995	1	Ls.chr01.0153;Ls.chr01.0154;Ls.chr02.0113;Ls.chr02.0294;Ls.chr02.0569;Ls.chr02.0570;Ls.chr02.0710;Ls.chr02.0793;Ls.chr02.1554;Ls.chr03.0604;Ls.chr03.1243;Ls.chr03.1309;Ls.chr04.0017;Ls.chr04.0323;Ls.chr04.0382;Ls.chr04.1379;Ls.chr05.0818;Ls.chr06.0662;Ls.chr07.0060;Ls.chr08.097;Ls.chr08.182;Ls.chr08.516;Ls.chr08.646;Ls.chr08.731;Ls.chr09.199;Ls.chr09.566;Ls.chr10.171;Ls.chr10.179;Ls.chr11.393;Ls.…
GO:0051179	localization	BP	40	2318	0.999994	1	Ls.chr01.0224;Ls.chr01.0556;Ls.chr01.0616;Ls.chr01.1145;Ls.chr01.1678;Ls.chr01.1679;Ls.chr01.1749;Ls.chr01.2109;Ls.chr02.0793;Ls.chr02.0858;Ls.chr02.1292;Ls.chr03.0132;Ls.chr03.0250;Ls.chr03.0525;Ls.chr03.0566;Ls.chr03.0690;Ls.chr03.0895;Ls.chr04.0570;Ls.chr05.0049;Ls.chr05.0766;Ls.chr06.0145;Ls.chr06.0181;Ls.chr06.0823;Ls.chr06.0885;Ls.chr06.0927;Ls.chr07.0739;Ls.chr07.0906;Ls.chr08.230;Ls.chr10…
GO:0034622	cellular macromolecular complex assembly	BP	2	476	0.999993	1	Ls.chr02.0294;Ls.chr05.0049
GO:0044702	single organism reproductive process	BP	11	1012	0.999992	1	Ls.chr01.1749;Ls.chr02.0294;Ls.chr03.0132;Ls.chr03.0250;Ls.chr03.1243;Ls.chr05.0766;Ls.chr08.897;Ls.chr09.118;Ls.chr11.513;Ls.chrX.0421;Ls.chrX.0422
GO:0007276	gamete generation	BP	9	899	0.99999	1	Ls.chr01.1749;Ls.chr02.0294;Ls.chr03.0132;Ls.chr03.0250;Ls.chr03.1243;Ls.chr05.0766;Ls.chr08.897;Ls.chr09.118;Ls.chr11.513
GO:0051649	establishment of localization in cell	BP	10	951	0.99999	1	Ls.chr02.0793;Ls.chr03.0566;Ls.chr03.0690;Ls.chr05.0766;Ls.chr06.0181;Ls.chr07.0906;Ls.chr10.571;Ls.chr12.001;Ls.chr14.300;Ls.chrX.0152
GO:0009987	cellular process	BP	188	7206	0.999989	1	Ls.chr01.0114;Ls.chr01.0153;Ls.chr01.0154;Ls.chr01.0473;Ls.chr01.0513;Ls.chr01.0556;Ls.chr01.0616;Ls.chr01.0639;Ls.chr01.0915;Ls.chr01.0978;Ls.chr01.1062;Ls.chr01.1074;Ls.chr01.1078;Ls.chr01.1107;Ls.chr01.1138;Ls.chr01.1145;Ls.chr01.1453;Ls.chr01.1500;Ls.chr01.1531;Ls.chr01.1645;Ls.chr01.1673;Ls.chr01.1674;Ls.chr01.1678;Ls.chr01.1679;Ls.chr01.1749;Ls.chr01.1812;Ls.chr01.1826;Ls.chr01.1954;Ls.chr0…
GO:0016192	vesicle-mediated transport	BP	3	533	0.999989	1	Ls.chr02.0793;Ls.chr05.0766;Ls.chr07.0906
GO:0046483	heterocycle metabolic process	BP	46	2516	0.999988	1	Ls.chr01.0153;Ls.chr01.0154;Ls.chr01.1645;Ls.chr02.0113;Ls.chr02.0294;Ls.chr02.0569;Ls.chr02.0570;Ls.chr02.0710;Ls.chr02.0793;Ls.chr02.1554;Ls.chr03.0604;Ls.chr03.1243;Ls.chr03.1309;Ls.chr04.0017;Ls.chr04.0323;Ls.chr04.0382;Ls.chr04.1379;Ls.chr05.0818;Ls.chr06.0662;Ls.chr07.0060;Ls.chr07.0653;Ls.chr08.097;Ls.chr08.182;Ls.chr08.516;Ls.chr08.600;Ls.chr08.646;Ls.chr08.731;Ls.chr09.199;Ls.chr09.566;L…
GO:1901363	heterocyclic compound binding	MF	69	3149	0.999987	1	Ls.chr01.0026;Ls.chr01.0040;Ls.chr01.0124;Ls.chr01.0507;Ls.chr01.1124;Ls.chr01.1138;Ls.chr01.1453;Ls.chr01.2150;Ls.chr02.0294;Ls.chr02.0710;Ls.chr02.1554;Ls.chr03.0250;Ls.chr03.0552;Ls.chr03.0566;Ls.chr03.0580;Ls.chr03.0604;Ls.chr03.0644;Ls.chr03.1244;Ls.chr03.1309;Ls.chr04.0017;Ls.chr04.0107;Ls.chr04.0323;Ls.chr04.0382;Ls.chr04.1321;Ls.chr05.0288;Ls.chr05.0378;Ls.chr05.0439;Ls.chr05.0818;Ls.chr0…
GO:0048731	system development	BP	28	1771	0.999986	1	Ls.chr01.0473;Ls.chr01.1749;Ls.chr01.2030;Ls.chr02.0926;Ls.chr03.0235;Ls.chr03.0250;Ls.chr03.1243;Ls.chr05.0978;Ls.chr05.0979;Ls.chr05.1115;Ls.chr06.0662;Ls.chr06.0982;Ls.chr07.0127;Ls.chr07.0485;Ls.chr07.0954;Ls.chr07.1080;Ls.chr08.097;Ls.chr08.648;Ls.chr09.033;Ls.chr10.220;Ls.chr10.571;Ls.chr11.089;Ls.chr11.513;Ls.chr12.055;Ls.chr12.169;Ls.chr12.196;Ls.chr14.300;Ls.scaffold063.3
GO:0051641	cellular localization	BP	14	1125	0.999982	1	Ls.chr01.1749;Ls.chr02.0793;Ls.chr03.0566;Ls.chr03.0690;Ls.chr03.0895;Ls.chr05.0766;Ls.chr06.0181;Ls.chr06.0823;Ls.chr07.0906;Ls.chr10.571;Ls.chr11.513;Ls.chr12.001;Ls.chr14.300;Ls.chrX.0152
GO:0006464	cellular protein modification process	BP	19	1358	0.999981	1	Ls.chr01.1673;Ls.chr01.1674;Ls.chr01.1954;Ls.chr02.0141;Ls.chr02.0569;Ls.chr02.0570;Ls.chr02.0815;Ls.chr03.0250;Ls.chr03.0895;Ls.chr04.0107;Ls.chr04.0242;Ls.chr04.1365;Ls.chr06.0794;Ls.chr08.097;Ls.chr10.502;Ls.chr10.571;Ls.chr10.612;Ls.chr11.089;Ls.chr13.149
GO:0036211	protein modification process	BP	19	1358	0.999981	1	Ls.chr01.1673;Ls.chr01.1674;Ls.chr01.1954;Ls.chr02.0141;Ls.chr02.0569;Ls.chr02.0570;Ls.chr02.0815;Ls.chr03.0250;Ls.chr03.0895;Ls.chr04.0107;Ls.chr04.0242;Ls.chr04.1365;Ls.chr06.0794;Ls.chr08.097;Ls.chr10.502;Ls.chr10.571;Ls.chr10.612;Ls.chr11.089;Ls.chr13.149
GO:0097159	organic cyclic compound binding	MF	70	3158	0.99998	1	Ls.chr01.0026;Ls.chr01.0040;Ls.chr01.0124;Ls.chr01.0507;Ls.chr01.1124;Ls.chr01.1138;Ls.chr01.1453;Ls.chr01.2150;Ls.chr02.0294;Ls.chr02.0710;Ls.chr02.1554;Ls.chr03.0250;Ls.chr03.0552;Ls.chr03.0566;Ls.chr03.0580;Ls.chr03.0604;Ls.chr03.0644;Ls.chr03.1244;Ls.chr03.1309;Ls.chr04.0017;Ls.chr04.0107;Ls.chr04.0323;Ls.chr04.0382;Ls.chr04.1321;Ls.chr05.0288;Ls.chr05.0378;Ls.chr05.0439;Ls.chr05.0818;Ls.chr0…
GO:0022607	cellular component assembly	BP	15	1169	0.99998	1	Ls.chr01.1954;Ls.chr01.2030;Ls.chr02.0294;Ls.chr03.0250;Ls.chr03.1405;Ls.chr05.0049;Ls.chr08.648;Ls.chr08.897;Ls.chr10.220;Ls.chr10.502;Ls.chr11.513;Ls.chr13.042;Ls.chr13.043;Ls.chr13.044;Ls.chrX.0152
GO:0006461	protein complex assembly	BP	2	436	0.999978	1	Ls.chr05.0049;Ls.chrX.0152
GO:0070271	protein complex biogenesis	BP	2	436	0.999978	1	Ls.chr05.0049;Ls.chrX.0152
GO:0048513	animal organ development	BP	16	1210	0.999977	1	Ls.chr01.1749;Ls.chr01.2030;Ls.chr02.0926;Ls.chr03.0250;Ls.chr03.1243;Ls.chr06.0982;Ls.chr07.0485;Ls.chr07.0954;Ls.chr08.097;Ls.chr10.571;Ls.chr11.089;Ls.chr11.513;Ls.chr12.169;Ls.chr12.196;Ls.chr14.300;Ls.scaffold063.3
GO:0065007	biological regulation	BP	86	3958	0.999977	1	Ls.chr01.0153;Ls.chr01.0154;Ls.chr01.0310;Ls.chr01.0473;Ls.chr01.0639;Ls.chr01.0915;Ls.chr01.1138;Ls.chr01.1500;Ls.chr01.1531;Ls.chr01.1673;Ls.chr01.1674;Ls.chr01.1749;Ls.chr01.1826;Ls.chr01.1954;Ls.chr01.2103;Ls.chr02.0113;Ls.chr02.0141;Ls.chr02.0569;Ls.chr02.0570;Ls.chr02.0793;Ls.chr02.0926;Ls.chr03.0013;Ls.chr03.0083;Ls.chr03.0227;Ls.chr03.0250;Ls.chr03.0566;Ls.chr03.0690;Ls.chr03.0895;Ls.chr0…
GO:0048522	positive regulation of cellular process	BP	18	1286	0.999967	1	Ls.chr01.1749;Ls.chr02.0793;Ls.chr03.0250;Ls.chr03.0895;Ls.chr03.1243;Ls.chr05.0818;Ls.chr06.0662;Ls.chr10.179;Ls.chr10.220;Ls.chr11.089;Ls.chr11.513;Ls.chr12.001;Ls.chr13.042;Ls.chr13.043;Ls.chr13.044;Ls.chr13.149;Ls.chrX.0578;Ls.scaffold063.3
GO:0031323	regulation of cellular metabolic process	BP	28	1722	0.999964	1	Ls.chr01.1954;Ls.chr02.0113;Ls.chr02.0569;Ls.chr02.0570;Ls.chr02.0793;Ls.chr03.0250;Ls.chr03.1243;Ls.chr04.0382;Ls.chr04.1283;Ls.chr05.0818;Ls.chr05.1115;Ls.chr06.0662;Ls.chr08.097;Ls.chr08.182;Ls.chr09.199;Ls.chr10.179;Ls.chr10.502;Ls.chr10.571;Ls.chr12.055;Ls.chr12.196;Ls.chr13.042;Ls.chr13.043;Ls.chr13.044;Ls.chr13.149;Ls.chrX.0178;Ls.chrX.0396;Ls.chrX.0578;Ls.scaffold063.3
GO:0006725	cellular aromatic compound metabolic process	BP	49	2569	0.999963	1	Ls.chr01.0153;Ls.chr01.0154;Ls.chr02.0113;Ls.chr02.0294;Ls.chr02.0569;Ls.chr02.0570;Ls.chr02.0710;Ls.chr02.0793;Ls.chr02.1554;Ls.chr03.0604;Ls.chr03.1243;Ls.chr03.1309;Ls.chr04.0017;Ls.chr04.0323;Ls.chr04.0382;Ls.chr04.1379;Ls.chr05.0818;Ls.chr06.0662;Ls.chr07.0060;Ls.chr07.0653;Ls.chr07.0771;Ls.chr08.097;Ls.chr08.182;Ls.chr08.259;Ls.chr08.516;Ls.chr08.600;Ls.chr08.646;Ls.chr08.731;Ls.chr09.199;L…
GO:0046907	intracellular transport	BP	8	786	0.999961	1	Ls.chr02.0793;Ls.chr03.0566;Ls.chr05.0766;Ls.chr06.0181;Ls.chr07.0906;Ls.chr12.001;Ls.chr14.300;Ls.chrX.0152
GO:0012505	endomembrane system	CC	8	930	0.999961	1	Ls.chr01.1749;Ls.chr02.0815;Ls.chr03.0690;Ls.chr07.0127;Ls.chr07.0906;Ls.chr09.911;Ls.chr12.196;Ls.chr14.300
GO:1901360	organic cyclic compound metabolic process	BP	51	2619	0.999943	1	Ls.chr01.0153;Ls.chr01.0154;Ls.chr01.1645;Ls.chr02.0113;Ls.chr02.0294;Ls.chr02.0569;Ls.chr02.0570;Ls.chr02.0710;Ls.chr02.0793;Ls.chr02.1554;Ls.chr03.0604;Ls.chr03.1243;Ls.chr03.1309;Ls.chr04.0017;Ls.chr04.0323;Ls.chr04.0382;Ls.chr04.1379;Ls.chr05.0818;Ls.chr06.0662;Ls.chr07.0060;Ls.chr07.0653;Ls.chr07.0771;Ls.chr08.097;Ls.chr08.182;Ls.chr08.259;Ls.chr08.516;Ls.chr08.600;Ls.chr08.646;Ls.chr08.731;…
GO:0019222	regulation of metabolic process	BP	36	2027	0.999942	1	Ls.chr01.1673;Ls.chr01.1674;Ls.chr01.1954;Ls.chr02.0113;Ls.chr02.0141;Ls.chr02.0569;Ls.chr02.0570;Ls.chr02.0793;Ls.chr03.0250;Ls.chr03.1243;Ls.chr04.0382;Ls.chr04.1283;Ls.chr05.0766;Ls.chr05.0818;Ls.chr05.1115;Ls.chr06.0662;Ls.chr07.0906;Ls.chr07.1080;Ls.chr08.097;Ls.chr08.182;Ls.chr09.199;Ls.chr10.179;Ls.chr10.502;Ls.chr10.571;Ls.chr11.089;Ls.chr12.001;Ls.chr12.055;Ls.chr12.196;Ls.chr13.042;Ls.c…
GO:0048518	positive regulation of biological process	BP	24	1523	0.999941	1	Ls.chr01.0310;Ls.chr01.1749;Ls.chr01.1826;Ls.chr02.0793;Ls.chr03.0083;Ls.chr03.0250;Ls.chr03.0895;Ls.chr03.1243;Ls.chr05.0766;Ls.chr05.0818;Ls.chr06.0662;Ls.chr07.0906;Ls.chr10.179;Ls.chr10.220;Ls.chr11.089;Ls.chr11.513;Ls.chr12.001;Ls.chr12.196;Ls.chr13.042;Ls.chr13.043;Ls.chr13.044;Ls.chr13.149;Ls.chrX.0578;Ls.scaffold063.3
GO:0019538	protein metabolic process	BP	44	2341	0.999937	1	Ls.chr01.0465;Ls.chr01.0485;Ls.chr01.1673;Ls.chr01.1674;Ls.chr01.1954;Ls.chr02.0141;Ls.chr02.0325;Ls.chr02.0569;Ls.chr02.0570;Ls.chr02.0815;Ls.chr03.0250;Ls.chr03.0895;Ls.chr03.1243;Ls.chr03.1244;Ls.chr04.0107;Ls.chr04.0141;Ls.chr04.0175;Ls.chr04.0242;Ls.chr04.1299;Ls.chr04.1365;Ls.chr05.0762;Ls.chr05.1115;Ls.chr05.1206;Ls.chr06.0024;Ls.chr06.0346;Ls.chr06.0794;Ls.chr07.1080;Ls.chr08.097;Ls.chr08…
GO:0045165	cell fate commitment	BP	1	308	0.999917	1	Ls.chr06.0982
GO:1902582	single-organism intracellular transport	BP	7	700	0.999917	1	Ls.chr02.0793;Ls.chr03.0566;Ls.chr05.0766;Ls.chr06.0181;Ls.chr12.001;Ls.chr14.300;Ls.chrX.0152
GO:0003006	developmental process involved in reproduction	BP	9	802	0.999908	1	Ls.chr01.1749;Ls.chr02.0294;Ls.chr03.0132;Ls.chr03.0250;Ls.chr03.1243;Ls.chr05.0766;Ls.chr08.897;Ls.chr09.118;Ls.chr11.513
GO:0080090	regulation of primary metabolic process	BP	29	1710	0.999905	1	Ls.chr01.1954;Ls.chr02.0113;Ls.chr02.0569;Ls.chr02.0570;Ls.chr02.0793;Ls.chr03.0250;Ls.chr03.1243;Ls.chr04.0382;Ls.chr04.1283;Ls.chr05.0818;Ls.chr05.1115;Ls.chr06.0662;Ls.chr07.1080;Ls.chr08.097;Ls.chr08.182;Ls.chr09.199;Ls.chr10.179;Ls.chr10.502;Ls.chr10.571;Ls.chr12.055;Ls.chr12.196;Ls.chr13.042;Ls.chr13.043;Ls.chr13.044;Ls.chr13.149;Ls.chrX.0178;Ls.chrX.0396;Ls.chrX.0578;Ls.scaffold063.3
GO:0035556	intracellular signal transduction	BP	6	628	0.999876	1	Ls.chr01.1749;Ls.chr03.0250;Ls.chr03.0895;Ls.chr07.0982;Ls.chr10.571;Ls.chr11.089
GO:0045595	regulation of cell differentiation	BP	2	377	0.999876	1	Ls.chr06.0662;Ls.scaffold063.3
GO:0050790	regulation of catalytic activity	BP	3	445	0.999869	1	Ls.chr03.0250;Ls.chr05.0766;Ls.chr07.0906
GO:0016071	mRNA metabolic process	BP	2	370	0.999848	1	Ls.chr08.097;Ls.chr10.179
GO:0022412	cellular process involved in reproduction in multicellular organism	BP	9	779	0.999847	1	Ls.chr01.1749;Ls.chr02.0294;Ls.chr03.0132;Ls.chr03.0250;Ls.chr03.1243;Ls.chr05.0766;Ls.chr08.897;Ls.chr09.118;Ls.chr11.513
GO:0006810	transport	BP	32	1804	0.999841	1	Ls.chr01.0224;Ls.chr01.0556;Ls.chr01.0616;Ls.chr01.1145;Ls.chr01.1678;Ls.chr01.1679;Ls.chr01.2109;Ls.chr02.0793;Ls.chr02.0858;Ls.chr02.1292;Ls.chr03.0250;Ls.chr03.0525;Ls.chr03.0566;Ls.chr03.0690;Ls.chr04.0570;Ls.chr05.0766;Ls.chr06.0145;Ls.chr06.0181;Ls.chr06.0885;Ls.chr06.0927;Ls.chr07.0739;Ls.chr07.0906;Ls.chr08.230;Ls.chr10.156;Ls.chr10.646;Ls.chr12.001;Ls.chr12.181;Ls.chr12.375;Ls.chr12.376;…
GO:0045184	establishment of protein localization	BP	3	433	0.999818	1	Ls.chr02.0793;Ls.chr07.0906;Ls.chr12.001
GO:0051234	establishment of localization	BP	34	1873	0.999805	1	Ls.chr01.0224;Ls.chr01.0556;Ls.chr01.0616;Ls.chr01.1145;Ls.chr01.1678;Ls.chr01.1679;Ls.chr01.2109;Ls.chr02.0793;Ls.chr02.0858;Ls.chr02.1292;Ls.chr03.0250;Ls.chr03.0525;Ls.chr03.0566;Ls.chr03.0690;Ls.chr04.0570;Ls.chr05.0766;Ls.chr06.0145;Ls.chr06.0181;Ls.chr06.0885;Ls.chr06.0927;Ls.chr07.0739;Ls.chr07.0906;Ls.chr08.230;Ls.chr10.156;Ls.chr10.179;Ls.chr10.571;Ls.chr10.646;Ls.chr12.001;Ls.chr12.181;…
GO:0065003	macromolecular complex assembly	BP	6	609	0.999804	1	Ls.chr02.0294;Ls.chr05.0049;Ls.chr13.042;Ls.chr13.043;Ls.chr13.044;Ls.chrX.0152
GO:0009790	embryo development	BP	5	548	0.999781	1	Ls.chr01.1749;Ls.chr03.0250;Ls.chr03.1243;Ls.chr10.571;Ls.chr12.169
GO:0051716	cellular response to stimulus	BP	39	2061	0.999762	1	Ls.chr01.0915;Ls.chr01.1500;Ls.chr01.1531;Ls.chr01.1749;Ls.chr01.1826;Ls.chr01.1954;Ls.chr01.2103;Ls.chr02.0294;Ls.chr02.0793;Ls.chr03.0083;Ls.chr03.0227;Ls.chr03.0250;Ls.chr03.0895;Ls.chr03.1243;Ls.chr04.0025;Ls.chr04.0175;Ls.chr04.1379;Ls.chr05.0676;Ls.chr05.0703;Ls.chr05.1115;Ls.chr05.1206;Ls.chr06.0436;Ls.chr06.0813;Ls.chr06.0927;Ls.chr07.0739;Ls.chr07.0982;Ls.chr08.097;Ls.chr08.507;Ls.chr08.…
GO:0007154	cell communication	BP	35	1901	0.999761	1	Ls.chr01.0915;Ls.chr01.1500;Ls.chr01.1531;Ls.chr01.1749;Ls.chr01.1826;Ls.chr01.2103;Ls.chr03.0013;Ls.chr03.0227;Ls.chr03.0250;Ls.chr03.0690;Ls.chr03.0895;Ls.chr03.1243;Ls.chr04.0025;Ls.chr04.0175;Ls.chr05.0676;Ls.chr05.0978;Ls.chr05.0979;Ls.chr05.1115;Ls.chr05.1206;Ls.chr06.0436;Ls.chr06.0813;Ls.chr06.0927;Ls.chr06.0982;Ls.chr07.0739;Ls.chr07.0982;Ls.chr08.097;Ls.chr09.065;Ls.chr10.220;Ls.chr10.5…
GO:0098796	membrane protein complex	CC	2	419	0.999741	1	Ls.chr06.0927;Ls.chr07.0739
GO:0015031	protein transport	BP	3	418	0.999727	1	Ls.chr02.0793;Ls.chr07.0906;Ls.chr12.001
GO:0030529	intracellular ribonucleoprotein complex	CC	3	497	0.999723	1	Ls.chr05.0762;Ls.chr08.646;Ls.chr10.179
GO:0007165	signal transduction	BP	28	1600	0.999696	1	Ls.chr01.0915;Ls.chr01.1500;Ls.chr01.1531;Ls.chr01.1749;Ls.chr01.1826;Ls.chr01.2103;Ls.chr03.0227;Ls.chr03.0250;Ls.chr03.0895;Ls.chr03.1243;Ls.chr04.0025;Ls.chr04.0175;Ls.chr05.0676;Ls.chr05.1115;Ls.chr05.1206;Ls.chr06.0436;Ls.chr06.0813;Ls.chr06.0927;Ls.chr07.0739;Ls.chr07.0982;Ls.chr08.097;Ls.chr09.065;Ls.chr10.571;Ls.chr11.089;Ls.chr12.001;Ls.chr13.123;Ls.chr13.149;Ls.chrX.0152
GO:0005654	nucleoplasm	CC	3	490	0.999675	1	Ls.chr10.612;Ls.chrX.0420;Ls.scaffold063.3
GO:0019219	regulation of nucleobase-containing compound metabolic process	BP	18	1167	0.999672	1	Ls.chr02.0113;Ls.chr02.0569;Ls.chr02.0570;Ls.chr02.0793;Ls.chr03.1243;Ls.chr04.0382;Ls.chr05.0818;Ls.chr06.0662;Ls.chr08.097;Ls.chr08.182;Ls.chr09.199;Ls.chr10.179;Ls.chr12.055;Ls.chr13.149;Ls.chrX.0178;Ls.chrX.0396;Ls.chrX.0578;Ls.scaffold063.3
GO:0032774	RNA biosynthetic process	BP	17	1120	0.999658	1	Ls.chr02.0113;Ls.chr02.0569;Ls.chr02.0570;Ls.chr02.0793;Ls.chr03.1243;Ls.chr04.0382;Ls.chr05.0818;Ls.chr06.0662;Ls.chr08.182;Ls.chr09.199;Ls.chr10.179;Ls.chr12.055;Ls.chr13.149;Ls.chrX.0178;Ls.chrX.0396;Ls.chrX.0578;Ls.scaffold063.3
GO:0048609	multicellular organismal reproductive process	BP	14	979	0.999629	1	Ls.chr01.1749;Ls.chr02.0294;Ls.chr02.0569;Ls.chr02.0570;Ls.chr03.0132;Ls.chr03.0250;Ls.chr03.1243;Ls.chr05.0766;Ls.chr06.0436;Ls.chr08.897;Ls.chr09.033;Ls.chr09.118;Ls.chr11.513;Ls.chr12.196
GO:0046903	secretion	BP	1	259	0.999623	1	Ls.chr03.0690
GO:0043228	non-membrane-bounded organelle	CC	20	1465	0.999578	1	Ls.chr01.1062;Ls.chr01.1954;Ls.chr02.0141;Ls.chr02.0294;Ls.chr03.0566;Ls.chr03.1139;Ls.chr05.0762;Ls.chr06.0823;Ls.chr08.646;Ls.chr10.179;Ls.chr10.220;Ls.chr10.502;Ls.chr12.001;Ls.chr13.042;Ls.chr13.043;Ls.chr13.044;Ls.chr14.359;Ls.chrX.0306;Ls.chrX.0356;Ls.scaffold063.3
GO:0043232	intracellular non-membrane-bounded organelle	CC	20	1465	0.999578	1	Ls.chr01.1062;Ls.chr01.1954;Ls.chr02.0141;Ls.chr02.0294;Ls.chr03.0566;Ls.chr03.1139;Ls.chr05.0762;Ls.chr06.0823;Ls.chr08.646;Ls.chr10.179;Ls.chr10.220;Ls.chr10.502;Ls.chr12.001;Ls.chr13.042;Ls.chr13.043;Ls.chr13.044;Ls.chr14.359;Ls.chrX.0306;Ls.chrX.0356;Ls.scaffold063.3
GO:0048232	male gamete generation	BP	1	254	0.99956	1	Ls.chr09.118
GO:0097659	nucleic acid-templated transcription	BP	17	1104	0.99954	1	Ls.chr02.0113;Ls.chr02.0569;Ls.chr02.0570;Ls.chr02.0793;Ls.chr03.1243;Ls.chr04.0382;Ls.chr05.0818;Ls.chr06.0662;Ls.chr08.182;Ls.chr09.199;Ls.chr10.179;Ls.chr12.055;Ls.chr13.149;Ls.chrX.0178;Ls.chrX.0396;Ls.chrX.0578;Ls.scaffold063.3
GO:0005794	Golgi apparatus	CC	1	301	0.999532	1	Ls.chr07.0127
GO:0008380	RNA splicing	BP	1	252	0.999531	1	Ls.chr08.097
GO:0007292	female gamete generation	BP	8	677	0.999529	1	Ls.chr01.1749;Ls.chr02.0294;Ls.chr03.0132;Ls.chr03.0250;Ls.chr03.1243;Ls.chr05.0766;Ls.chr08.897;Ls.chr11.513
GO:0023052	signaling	BP	35	1857	0.999522	1	Ls.chr01.0915;Ls.chr01.1500;Ls.chr01.1531;Ls.chr01.1749;Ls.chr01.1826;Ls.chr01.2103;Ls.chr03.0013;Ls.chr03.0227;Ls.chr03.0250;Ls.chr03.0690;Ls.chr03.0895;Ls.chr03.1243;Ls.chr04.0025;Ls.chr04.0175;Ls.chr05.0676;Ls.chr05.0978;Ls.chr05.0979;Ls.chr05.1115;Ls.chr05.1206;Ls.chr06.0436;Ls.chr06.0813;Ls.chr06.0927;Ls.chr06.0982;Ls.chr07.0739;Ls.chr07.0982;Ls.chr08.097;Ls.chr09.065;Ls.chr10.220;Ls.chr10.5…
GO:0006351	transcription, DNA-templated	BP	17	1100	0.999505	1	Ls.chr02.0113;Ls.chr02.0569;Ls.chr02.0570;Ls.chr02.0793;Ls.chr03.1243;Ls.chr04.0382;Ls.chr05.0818;Ls.chr06.0662;Ls.chr08.182;Ls.chr09.199;Ls.chr10.179;Ls.chr12.055;Ls.chr13.149;Ls.chrX.0178;Ls.chrX.0396;Ls.chrX.0578;Ls.scaffold063.3
GO:0043623	cellular protein complex assembly	BP	1	250	0.999502	1	Ls.chr05.0049
GO:0050793	regulation of developmental process	BP	10	772	0.999477	1	Ls.chr03.0250;Ls.chr03.0566;Ls.chr06.0662;Ls.chr07.0485;Ls.chr08.648;Ls.chr10.220;Ls.chr10.571;Ls.chr11.089;Ls.chr12.196;Ls.scaffold063.3
GO:0010646	regulation of cell communication	BP	13	914	0.999467	1	Ls.chr01.1749;Ls.chr03.0250;Ls.chr03.0690;Ls.chr03.0895;Ls.chr03.1243;Ls.chr04.0175;Ls.chr05.1115;Ls.chr05.1206;Ls.chr07.0982;Ls.chr10.220;Ls.chr10.571;Ls.chr11.089;Ls.chr13.149
GO:0070647	protein modification by small protein conjugation or removal	BP	2	326	0.999466	1	Ls.chr03.0895;Ls.chr04.0242
GO:0044700	single organism signaling	BP	35	1848	0.999451	1	Ls.chr01.0915;Ls.chr01.1500;Ls.chr01.1531;Ls.chr01.1749;Ls.chr01.1826;Ls.chr01.2103;Ls.chr03.0013;Ls.chr03.0227;Ls.chr03.0250;Ls.chr03.0690;Ls.chr03.0895;Ls.chr03.1243;Ls.chr04.0025;Ls.chr04.0175;Ls.chr05.0676;Ls.chr05.0978;Ls.chr05.0979;Ls.chr05.1115;Ls.chr05.1206;Ls.chr06.0436;Ls.chr06.0813;Ls.chr06.0927;Ls.chr06.0982;Ls.chr07.0739;Ls.chr07.0982;Ls.chr08.097;Ls.chr09.065;Ls.chr10.220;Ls.chr10.5…
GO:0048523	negative regulation of cellular process	BP	19	1181	0.999435	1	Ls.chr01.1749;Ls.chr02.0569;Ls.chr02.0570;Ls.chr02.0793;Ls.chr03.0250;Ls.chr03.0895;Ls.chr05.0818;Ls.chr05.1115;Ls.chr06.0662;Ls.chr08.648;Ls.chr10.179;Ls.chr10.220;Ls.chr11.089;Ls.chr12.055;Ls.chr13.149;Ls.chrX.0152;Ls.chrX.0396;Ls.chrX.0578;Ls.scaffold063.3
GO:0044703	multi-organism reproductive process	BP	15	1002	0.999425	1	Ls.chr01.1749;Ls.chr02.0294;Ls.chr02.0569;Ls.chr02.0570;Ls.chr02.0793;Ls.chr03.0132;Ls.chr03.0250;Ls.chr03.1243;Ls.chr05.0766;Ls.chr06.0436;Ls.chr08.897;Ls.chr09.033;Ls.chr09.118;Ls.chr11.513;Ls.chr12.196
GO:0060255	regulation of macromolecule metabolic process	BP	33	1763	0.999409	1	Ls.chr01.1673;Ls.chr01.1674;Ls.chr01.1954;Ls.chr02.0113;Ls.chr02.0141;Ls.chr02.0569;Ls.chr02.0570;Ls.chr02.0793;Ls.chr03.0250;Ls.chr03.1243;Ls.chr04.0382;Ls.chr04.1283;Ls.chr05.0818;Ls.chr05.1115;Ls.chr06.0662;Ls.chr07.1080;Ls.chr08.097;Ls.chr08.182;Ls.chr09.199;Ls.chr10.179;Ls.chr10.502;Ls.chr10.571;Ls.chr11.089;Ls.chr12.001;Ls.chr12.055;Ls.chr13.042;Ls.chr13.043;Ls.chr13.044;Ls.chr13.149;Ls.chr…
GO:0007281	germ cell development	BP	9	715	0.999385	1	Ls.chr01.1749;Ls.chr02.0294;Ls.chr03.0132;Ls.chr03.0250;Ls.chr03.1243;Ls.chr05.0766;Ls.chr08.897;Ls.chr09.118;Ls.chr11.513
GO:0042623	ATPase activity, coupled	MF	1	223	0.999376	1	Ls.chr02.0294
GO:0044451	nucleoplasm part	CC	2	379	0.999325	1	Ls.chr10.612;Ls.scaffold063.3
GO:0048519	negative regulation of biological process	BP	22	1299	0.999311	1	Ls.chr01.1749;Ls.chr02.0141;Ls.chr02.0569;Ls.chr02.0570;Ls.chr02.0793;Ls.chr03.0250;Ls.chr03.0895;Ls.chr03.1243;Ls.chr05.0818;Ls.chr05.1115;Ls.chr06.0662;Ls.chr08.648;Ls.chr10.179;Ls.chr10.220;Ls.chr11.089;Ls.chr12.055;Ls.chr13.149;Ls.chrX.0152;Ls.chrX.0396;Ls.chrX.0420;Ls.chrX.0578;Ls.scaffold063.3
GO:0019953	sexual reproduction	BP	15	988	0.999254	1	Ls.chr01.1749;Ls.chr02.0294;Ls.chr02.0569;Ls.chr02.0570;Ls.chr02.0793;Ls.chr03.0132;Ls.chr03.0250;Ls.chr03.1243;Ls.chr05.0766;Ls.chr06.0436;Ls.chr08.897;Ls.chr09.033;Ls.chr09.118;Ls.chr11.513;Ls.chr12.196
GO:0022414	reproductive process	BP	18	1120	0.999234	1	Ls.chr01.1749;Ls.chr02.0294;Ls.chr02.0569;Ls.chr02.0570;Ls.chr02.0793;Ls.chr03.0132;Ls.chr03.0250;Ls.chr03.0904;Ls.chr03.1243;Ls.chr05.0766;Ls.chr06.0436;Ls.chr08.897;Ls.chr09.033;Ls.chr09.118;Ls.chr11.513;Ls.chr12.196;Ls.chrX.0421;Ls.chrX.0422
GO:0009966	regulation of signal transduction	BP	10	751	0.999195	1	Ls.chr01.1749;Ls.chr03.0895;Ls.chr03.1243;Ls.chr04.0175;Ls.chr05.1115;Ls.chr05.1206;Ls.chr07.0982;Ls.chr10.571;Ls.chr11.089;Ls.chr13.149
GO:0023051	regulation of signaling	BP	13	891	0.999169	1	Ls.chr01.1749;Ls.chr03.0250;Ls.chr03.0690;Ls.chr03.0895;Ls.chr03.1243;Ls.chr04.0175;Ls.chr05.1115;Ls.chr05.1206;Ls.chr07.0982;Ls.chr10.220;Ls.chr10.571;Ls.chr11.089;Ls.chr13.149
GO:1902578	single-organism localization	BP	34	1779	0.999147	1	Ls.chr01.0224;Ls.chr01.0556;Ls.chr01.0616;Ls.chr01.1145;Ls.chr01.1678;Ls.chr01.1679;Ls.chr01.1749;Ls.chr01.2109;Ls.chr02.0793;Ls.chr02.0858;Ls.chr02.1292;Ls.chr03.0250;Ls.chr03.0525;Ls.chr03.0566;Ls.chr03.0690;Ls.chr03.0895;Ls.chr04.0570;Ls.chr05.0766;Ls.chr06.0145;Ls.chr06.0181;Ls.chr06.0885;Ls.chr06.0927;Ls.chr07.0739;Ls.chr08.230;Ls.chr10.156;Ls.chr10.571;Ls.chr10.646;Ls.chr12.001;Ls.chr12.181…
GO:0032940	secretion by cell	BP	1	230	0.999076	1	Ls.chr03.0690
GO:0009893	positive regulation of metabolic process	BP	14	930	0.999055	1	Ls.chr03.0250;Ls.chr05.0766;Ls.chr05.0818;Ls.chr06.0662;Ls.chr07.0906;Ls.chr10.179;Ls.chr11.089;Ls.chr12.001;Ls.chr13.042;Ls.chr13.043;Ls.chr13.044;Ls.chr13.149;Ls.chrX.0578;Ls.scaffold063.3
GO:0031974	membrane-enclosed lumen	CC	13	1048	0.999055	1	Ls.chr01.0513;Ls.chr01.1453;Ls.chr02.0141;Ls.chr02.0294;Ls.chr05.0762;Ls.chr07.0307;Ls.chr10.612;Ls.chr10.653;Ls.chr10.680;Ls.chr10.681;Ls.chr10.682;Ls.chrX.0420;Ls.scaffold063.3
GO:0031325	positive regulation of cellular metabolic process	BP	10	743	0.999052	1	Ls.chr03.0250;Ls.chr05.0818;Ls.chr06.0662;Ls.chr10.179;Ls.chr13.042;Ls.chr13.043;Ls.chr13.044;Ls.chr13.149;Ls.chrX.0578;Ls.scaffold063.3
GO:0071822	protein complex subunit organization	BP	8	642	0.998995	1	Ls.chr01.1062;Ls.chr01.2030;Ls.chr03.0250;Ls.chr05.0049;Ls.chr06.0662;Ls.chr10.220;Ls.chr12.001;Ls.chrX.0152
GO:0000003	reproduction	BP	19	1148	0.998994	1	Ls.chr01.1749;Ls.chr02.0294;Ls.chr02.0569;Ls.chr02.0570;Ls.chr02.0793;Ls.chr03.0132;Ls.chr03.0250;Ls.chr03.0904;Ls.chr03.1243;Ls.chr05.0766;Ls.chr06.0436;Ls.chr08.897;Ls.chr09.033;Ls.chr09.118;Ls.chr11.513;Ls.chr12.196;Ls.chr12.289;Ls.chrX.0421;Ls.chrX.0422
GO:0051252	regulation of RNA metabolic process	BP	18	1104	0.998985	1	Ls.chr02.0113;Ls.chr02.0569;Ls.chr02.0570;Ls.chr02.0793;Ls.chr03.1243;Ls.chr04.0382;Ls.chr05.0818;Ls.chr06.0662;Ls.chr08.097;Ls.chr08.182;Ls.chr09.199;Ls.chr10.179;Ls.chr12.055;Ls.chr13.149;Ls.chrX.0178;Ls.chrX.0396;Ls.chrX.0578;Ls.scaffold063.3
GO:0044765	single-organism transport	BP	31	1646	0.998967	1	Ls.chr01.0224;Ls.chr01.0556;Ls.chr01.0616;Ls.chr01.1145;Ls.chr01.1678;Ls.chr01.1679;Ls.chr01.2109;Ls.chr02.0793;Ls.chr02.0858;Ls.chr02.1292;Ls.chr03.0250;Ls.chr03.0525;Ls.chr03.0566;Ls.chr03.0690;Ls.chr04.0570;Ls.chr05.0766;Ls.chr06.0145;Ls.chr06.0181;Ls.chr06.0885;Ls.chr06.0927;Ls.chr07.0739;Ls.chr08.230;Ls.chr10.156;Ls.chr10.646;Ls.chr12.001;Ls.chr12.181;Ls.chr12.375;Ls.chr12.376;Ls.chr12.396;L…
GO:0016887	ATPase activity	MF	3	338	0.998964	1	Ls.chr02.0294;Ls.chr03.0566;Ls.chr03.1139
GO:0033036	macromolecule localization	BP	13	879	0.998956	1	Ls.chr01.0224;Ls.chr01.1749;Ls.chr02.0793;Ls.chr03.0895;Ls.chr06.0823;Ls.chr07.0906;Ls.chr10.156;Ls.chr10.179;Ls.chr10.571;Ls.chr10.646;Ls.chr11.513;Ls.chr12.001;Ls.chrX.0152
GO:0043933	macromolecular complex subunit organization	BP	18	1101	0.99893	1	Ls.chr01.1062;Ls.chr01.1673;Ls.chr01.1674;Ls.chr01.2030;Ls.chr02.0141;Ls.chr02.0294;Ls.chr03.0250;Ls.chr05.0049;Ls.chr06.0662;Ls.chr10.220;Ls.chr10.612;Ls.chr12.001;Ls.chr13.042;Ls.chr13.043;Ls.chr13.044;Ls.chr13.149;Ls.chrX.0152;Ls.chrX.0396
GO:0006397	mRNA processing	BP	2	301	0.998922	1	Ls.chr08.097;Ls.chr10.179
GO:0070925	organelle assembly	BP	2	301	0.998922	1	Ls.chr01.1954;Ls.chr10.502
GO:0031967	organelle envelope	CC	2	354	0.99878	1	Ls.chr03.0566;Ls.chr06.0181
GO:0031975	envelope	CC	2	354	0.99878	1	Ls.chr03.0566;Ls.chr06.0181
GO:1902589	single-organism organelle organization	BP	24	1348	0.998769	1	Ls.chr01.1062;Ls.chr01.1673;Ls.chr01.1674;Ls.chr01.1954;Ls.chr01.2030;Ls.chr02.0141;Ls.chr02.0294;Ls.chr03.0250;Ls.chr05.0049;Ls.chr05.0762;Ls.chr06.0662;Ls.chr06.0823;Ls.chr07.0906;Ls.chr10.220;Ls.chr10.502;Ls.chr10.571;Ls.chr10.612;Ls.chr11.513;Ls.chr12.001;Ls.chr13.042;Ls.chr13.043;Ls.chr13.044;Ls.chr13.149;Ls.chr14.359
GO:0008283	cell proliferation	BP	4	418	0.998694	1	Ls.chr03.0250;Ls.chr07.0485;Ls.chr10.571;Ls.chr12.001
GO:0070727	cellular macromolecule localization	BP	7	577	0.998627	1	Ls.chr01.1749;Ls.chr02.0793;Ls.chr03.0895;Ls.chr06.0823;Ls.chr07.0906;Ls.chr11.513;Ls.chr12.001
GO:0048477	oogenesis	BP	8	627	0.998619	1	Ls.chr01.1749;Ls.chr02.0294;Ls.chr03.0132;Ls.chr03.0250;Ls.chr03.1243;Ls.chr05.0766;Ls.chr08.897;Ls.chr11.513
GO:0043233	organelle lumen	CC	13	1022	0.998559	1	Ls.chr01.0513;Ls.chr01.1453;Ls.chr02.0141;Ls.chr02.0294;Ls.chr05.0762;Ls.chr07.0307;Ls.chr10.612;Ls.chr10.653;Ls.chr10.680;Ls.chr10.681;Ls.chr10.682;Ls.chrX.0420;Ls.scaffold063.3
GO:0008104	protein localization	BP	9	674	0.998558	1	Ls.chr01.1749;Ls.chr02.0793;Ls.chr03.0895;Ls.chr06.0823;Ls.chr07.0906;Ls.chr10.571;Ls.chr11.513;Ls.chr12.001;Ls.chrX.0152
GO:0070013	intracellular organelle lumen	CC	13	1021	0.998535	1	Ls.chr01.0513;Ls.chr01.1453;Ls.chr02.0141;Ls.chr02.0294;Ls.chr05.0762;Ls.chr07.0307;Ls.chr10.612;Ls.chr10.653;Ls.chr10.680;Ls.chr10.681;Ls.chr10.682;Ls.chrX.0420;Ls.scaffold063.3
GO:0044271	cellular nitrogen compound biosynthetic process	BP	35	1782	0.998535	1	Ls.chr01.0153;Ls.chr01.0154;Ls.chr01.1954;Ls.chr02.0113;Ls.chr02.0569;Ls.chr02.0570;Ls.chr02.0793;Ls.chr03.1243;Ls.chr04.0017;Ls.chr04.0323;Ls.chr04.0382;Ls.chr05.0762;Ls.chr05.0818;Ls.chr06.0662;Ls.chr07.0060;Ls.chr08.182;Ls.chr08.646;Ls.chr08.731;Ls.chr09.199;Ls.chr10.179;Ls.chr10.502;Ls.chr12.055;Ls.chr12.207;Ls.chr13.042;Ls.chr13.043;Ls.chr13.044;Ls.chr13.149;Ls.chr13.313;Ls.chr13.318;Ls.chrX…
GO:0016482	cytoplasmic transport	BP	4	413	0.998523	1	Ls.chr02.0793;Ls.chr05.0766;Ls.chr12.001;Ls.chrX.0152
GO:0007283	spermatogenesis	BP	1	214	0.998489	1	Ls.chr09.118
GO:0007005	mitochondrion organization	BP	2	288	0.998451	1	Ls.chr03.0566;Ls.chr05.0762
GO:0060284	regulation of cell development	BP	2	288	0.998451	1	Ls.chr06.0662;Ls.scaffold063.3
GO:0048468	cell development	BP	25	1373	0.998403	1	Ls.chr01.0473;Ls.chr01.1749;Ls.chr01.1954;Ls.chr02.0294;Ls.chr02.0926;Ls.chr03.0132;Ls.chr03.0235;Ls.chr03.0250;Ls.chr03.1243;Ls.chr05.0766;Ls.chr05.0978;Ls.chr05.0979;Ls.chr05.1115;Ls.chr06.0662;Ls.chr08.097;Ls.chr08.648;Ls.chr08.897;Ls.chr09.033;Ls.chr09.118;Ls.chr10.220;Ls.chr10.502;Ls.chr11.513;Ls.chr12.055;Ls.chr12.169;Ls.scaffold063.3
GO:1903506	regulation of nucleic acid-templated transcription	BP	17	1034	0.998396	1	Ls.chr02.0113;Ls.chr02.0569;Ls.chr02.0570;Ls.chr02.0793;Ls.chr03.1243;Ls.chr04.0382;Ls.chr05.0818;Ls.chr06.0662;Ls.chr08.182;Ls.chr09.199;Ls.chr10.179;Ls.chr12.055;Ls.chr13.149;Ls.chrX.0178;Ls.chrX.0396;Ls.chrX.0578;Ls.scaffold063.3
GO:2001141	regulation of RNA biosynthetic process	BP	17	1034	0.998396	1	Ls.chr02.0113;Ls.chr02.0569;Ls.chr02.0570;Ls.chr02.0793;Ls.chr03.1243;Ls.chr04.0382;Ls.chr05.0818;Ls.chr06.0662;Ls.chr08.182;Ls.chr09.199;Ls.chr10.179;Ls.chr12.055;Ls.chr13.149;Ls.chrX.0178;Ls.chrX.0396;Ls.chrX.0578;Ls.scaffold063.3
GO:0051171	regulation of nitrogen compound metabolic process	BP	23	1289	0.998377	1	Ls.chr01.1954;Ls.chr02.0113;Ls.chr02.0569;Ls.chr02.0570;Ls.chr02.0793;Ls.chr03.1243;Ls.chr04.0382;Ls.chr05.0818;Ls.chr06.0662;Ls.chr08.097;Ls.chr08.182;Ls.chr09.199;Ls.chr10.179;Ls.chr10.502;Ls.chr12.055;Ls.chr13.042;Ls.chr13.043;Ls.chr13.044;Ls.chr13.149;Ls.chrX.0178;Ls.chrX.0396;Ls.chrX.0578;Ls.scaffold063.3
GO:0006366	transcription from RNA polymerase II promoter	BP	9	668	0.998371	1	Ls.chr02.0569;Ls.chr02.0570;Ls.chr02.0793;Ls.chr03.1243;Ls.chr05.0818;Ls.chr06.0662;Ls.chr12.055;Ls.chrX.0578;Ls.scaffold063.3
GO:0006897	endocytosis	BP	1	211	0.998343	1	Ls.chr02.0793
GO:0007399	nervous system development	BP	20	1161	0.998335	1	Ls.chr01.0473;Ls.chr01.2030;Ls.chr02.0926;Ls.chr03.0235;Ls.chr03.0250;Ls.chr03.1243;Ls.chr05.0978;Ls.chr05.0979;Ls.chr06.0662;Ls.chr06.0982;Ls.chr07.0127;Ls.chr07.1080;Ls.chr08.097;Ls.chr08.648;Ls.chr09.033;Ls.chr10.220;Ls.chr10.571;Ls.chr12.055;Ls.chr12.169;Ls.scaffold063.3
GO:0051128	regulation of cellular component organization	BP	13	854	0.998335	1	Ls.chr01.1749;Ls.chr02.0793;Ls.chr03.0250;Ls.chr03.0566;Ls.chr03.0895;Ls.chr06.0662;Ls.chr07.0906;Ls.chr08.648;Ls.chr10.220;Ls.chr10.571;Ls.chr11.513;Ls.chr12.001;Ls.chrX.0396
GO:0032504	multicellular organism reproduction	BP	17	1029	0.998252	1	Ls.chr01.1749;Ls.chr02.0294;Ls.chr02.0569;Ls.chr02.0570;Ls.chr02.0793;Ls.chr03.0132;Ls.chr03.0250;Ls.chr03.0904;Ls.chr03.1243;Ls.chr05.0766;Ls.chr06.0436;Ls.chr08.897;Ls.chr09.033;Ls.chr09.118;Ls.chr11.513;Ls.chr12.196;Ls.chr12.289
GO:0006355	regulation of transcription, DNA-templated	BP	17	1026	0.99816	1	Ls.chr02.0113;Ls.chr02.0569;Ls.chr02.0570;Ls.chr02.0793;Ls.chr03.1243;Ls.chr04.0382;Ls.chr05.0818;Ls.chr06.0662;Ls.chr08.182;Ls.chr09.199;Ls.chr10.179;Ls.chr12.055;Ls.chr13.149;Ls.chrX.0178;Ls.chrX.0396;Ls.chrX.0578;Ls.scaffold063.3
GO:0044237	cellular metabolic process	BP	114	4608	0.998105	1	Ls.chr01.0153;Ls.chr01.0154;Ls.chr01.0513;Ls.chr01.0639;Ls.chr01.0978;Ls.chr01.1074;Ls.chr01.1078;Ls.chr01.1107;Ls.chr01.1138;Ls.chr01.1453;Ls.chr01.1645;Ls.chr01.1673;Ls.chr01.1674;Ls.chr01.1812;Ls.chr01.1954;Ls.chr01.2026;Ls.chr02.0113;Ls.chr02.0141;Ls.chr02.0294;Ls.chr02.0411;Ls.chr02.0569;Ls.chr02.0570;Ls.chr02.0710;Ls.chr02.0793;Ls.chr02.0815;Ls.chr02.0995;Ls.chr02.1401;Ls.chr02.1554;Ls.chr0…
GO:0004674	protein serine/threonine kinase activity	MF	1	189	0.998055	1	Ls.chr11.089
GO:0033554	cellular response to stress	BP	9	659	0.998046	1	Ls.chr01.1954;Ls.chr02.0294;Ls.chr03.0083;Ls.chr03.0250;Ls.chr04.1379;Ls.chr08.097;Ls.chr10.502;Ls.chr10.571;Ls.chr13.149
GO:0000280	nuclear division	BP	2	279	0.998012	1	Ls.chr02.0294;Ls.chr12.001
GO:0048583	regulation of response to stimulus	BP	17	1020	0.997962	1	Ls.chr01.1749;Ls.chr01.1826;Ls.chr02.0569;Ls.chr02.0570;Ls.chr02.0793;Ls.chr03.0083;Ls.chr03.0895;Ls.chr03.1243;Ls.chr04.0175;Ls.chr05.0818;Ls.chr05.1115;Ls.chr05.1206;Ls.chr07.0982;Ls.chr10.571;Ls.chr11.089;Ls.chr13.149;Ls.chrX.0420
GO:0009889	regulation of biosynthetic process	BP	22	1232	0.997934	1	Ls.chr01.1954;Ls.chr02.0113;Ls.chr02.0569;Ls.chr02.0570;Ls.chr02.0793;Ls.chr03.1243;Ls.chr04.0382;Ls.chr05.0818;Ls.chr06.0662;Ls.chr08.182;Ls.chr09.199;Ls.chr10.179;Ls.chr10.502;Ls.chr12.055;Ls.chr13.042;Ls.chr13.043;Ls.chr13.044;Ls.chr13.149;Ls.chrX.0178;Ls.chrX.0396;Ls.chrX.0578;Ls.scaffold063.3
GO:0003002	regionalization	BP	5	454	0.997923	1	Ls.chr01.1749;Ls.chr01.2030;Ls.chr03.1243;Ls.chr14.300;Ls.scaffold063.3
GO:0009798	axis specification	BP	1	202	0.997815	1	Ls.chr03.1243
GO:0044427	chromosomal part	CC	4	472	0.997762	1	Ls.chr02.0141;Ls.chr13.042;Ls.chr13.043;Ls.chr13.044
GO:0006928	movement of cell or subcellular component	BP	11	745	0.9977	1	Ls.chr03.0132;Ls.chr03.0250;Ls.chr03.0566;Ls.chr03.1139;Ls.chr03.1243;Ls.chr05.0049;Ls.chr05.0766;Ls.chr06.0823;Ls.chr09.033;Ls.chr10.220;Ls.chr11.513
GO:0031326	regulation of cellular biosynthetic process	BP	22	1224	0.997655	1	Ls.chr01.1954;Ls.chr02.0113;Ls.chr02.0569;Ls.chr02.0570;Ls.chr02.0793;Ls.chr03.1243;Ls.chr04.0382;Ls.chr05.0818;Ls.chr06.0662;Ls.chr08.182;Ls.chr09.199;Ls.chr10.179;Ls.chr10.502;Ls.chr12.055;Ls.chr13.042;Ls.chr13.043;Ls.chr13.044;Ls.chr13.149;Ls.chrX.0178;Ls.chrX.0396;Ls.chrX.0578;Ls.scaffold063.3
GO:0003682	chromatin binding	MF	1	183	0.997624	1	Ls.chr05.0818
GO:0007417	central nervous system development	BP	2	272	0.997588	1	Ls.chr03.0250;Ls.chr12.169
GO:0051640	organelle localization	BP	2	271	0.997521	1	Ls.chr03.0566;Ls.chr10.571
GO:0016458	gene silencing	BP	1	196	0.997373	1	Ls.chrX.0396
GO:0031401	positive regulation of protein modification process	BP	1	196	0.997373	1	Ls.chr03.0250
GO:0032553	ribonucleotide binding	MF	18	960	0.997089	1	Ls.chr01.1124;Ls.chr01.1453;Ls.chr02.0294;Ls.chr03.0250;Ls.chr03.0566;Ls.chr04.0017;Ls.chr04.0107;Ls.chr04.0323;Ls.chr06.0794;Ls.chr08.007;Ls.chr08.097;Ls.chr08.823;Ls.chr10.653;Ls.chr10.682;Ls.chr11.089;Ls.chr13.313;Ls.chrX.0306;Ls.chrX.1014
GO:0000278	mitotic cell cycle	BP	5	439	0.997071	1	Ls.chr01.1062;Ls.chr01.1749;Ls.chr04.1379;Ls.chr10.571;Ls.chr12.001
GO:0006886	intracellular protein transport	BP	3	327	0.997048	1	Ls.chr02.0793;Ls.chr07.0906;Ls.chr12.001
GO:0006807	nitrogen compound metabolic process	BP	70	3039	0.99701	1	Ls.chr01.0153;Ls.chr01.0154;Ls.chr01.1453;Ls.chr01.1645;Ls.chr01.1812;Ls.chr01.1844;Ls.chr01.1954;Ls.chr02.0113;Ls.chr02.0294;Ls.chr02.0569;Ls.chr02.0570;Ls.chr02.0710;Ls.chr02.0793;Ls.chr02.0995;Ls.chr02.1554;Ls.chr03.0013;Ls.chr03.0604;Ls.chr03.0861;Ls.chr03.1243;Ls.chr03.1309;Ls.chr04.0017;Ls.chr04.0323;Ls.chr04.0382;Ls.chr04.0566;Ls.chr04.1379;Ls.chr05.0439;Ls.chr05.0672;Ls.chr05.0673;Ls.chr0…
GO:0006357	regulation of transcription from RNA polymerase II promoter	BP	9	636	0.996913	1	Ls.chr02.0569;Ls.chr02.0570;Ls.chr02.0793;Ls.chr03.1243;Ls.chr05.0818;Ls.chr06.0662;Ls.chr12.055;Ls.chrX.0578;Ls.scaffold063.3
GO:0065009	regulation of molecular function	BP	8	588	0.996911	1	Ls.chr02.0569;Ls.chr02.0570;Ls.chr02.0793;Ls.chr03.0250;Ls.chr05.0766;Ls.chr05.1115;Ls.chr07.0906;Ls.chr13.149
GO:0071702	organic substance transport	BP	11	729	0.996894	1	Ls.chr01.0224;Ls.chr01.0556;Ls.chr02.0793;Ls.chr02.0858;Ls.chr02.1292;Ls.chr06.0145;Ls.chr06.0181;Ls.chr07.0906;Ls.chr10.156;Ls.chr10.646;Ls.chr12.001
GO:0051338	regulation of transferase activity	BP	1	190	0.996842	1	Ls.chr03.0250
GO:0000981	RNA polymerase II transcription factor activity, sequence-specific DNA binding	MF	1	174	0.996793	1	Ls.chrX.0578
GO:2000026	regulation of multicellular organismal development	BP	8	586	0.996783	1	Ls.chr03.0250;Ls.chr06.0662;Ls.chr07.0485;Ls.chr08.648;Ls.chr10.220;Ls.chr10.571;Ls.chr12.196;Ls.scaffold063.3
GO:0007049	cell cycle	BP	11	727	0.996776	1	Ls.chr01.1062;Ls.chr01.1749;Ls.chr02.0294;Ls.chr03.0250;Ls.chr03.0566;Ls.chr04.1379;Ls.chr10.571;Ls.chr12.001;Ls.chr14.057;Ls.chrX.0421;Ls.chrX.0422
GO:0001882	nucleoside binding	MF	18	954	0.996767	1	Ls.chr01.1124;Ls.chr01.1453;Ls.chr02.0294;Ls.chr03.0250;Ls.chr03.0566;Ls.chr04.0017;Ls.chr04.0107;Ls.chr04.0323;Ls.chr06.0794;Ls.chr08.007;Ls.chr08.097;Ls.chr08.823;Ls.chr10.653;Ls.chr10.682;Ls.chr11.089;Ls.chr13.313;Ls.chrX.0306;Ls.chrX.1014
GO:0006974	cellular response to DNA damage stimulus	BP	2	261	0.996737	1	Ls.chr02.0294;Ls.chr04.1379
GO:0032549	ribonucleoside binding	MF	18	953	0.99671	1	Ls.chr01.1124;Ls.chr01.1453;Ls.chr02.0294;Ls.chr03.0250;Ls.chr03.0566;Ls.chr04.0017;Ls.chr04.0107;Ls.chr04.0323;Ls.chr06.0794;Ls.chr08.007;Ls.chr08.097;Ls.chr08.823;Ls.chr10.653;Ls.chr10.682;Ls.chr11.089;Ls.chr13.313;Ls.chrX.0306;Ls.chrX.1014
GO:0031399	regulation of protein modification process	BP	4	379	0.996644	1	Ls.chr02.0569;Ls.chr02.0570;Ls.chr03.0250;Ls.chr10.571
GO:0032555	purine ribonucleotide binding	MF	18	951	0.996593	1	Ls.chr01.1124;Ls.chr01.1453;Ls.chr02.0294;Ls.chr03.0250;Ls.chr03.0566;Ls.chr04.0017;Ls.chr04.0107;Ls.chr04.0323;Ls.chr06.0794;Ls.chr08.007;Ls.chr08.097;Ls.chr08.823;Ls.chr10.653;Ls.chr10.682;Ls.chr11.089;Ls.chr13.313;Ls.chrX.0306;Ls.chrX.1014
GO:0022402	cell cycle process	BP	7	534	0.996572	1	Ls.chr01.1062;Ls.chr01.1749;Ls.chr02.0294;Ls.chr03.0566;Ls.chr04.1379;Ls.chr10.571;Ls.chr12.001
GO:0031982	vesicle	CC	1	224	0.996562	1	Ls.chr12.196
GO:0009887	organ morphogenesis	BP	12	769	0.996561	1	Ls.chr01.1749;Ls.chr01.2030;Ls.chr02.0926;Ls.chr03.0250;Ls.chr03.1243;Ls.chr06.0982;Ls.chr07.0485;Ls.chr08.097;Ls.chr10.571;Ls.chr11.089;Ls.chr12.169;Ls.scaffold063.3
GO:0001883	purine nucleoside binding	MF	18	950	0.996533	1	Ls.chr01.1124;Ls.chr01.1453;Ls.chr02.0294;Ls.chr03.0250;Ls.chr03.0566;Ls.chr04.0017;Ls.chr04.0107;Ls.chr04.0323;Ls.chr06.0794;Ls.chr08.007;Ls.chr08.097;Ls.chr08.823;Ls.chr10.653;Ls.chr10.682;Ls.chr11.089;Ls.chr13.313;Ls.chrX.0306;Ls.chrX.1014
GO:0032550	purine ribonucleoside binding	MF	18	950	0.996533	1	Ls.chr01.1124;Ls.chr01.1453;Ls.chr02.0294;Ls.chr03.0250;Ls.chr03.0566;Ls.chr04.0017;Ls.chr04.0107;Ls.chr04.0323;Ls.chr06.0794;Ls.chr08.007;Ls.chr08.097;Ls.chr08.823;Ls.chr10.653;Ls.chr10.682;Ls.chr11.089;Ls.chr13.313;Ls.chrX.0306;Ls.chrX.1014
GO:0035639	purine ribonucleoside triphosphate binding	MF	18	949	0.996472	1	Ls.chr01.1124;Ls.chr01.1453;Ls.chr02.0294;Ls.chr03.0250;Ls.chr03.0566;Ls.chr04.0017;Ls.chr04.0107;Ls.chr04.0323;Ls.chr06.0794;Ls.chr08.007;Ls.chr08.097;Ls.chr08.823;Ls.chr10.653;Ls.chr10.682;Ls.chr11.089;Ls.chr13.313;Ls.chrX.0306;Ls.chrX.1014
GO:0030154	cell differentiation	BP	34	1679	0.996429	1	Ls.chr01.0153;Ls.chr01.0154;Ls.chr01.0473;Ls.chr01.1749;Ls.chr01.1954;Ls.chr01.2030;Ls.chr02.0294;Ls.chr02.0926;Ls.chr03.0132;Ls.chr03.0235;Ls.chr03.0250;Ls.chr03.1243;Ls.chr05.0766;Ls.chr05.0978;Ls.chr05.0979;Ls.chr05.1115;Ls.chr06.0662;Ls.chr06.0982;Ls.chr07.0127;Ls.chr07.1080;Ls.chr08.097;Ls.chr08.646;Ls.chr08.648;Ls.chr08.897;Ls.chr09.033;Ls.chr09.118;Ls.chr10.220;Ls.chr10.502;Ls.chr10.571;Ls…
GO:0009791	post-embryonic development	BP	8	580	0.99637	1	Ls.chr01.1749;Ls.chr01.2030;Ls.chr03.1243;Ls.chr06.0982;Ls.chr07.0485;Ls.chr11.089;Ls.chr12.169;Ls.chrX.0136
GO:1902580	single-organism cellular localization	BP	6	481	0.996355	1	Ls.chr01.1749;Ls.chr02.0793;Ls.chr03.0566;Ls.chr03.0895;Ls.chr10.571;Ls.chr12.001
GO:0032446	protein modification by small protein conjugation	BP	2	256	0.996259	1	Ls.chr03.0895;Ls.chr04.0242
GO:0040029	regulation of gene expression, epigenetic	BP	1	184	0.996205	1	Ls.chrX.0396
GO:0060322	head development	BP	1	182	0.995965	1	Ls.chr03.0250
GO:0005694	chromosome	CC	6	566	0.995856	1	Ls.chr02.0141;Ls.chr02.0294;Ls.chr13.042;Ls.chr13.043;Ls.chr13.044;Ls.scaffold063.3
GO:0010556	regulation of macromolecule biosynthetic process	BP	22	1187	0.995853	1	Ls.chr01.1954;Ls.chr02.0113;Ls.chr02.0569;Ls.chr02.0570;Ls.chr02.0793;Ls.chr03.1243;Ls.chr04.0382;Ls.chr05.0818;Ls.chr06.0662;Ls.chr08.182;Ls.chr09.199;Ls.chr10.179;Ls.chr10.502;Ls.chr12.055;Ls.chr13.042;Ls.chr13.043;Ls.chr13.044;Ls.chr13.149;Ls.chrX.0178;Ls.chrX.0396;Ls.chrX.0578;Ls.scaffold063.3
GO:0006914	autophagy	BP	1	178	0.995439	1	Ls.chr12.196
GO:0031090	organelle membrane	CC	8	675	0.995297	1	Ls.chr02.0815;Ls.chr02.0858;Ls.chr02.1292;Ls.chr03.0566;Ls.chr03.0690;Ls.chr06.0145;Ls.chr06.0181;Ls.chr09.911
GO:0010604	positive regulation of macromolecule metabolic process	BP	12	750	0.995168	1	Ls.chr03.0250;Ls.chr05.0818;Ls.chr06.0662;Ls.chr10.179;Ls.chr11.089;Ls.chr12.001;Ls.chr13.042;Ls.chr13.043;Ls.chr13.044;Ls.chr13.149;Ls.chrX.0578;Ls.scaffold063.3
GO:0009994	oocyte differentiation	BP	1	176	0.995152	1	Ls.chr03.1243
GO:2000112	regulation of cellular macromolecule biosynthetic process	BP	22	1174	0.994961	1	Ls.chr01.1954;Ls.chr02.0113;Ls.chr02.0569;Ls.chr02.0570;Ls.chr02.0793;Ls.chr03.1243;Ls.chr04.0382;Ls.chr05.0818;Ls.chr06.0662;Ls.chr08.182;Ls.chr09.199;Ls.chr10.179;Ls.chr10.502;Ls.chr12.055;Ls.chr13.042;Ls.chr13.043;Ls.chr13.044;Ls.chr13.149;Ls.chrX.0178;Ls.chrX.0396;Ls.chrX.0578;Ls.scaffold063.3
GO:0009653	anatomical structure morphogenesis	BP	33	1614	0.994946	1	Ls.chr01.0153;Ls.chr01.0154;Ls.chr01.0473;Ls.chr01.1749;Ls.chr01.1954;Ls.chr01.2030;Ls.chr02.0926;Ls.chr03.0250;Ls.chr03.0566;Ls.chr03.0904;Ls.chr03.1139;Ls.chr03.1243;Ls.chr05.0049;Ls.chr06.0152;Ls.chr06.0662;Ls.chr06.0823;Ls.chr06.0982;Ls.chr07.0485;Ls.chr08.097;Ls.chr08.646;Ls.chr08.897;Ls.chr09.033;Ls.chr09.118;Ls.chr10.220;Ls.chr10.502;Ls.chr10.571;Ls.chr11.089;Ls.chr11.513;Ls.chr12.055;Ls.c…
GO:0044877	macromolecular complex binding	MF	7	473	0.994848	1	Ls.chr01.1062;Ls.chr01.2030;Ls.chr05.0818;Ls.chr06.0823;Ls.chr10.220;Ls.chr11.513;Ls.chr14.359
GO:0010562	positive regulation of phosphorus metabolic process	BP	1	174	0.994846	1	Ls.chr03.0250
GO:0045937	positive regulation of phosphate metabolic process	BP	1	174	0.994846	1	Ls.chr03.0250
GO:0016567	protein ubiquitination	BP	2	244	0.994813	1	Ls.chr03.0895;Ls.chr04.0242
GO:0051656	establishment of organelle localization	BP	2	244	0.994813	1	Ls.chr03.0566;Ls.chr10.571
GO:0003735	structural constituent of ribosome	MF	1	159	0.994715	1	Ls.chr05.0762
GO:0005768	endosome	CC	1	207	0.994678	1	Ls.chr01.1749
GO:1903046	meiotic cell cycle process	BP	1	172	0.99452	1	Ls.chr02.0294
GO:0034613	cellular protein localization	BP	7	511	0.994498	1	Ls.chr01.1749;Ls.chr02.0793;Ls.chr03.0895;Ls.chr06.0823;Ls.chr07.0906;Ls.chr11.513;Ls.chr12.001
GO:0044087	regulation of cellular component biogenesis	BP	4	358	0.994493	1	Ls.chr03.0250;Ls.chr08.648;Ls.chr10.220;Ls.chr11.513
GO:0009888	tissue development	BP	20	1083	0.994283	1	Ls.chr01.1749;Ls.chr01.2030;Ls.chr03.0083;Ls.chr03.0132;Ls.chr03.0250;Ls.chr03.1243;Ls.chr05.0766;Ls.chr06.0823;Ls.chr06.0982;Ls.chr07.0485;Ls.chr08.897;Ls.chr10.156;Ls.chr10.571;Ls.chr11.089;Ls.chr11.513;Ls.chr12.169;Ls.chr12.196;Ls.chr14.300;Ls.chrX.0356;Ls.scaffold063.3
GO:0017076	purine nucleotide binding	MF	19	957	0.99405	1	Ls.chr01.1124;Ls.chr01.1453;Ls.chr02.0294;Ls.chr03.0250;Ls.chr03.0552;Ls.chr03.0566;Ls.chr04.0017;Ls.chr04.0107;Ls.chr04.0323;Ls.chr06.0794;Ls.chr08.007;Ls.chr08.097;Ls.chr08.823;Ls.chr10.653;Ls.chr10.682;Ls.chr11.089;Ls.chr13.313;Ls.chrX.0306;Ls.chrX.1014
GO:0048285	organelle fission	BP	3	299	0.994034	1	Ls.chr02.0294;Ls.chr03.0566;Ls.chr12.001
GO:0060429	epithelium development	BP	17	953	0.993886	1	Ls.chr01.1749;Ls.chr01.2030;Ls.chr03.0132;Ls.chr03.0250;Ls.chr03.1243;Ls.chr05.0766;Ls.chr06.0823;Ls.chr06.0982;Ls.chr07.0485;Ls.chr08.897;Ls.chr10.571;Ls.chr11.089;Ls.chr11.513;Ls.chr12.169;Ls.chr12.196;Ls.chr14.300;Ls.scaffold063.3
GO:0007166	cell surface receptor signaling pathway	BP	12	734	0.993604	1	Ls.chr01.1500;Ls.chr01.1749;Ls.chr01.1826;Ls.chr03.0250;Ls.chr03.1243;Ls.chr04.0175;Ls.chr05.1115;Ls.chr05.1206;Ls.chr07.0739;Ls.chr10.571;Ls.chr11.089;Ls.chr13.149
GO:0043085	positive regulation of catalytic activity	BP	3	296	0.993572	1	Ls.chr03.0250;Ls.chr05.0766;Ls.chr07.0906
GO:0035282	segmentation	BP	2	236	0.99356	1	Ls.chr01.1749;Ls.chr03.1243
GO:0007420	brain development	BP	1	166	0.993417	1	Ls.chr03.0250
GO:0080135	regulation of cellular response to stress	BP	1	166	0.993417	1	Ls.chr10.571
GO:0007265	Ras protein signal transduction	BP	1	165	0.993213	1	Ls.chr10.571
GO:0012501	programmed cell death	BP	4	349	0.993212	1	Ls.chr01.0473;Ls.chr01.1749;Ls.chr05.0818;Ls.chr11.089
GO:0010498	proteasomal protein catabolic process	BP	2	234	0.993203	1	Ls.chr07.1080;Ls.chr09.597
GO:0050767	regulation of neurogenesis	BP	2	233	0.993017	1	Ls.chr06.0662;Ls.scaffold063.3
GO:0044454	nuclear chromosome part	CC	1	196	0.992942	1	Ls.chr02.0141
GO:0051248	negative regulation of protein metabolic process	BP	2	232	0.992827	1	Ls.chr05.1115;Ls.chr10.179
GO:1902533	positive regulation of intracellular signal transduction	BP	1	163	0.992785	1	Ls.chr01.1749
GO:1902494	catalytic complex	CC	9	704	0.99273	1	Ls.chr01.0153;Ls.chr01.0154;Ls.chr01.0513;Ls.chr03.1139;Ls.chr07.0307;Ls.chr07.1080;Ls.chr09.597;Ls.chr10.612;Ls.chrX.0693
GO:0016265	death	BP	5	398	0.992693	1	Ls.chr01.0473;Ls.chr01.1138;Ls.chr01.1749;Ls.chr05.0818;Ls.chr11.089
GO:0048584	positive regulation of response to stimulus	BP	6	447	0.992506	1	Ls.chr01.1749;Ls.chr01.1826;Ls.chr03.0083;Ls.chr03.0895;Ls.chr03.1243;Ls.chr11.089
GO:0035295	tube development	BP	11	680	0.992452	1	Ls.chr01.1749;Ls.chr01.2030;Ls.chr03.1243;Ls.chr06.0982;Ls.chr07.0485;Ls.chr11.089;Ls.chr11.513;Ls.chr12.169;Ls.chr12.196;Ls.chr14.300;Ls.scaffold063.3
GO:0003677	DNA binding	MF	17	864	0.992292	1	Ls.chr02.0294;Ls.chr03.0580;Ls.chr04.0382;Ls.chr04.1321;Ls.chr05.0818;Ls.chr06.0662;Ls.chr07.0631;Ls.chr08.182;Ls.chr08.718;Ls.chr11.180;Ls.chr12.055;Ls.chr12.504;Ls.chr13.042;Ls.chr13.043;Ls.chr13.044;Ls.chrX.0178;Ls.scaffold063.3
GO:0008219	cell death	BP	5	395	0.992199	1	Ls.chr01.0473;Ls.chr01.1138;Ls.chr01.1749;Ls.chr05.0818;Ls.chr11.089
GO:0007389	pattern specification process	BP	7	493	0.992098	1	Ls.chr01.1749;Ls.chr01.2030;Ls.chr03.1243;Ls.chr06.0982;Ls.chr10.571;Ls.chr14.300;Ls.scaffold063.3
GO:0002164	larval development	BP	1	160	0.992092	1	Ls.chr12.169
GO:0045935	positive regulation of nucleobase-containing compound metabolic process	BP	6	444	0.992025	1	Ls.chr05.0818;Ls.chr06.0662;Ls.chr10.179;Ls.chr13.149;Ls.chrX.0578;Ls.scaffold063.3
GO:0043161	proteasome-mediated ubiquitin-dependent protein catabolic process	BP	2	228	0.992013	1	Ls.chr07.1080;Ls.chr09.597
GO:0048869	cellular developmental process	BP	39	1809	0.991952	1	Ls.chr01.0153;Ls.chr01.0154;Ls.chr01.0473;Ls.chr01.1749;Ls.chr01.1954;Ls.chr01.2030;Ls.chr02.0294;Ls.chr02.0926;Ls.chr03.0132;Ls.chr03.0235;Ls.chr03.0250;Ls.chr03.1139;Ls.chr03.1243;Ls.chr05.0049;Ls.chr05.0766;Ls.chr05.0978;Ls.chr05.0979;Ls.chr05.1115;Ls.chr06.0152;Ls.chr06.0662;Ls.chr06.0823;Ls.chr06.0982;Ls.chr07.0127;Ls.chr07.1080;Ls.chr08.097;Ls.chr08.646;Ls.chr08.648;Ls.chr08.897;Ls.chr09.03…
GO:1902680	positive regulation of RNA biosynthetic process	BP	5	393	0.991852	1	Ls.chr05.0818;Ls.chr06.0662;Ls.chr13.149;Ls.chrX.0578;Ls.scaffold063.3
GO:1903508	positive regulation of nucleic acid-templated transcription	BP	5	393	0.991852	1	Ls.chr05.0818;Ls.chr06.0662;Ls.chr13.149;Ls.chrX.0578;Ls.scaffold063.3
GO:0010638	positive regulation of organelle organization	BP	1	159	0.991847	1	Ls.chr12.001
GO:0043549	regulation of kinase activity	BP	1	159	0.991847	1	Ls.chr03.0250
GO:0009792	embryo development ending in birth or egg hatching	BP	2	227	0.991795	1	Ls.chr03.0250;Ls.chr10.571
GO:0032269	negative regulation of cellular protein metabolic process	BP	2	226	0.991572	1	Ls.chr05.1115;Ls.chr10.179
GO:0019866	organelle inner membrane	CC	1	189	0.991556	1	Ls.chr06.0181
GO:0006915	apoptotic process	BP	3	284	0.99136	1	Ls.chr01.0473;Ls.chr01.1749;Ls.chr05.0818
GO:0007067	mitotic nuclear division	BP	1	157	0.991334	1	Ls.chr12.001
GO:0044431	Golgi apparatus part	CC	1	187	0.991112	1	Ls.chr07.0127
GO:0051336	regulation of hydrolase activity	BP	2	224	0.991108	1	Ls.chr05.0766;Ls.chr07.0906
GO:0007126	meiotic nuclear division	BP	1	156	0.991065	1	Ls.chr02.0294
GO:0042327	positive regulation of phosphorylation	BP	1	156	0.991065	1	Ls.chr03.0250
GO:0032559	adenyl ribonucleotide binding	MF	15	777	0.991043	1	Ls.chr01.1453;Ls.chr02.0294;Ls.chr03.0250;Ls.chr03.0566;Ls.chr04.0017;Ls.chr04.0107;Ls.chr04.0323;Ls.chr06.0794;Ls.chr08.097;Ls.chr10.653;Ls.chr10.682;Ls.chr11.089;Ls.chr13.313;Ls.chrX.0306;Ls.chrX.1014
GO:0060541	respiratory system development	BP	3	282	0.990926	1	Ls.chr03.0250;Ls.chr11.513;Ls.chr12.169
GO:0005524	ATP binding	MF	15	775	0.990732	1	Ls.chr01.1453;Ls.chr02.0294;Ls.chr03.0250;Ls.chr03.0566;Ls.chr04.0017;Ls.chr04.0107;Ls.chr04.0323;Ls.chr06.0794;Ls.chr08.097;Ls.chr10.653;Ls.chr10.682;Ls.chr11.089;Ls.chr13.313;Ls.chrX.0306;Ls.chrX.1014
GO:0031410	cytoplasmic vesicle	CC	1	185	0.990646	1	Ls.chr12.196
GO:0044093	positive regulation of molecular function	BP	4	335	0.990636	1	Ls.chr03.0250;Ls.chr05.0766;Ls.chr07.0906;Ls.chr13.149
GO:0040011	locomotion	BP	12	709	0.990192	1	Ls.chr02.0793;Ls.chr03.0132;Ls.chr03.0250;Ls.chr03.1243;Ls.chr05.0049;Ls.chr05.0766;Ls.chr06.0823;Ls.chr07.0739;Ls.chr09.033;Ls.chr10.220;Ls.chr11.089;Ls.chr11.513
GO:0006281	DNA repair	BP	2	220	0.990105	1	Ls.chr02.0294;Ls.chr04.1379
GO:1990904	ribonucleoprotein complex	CC	6	517	0.990093	1	Ls.chr05.0762;Ls.chr08.646;Ls.chr10.179;Ls.chr13.042;Ls.chr13.043;Ls.chr13.044
GO:0034654	nucleobase-containing compound biosynthetic process	BP	27	1325	0.9898	1	Ls.chr01.0153;Ls.chr01.0154;Ls.chr02.0113;Ls.chr02.0569;Ls.chr02.0570;Ls.chr02.0793;Ls.chr03.1243;Ls.chr04.0323;Ls.chr04.0382;Ls.chr05.0818;Ls.chr06.0662;Ls.chr07.0060;Ls.chr08.182;Ls.chr08.646;Ls.chr08.731;Ls.chr09.199;Ls.chr10.179;Ls.chr12.055;Ls.chr12.207;Ls.chr13.149;Ls.chr13.318;Ls.chrX.0178;Ls.chrX.0306;Ls.chrX.0356;Ls.chrX.0396;Ls.chrX.0578;Ls.scaffold063.3
GO:0080134	regulation of response to stress	BP	3	277	0.989749	1	Ls.chr01.1826;Ls.chr03.0895;Ls.chr10.571
GO:0005743	mitochondrial inner membrane	CC	1	181	0.989637	1	Ls.chr06.0181
GO:0001934	positive regulation of protein phosphorylation	BP	1	151	0.989592	1	Ls.chr03.0250
GO:0033044	regulation of chromosome organization	BP	1	151	0.989592	1	Ls.chrX.0396
GO:0045859	regulation of protein kinase activity	BP	1	151	0.989592	1	Ls.chr03.0250
GO:0051960	regulation of nervous system development	BP	5	381	0.989447	1	Ls.chr03.0250;Ls.chr06.0662;Ls.chr08.648;Ls.chr10.220;Ls.scaffold063.3
GO:0033365	protein localization to organelle	BP	2	217	0.989281	1	Ls.chr02.0793;Ls.chr12.001
GO:0048599	oocyte development	BP	1	150	0.989269	1	Ls.chr03.1243
GO:0051301	cell division	BP	4	329	0.989268	1	Ls.chr01.1062;Ls.chr03.0566;Ls.chr04.1379;Ls.chr12.001
GO:0005840	ribosome	CC	1	179	0.989094	1	Ls.chr05.0762
GO:0045893	positive regulation of transcription, DNA-templated	BP	5	378	0.988748	1	Ls.chr05.0818;Ls.chr06.0662;Ls.chr13.149;Ls.chrX.0578;Ls.scaffold063.3
GO:0048732	gland development	BP	2	215	0.988695	1	Ls.chr03.0250;Ls.chr11.513
GO:0051704	multi-organism process	BP	25	1236	0.988397	1	Ls.chr01.0148;Ls.chr01.1186;Ls.chr01.1495;Ls.chr01.1749;Ls.chr01.1826;Ls.chr02.0294;Ls.chr02.0569;Ls.chr02.0570;Ls.chr02.0793;Ls.chr03.0132;Ls.chr03.0250;Ls.chr03.0904;Ls.chr03.1243;Ls.chr04.0175;Ls.chr05.0766;Ls.chr05.1206;Ls.chr06.0436;Ls.chr08.897;Ls.chr09.033;Ls.chr09.118;Ls.chr09.911;Ls.chr10.192;Ls.chr11.513;Ls.chr12.196;Ls.chr14.057
GO:0042127	regulation of cell proliferation	BP	3	271	0.988141	1	Ls.chr03.0250;Ls.chr07.0485;Ls.chr12.001
GO:0009894	regulation of catabolic process	BP	2	213	0.988078	1	Ls.chr10.179;Ls.chr12.196
GO:0009880	embryonic pattern specification	BP	2	212	0.987757	1	Ls.chr01.1749;Ls.chr03.1243
GO:0007275	multicellular organism development	BP	51	2220	0.987498	1	Ls.chr01.0473;Ls.chr01.0755;Ls.chr01.0756;Ls.chr01.0759;Ls.chr01.0981;Ls.chr01.1138;Ls.chr01.1749;Ls.chr01.2030;Ls.chr01.2104;Ls.chr01.2105;Ls.chr02.0569;Ls.chr02.0570;Ls.chr02.0793;Ls.chr02.0926;Ls.chr03.0235;Ls.chr03.0250;Ls.chr03.1243;Ls.chr04.1072;Ls.chr05.0703;Ls.chr05.0818;Ls.chr05.0978;Ls.chr05.0979;Ls.chr05.1115;Ls.chr06.0436;Ls.chr06.0662;Ls.chr06.0982;Ls.chr07.0127;Ls.chr07.0485;Ls.chr0…
GO:0019220	regulation of phosphate metabolic process	BP	4	322	0.987432	1	Ls.chr02.0569;Ls.chr02.0570;Ls.chr03.0250;Ls.chr10.571
GO:0051174	regulation of phosphorus metabolic process	BP	4	322	0.987432	1	Ls.chr02.0569;Ls.chr02.0570;Ls.chr03.0250;Ls.chr10.571
GO:0009948	anterior/posterior axis specification	BP	1	144	0.987115	1	Ls.chr03.1243
GO:0060548	negative regulation of cell death	BP	1	144	0.987115	1	Ls.chr05.0818
GO:0005740	mitochondrial envelope	CC	2	251	0.987029	1	Ls.chr03.0566;Ls.chr06.0181
GO:0004672	protein kinase activity	MF	5	339	0.986336	1	Ls.chr03.0250;Ls.chr04.0107;Ls.chr06.0794;Ls.chr08.097;Ls.chr11.089
GO:0044089	positive regulation of cellular component biogenesis	BP	1	142	0.986305	1	Ls.chr11.513
GO:0006935	chemotaxis	BP	4	317	0.985942	1	Ls.chr03.0250;Ls.chr03.1243;Ls.chr09.033;Ls.chr10.220
GO:0043632	modification-dependent macromolecule catabolic process	BP	4	317	0.985942	1	Ls.chr03.0895;Ls.chr07.1080;Ls.chr09.597;Ls.chr12.001
GO:0051247	positive regulation of protein metabolic process	BP	4	317	0.985942	1	Ls.chr03.0250;Ls.chr13.042;Ls.chr13.043;Ls.chr13.044
GO:0071824	protein-DNA complex subunit organization	BP	1	141	0.985881	1	Ls.chr02.0294
GO:0010647	positive regulation of cell communication	BP	5	366	0.985495	1	Ls.chr01.1749;Ls.chr03.0895;Ls.chr03.1243;Ls.chr10.220;Ls.chr11.089
GO:0000578	embryonic axis specification	BP	1	140	0.985444	1	Ls.chr03.1243
GO:0032259	methylation	BP	1	140	0.985444	1	Ls.chr02.0141
GO:0009967	positive regulation of signal transduction	BP	4	315	0.985301	1	Ls.chr01.1749;Ls.chr03.0895;Ls.chr03.1243;Ls.chr11.089
GO:0051276	chromosome organization	BP	11	640	0.985014	1	Ls.chr01.1673;Ls.chr01.1674;Ls.chr02.0141;Ls.chr02.0294;Ls.chr03.0250;Ls.chr10.612;Ls.chr13.042;Ls.chr13.043;Ls.chr13.044;Ls.chr13.149;Ls.chrX.0396
GO:0051726	regulation of cell cycle	BP	4	314	0.98497	1	Ls.chr01.1749;Ls.chr03.0566;Ls.chr12.001;Ls.chr14.057
GO:0016477	cell migration	BP	5	364	0.984873	1	Ls.chr03.0132;Ls.chr03.0250;Ls.chr05.0766;Ls.chr06.0823;Ls.chr11.513
GO:0051254	positive regulation of RNA metabolic process	BP	6	412	0.984719	1	Ls.chr05.0818;Ls.chr06.0662;Ls.chr10.179;Ls.chr13.149;Ls.chrX.0578;Ls.scaffold063.3
GO:0048729	tissue morphogenesis	BP	11	637	0.984247	1	Ls.chr01.1749;Ls.chr01.2030;Ls.chr03.0250;Ls.chr03.1243;Ls.chr06.0823;Ls.chr06.0982;Ls.chr07.0485;Ls.chr10.571;Ls.chr11.089;Ls.chr11.513;Ls.chr12.169
GO:0019941	modification-dependent protein catabolic process	BP	4	311	0.983934	1	Ls.chr03.0895;Ls.chr07.1080;Ls.chr09.597;Ls.chr12.001
GO:0009892	negative regulation of metabolic process	BP	12	679	0.983915	1	Ls.chr02.0141;Ls.chr02.0569;Ls.chr02.0570;Ls.chr02.0793;Ls.chr03.1243;Ls.chr05.0818;Ls.chr05.1115;Ls.chr06.0662;Ls.chr10.179;Ls.chr12.055;Ls.chrX.0396;Ls.chrX.0578
GO:0000904	cell morphogenesis involved in differentiation	BP	8	502	0.983789	1	Ls.chr01.0473;Ls.chr03.0250;Ls.chr03.1243;Ls.chr06.0662;Ls.chr08.097;Ls.chr09.033;Ls.chr10.220;Ls.chr12.055
GO:0006518	peptide metabolic process	BP	8	502	0.983789	1	Ls.chr01.1954;Ls.chr05.0762;Ls.chr07.0127;Ls.chr10.179;Ls.chr10.502;Ls.chr13.042;Ls.chr13.043;Ls.chr13.044
GO:0051674	localization of cell	BP	6	409	0.983781	1	Ls.chr03.0132;Ls.chr03.0250;Ls.chr05.0049;Ls.chr05.0766;Ls.chr06.0823;Ls.chr11.513
GO:0031324	negative regulation of cellular metabolic process	BP	10	591	0.983651	1	Ls.chr02.0569;Ls.chr02.0570;Ls.chr02.0793;Ls.chr05.0818;Ls.chr05.1115;Ls.chr06.0662;Ls.chr10.179;Ls.chr12.055;Ls.chrX.0396;Ls.chrX.0578
GO:0030554	adenyl nucleotide binding	MF	16	779	0.983573	1	Ls.chr01.1453;Ls.chr02.0294;Ls.chr03.0250;Ls.chr03.0552;Ls.chr03.0566;Ls.chr04.0017;Ls.chr04.0107;Ls.chr04.0323;Ls.chr06.0794;Ls.chr08.097;Ls.chr10.653;Ls.chr10.682;Ls.chr11.089;Ls.chr13.313;Ls.chrX.0306;Ls.chrX.1014
GO:0006259	DNA metabolic process	BP	7	455	0.983467	1	Ls.chr02.0294;Ls.chr03.0604;Ls.chr03.1309;Ls.chr04.1379;Ls.chr08.516;Ls.chr09.566;Ls.chr10.171
GO:0007424	open tracheal system development	BP	3	257	0.9834	1	Ls.chr03.0250;Ls.chr11.513;Ls.chr12.169
GO:0006511	ubiquitin-dependent protein catabolic process	BP	4	309	0.983206	1	Ls.chr03.0895;Ls.chr07.1080;Ls.chr09.597;Ls.chr12.001
GO:0023061	signal release	BP	1	135	0.98305	1	Ls.chr03.0690
GO:0007293	germarium-derived egg chamber formation	BP	1	134	0.982526	1	Ls.chr03.0250
GO:0007351	tripartite regional subdivision	BP	1	134	0.982526	1	Ls.chr03.1243
GO:0008595	anterior/posterior axis specification, embryo	BP	1	134	0.982526	1	Ls.chr03.1243
GO:0007409	axonogenesis	BP	5	357	0.982495	1	Ls.chr01.0473;Ls.chr03.0250;Ls.chr03.1243;Ls.chr09.033;Ls.chr10.220
GO:0007346	regulation of mitotic cell cycle	BP	2	198	0.982286	1	Ls.chr01.1749;Ls.chr12.001
GO:0007350	blastoderm segmentation	BP	2	198	0.982286	1	Ls.chr01.1749;Ls.chr03.1243
GO:0031329	regulation of cellular catabolic process	BP	2	198	0.982286	1	Ls.chr10.179;Ls.chr12.196
GO:0032270	positive regulation of cellular protein metabolic process	BP	4	306	0.982057	1	Ls.chr03.0250;Ls.chr13.042;Ls.chr13.043;Ls.chr13.044
GO:0002165	instar larval or pupal development	BP	8	496	0.981923	1	Ls.chr01.1749;Ls.chr01.2030;Ls.chr03.1243;Ls.chr06.0982;Ls.chr07.0485;Ls.chr11.089;Ls.chr12.169;Ls.chrX.0136
GO:0048870	cell motility	BP	6	403	0.981741	1	Ls.chr03.0132;Ls.chr03.0250;Ls.chr05.0049;Ls.chr05.0766;Ls.chr06.0823;Ls.chr11.513
GO:0043043	peptide biosynthetic process	BP	7	449	0.981487	1	Ls.chr01.1954;Ls.chr05.0762;Ls.chr10.179;Ls.chr10.502;Ls.chr13.042;Ls.chr13.043;Ls.chr13.044
GO:1990234	transferase complex	CC	6	480	0.98143	1	Ls.chr01.0153;Ls.chr01.0154;Ls.chr07.0307;Ls.chr07.1080;Ls.chr09.597;Ls.chr10.612
GO:0044391	ribosomal subunit	CC	1	158	0.981356	1	Ls.chr05.0762
GO:0001700	embryonic development via the syncytial blastoderm	BP	2	196	0.981333	1	Ls.chr03.0250;Ls.chr10.571
GO:0007167	enzyme linked receptor protein signaling pathway	BP	4	304	0.981249	1	Ls.chr03.0250;Ls.chr03.1243;Ls.chr05.1115;Ls.chr13.149
GO:0010468	regulation of gene expression	BP	28	1316	0.981194	1	Ls.chr01.1673;Ls.chr01.1674;Ls.chr01.1954;Ls.chr02.0113;Ls.chr02.0141;Ls.chr02.0569;Ls.chr02.0570;Ls.chr02.0793;Ls.chr03.1243;Ls.chr04.0382;Ls.chr05.0818;Ls.chr06.0662;Ls.chr08.097;Ls.chr08.182;Ls.chr09.199;Ls.chr10.179;Ls.chr10.502;Ls.chr11.089;Ls.chr12.001;Ls.chr12.055;Ls.chr13.042;Ls.chr13.043;Ls.chr13.044;Ls.chr13.149;Ls.chrX.0178;Ls.chrX.0396;Ls.chrX.0578;Ls.scaffold063.3
GO:0048569	post-embryonic organ development	BP	7	448	0.981137	1	Ls.chr01.1749;Ls.chr01.2030;Ls.chr03.1243;Ls.chr06.0982;Ls.chr07.0485;Ls.chr11.089;Ls.chr12.169
GO:0051246	regulation of protein metabolic process	BP	12	669	0.98112	1	Ls.chr01.1954;Ls.chr02.0569;Ls.chr02.0570;Ls.chr03.0250;Ls.chr05.1115;Ls.chr07.1080;Ls.chr10.179;Ls.chr10.502;Ls.chr10.571;Ls.chr13.042;Ls.chr13.043;Ls.chr13.044
GO:0016772	transferase activity, transferring phosphorus-containing groups	MF	11	575	0.980842	1	Ls.chr01.0153;Ls.chr01.0154;Ls.chr02.0411;Ls.chr03.0250;Ls.chr04.0107;Ls.chr04.0323;Ls.chr06.0794;Ls.chr08.097;Ls.chr08.646;Ls.chr11.089;Ls.chrX.0306
GO:0019787	ubiquitin-like protein transferase activity	MF	2	179	0.980809	1	Ls.chr03.0895;Ls.chr04.0242
GO:0044238	primary metabolic process	BP	126	4794	0.980579	1	Ls.chr01.0148;Ls.chr01.0153;Ls.chr01.0154;Ls.chr01.0344;Ls.chr01.0465;Ls.chr01.0485;Ls.chr01.0507;Ls.chr01.0639;Ls.chr01.0978;Ls.chr01.1074;Ls.chr01.1078;Ls.chr01.1107;Ls.chr01.1453;Ls.chr01.1645;Ls.chr01.1673;Ls.chr01.1674;Ls.chr01.1812;Ls.chr01.1826;Ls.chr01.1954;Ls.chr01.2026;Ls.chr02.0113;Ls.chr02.0141;Ls.chr02.0294;Ls.chr02.0325;Ls.chr02.0411;Ls.chr02.0569;Ls.chr02.0570;Ls.chr02.0710;Ls.chr0…
GO:0060562	epithelial tube morphogenesis	BP	7	446	0.980417	1	Ls.chr01.1749;Ls.chr01.2030;Ls.chr03.1243;Ls.chr06.0982;Ls.chr07.0485;Ls.chr11.089;Ls.chr12.169
GO:0032990	cell part morphogenesis	BP	10	580	0.98031	1	Ls.chr01.0473;Ls.chr03.0250;Ls.chr03.1139;Ls.chr03.1243;Ls.chr05.0049;Ls.chr06.0662;Ls.chr08.097;Ls.chr09.033;Ls.chr10.220;Ls.chr12.055
GO:0007308	oocyte construction	BP	1	130	0.980263	1	Ls.chr03.1243
GO:0030163	protein catabolic process	BP	5	351	0.980184	1	Ls.chr03.0895;Ls.chr07.1080;Ls.chr09.597;Ls.chr10.646;Ls.chr12.001
GO:0018130	heterocycle biosynthetic process	BP	30	1389	0.980176	1	Ls.chr01.0153;Ls.chr01.0154;Ls.chr01.1645;Ls.chr02.0113;Ls.chr02.0569;Ls.chr02.0570;Ls.chr02.0793;Ls.chr03.1243;Ls.chr04.0017;Ls.chr04.0323;Ls.chr04.0382;Ls.chr05.0818;Ls.chr06.0662;Ls.chr07.0060;Ls.chr08.182;Ls.chr08.646;Ls.chr08.731;Ls.chr09.199;Ls.chr10.179;Ls.chr12.055;Ls.chr12.207;Ls.chr13.149;Ls.chr13.313;Ls.chr13.318;Ls.chrX.0178;Ls.chrX.0306;Ls.chrX.0356;Ls.chrX.0396;Ls.chrX.0578;Ls.scaff…
GO:0002009	morphogenesis of an epithelium	BP	11	623	0.98017	1	Ls.chr01.1749;Ls.chr01.2030;Ls.chr03.0250;Ls.chr03.1243;Ls.chr06.0823;Ls.chr06.0982;Ls.chr07.0485;Ls.chr10.571;Ls.chr11.089;Ls.chr11.513;Ls.chr12.169
GO:0010648	negative regulation of cell communication	BP	5	350	0.979772	1	Ls.chr01.1749;Ls.chr03.0895;Ls.chr05.1115;Ls.chr11.089;Ls.chr13.149
GO:0023056	positive regulation of signaling	BP	5	350	0.979772	1	Ls.chr01.1749;Ls.chr03.0895;Ls.chr03.1243;Ls.chr10.220;Ls.chr11.089
GO:1902531	regulation of intracellular signal transduction	BP	5	350	0.979772	1	Ls.chr01.1749;Ls.chr03.0895;Ls.chr07.0982;Ls.chr10.571;Ls.chr11.089
GO:0048856	anatomical structure development	BP	59	2463	0.979283	1	Ls.chr01.0153;Ls.chr01.0154;Ls.chr01.0473;Ls.chr01.0755;Ls.chr01.0756;Ls.chr01.0759;Ls.chr01.0981;Ls.chr01.1749;Ls.chr01.1954;Ls.chr01.2030;Ls.chr01.2104;Ls.chr01.2105;Ls.chr02.0294;Ls.chr02.0926;Ls.chr03.0083;Ls.chr03.0132;Ls.chr03.0235;Ls.chr03.0250;Ls.chr03.0566;Ls.chr03.0904;Ls.chr03.1139;Ls.chr03.1243;Ls.chr05.0049;Ls.chr05.0703;Ls.chr05.0766;Ls.chr05.0978;Ls.chr05.0979;Ls.chr05.1115;Ls.chr0…
GO:0007264	small GTPase mediated signal transduction	BP	2	192	0.979275	1	Ls.chr07.0982;Ls.chr10.571
GO:0035239	tube morphogenesis	BP	8	488	0.979129	1	Ls.chr01.1749;Ls.chr01.2030;Ls.chr03.1243;Ls.chr06.0982;Ls.chr07.0485;Ls.chr11.089;Ls.chr11.513;Ls.chr12.169
GO:0051962	positive regulation of nervous system development	BP	1	128	0.979025	1	Ls.chr06.0662
GO:0031966	mitochondrial membrane	CC	2	229	0.978918	1	Ls.chr03.0566;Ls.chr06.0181
GO:0097485	neuron projection guidance	BP	4	298	0.978618	1	Ls.chr03.0250;Ls.chr03.1243;Ls.chr09.033;Ls.chr10.220
GO:0033043	regulation of organelle organization	BP	7	441	0.978507	1	Ls.chr03.0250;Ls.chr03.0566;Ls.chr06.0662;Ls.chr07.0906;Ls.chr10.220;Ls.chr12.001;Ls.chrX.0396
GO:0004842	ubiquitin-protein transferase activity	MF	2	175	0.9785	1	Ls.chr03.0895;Ls.chr04.0242
GO:0016055	Wnt signaling pathway	BP	1	127	0.978377	1	Ls.chr11.089
GO:0023057	negative regulation of signaling	BP	5	344	0.977129	1	Ls.chr01.1749;Ls.chr03.0895;Ls.chr05.1115;Ls.chr11.089;Ls.chr13.149
GO:0006873	cellular ion homeostasis	BP	1	125	0.97702	1	Ls.chrX.0152
GO:0007309	oocyte axis specification	BP	1	125	0.97702	1	Ls.chr03.1243
GO:0048858	cell projection morphogenesis	BP	10	569	0.976358	1	Ls.chr01.0473;Ls.chr03.0250;Ls.chr03.1139;Ls.chr03.1243;Ls.chr05.0049;Ls.chr06.0662;Ls.chr08.097;Ls.chr09.033;Ls.chr10.220;Ls.chr12.055
GO:0043414	macromolecule methylation	BP	1	124	0.976311	1	Ls.chr02.0141
GO:0045596	negative regulation of cell differentiation	BP	1	124	0.976311	1	Ls.scaffold063.3
GO:0007411	axon guidance	BP	4	292	0.975643	1	Ls.chr03.0250;Ls.chr03.1243;Ls.chr09.033;Ls.chr10.220
GO:0009891	positive regulation of biosynthetic process	BP	8	478	0.975082	1	Ls.chr05.0818;Ls.chr06.0662;Ls.chr13.042;Ls.chr13.043;Ls.chr13.044;Ls.chr13.149;Ls.chrX.0578;Ls.scaffold063.3
GO:0031328	positive regulation of cellular biosynthetic process	BP	8	478	0.975082	1	Ls.chr05.0818;Ls.chr06.0662;Ls.chr13.042;Ls.chr13.043;Ls.chr13.044;Ls.chr13.149;Ls.chrX.0578;Ls.scaffold063.3
GO:0030003	cellular cation homeostasis	BP	1	122	0.974825	1	Ls.chrX.0152
GO:0061025	membrane fusion	BP	1	122	0.974825	1	Ls.chr07.0906
GO:0032268	regulation of cellular protein metabolic process	BP	11	608	0.97476	1	Ls.chr01.1954;Ls.chr02.0569;Ls.chr02.0570;Ls.chr03.0250;Ls.chr05.1115;Ls.chr10.179;Ls.chr10.502;Ls.chr10.571;Ls.chr13.042;Ls.chr13.043;Ls.chr13.044
GO:0051093	negative regulation of developmental process	BP	3	239	0.974616	1	Ls.chr03.0250;Ls.chr08.648;Ls.scaffold063.3
GO:0032501	multicellular organismal process	BP	78	3116	0.974046	1	Ls.chr01.0310;Ls.chr01.0473;Ls.chr01.0616;Ls.chr01.0755;Ls.chr01.0756;Ls.chr01.0759;Ls.chr01.0915;Ls.chr01.0981;Ls.chr01.1138;Ls.chr01.1531;Ls.chr01.1749;Ls.chr01.2030;Ls.chr01.2104;Ls.chr01.2105;Ls.chr02.0294;Ls.chr02.0569;Ls.chr02.0570;Ls.chr02.0793;Ls.chr02.0926;Ls.chr03.0083;Ls.chr03.0132;Ls.chr03.0227;Ls.chr03.0235;Ls.chr03.0250;Ls.chr03.0377;Ls.chr03.0904;Ls.chr03.1243;Ls.chr03.1281;Ls.chr0…
GO:0098791	Golgi subcompartment	CC	1	145	0.974039	1	Ls.chr07.0127
GO:0048585	negative regulation of response to stimulus	BP	6	383	0.973104	1	Ls.chr01.1749;Ls.chr03.0895;Ls.chr05.1115;Ls.chr11.089;Ls.chr13.149;Ls.chrX.0420
GO:0009886	post-embryonic morphogenesis	BP	7	428	0.972712	1	Ls.chr01.1749;Ls.chr01.2030;Ls.chr03.1243;Ls.chr06.0982;Ls.chr07.0485;Ls.chr11.089;Ls.chr12.169
GO:0030030	cell projection organization	BP	13	687	0.972571	1	Ls.chr01.0473;Ls.chr01.2030;Ls.chr03.0250;Ls.chr03.1139;Ls.chr03.1243;Ls.chr05.0049;Ls.chr06.0662;Ls.chr08.097;Ls.chr09.033;Ls.chr10.220;Ls.chr11.513;Ls.chr12.055;Ls.chr12.169
GO:0043069	negative regulation of programmed cell death	BP	1	119	0.972422	1	Ls.chr05.0818
GO:1901362	organic cyclic compound biosynthetic process	BP	32	1436	0.97214	1	Ls.chr01.0153;Ls.chr01.0154;Ls.chr01.1645;Ls.chr02.0113;Ls.chr02.0569;Ls.chr02.0570;Ls.chr02.0793;Ls.chr03.1243;Ls.chr04.0017;Ls.chr04.0323;Ls.chr04.0382;Ls.chr05.0818;Ls.chr06.0662;Ls.chr07.0060;Ls.chr08.182;Ls.chr08.259;Ls.chr08.646;Ls.chr08.731;Ls.chr09.199;Ls.chr10.179;Ls.chr10.192;Ls.chr12.055;Ls.chr12.207;Ls.chr13.149;Ls.chr13.313;Ls.chr13.318;Ls.chrX.0178;Ls.chrX.0306;Ls.chrX.0356;Ls.chrX.…
GO:0048699	generation of neurons	BP	17	850	0.9721	1	Ls.chr01.0473;Ls.chr01.2030;Ls.chr02.0926;Ls.chr03.0235;Ls.chr03.0250;Ls.chr03.1243;Ls.chr05.0978;Ls.chr05.0979;Ls.chr06.0662;Ls.chr06.0982;Ls.chr08.097;Ls.chr08.648;Ls.chr09.033;Ls.chr10.220;Ls.chr12.055;Ls.chr12.169;Ls.scaffold063.3
GO:0044257	cellular protein catabolic process	BP	5	334	0.972001	1	Ls.chr03.0895;Ls.chr07.1080;Ls.chr09.597;Ls.chr10.646;Ls.chr12.001
GO:0097367	carbohydrate derivative binding	MF	25	1074	0.971938	1	Ls.chr01.1124;Ls.chr01.1453;Ls.chr01.1826;Ls.chr01.1844;Ls.chr02.0294;Ls.chr03.0250;Ls.chr03.0566;Ls.chr04.0017;Ls.chr04.0107;Ls.chr04.0323;Ls.chr05.0672;Ls.chr05.0673;Ls.chr05.1026;Ls.chr06.0794;Ls.chr07.0243;Ls.chr08.007;Ls.chr08.097;Ls.chr08.823;Ls.chr10.156;Ls.chr10.653;Ls.chr10.682;Ls.chr11.089;Ls.chr13.313;Ls.chrX.0306;Ls.chrX.1014
GO:0051049	regulation of transport	BP	4	285	0.971684	1	Ls.chr02.0793;Ls.chr03.0690;Ls.chr07.0906;Ls.chr12.001
GO:0022612	gland morphogenesis	BP	1	118	0.971571	1	Ls.chr03.0250
GO:0045597	positive regulation of cell differentiation	BP	1	118	0.971571	1	Ls.chr06.0662
GO:0045814	negative regulation of gene expression, epigenetic	BP	1	118	0.971571	1	Ls.chrX.0396
GO:0000790	nuclear chromatin	CC	1	141	0.971258	1	Ls.chr02.0141
GO:0006836	neurotransmitter transport	BP	1	117	0.970694	1	Ls.chr03.0690
GO:0007435	salivary gland morphogenesis	BP	1	117	0.970694	1	Ls.chr03.0250
GO:0019438	aromatic compound biosynthetic process	BP	31	1392	0.970221	1	Ls.chr01.0153;Ls.chr01.0154;Ls.chr02.0113;Ls.chr02.0569;Ls.chr02.0570;Ls.chr02.0793;Ls.chr03.1243;Ls.chr04.0017;Ls.chr04.0323;Ls.chr04.0382;Ls.chr05.0818;Ls.chr06.0662;Ls.chr07.0060;Ls.chr08.182;Ls.chr08.259;Ls.chr08.646;Ls.chr08.731;Ls.chr09.199;Ls.chr10.179;Ls.chr10.192;Ls.chr12.055;Ls.chr12.207;Ls.chr13.149;Ls.chr13.313;Ls.chr13.318;Ls.chrX.0178;Ls.chrX.0306;Ls.chrX.0356;Ls.chrX.0396;Ls.chrX.0…
GO:0043604	amide biosynthetic process	BP	8	467	0.969816	1	Ls.chr01.1954;Ls.chr04.0017;Ls.chr05.0762;Ls.chr10.179;Ls.chr10.502;Ls.chr13.042;Ls.chr13.043;Ls.chr13.044
GO:0006342	chromatin silencing	BP	1	116	0.96979	1	Ls.chrX.0396
GO:0051347	positive regulation of transferase activity	BP	1	116	0.96979	1	Ls.chr03.0250
GO:0051603	proteolysis involved in cellular protein catabolic process	BP	5	330	0.969667	1	Ls.chr03.0895;Ls.chr07.1080;Ls.chr09.597;Ls.chr10.646;Ls.chr12.001
GO:0045664	regulation of neuron differentiation	BP	2	177	0.96943	1	Ls.chr06.0662;Ls.scaffold063.3
GO:1903047	mitotic cell cycle process	BP	5	329	0.969056	1	Ls.chr01.1062;Ls.chr01.1749;Ls.chr04.1379;Ls.chr10.571;Ls.chr12.001
GO:0045177	apical part of cell	CC	1	138	0.96898	1	Ls.chr03.0132
GO:0009896	positive regulation of catabolic process	BP	1	115	0.968858	1	Ls.chr10.179
GO:0007017	microtubule-based process	BP	8	465	0.968757	1	Ls.chr01.1062;Ls.chr03.1139;Ls.chr05.0049;Ls.chr06.0662;Ls.chr10.220;Ls.chr10.571;Ls.chr12.001;Ls.chr14.359
GO:0042981	regulation of apoptotic process	BP	3	230	0.968721	1	Ls.chr01.0473;Ls.chr01.1749;Ls.chr05.0818
GO:0051094	positive regulation of developmental process	BP	3	230	0.968721	1	Ls.chr06.0662;Ls.chr11.089;Ls.chr12.196
GO:0061564	axon development	BP	6	375	0.968701	1	Ls.chr01.0473;Ls.chr03.0250;Ls.chr03.1243;Ls.chr09.033;Ls.chr10.220;Ls.chr12.169
GO:0007423	sensory organ development	BP	8	464	0.968215	1	Ls.chr01.1749;Ls.chr01.2030;Ls.chr02.0926;Ls.chr06.0982;Ls.chr08.097;Ls.chr10.571;Ls.chr11.089;Ls.scaffold063.3
GO:0048812	neuron projection morphogenesis	BP	8	464	0.968215	1	Ls.chr01.0473;Ls.chr03.0250;Ls.chr03.1243;Ls.chr06.0662;Ls.chr08.097;Ls.chr09.033;Ls.chr10.220;Ls.chr12.055
GO:0010605	negative regulation of macromolecule metabolic process	BP	12	635	0.968029	1	Ls.chr02.0141;Ls.chr02.0569;Ls.chr02.0570;Ls.chr02.0793;Ls.chr03.1243;Ls.chr05.0818;Ls.chr05.1115;Ls.chr06.0662;Ls.chr10.179;Ls.chr12.055;Ls.chrX.0396;Ls.chrX.0578
GO:0007169	transmembrane receptor protein tyrosine kinase signaling pathway	BP	3	229	0.967992	1	Ls.chr03.0250;Ls.chr03.1243;Ls.chr13.149
GO:0048707	instar larval or pupal morphogenesis	BP	7	419	0.9679	1	Ls.chr01.1749;Ls.chr01.2030;Ls.chr03.1243;Ls.chr06.0982;Ls.chr07.0485;Ls.chr11.089;Ls.chr12.169
GO:0006812	cation transport	BP	6	373	0.967502	1	Ls.chr01.0556;Ls.chr06.0927;Ls.chr07.0739;Ls.chr12.375;Ls.chr12.376;Ls.chrX.0152
GO:0005783	endoplasmic reticulum	CC	4	333	0.967494	1	Ls.chr02.0815;Ls.chr03.0690;Ls.chr09.911;Ls.chr12.196
GO:0005875	microtubule associated complex	CC	1	136	0.967362	1	Ls.chr03.1139
GO:0042325	regulation of phosphorylation	BP	4	278	0.967133	1	Ls.chr02.0569;Ls.chr02.0570;Ls.chr03.0250;Ls.chr10.571
GO:0032956	regulation of actin cytoskeleton organization	BP	1	113	0.966907	1	Ls.chr03.0250
GO:0032970	regulation of actin filament-based process	BP	1	113	0.966907	1	Ls.chr03.0250
GO:1902275	regulation of chromatin organization	BP	1	113	0.966907	1	Ls.chrX.0396
GO:0006412	translation	BP	7	417	0.966732	1	Ls.chr01.1954;Ls.chr05.0762;Ls.chr10.179;Ls.chr10.502;Ls.chr13.042;Ls.chr13.043;Ls.chr13.044
GO:0009952	anterior/posterior pattern specification	BP	2	173	0.966125	1	Ls.chr01.1749;Ls.chr03.1243
GO:0044767	single-organism developmental process	BP	67	2697	0.966071	1	Ls.chr01.0153;Ls.chr01.0154;Ls.chr01.0473;Ls.chr01.0755;Ls.chr01.0756;Ls.chr01.0759;Ls.chr01.0981;Ls.chr01.1138;Ls.chr01.1749;Ls.chr01.1954;Ls.chr01.2030;Ls.chr01.2104;Ls.chr01.2105;Ls.chr02.0294;Ls.chr02.0569;Ls.chr02.0570;Ls.chr02.0793;Ls.chr02.0926;Ls.chr03.0132;Ls.chr03.0235;Ls.chr03.0250;Ls.chr03.0904;Ls.chr03.1139;Ls.chr03.1243;Ls.chr04.1072;Ls.chr05.0049;Ls.chr05.0703;Ls.chr05.0766;Ls.chr0…
GO:0030031	cell projection assembly	BP	1	112	0.965887	1	Ls.chr11.513
GO:0048598	embryonic morphogenesis	BP	4	276	0.965713	1	Ls.chr03.0250;Ls.chr03.1243;Ls.chr10.571;Ls.chr12.169
GO:0018193	peptidyl-amino acid modification	BP	6	370	0.965624	1	Ls.chr01.1673;Ls.chr01.1674;Ls.chr02.0141;Ls.chr03.0250;Ls.chr10.612;Ls.chr13.149
GO:0043066	negative regulation of apoptotic process	BP	1	111	0.964835	1	Ls.chr05.0818
GO:0048284	organelle fusion	BP	1	111	0.964835	1	Ls.chr07.0906
GO:0098797	plasma membrane protein complex	CC	1	133	0.964777	1	Ls.chr07.0739
GO:0008270	zinc ion binding	MF	9	461	0.964775	1	Ls.chr01.0040;Ls.chr01.2150;Ls.chr02.0995;Ls.chr03.0993;Ls.chr03.1243;Ls.chr03.1244;Ls.chr08.310;Ls.chr09.199;Ls.chr12.169
GO:0040007	growth	BP	9	501	0.964508	1	Ls.chr03.0250;Ls.chr06.0662;Ls.chr08.648;Ls.chr10.220;Ls.chr10.571;Ls.chr11.089;Ls.chr11.513;Ls.chr12.169;Ls.chr12.196
GO:0009968	negative regulation of signal transduction	BP	5	322	0.964454	1	Ls.chr01.1749;Ls.chr03.0895;Ls.chr05.1115;Ls.chr11.089;Ls.chr13.149
GO:0030162	regulation of proteolysis	BP	2	171	0.964346	1	Ls.chr05.1115;Ls.chr07.1080
GO:0005667	transcription factor complex	CC	1	132	0.963871	1	Ls.chr05.0818
GO:0051235	maintenance of location	BP	1	110	0.963751	1	Ls.chrX.0152
GO:0032879	regulation of localization	BP	8	456	0.963564	1	Ls.chr01.1749;Ls.chr02.0793;Ls.chr03.0690;Ls.chr03.0895;Ls.chr07.0906;Ls.chr10.571;Ls.chr12.001;Ls.chrX.0152
GO:0019899	enzyme binding	MF	7	378	0.963184	1	Ls.chr02.0141;Ls.chr04.1283;Ls.chr07.0906;Ls.chr07.0954;Ls.chr07.1080;Ls.chr10.571;Ls.chr12.001
GO:0044265	cellular macromolecule catabolic process	BP	8	455	0.962942	1	Ls.chr02.0294;Ls.chr03.0895;Ls.chr07.1080;Ls.chr08.097;Ls.chr09.597;Ls.chr10.179;Ls.chr10.646;Ls.chr12.001
GO:0006468	protein phosphorylation	BP	10	541	0.962882	1	Ls.chr01.1954;Ls.chr02.0569;Ls.chr02.0570;Ls.chr03.0250;Ls.chr04.0107;Ls.chr06.0794;Ls.chr08.097;Ls.chr10.502;Ls.chr10.571;Ls.chr11.089
GO:0010720	positive regulation of cell development	BP	1	109	0.962634	1	Ls.chr06.0662
GO:0007528	neuromuscular junction development	BP	3	222	0.962422	1	Ls.chr03.0250;Ls.chr08.648;Ls.chr10.220
GO:0030855	epithelial cell differentiation	BP	7	410	0.962333	1	Ls.chr01.1749;Ls.chr01.2030;Ls.chr03.0132;Ls.chr03.0250;Ls.chr05.0766;Ls.chr08.897;Ls.chr11.513
GO:0005815	microtubule organizing center	CC	1	130	0.961989	1	Ls.chr12.001
GO:0051239	regulation of multicellular organismal process	BP	16	786	0.961582	1	Ls.chr01.0310;Ls.chr02.0569;Ls.chr02.0570;Ls.chr02.0793;Ls.chr03.0083;Ls.chr03.0250;Ls.chr05.0818;Ls.chr06.0662;Ls.chr07.0485;Ls.chr08.648;Ls.chr10.220;Ls.chr10.571;Ls.chr11.089;Ls.chr12.196;Ls.chrX.0420;Ls.scaffold063.3
GO:0009057	macromolecule catabolic process	BP	9	496	0.961497	1	Ls.chr01.0148;Ls.chr02.0294;Ls.chr03.0895;Ls.chr07.1080;Ls.chr08.097;Ls.chr09.597;Ls.chr10.179;Ls.chr10.646;Ls.chr12.001
GO:0031175	neuron projection development	BP	9	496	0.961497	1	Ls.chr01.0473;Ls.chr03.0250;Ls.chr03.1243;Ls.chr06.0662;Ls.chr08.097;Ls.chr09.033;Ls.chr10.220;Ls.chr12.055;Ls.chr12.169
GO:0016319	mushroom body development	BP	1	108	0.961482	1	Ls.chr03.0250
GO:0048565	digestive tract development	BP	1	108	0.961482	1	Ls.chr11.513
GO:0055123	digestive system development	BP	1	108	0.961482	1	Ls.chr11.513
GO:0045944	positive regulation of transcription from RNA polymerase II promoter	BP	4	270	0.961105	1	Ls.chr05.0818;Ls.chr06.0662;Ls.chrX.0578;Ls.scaffold063.3
GO:0048667	cell morphogenesis involved in neuron differentiation	BP	8	452	0.961018	1	Ls.chr01.0473;Ls.chr03.0250;Ls.chr03.1243;Ls.chr06.0662;Ls.chr08.097;Ls.chr09.033;Ls.chr10.220;Ls.chr12.055
GO:0035120	post-embryonic appendage morphogenesis	BP	5	317	0.960793	1	Ls.chr01.2030;Ls.chr03.1243;Ls.chr06.0982;Ls.chr07.0485;Ls.chr11.089
GO:0007015	actin filament organization	BP	2	167	0.960517	1	Ls.chr01.2030;Ls.chr03.0250
GO:0043408	regulation of MAPK cascade	BP	1	107	0.960295	1	Ls.chr10.571
GO:0099531	presynaptic process involved in synaptic transmission	BP	1	107	0.960295	1	Ls.chr03.0690
GO:1903308	regulation of chromatin modification	BP	1	107	0.960295	1	Ls.chrX.0396
GO:0048646	anatomical structure formation involved in morphogenesis	BP	11	578	0.959818	1	Ls.chr01.0153;Ls.chr01.0154;Ls.chr01.1954;Ls.chr03.0250;Ls.chr03.1243;Ls.chr08.646;Ls.chr08.897;Ls.chr09.118;Ls.chr10.502;Ls.chr12.169;Ls.chrX.0306
GO:0006605	protein targeting	BP	2	165	0.958458	1	Ls.chr02.0793;Ls.chr12.001
GO:0044801	single-organism membrane fusion	BP	1	105	0.957811	1	Ls.chr07.0906
GO:0050808	synapse organization	BP	5	313	0.957619	1	Ls.chr03.0235;Ls.chr03.0250;Ls.chr03.1281;Ls.chr08.648;Ls.chr10.220
GO:0051345	positive regulation of hydrolase activity	BP	2	164	0.95739	1	Ls.chr05.0766;Ls.chr07.0906
GO:0010506	regulation of autophagy	BP	1	104	0.956512	1	Ls.chr12.196
GO:0045786	negative regulation of cell cycle	BP	1	104	0.956512	1	Ls.chr01.1749
GO:0072594	establishment of protein localization to organelle	BP	2	163	0.956297	1	Ls.chr02.0793;Ls.chr12.001
GO:0030001	metal ion transport	BP	4	264	0.955933	1	Ls.chr06.0927;Ls.chr12.375;Ls.chr12.376;Ls.chrX.0152
GO:0007552	metamorphosis	BP	8	444	0.955443	1	Ls.chr01.1749;Ls.chr01.2030;Ls.chr03.0904;Ls.chr03.1243;Ls.chr06.0982;Ls.chr07.0485;Ls.chr11.089;Ls.chr12.169
GO:0010557	positive regulation of macromolecule biosynthetic process	BP	8	444	0.955443	1	Ls.chr05.0818;Ls.chr06.0662;Ls.chr13.042;Ls.chr13.043;Ls.chr13.044;Ls.chr13.149;Ls.chrX.0578;Ls.scaffold063.3
GO:0023014	signal transduction by protein phosphorylation	BP	2	162	0.955176	1	Ls.chr03.0250;Ls.chr10.571
GO:0007269	neurotransmitter secretion	BP	1	103	0.955172	1	Ls.chr03.0690
GO:0010975	regulation of neuron projection development	BP	1	103	0.955172	1	Ls.chr06.0662
GO:0030111	regulation of Wnt signaling pathway	BP	1	103	0.955172	1	Ls.chr11.089
GO:0031331	positive regulation of cellular catabolic process	BP	1	103	0.955172	1	Ls.chr10.179
GO:0032543	mitochondrial translation	BP	1	103	0.955172	1	Ls.chr05.0762
GO:0033674	positive regulation of kinase activity	BP	1	103	0.955172	1	Ls.chr03.0250
GO:0042063	gliogenesis	BP	1	103	0.955172	1	Ls.chr10.571
GO:0007416	synapse assembly	BP	3	214	0.95495	1	Ls.chr03.0250;Ls.chr08.648;Ls.chr10.220
GO:0051173	positive regulation of nitrogen compound metabolic process	BP	9	485	0.954059	1	Ls.chr05.0818;Ls.chr06.0662;Ls.chr10.179;Ls.chr13.042;Ls.chr13.043;Ls.chr13.044;Ls.chr13.149;Ls.chrX.0578;Ls.scaffold063.3
GO:0048749	compound eye development	BP	6	354	0.953846	1	Ls.chr02.0926;Ls.chr06.0982;Ls.chr08.097;Ls.chr10.571;Ls.chr11.089;Ls.scaffold063.3
GO:0003690	double-stranded DNA binding	MF	3	195	0.953253	1	Ls.chr13.042;Ls.chr13.043;Ls.chr13.044
GO:0007444	imaginal disc development	BP	10	526	0.953153	1	Ls.chr01.1749;Ls.chr01.2030;Ls.chr03.1243;Ls.chr06.0982;Ls.chr07.0485;Ls.chr11.089;Ls.chr12.169;Ls.chr12.196;Ls.chr14.300;Ls.scaffold063.3
GO:0007010	cytoskeleton organization	BP	13	650	0.953146	1	Ls.chr01.1062;Ls.chr01.1954;Ls.chr01.2030;Ls.chr03.0250;Ls.chr05.0049;Ls.chr06.0662;Ls.chr06.0823;Ls.chr10.220;Ls.chr10.502;Ls.chr10.571;Ls.chr11.513;Ls.chr12.001;Ls.chr14.359
GO:0016358	dendrite development	BP	2	160	0.952853	1	Ls.chr06.0662;Ls.chr12.055
GO:0060249	anatomical structure homeostasis	BP	2	160	0.952853	1	Ls.chr03.0083;Ls.chrX.0306
GO:0009581	detection of external stimulus	BP	1	101	0.952369	1	Ls.chr03.0227
GO:0009582	detection of abiotic stimulus	BP	1	101	0.952369	1	Ls.chr03.0227
GO:0045860	positive regulation of protein kinase activity	BP	1	101	0.952369	1	Ls.chr03.0250
GO:0065004	protein-DNA complex assembly	BP	1	101	0.952369	1	Ls.chr02.0294
GO:0071496	cellular response to external stimulus	BP	1	101	0.952369	1	Ls.chr13.149
GO:0022008	neurogenesis	BP	20	927	0.952052	1	Ls.chr01.0473;Ls.chr01.2030;Ls.chr02.0926;Ls.chr03.0235;Ls.chr03.0250;Ls.chr03.1243;Ls.chr05.0978;Ls.chr05.0979;Ls.chr06.0662;Ls.chr06.0982;Ls.chr07.0127;Ls.chr07.1080;Ls.chr08.097;Ls.chr08.648;Ls.chr09.033;Ls.chr10.220;Ls.chr10.571;Ls.chr12.055;Ls.chr12.169;Ls.scaffold063.3
GO:0016049	cell growth	BP	2	159	0.951648	1	Ls.chr06.0662;Ls.chr10.571
GO:0000165	MAPK cascade	BP	2	158	0.950415	1	Ls.chr03.0250;Ls.chr10.571
GO:0035272	exocrine system development	BP	2	158	0.950415	1	Ls.chr03.0250;Ls.chr11.513
GO:0002064	epithelial cell development	BP	6	350	0.950384	1	Ls.chr01.1749;Ls.chr03.0132;Ls.chr03.0250;Ls.chr05.0766;Ls.chr08.897;Ls.chr11.513
GO:0001932	regulation of protein phosphorylation	BP	4	258	0.950135	1	Ls.chr02.0569;Ls.chr02.0570;Ls.chr03.0250;Ls.chr10.571
GO:0070838	divalent metal ion transport	BP	1	99	0.949391	1	Ls.chrX.0152
GO:0072511	divalent inorganic cation transport	BP	1	99	0.949391	1	Ls.chrX.0152
GO:0007431	salivary gland development	BP	2	157	0.949151	1	Ls.chr03.0250;Ls.chr11.513
GO:0044707	single-multicellular organism process	BP	64	2543	0.948965	1	Ls.chr01.0310;Ls.chr01.0473;Ls.chr01.0755;Ls.chr01.0756;Ls.chr01.0759;Ls.chr01.0915;Ls.chr01.0981;Ls.chr01.1138;Ls.chr01.1749;Ls.chr01.2030;Ls.chr01.2104;Ls.chr01.2105;Ls.chr02.0569;Ls.chr02.0570;Ls.chr02.0793;Ls.chr02.0926;Ls.chr03.0083;Ls.chr03.0132;Ls.chr03.0235;Ls.chr03.0250;Ls.chr03.1243;Ls.chr04.1072;Ls.chr04.1283;Ls.chr05.0703;Ls.chr05.0766;Ls.chr05.0818;Ls.chr05.0978;Ls.chr05.0979;Ls.chr0…
GO:0022604	regulation of cell morphogenesis	BP	2	156	0.947857	1	Ls.chr06.0662;Ls.chr10.571
GO:0007030	Golgi organization	BP	1	98	0.947833	1	Ls.chr08.097
GO:0040008	regulation of growth	BP	6	347	0.947636	1	Ls.chr03.0250;Ls.chr06.0662;Ls.chr08.648;Ls.chr10.220;Ls.chr11.089;Ls.chr12.196
GO:0015630	microtubule cytoskeleton	CC	4	305	0.946946	1	Ls.chr01.1062;Ls.chr03.1139;Ls.chr12.001;Ls.chr14.359
GO:0051056	regulation of small GTPase mediated signal transduction	BP	1	97	0.946228	1	Ls.chr07.0982
GO:1901987	regulation of cell cycle phase transition	BP	1	97	0.946228	1	Ls.chr01.1749
GO:0022610	biological adhesion	BP	4	254	0.945892	1	Ls.chr01.0625;Ls.chr03.0250;Ls.chr11.513;Ls.chr12.169
GO:0048736	appendage development	BP	6	344	0.944754	1	Ls.chr01.2030;Ls.chr03.1243;Ls.chr06.0982;Ls.chr07.0485;Ls.chr11.089;Ls.scaffold063.3
GO:0008757	S-adenosylmethionine-dependent methyltransferase activity	MF	1	88	0.944434	1	Ls.chr02.0141
GO:0007018	microtubule-based movement	BP	2	153	0.943785	1	Ls.chr03.1139;Ls.chr05.0049
GO:0002682	regulation of immune system process	BP	3	204	0.943665	1	Ls.chr01.1826;Ls.chr03.0895;Ls.chrX.0420
GO:0043067	regulation of programmed cell death	BP	4	252	0.943649	1	Ls.chr01.0473;Ls.chr01.1749;Ls.chr05.0818;Ls.chr11.089
GO:0005737	cytoplasm	CC	76	3487	0.94327	1	Ls.chr01.0114;Ls.chr01.0153;Ls.chr01.0154;Ls.chr01.0513;Ls.chr01.0639;Ls.chr01.0978;Ls.chr01.1062;Ls.chr01.1074;Ls.chr01.1078;Ls.chr01.1107;Ls.chr01.1138;Ls.chr01.1453;Ls.chr01.1749;Ls.chr01.1812;Ls.chr01.1954;Ls.chr01.2030;Ls.chr02.0141;Ls.chr02.0411;Ls.chr02.0569;Ls.chr02.0570;Ls.chr02.0793;Ls.chr02.0815;Ls.chr02.0858;Ls.chr02.1292;Ls.chr02.1346;Ls.chr02.1554;Ls.chr03.0013;Ls.chr03.0566;Ls.chr0…
GO:0000785	chromatin	CC	4	300	0.94222	1	Ls.chr02.0141;Ls.chr13.042;Ls.chr13.043;Ls.chr13.044
GO:0001654	eye development	BP	7	385	0.942048	1	Ls.chr01.1749;Ls.chr02.0926;Ls.chr06.0982;Ls.chr08.097;Ls.chr10.571;Ls.chr11.089;Ls.scaffold063.3
GO:0044249	cellular biosynthetic process	BP	57	2277	0.941442	1	Ls.chr01.0153;Ls.chr01.0154;Ls.chr01.0513;Ls.chr01.0639;Ls.chr01.1074;Ls.chr01.1078;Ls.chr01.1645;Ls.chr01.1673;Ls.chr01.1674;Ls.chr01.1954;Ls.chr01.2026;Ls.chr02.0113;Ls.chr02.0569;Ls.chr02.0570;Ls.chr02.0793;Ls.chr02.0815;Ls.chr02.0995;Ls.chr03.0013;Ls.chr03.0083;Ls.chr03.0804;Ls.chr03.1243;Ls.chr04.0017;Ls.chr04.0323;Ls.chr04.0382;Ls.chr05.0703;Ls.chr05.0762;Ls.chr05.0818;Ls.chr06.0662;Ls.chr0…
GO:0048515	spermatid differentiation	BP	1	94	0.94111	1	Ls.chr09.118
GO:0090174	organelle membrane fusion	BP	1	94	0.94111	1	Ls.chr07.0906
GO:1901990	regulation of mitotic cell cycle phase transition	BP	1	94	0.94111	1	Ls.chr01.1749
GO:0061695	transferase complex, transferring phosphorus-containing groups	CC	2	181	0.941046	1	Ls.chr01.0153;Ls.chr01.0154
GO:0048813	dendrite morphogenesis	BP	2	151	0.940904	1	Ls.chr06.0662;Ls.chr12.055
GO:0010941	regulation of cell death	BP	5	295	0.940255	1	Ls.chr01.0473;Ls.chr01.1138;Ls.chr01.1749;Ls.chr05.0818;Ls.chr11.089
GO:0098772	molecular function regulator	MF	7	352	0.940158	1	Ls.chr03.0552;Ls.chr05.0766;Ls.chr05.1115;Ls.chr06.0152;Ls.chr07.0906;Ls.chr07.0982;Ls.chr10.356
GO:0000902	cell morphogenesis	BP	15	711	0.939181	1	Ls.chr01.0473;Ls.chr02.0926;Ls.chr03.0250;Ls.chr03.1139;Ls.chr03.1243;Ls.chr05.0049;Ls.chr06.0152;Ls.chr06.0662;Ls.chr06.0823;Ls.chr08.097;Ls.chr09.033;Ls.chr10.220;Ls.chr10.571;Ls.chr12.055;Ls.chrX.1014
GO:0001745	compound eye morphogenesis	BP	5	294	0.939125	1	Ls.chr02.0926;Ls.chr06.0982;Ls.chr08.097;Ls.chr10.571;Ls.scaffold063.3
GO:0005856	cytoskeleton	CC	7	455	0.937772	1	Ls.chr01.1062;Ls.chr03.0566;Ls.chr03.1139;Ls.chr06.0823;Ls.chr10.220;Ls.chr12.001;Ls.chr14.359
GO:0022804	active transmembrane transporter activity	MF	3	183	0.937514	1	Ls.chr01.0556;Ls.chr05.0807;Ls.chr07.0196
GO:0006839	mitochondrial transport	BP	1	92	0.937431	1	Ls.chr06.0181
GO:0008154	actin polymerization or depolymerization	BP	1	92	0.937431	1	Ls.chr03.0250
GO:0051046	regulation of secretion	BP	1	92	0.937431	1	Ls.chr03.0690
GO:0051258	protein polymerization	BP	1	92	0.937431	1	Ls.chr05.0049
GO:0098660	inorganic ion transmembrane transport	BP	5	292	0.936808	1	Ls.chr01.0556;Ls.chr06.0927;Ls.chr12.375;Ls.chr12.376;Ls.chrX.0152
GO:0035107	appendage morphogenesis	BP	6	336	0.936367	1	Ls.chr01.2030;Ls.chr03.1243;Ls.chr06.0982;Ls.chr07.0485;Ls.chr11.089;Ls.scaffold063.3
GO:0022900	electron transport chain	BP	1	91	0.935507	1	Ls.chr09.911
GO:0060070	canonical Wnt signaling pathway	BP	1	91	0.935507	1	Ls.chr11.089
GO:1903311	regulation of mRNA metabolic process	BP	1	91	0.935507	1	Ls.chr10.179
GO:0043603	cellular amide metabolic process	BP	11	545	0.934857	1	Ls.chr01.1812;Ls.chr01.1954;Ls.chr04.0017;Ls.chr05.0762;Ls.chr07.0127;Ls.chr08.600;Ls.chr10.179;Ls.chr10.502;Ls.chr13.042;Ls.chr13.043;Ls.chr13.044
GO:0048737	imaginal disc-derived appendage development	BP	6	334	0.934102	1	Ls.chr01.2030;Ls.chr03.1243;Ls.chr06.0982;Ls.chr07.0485;Ls.chr11.089;Ls.scaffold063.3
GO:0051321	meiotic cell cycle	BP	4	244	0.933809	1	Ls.chr02.0294;Ls.chr03.0250;Ls.chrX.0421;Ls.chrX.0422
GO:0032989	cellular component morphogenesis	BP	18	822	0.933766	1	Ls.chr01.0473;Ls.chr01.1954;Ls.chr02.0926;Ls.chr03.0250;Ls.chr03.1139;Ls.chr03.1243;Ls.chr05.0049;Ls.chr06.0152;Ls.chr06.0662;Ls.chr06.0823;Ls.chr08.097;Ls.chr08.897;Ls.chr09.033;Ls.chr10.220;Ls.chr10.502;Ls.chr10.571;Ls.chr12.055;Ls.chrX.1014
GO:0008361	regulation of cell size	BP	1	90	0.933524	1	Ls.chr12.196
GO:0010769	regulation of cell morphogenesis involved in differentiation	BP	1	90	0.933524	1	Ls.chr06.0662
GO:0019827	stem cell population maintenance	BP	1	90	0.933524	1	Ls.chr01.1749
GO:0098727	maintenance of cell number	BP	1	90	0.933524	1	Ls.chr01.1749
GO:0061024	membrane organization	BP	6	333	0.932943	1	Ls.chr01.1749;Ls.chr03.0895;Ls.chr05.0978;Ls.chr05.0979;Ls.chr07.0906;Ls.chr10.220
GO:0019001	guanyl nucleotide binding	MF	3	180	0.932879	1	Ls.chr01.1124;Ls.chr08.007;Ls.chr08.823
GO:0042330	taxis	BP	7	376	0.932669	1	Ls.chr02.0793;Ls.chr03.0250;Ls.chr03.1243;Ls.chr07.0739;Ls.chr09.033;Ls.chr10.220;Ls.chr11.089
GO:0007155	cell adhesion	BP	4	243	0.932476	1	Ls.chr01.0625;Ls.chr03.0250;Ls.chr11.513;Ls.chr12.169
GO:0098588	bounding membrane of organelle	CC	7	449	0.932317	1	Ls.chr02.0815;Ls.chr02.0858;Ls.chr02.1292;Ls.chr03.0566;Ls.chr03.0690;Ls.chr06.0145;Ls.chr09.911
GO:0072509	divalent inorganic cation transmembrane transporter activity	MF	1	82	0.93227	1	Ls.chrX.0152
GO:0005813	centrosome	CC	1	107	0.931908	1	Ls.chr12.001
GO:0007560	imaginal disc morphogenesis	BP	7	375	0.931549	1	Ls.chr01.1749;Ls.chr01.2030;Ls.chr03.1243;Ls.chr06.0982;Ls.chr07.0485;Ls.chr11.089;Ls.chr12.169
GO:0048563	post-embryonic organ morphogenesis	BP	7	375	0.931549	1	Ls.chr01.1749;Ls.chr01.2030;Ls.chr03.1243;Ls.chr06.0982;Ls.chr07.0485;Ls.chr11.089;Ls.chr12.169
GO:0019904	protein domain specific binding	MF	1	81	0.929999	1	Ls.chr10.571
GO:0006913	nucleocytoplasmic transport	BP	2	144	0.929685	1	Ls.chr02.0793;Ls.chr12.001
GO:0050801	ion homeostasis	BP	2	144	0.929685	1	Ls.chr07.0739;Ls.chrX.0152
GO:0051169	nuclear transport	BP	2	144	0.929685	1	Ls.chr02.0793;Ls.chr12.001
GO:0006875	cellular metal ion homeostasis	BP	1	88	0.929373	1	Ls.chrX.0152
GO:0007369	gastrulation	BP	1	88	0.929373	1	Ls.chr03.1243
GO:0016042	lipid catabolic process	BP	1	88	0.929373	1	Ls.chr05.0927
GO:0031123	RNA 3'-end processing	BP	1	88	0.929373	1	Ls.chr10.179
GO:1903530	regulation of secretion by cell	BP	1	88	0.929373	1	Ls.chr03.0690
GO:0019898	extrinsic component of membrane	CC	1	105	0.928374	1	Ls.chr03.0250
GO:0035114	imaginal disc-derived appendage morphogenesis	BP	6	329	0.928126	1	Ls.chr01.2030;Ls.chr03.1243;Ls.chr06.0982;Ls.chr07.0485;Ls.chr11.089;Ls.scaffold063.3
GO:0030703	eggshell formation	BP	1	87	0.927202	1	Ls.chr08.897
GO:0031668	cellular response to extracellular stimulus	BP	1	87	0.927202	1	Ls.chr13.149
GO:0050769	positive regulation of neurogenesis	BP	1	87	0.927202	1	Ls.chr06.0662
GO:0016301	kinase activity	MF	10	456	0.926999	1	Ls.chr01.0153;Ls.chr01.0154;Ls.chr02.0411;Ls.chr03.0250;Ls.chr04.0107;Ls.chr04.0323;Ls.chr06.0794;Ls.chr08.097;Ls.chr11.089;Ls.chrX.0306
GO:0019725	cellular homeostasis	BP	4	239	0.926898	1	Ls.chr03.0083;Ls.chr04.0323;Ls.chrX.0152;Ls.chrX.0306
GO:0006403	RNA localization	BP	3	192	0.926698	1	Ls.chr10.179;Ls.chr10.646;Ls.chr12.001
GO:0005525	GTP binding	MF	3	176	0.926208	1	Ls.chr01.1124;Ls.chr08.007;Ls.chr08.823
GO:0032561	guanyl ribonucleotide binding	MF	3	176	0.926208	1	Ls.chr01.1124;Ls.chr08.007;Ls.chr08.823
GO:0090501	RNA phosphodiester bond hydrolysis	BP	1	86	0.924965	1	Ls.chr08.097
GO:0000166	nucleotide binding	MF	28	1096	0.924768	1	Ls.chr01.0507;Ls.chr01.1124;Ls.chr01.1138;Ls.chr01.1453;Ls.chr02.0294;Ls.chr02.0710;Ls.chr02.1554;Ls.chr03.0250;Ls.chr03.0552;Ls.chr03.0566;Ls.chr04.0017;Ls.chr04.0107;Ls.chr04.0323;Ls.chr05.0439;Ls.chr06.0437;Ls.chr06.0441;Ls.chr06.0794;Ls.chr08.007;Ls.chr08.097;Ls.chr08.823;Ls.chr10.653;Ls.chr10.682;Ls.chr11.089;Ls.chr13.313;Ls.chrX.0136;Ls.chrX.0273;Ls.chrX.0306;Ls.chrX.1014
GO:1901265	nucleoside phosphate binding	MF	28	1096	0.924768	1	Ls.chr01.0507;Ls.chr01.1124;Ls.chr01.1138;Ls.chr01.1453;Ls.chr02.0294;Ls.chr02.0710;Ls.chr02.1554;Ls.chr03.0250;Ls.chr03.0552;Ls.chr03.0566;Ls.chr04.0017;Ls.chr04.0107;Ls.chr04.0323;Ls.chr05.0439;Ls.chr06.0437;Ls.chr06.0441;Ls.chr06.0794;Ls.chr08.007;Ls.chr08.097;Ls.chr08.823;Ls.chr10.653;Ls.chr10.682;Ls.chr11.089;Ls.chr13.313;Ls.chrX.0136;Ls.chrX.0273;Ls.chrX.0306;Ls.chrX.1014
GO:0032502	developmental process	BP	71	2741	0.92454	1	Ls.chr01.0153;Ls.chr01.0154;Ls.chr01.0473;Ls.chr01.0755;Ls.chr01.0756;Ls.chr01.0759;Ls.chr01.0981;Ls.chr01.1138;Ls.chr01.1749;Ls.chr01.1954;Ls.chr01.2030;Ls.chr01.2104;Ls.chr01.2105;Ls.chr02.0294;Ls.chr02.0569;Ls.chr02.0570;Ls.chr02.0793;Ls.chr02.0926;Ls.chr03.0083;Ls.chr03.0132;Ls.chr03.0235;Ls.chr03.0250;Ls.chr03.0566;Ls.chr03.0904;Ls.chr03.1139;Ls.chr03.1243;Ls.chr04.1072;Ls.chr05.0049;Ls.chr0…
GO:0010927	cellular component assembly involved in morphogenesis	BP	3	190	0.923452	1	Ls.chr01.1954;Ls.chr08.897;Ls.chr10.502
GO:0032535	regulation of cellular component size	BP	3	190	0.923452	1	Ls.chr03.0250;Ls.chr12.196;Ls.chr14.300
GO:0050807	regulation of synapse organization	BP	3	190	0.923452	1	Ls.chr03.0250;Ls.chr08.648;Ls.chr10.220
GO:0000228	nuclear chromosome	CC	3	227	0.922761	1	Ls.chr02.0141;Ls.chr02.0294;Ls.scaffold063.3
GO:0007127	meiosis I	BP	1	85	0.922659	1	Ls.chr02.0294
GO:0007286	spermatid development	BP	1	85	0.922659	1	Ls.chr09.118
GO:0010721	negative regulation of cell development	BP	1	85	0.922659	1	Ls.scaffold063.3
GO:0018212	peptidyl-tyrosine modification	BP	1	85	0.922659	1	Ls.chr03.0250
GO:0050684	regulation of mRNA processing	BP	1	85	0.922659	1	Ls.chr10.179
GO:0051223	regulation of protein transport	BP	1	85	0.922659	1	Ls.chr02.0793
GO:0070201	regulation of establishment of protein localization	BP	1	85	0.922659	1	Ls.chr02.0793
GO:0051241	negative regulation of multicellular organismal process	BP	4	236	0.922447	1	Ls.chr03.0250;Ls.chr08.648;Ls.chrX.0420;Ls.scaffold063.3
GO:0001667	ameboidal-type cell migration	BP	3	189	0.921781	1	Ls.chr03.0132;Ls.chr05.0766;Ls.chr11.513
GO:0022603	regulation of anatomical structure morphogenesis	BP	5	280	0.921185	1	Ls.chr03.0566;Ls.chr06.0662;Ls.chr07.0485;Ls.chr10.571;Ls.scaffold063.3
GO:0030182	neuron differentiation	BP	17	768	0.920798	1	Ls.chr01.0473;Ls.chr01.2030;Ls.chr02.0926;Ls.chr03.0235;Ls.chr03.0250;Ls.chr03.1243;Ls.chr05.0978;Ls.chr05.0979;Ls.chr06.0662;Ls.chr06.0982;Ls.chr08.097;Ls.chr08.648;Ls.chr09.033;Ls.chr10.220;Ls.chr12.055;Ls.chr12.169;Ls.scaffold063.3
GO:0015934	large ribosomal subunit	CC	1	101	0.920749	1	Ls.chr05.0762
GO:0060627	regulation of vesicle-mediated transport	BP	2	139	0.920473	1	Ls.chr02.0793;Ls.chr07.0906
GO:0002065	columnar/cuboidal epithelial cell differentiation	BP	6	323	0.920334	1	Ls.chr01.1749;Ls.chr03.0132;Ls.chr03.0250;Ls.chr05.0766;Ls.chr08.897;Ls.chr11.513
GO:0007304	chorion-containing eggshell formation	BP	1	84	0.920283	1	Ls.chr08.897
GO:0018108	peptidyl-tyrosine phosphorylation	BP	1	84	0.920283	1	Ls.chr03.0250
GO:0031023	microtubule organizing center organization	BP	1	84	0.920283	1	Ls.chr12.001
GO:0031669	cellular response to nutrient levels	BP	1	84	0.920283	1	Ls.chr13.149
GO:0007472	wing disc morphogenesis	BP	5	279	0.919741	1	Ls.chr01.2030;Ls.chr03.1243;Ls.chr06.0982;Ls.chr07.0485;Ls.chr11.089
GO:0090066	regulation of anatomical structure size	BP	5	279	0.919741	1	Ls.chr03.0250;Ls.chr07.0485;Ls.chr12.169;Ls.chr12.196;Ls.chr14.300
GO:0035220	wing disc development	BP	7	365	0.919431	1	Ls.chr01.1749;Ls.chr01.2030;Ls.chr03.1243;Ls.chr06.0982;Ls.chr07.0485;Ls.chr11.089;Ls.chr14.300
GO:0050803	regulation of synapse structure or activity	BP	4	234	0.919347	1	Ls.chr03.0250;Ls.chr03.0690;Ls.chr08.648;Ls.chr10.220
GO:0051124	synaptic growth at neuromuscular junction	BP	3	187	0.918338	1	Ls.chr03.0250;Ls.chr08.648;Ls.chr10.220
GO:0006816	calcium ion transport	BP	1	83	0.917833	1	Ls.chrX.0152
GO:0008064	regulation of actin polymerization or depolymerization	BP	1	83	0.917833	1	Ls.chr03.0250
GO:0030832	regulation of actin filament length	BP	1	83	0.917833	1	Ls.chr03.0250
GO:0035152	regulation of tube architecture, open tracheal system	BP	1	83	0.917833	1	Ls.chr12.169
GO:0016020	membrane	CC	53	2482	0.917302	1	Ls.chr01.0473;Ls.chr01.0556;Ls.chr01.0616;Ls.chr01.0625;Ls.chr01.0915;Ls.chr01.1145;Ls.chr01.1531;Ls.chr01.1678;Ls.chr01.1679;Ls.chr01.1749;Ls.chr01.1848;Ls.chr01.1866;Ls.chr01.2101;Ls.chr01.2103;Ls.chr01.2109;Ls.chr02.0815;Ls.chr02.0858;Ls.chr02.1292;Ls.chr03.0227;Ls.chr03.0250;Ls.chr03.0377;Ls.chr03.0525;Ls.chr03.0566;Ls.chr03.0690;Ls.chr03.1281;Ls.chr03.1405;Ls.chr04.0570;Ls.chr05.0807;Ls.chr0…
GO:0090130	tissue migration	BP	3	186	0.916565	1	Ls.chr03.0132;Ls.chr05.0766;Ls.chr11.513
GO:0009267	cellular response to starvation	BP	1	82	0.915309	1	Ls.chr13.149
GO:0060828	regulation of canonical Wnt signaling pathway	BP	1	82	0.915309	1	Ls.chr11.089
GO:0001071	nucleic acid binding transcription factor activity	MF	7	332	0.914611	1	Ls.chr04.0382;Ls.chr05.0818;Ls.chr06.0662;Ls.chr09.199;Ls.chr12.055;Ls.chrX.0578;Ls.scaffold063.3
GO:0003700	transcription factor activity, sequence-specific DNA binding	MF	7	332	0.914611	1	Ls.chr04.0382;Ls.chr05.0818;Ls.chr06.0662;Ls.chr09.199;Ls.chr12.055;Ls.chrX.0578;Ls.scaffold063.3
GO:0031344	regulation of cell projection organization	BP	2	136	0.914415	1	Ls.chr06.0662;Ls.chr11.513
GO:0055080	cation homeostasis	BP	2	136	0.914415	1	Ls.chr07.0739;Ls.chrX.0152
GO:0098771	inorganic ion homeostasis	BP	2	136	0.914415	1	Ls.chr07.0739;Ls.chrX.0152
GO:0000956	nuclear-transcribed mRNA catabolic process	BP	1	81	0.912708	1	Ls.chr10.179
GO:0006643	membrane lipid metabolic process	BP	1	81	0.912708	1	Ls.chr02.0815
GO:0034249	negative regulation of cellular amide metabolic process	BP	1	81	0.912708	1	Ls.chr10.179
GO:0051604	protein maturation	BP	1	81	0.912708	1	Ls.chr03.1243
GO:0031984	organelle subcompartment	CC	4	275	0.912409	1	Ls.chr02.0815;Ls.chr03.0690;Ls.chr07.0127;Ls.chr09.911
GO:0010876	lipid localization	BP	2	135	0.912301	1	Ls.chr01.0224;Ls.chr10.156
GO:0006811	ion transport	BP	13	602	0.911043	1	Ls.chr01.0556;Ls.chr01.0616;Ls.chr02.0858;Ls.chr02.1292;Ls.chr03.0525;Ls.chr04.0570;Ls.chr06.0145;Ls.chr06.0181;Ls.chr06.0927;Ls.chr07.0739;Ls.chr12.375;Ls.chr12.376;Ls.chrX.0152
GO:0048588	developmental cell growth	BP	1	80	0.910027	1	Ls.chr06.0662
GO:0007476	imaginal disc-derived wing morphogenesis	BP	5	272	0.908967	1	Ls.chr01.2030;Ls.chr03.1243;Ls.chr06.0982;Ls.chr07.0485;Ls.chr11.089
GO:0009100	glycoprotein metabolic process	BP	2	133	0.907927	1	Ls.chr01.1673;Ls.chr01.1674
GO:0055082	cellular chemical homeostasis	BP	2	133	0.907927	1	Ls.chr04.0323;Ls.chrX.0152
GO:0006479	protein methylation	BP	1	79	0.907264	1	Ls.chr02.0141
GO:0007098	centrosome cycle	BP	1	79	0.907264	1	Ls.chr12.001
GO:0008213	protein alkylation	BP	1	79	0.907264	1	Ls.chr02.0141
GO:0009950	dorsal/ventral axis specification	BP	1	79	0.907264	1	Ls.chr03.1243
GO:0051297	centrosome organization	BP	1	79	0.907264	1	Ls.chr12.001
GO:0000151	ubiquitin ligase complex	CC	2	159	0.907204	1	Ls.chr07.1080;Ls.chr09.597
GO:0090596	sensory organ morphogenesis	BP	6	313	0.905714	1	Ls.chr01.1749;Ls.chr02.0926;Ls.chr06.0982;Ls.chr08.097;Ls.chr10.571;Ls.scaffold063.3
GO:0007391	dorsal closure	BP	2	132	0.905665	1	Ls.chr03.0250;Ls.chr10.571
GO:0009101	glycoprotein biosynthetic process	BP	2	132	0.905665	1	Ls.chr01.1673;Ls.chr01.1674
GO:0044441	ciliary part	CC	1	94	0.905414	1	Ls.chr03.1139
GO:0098552	side of membrane	CC	1	94	0.905414	1	Ls.chr03.0250
GO:0043167	ion binding	MF	60	2140	0.905308	1	Ls.chr01.0026;Ls.chr01.0040;Ls.chr01.0331;Ls.chr01.0625;Ls.chr01.1107;Ls.chr01.1124;Ls.chr01.1453;Ls.chr01.2150;Ls.chr02.0294;Ls.chr02.0995;Ls.chr02.1554;Ls.chr03.0250;Ls.chr03.0566;Ls.chr03.0644;Ls.chr03.0690;Ls.chr03.0993;Ls.chr03.1243;Ls.chr03.1244;Ls.chr04.0017;Ls.chr04.0107;Ls.chr04.0323;Ls.chr04.1379;Ls.chr05.0288;Ls.chr05.0439;Ls.chr05.0703;Ls.chr06.0437;Ls.chr06.0441;Ls.chr06.0794;Ls.chr0…
GO:0030010	establishment of cell polarity	BP	1	78	0.904416	1	Ls.chr10.571
GO:0030865	cortical cytoskeleton organization	BP	1	78	0.904416	1	Ls.chr01.1062
GO:1901652	response to peptide	BP	1	78	0.904416	1	Ls.chr13.149
GO:0090132	epithelium migration	BP	3	179	0.90315	1	Ls.chr03.0132;Ls.chr05.0766;Ls.chr11.513
GO:0005819	spindle	CC	1	93	0.902995	1	Ls.chr01.1062
GO:0043168	anion binding	MF	34	1275	0.90273	1	Ls.chr01.1124;Ls.chr01.1453;Ls.chr02.0294;Ls.chr02.1554;Ls.chr03.0250;Ls.chr03.0566;Ls.chr03.0644;Ls.chr04.0017;Ls.chr04.0107;Ls.chr04.0323;Ls.chr04.1379;Ls.chr05.0439;Ls.chr05.0703;Ls.chr06.0437;Ls.chr06.0441;Ls.chr06.0794;Ls.chr07.0307;Ls.chr07.0771;Ls.chr08.007;Ls.chr08.097;Ls.chr08.600;Ls.chr08.776;Ls.chr08.823;Ls.chr09.336;Ls.chr09.681;Ls.chr10.220;Ls.chr10.653;Ls.chr10.682;Ls.chr11.089;Ls.c…
GO:0002066	columnar/cuboidal epithelial cell development	BP	6	311	0.902528	1	Ls.chr01.1749;Ls.chr03.0132;Ls.chr03.0250;Ls.chr05.0766;Ls.chr08.897;Ls.chr11.513
GO:0007306	eggshell chorion assembly	BP	1	77	0.901482	1	Ls.chr08.897
GO:0043434	response to peptide hormone	BP	1	77	0.901482	1	Ls.chr13.149
GO:0046777	protein autophosphorylation	BP	1	77	0.901482	1	Ls.chr03.0250
GO:0051168	nuclear export	BP	1	77	0.901482	1	Ls.chr12.001
GO:0060968	regulation of gene silencing	BP	1	77	0.901482	1	Ls.chrX.0396
GO:0010631	epithelial cell migration	BP	3	178	0.901083	1	Ls.chr03.0132;Ls.chr05.0766;Ls.chr11.513
GO:0030707	ovarian follicle cell development	BP	6	310	0.900901	1	Ls.chr01.1749;Ls.chr03.0132;Ls.chr03.0250;Ls.chr05.0766;Ls.chr08.897;Ls.chr11.513
GO:0048592	eye morphogenesis	BP	6	310	0.900901	1	Ls.chr01.1749;Ls.chr02.0926;Ls.chr06.0982;Ls.chr08.097;Ls.chr10.571;Ls.scaffold063.3
GO:0051130	positive regulation of cellular component organization	BP	6	310	0.900901	1	Ls.chr01.1749;Ls.chr02.0793;Ls.chr03.0895;Ls.chr06.0662;Ls.chr11.513;Ls.chr12.001
GO:1990837	sequence-specific double-stranded DNA binding	MF	3	163	0.900141	1	Ls.chr13.042;Ls.chr13.043;Ls.chr13.044
GO:0051172	negative regulation of nitrogen compound metabolic process	BP	9	433	0.899372	1	Ls.chr02.0569;Ls.chr02.0570;Ls.chr02.0793;Ls.chr05.0818;Ls.chr06.0662;Ls.chr10.179;Ls.chr12.055;Ls.chrX.0396;Ls.chrX.0578
GO:0044445	cytosolic part	CC	2	155	0.89937	1	Ls.chr01.0153;Ls.chr01.0154
GO:0016050	vesicle organization	BP	2	129	0.898563	1	Ls.chr06.0823;Ls.chr07.0906
GO:0090305	nucleic acid phosphodiester bond hydrolysis	BP	2	129	0.898563	1	Ls.chr02.0294;Ls.chr08.097
GO:0001558	regulation of cell growth	BP	1	76	0.898458	1	Ls.chr06.0662
GO:0017148	negative regulation of translation	BP	1	76	0.898458	1	Ls.chr10.179
GO:0045995	regulation of embryonic development	BP	1	76	0.898458	1	Ls.chr10.571
GO:0050768	negative regulation of neurogenesis	BP	1	76	0.898458	1	Ls.scaffold063.3
GO:0006820	anion transport	BP	4	222	0.898328	1	Ls.chr02.0858;Ls.chr02.1292;Ls.chr06.0145;Ls.chr06.0181
GO:0004518	nuclease activity	MF	2	118	0.89751	1	Ls.chr02.0294;Ls.chr08.097
GO:0031098	stress-activated protein kinase signaling cascade	BP	2	128	0.896087	1	Ls.chr03.0250;Ls.chr10.571
GO:0045930	negative regulation of mitotic cell cycle	BP	1	75	0.895341	1	Ls.chr01.1749
GO:0007298	border follicle cell migration	BP	2	127	0.893556	1	Ls.chr03.0132;Ls.chr05.0766
GO:0017137	Rab GTPase binding	MF	1	68	0.892561	0.998819	Ls.chr07.0906
GO:0032403	protein complex binding	MF	5	241	0.892203	0.998819	Ls.chr01.1062;Ls.chr01.2030;Ls.chr06.0823;Ls.chr10.220;Ls.chr14.359
GO:0006959	humoral immune response	BP	1	74	0.892129	1	Ls.chr10.156
GO:0008360	regulation of cell shape	BP	1	74	0.892129	1	Ls.chr10.571
GO:0045666	positive regulation of neuron differentiation	BP	1	74	0.892129	1	Ls.chr06.0662
GO:0045787	positive regulation of cell cycle	BP	1	74	0.892129	1	Ls.chr12.001
GO:0008168	methyltransferase activity	MF	2	116	0.891996	0.998819	Ls.chr02.0141;Ls.chr02.0995
GO:0099512	supramolecular fiber	CC	1	88	0.889944	1	Ls.chr14.359
GO:0099513	polymeric cytoskeletal fiber	CC	1	88	0.889944	1	Ls.chr14.359
GO:0061659	ubiquitin-like protein ligase activity	MF	2	115	0.889137	0.998819	Ls.chr03.0895;Ls.chr04.0242
GO:0003713	transcription coactivator activity	MF	1	67	0.888965	0.998819	Ls.scaffold063.3
GO:0015085	calcium ion transmembrane transporter activity	MF	1	67	0.888965	0.998819	Ls.chrX.0152
GO:0006906	vesicle fusion	BP	1	73	0.888819	1	Ls.chr07.0906
GO:0032868	response to insulin	BP	1	73	0.888819	1	Ls.chr13.149
GO:0043565	sequence-specific DNA binding	MF	7	316	0.88791	0.998819	Ls.chr04.0382;Ls.chr06.0662;Ls.chr08.182;Ls.chr13.042;Ls.chr13.043;Ls.chr13.044;Ls.chrX.0178
GO:0022890	inorganic cation transmembrane transporter activity	MF	6	277	0.886279	0.998819	Ls.chr05.0807;Ls.chr06.0927;Ls.chr07.0196;Ls.chr12.375;Ls.chr12.376;Ls.chrX.0152
GO:0061630	ubiquitin protein ligase activity	MF	2	114	0.886208	0.998819	Ls.chr03.0895;Ls.chr04.0242
GO:0015672	monovalent inorganic cation transport	BP	4	216	0.88612	1	Ls.chr01.0556;Ls.chr06.0927;Ls.chr12.375;Ls.chr12.376
GO:0043087	regulation of GTPase activity	BP	2	124	0.885615	1	Ls.chr05.0766;Ls.chr07.0906
GO:0044770	cell cycle phase transition	BP	2	124	0.885615	1	Ls.chr01.1749;Ls.chr12.001
GO:0070085	glycosylation	BP	2	124	0.885615	1	Ls.chr01.1673;Ls.chr01.1674
GO:0000988	transcription factor activity, protein binding	MF	3	157	0.885522	0.998819	Ls.chr02.0569;Ls.chr02.0570;Ls.scaffold063.3
GO:0016485	protein processing	BP	1	72	0.885407	1	Ls.chr03.1243
GO:0030866	cortical actin cytoskeleton organization	BP	1	72	0.885407	1	Ls.chr01.1062
GO:0043484	regulation of RNA splicing	BP	1	72	0.885407	1	Ls.chr08.097
GO:0071375	cellular response to peptide hormone stimulus	BP	1	72	0.885407	1	Ls.chr13.149
GO:1901653	cellular response to peptide	BP	1	72	0.885407	1	Ls.chr13.149
GO:0003777	microtubule motor activity	MF	1	66	0.885248	0.998819	Ls.chr03.1139
GO:0044444	cytoplasmic part	CC	57	2601	0.884564	1	Ls.chr01.0114;Ls.chr01.0153;Ls.chr01.0154;Ls.chr01.0513;Ls.chr01.0639;Ls.chr01.0978;Ls.chr01.1078;Ls.chr01.1138;Ls.chr01.1453;Ls.chr01.1749;Ls.chr01.1954;Ls.chr02.0411;Ls.chr02.0815;Ls.chr02.0858;Ls.chr02.1292;Ls.chr02.1346;Ls.chr02.1554;Ls.chr03.0013;Ls.chr03.0566;Ls.chr03.0644;Ls.chr03.0690;Ls.chr03.0861;Ls.chr03.1139;Ls.chr04.0323;Ls.chr05.0439;Ls.chr05.0762;Ls.chr06.0145;Ls.chr06.0181;Ls.chr0…
GO:0010256	endomembrane system organization	BP	4	215	0.883966	1	Ls.chr01.1749;Ls.chr03.0895;Ls.chr08.097;Ls.chr10.220
GO:0098662	inorganic cation transmembrane transport	BP	5	258	0.883609	1	Ls.chr01.0556;Ls.chr06.0927;Ls.chr12.375;Ls.chr12.376;Ls.chrX.0152
GO:1901576	organic substance biosynthetic process	BP	60	2294	0.883119	1	Ls.chr01.0153;Ls.chr01.0154;Ls.chr01.0513;Ls.chr01.0639;Ls.chr01.1074;Ls.chr01.1078;Ls.chr01.1645;Ls.chr01.1673;Ls.chr01.1674;Ls.chr01.1954;Ls.chr01.2026;Ls.chr02.0113;Ls.chr02.0411;Ls.chr02.0569;Ls.chr02.0570;Ls.chr02.0793;Ls.chr02.0815;Ls.chr02.0995;Ls.chr03.0013;Ls.chr03.0083;Ls.chr03.0804;Ls.chr03.1243;Ls.chr04.0017;Ls.chr04.0323;Ls.chr04.0382;Ls.chr05.0703;Ls.chr05.0762;Ls.chr05.0818;Ls.chr0…
GO:0045926	negative regulation of growth	BP	2	123	0.882848	1	Ls.chr03.0250;Ls.chr08.648
GO:0010948	negative regulation of cell cycle process	BP	1	71	0.881892	1	Ls.chr01.1749
GO:0030705	cytoskeleton-dependent intracellular transport	BP	1	71	0.881892	1	Ls.chr03.0566
GO:0031929	TOR signaling	BP	1	71	0.881892	1	Ls.chr01.1749
GO:0032869	cellular response to insulin stimulus	BP	1	71	0.881892	1	Ls.chr13.149
GO:0048546	digestive tract morphogenesis	BP	1	71	0.881892	1	Ls.chr11.513
GO:0007059	chromosome segregation	BP	3	169	0.880624	1	Ls.chr13.042;Ls.chr13.043;Ls.chr13.044
GO:0036094	small molecule binding	MF	31	1152	0.880559	0.998819	Ls.chr01.0507;Ls.chr01.1124;Ls.chr01.1138;Ls.chr01.1453;Ls.chr02.0294;Ls.chr02.0710;Ls.chr02.1554;Ls.chr03.0250;Ls.chr03.0552;Ls.chr03.0566;Ls.chr04.0017;Ls.chr04.0107;Ls.chr04.0323;Ls.chr05.0439;Ls.chr05.0703;Ls.chr06.0437;Ls.chr06.0441;Ls.chr06.0794;Ls.chr07.0307;Ls.chr08.007;Ls.chr08.097;Ls.chr08.823;Ls.chr10.156;Ls.chr10.653;Ls.chr10.682;Ls.chr11.089;Ls.chr13.313;Ls.chrX.0136;Ls.chrX.0273;Ls.…
GO:0000989	transcription factor activity, transcription factor binding	MF	3	155	0.880242	0.998819	Ls.chr02.0569;Ls.chr02.0570;Ls.scaffold063.3
GO:0007051	spindle organization	BP	2	122	0.88002	1	Ls.chr01.1062;Ls.chr12.001
GO:0008045	motor neuron axon guidance	BP	1	70	0.878269	1	Ls.chr03.1243
GO:0008284	positive regulation of cell proliferation	BP	1	70	0.878269	1	Ls.chr12.001
GO:0031594	neuromuscular junction	CC	1	84	0.878258	1	Ls.chr10.220
GO:0010564	regulation of cell cycle process	BP	3	168	0.878133	1	Ls.chr01.1749;Ls.chr03.0566;Ls.chr12.001
GO:0051050	positive regulation of transport	BP	2	121	0.87713	1	Ls.chr02.0793;Ls.chr12.001
GO:0008324	cation transmembrane transporter activity	MF	7	310	0.876241	0.998819	Ls.chr01.0556;Ls.chr05.0807;Ls.chr06.0927;Ls.chr07.0196;Ls.chr12.375;Ls.chr12.376;Ls.chrX.0152
GO:0098655	cation transmembrane transport	BP	6	296	0.875594	1	Ls.chr01.0556;Ls.chr06.0927;Ls.chr07.0739;Ls.chr12.375;Ls.chr12.376;Ls.chrX.0152
GO:0000226	microtubule cytoskeleton organization	BP	7	337	0.875322	1	Ls.chr01.1062;Ls.chr05.0049;Ls.chr06.0662;Ls.chr10.220;Ls.chr10.571;Ls.chr12.001;Ls.chr14.359
GO:0016773	phosphotransferase activity, alcohol group as acceptor	MF	10	420	0.874977	0.998819	Ls.chr01.0153;Ls.chr01.0154;Ls.chr02.0411;Ls.chr03.0250;Ls.chr04.0107;Ls.chr04.0323;Ls.chr06.0794;Ls.chr08.097;Ls.chr08.646;Ls.chr11.089
GO:0007052	mitotic spindle organization	BP	1	69	0.874535	1	Ls.chr01.1062
GO:0007605	sensory perception of sound	BP	1	69	0.874535	1	Ls.chr01.2030
GO:0051783	regulation of nuclear division	BP	1	69	0.874535	1	Ls.chr12.001
GO:0071772	response to BMP	BP	1	69	0.874535	1	Ls.chr03.1243
GO:0009890	negative regulation of biosynthetic process	BP	9	417	0.874222	1	Ls.chr02.0569;Ls.chr02.0570;Ls.chr02.0793;Ls.chr05.0818;Ls.chr06.0662;Ls.chr10.179;Ls.chr12.055;Ls.chrX.0396;Ls.chrX.0578
GO:1902532	negative regulation of intracellular signal transduction	BP	2	120	0.874176	1	Ls.chr03.0895;Ls.chr11.089
GO:0016740	transferase activity	MF	35	1280	0.873736	0.998819	Ls.chr01.0153;Ls.chr01.0154;Ls.chr01.0513;Ls.chr01.0639;Ls.chr02.0141;Ls.chr02.0411;Ls.chr02.0815;Ls.chr02.0995;Ls.chr02.1401;Ls.chr03.0013;Ls.chr03.0250;Ls.chr03.0644;Ls.chr03.0895;Ls.chr03.1333;Ls.chr04.0107;Ls.chr04.0242;Ls.chr04.0323;Ls.chr05.0703;Ls.chr06.0794;Ls.chr07.0127;Ls.chr07.0771;Ls.chr08.097;Ls.chr08.343;Ls.chr08.344;Ls.chr08.365;Ls.chr08.600;Ls.chr08.646;Ls.chr08.731;Ls.chr11.089;L…
GO:0008194	UDP-glycosyltransferase activity	MF	1	63	0.873337	0.998819	Ls.chr02.0815
GO:0005700	polytene chromosome	CC	3	199	0.873322	1	Ls.chr13.042;Ls.chr13.043;Ls.chr13.044
GO:0031327	negative regulation of cellular biosynthetic process	BP	9	415	0.870748	1	Ls.chr02.0569;Ls.chr02.0570;Ls.chr02.0793;Ls.chr05.0818;Ls.chr06.0662;Ls.chr10.179;Ls.chr12.055;Ls.chrX.0396;Ls.chrX.0578
GO:0022404	molting cycle process	BP	1	68	0.870688	1	Ls.chr01.0473
GO:0070588	calcium ion transmembrane transport	BP	1	68	0.870688	1	Ls.chrX.0152
GO:0051963	regulation of synapse assembly	BP	3	165	0.870383	1	Ls.chr03.0250;Ls.chr08.648;Ls.chr10.220
GO:0046983	protein dimerization activity	MF	9	380	0.86833	0.998819	Ls.chr02.0113;Ls.chr02.0569;Ls.chr02.0570;Ls.chr02.0793;Ls.chr05.0676;Ls.chr05.0818;Ls.chr12.055;Ls.chrX.0152;Ls.scaffold063.3
GO:0001505	regulation of neurotransmitter levels	BP	2	118	0.868071	1	Ls.chr03.0013;Ls.chr03.0690
GO:0007349	cellularization	BP	2	118	0.868071	1	Ls.chr03.0250;Ls.chr09.118
GO:0016197	endosomal transport	BP	2	118	0.868071	1	Ls.chr05.0766;Ls.chr14.300
GO:0044772	mitotic cell cycle phase transition	BP	2	118	0.868071	1	Ls.chr01.1749;Ls.chr12.001
GO:0016571	histone methylation	BP	1	67	0.866722	1	Ls.chr02.0141
GO:0032872	regulation of stress-activated MAPK cascade	BP	1	67	0.866722	1	Ls.chr10.571
GO:0070302	regulation of stress-activated protein kinase signaling cascade	BP	1	67	0.866722	1	Ls.chr10.571
GO:0003712	transcription cofactor activity	MF	3	150	0.866087	0.998819	Ls.chr02.0569;Ls.chr02.0570;Ls.scaffold063.3
GO:0098562	cytoplasmic side of membrane	CC	1	80	0.865339	1	Ls.chr03.0250
GO:0006486	protein glycosylation	BP	2	117	0.864917	1	Ls.chr01.1673;Ls.chr01.1674
GO:0043413	macromolecule glycosylation	BP	2	117	0.864917	1	Ls.chr01.1673;Ls.chr01.1674
GO:0061640	cytoskeleton-dependent cytokinesis	BP	2	117	0.864917	1	Ls.chr01.1062;Ls.chr04.1379
GO:0048666	neuron development	BP	15	644	0.864471	1	Ls.chr01.0473;Ls.chr02.0926;Ls.chr03.0235;Ls.chr03.0250;Ls.chr03.1243;Ls.chr05.0978;Ls.chr05.0979;Ls.chr06.0662;Ls.chr08.097;Ls.chr08.648;Ls.chr09.033;Ls.chr10.220;Ls.chr12.055;Ls.chr12.169;Ls.scaffold063.3
GO:0098798	mitochondrial protein complex	CC	2	140	0.864232	1	Ls.chr01.0513;Ls.chr07.0307
GO:0006818	hydrogen transport	BP	1	66	0.862636	1	Ls.chr01.0556
GO:0015992	proton transport	BP	1	66	0.862636	1	Ls.chr01.0556
GO:0046328	regulation of JNK cascade	BP	1	66	0.862636	1	Ls.chr10.571
GO:0009953	dorsal/ventral pattern formation	BP	3	162	0.862204	1	Ls.chr03.1243;Ls.chr14.300;Ls.scaffold063.3
GO:0019897	extrinsic component of plasma membrane	CC	1	79	0.861902	1	Ls.chr03.0250
GO:0048589	developmental growth	BP	9	410	0.861726	1	Ls.chr03.0250;Ls.chr06.0662;Ls.chr08.648;Ls.chr10.220;Ls.chr10.571;Ls.chr11.089;Ls.chr11.513;Ls.chr12.169;Ls.chr12.196
GO:0048066	developmental pigmentation	BP	2	116	0.861696	1	Ls.chr01.0473;Ls.chr08.259
GO:0004540	ribonuclease activity	MF	1	60	0.860195	0.998819	Ls.chr08.097
GO:0042277	peptide binding	MF	1	60	0.860195	0.998819	Ls.chr03.0227
GO:0016791	phosphatase activity	MF	3	148	0.860026	0.998819	Ls.chr03.0415;Ls.chr07.1076;Ls.chr09.033
GO:0006325	chromatin organization	BP	9	409	0.859863	1	Ls.chr01.1673;Ls.chr01.1674;Ls.chr02.0141;Ls.chr10.612;Ls.chr13.042;Ls.chr13.043;Ls.chr13.044;Ls.chr13.149;Ls.chrX.0396
GO:0071103	DNA conformation change	BP	3	161	0.859379	1	Ls.chr13.042;Ls.chr13.043;Ls.chr13.044
GO:1904396	regulation of neuromuscular junction development	BP	3	161	0.859379	1	Ls.chr03.0250;Ls.chr08.648;Ls.chr10.220
GO:0009058	biosynthetic process	BP	63	2372	0.858987	1	Ls.chr01.0153;Ls.chr01.0154;Ls.chr01.0513;Ls.chr01.0639;Ls.chr01.1074;Ls.chr01.1078;Ls.chr01.1645;Ls.chr01.1673;Ls.chr01.1674;Ls.chr01.1954;Ls.chr01.2026;Ls.chr02.0113;Ls.chr02.0411;Ls.chr02.0569;Ls.chr02.0570;Ls.chr02.0793;Ls.chr02.0815;Ls.chr02.0995;Ls.chr03.0013;Ls.chr03.0083;Ls.chr03.0804;Ls.chr03.1243;Ls.chr04.0017;Ls.chr04.0323;Ls.chr04.0382;Ls.chr05.0703;Ls.chr05.0762;Ls.chr05.0818;Ls.chr0…
GO:0042493	response to drug	BP	1	65	0.858425	1	Ls.chr06.0181
GO:0048568	embryonic organ development	BP	1	65	0.858425	1	Ls.chr12.169
GO:0048663	neuron fate commitment	BP	1	65	0.858425	1	Ls.chr06.0982
GO:1902600	hydrogen ion transmembrane transport	BP	1	65	0.858425	1	Ls.chr01.0556
GO:0000313	organellar ribosome	CC	1	78	0.858377	1	Ls.chr05.0762
GO:0005761	mitochondrial ribosome	CC	1	78	0.858377	1	Ls.chr05.0762
GO:0031248	protein acetyltransferase complex	CC	1	78	0.858377	1	Ls.chr10.612
GO:1902493	acetyltransferase complex	CC	1	78	0.858377	1	Ls.chr10.612
GO:0008582	regulation of synaptic growth at neuromuscular junction	BP	3	160	0.856504	1	Ls.chr03.0250;Ls.chr08.648;Ls.chr10.220
GO:0010629	negative regulation of gene expression	BP	11	485	0.855746	1	Ls.chr02.0141;Ls.chr02.0569;Ls.chr02.0570;Ls.chr02.0793;Ls.chr03.1243;Ls.chr05.0818;Ls.chr06.0662;Ls.chr10.179;Ls.chr12.055;Ls.chrX.0396;Ls.chrX.0578
GO:0030036	actin cytoskeleton organization	BP	7	327	0.855371	1	Ls.chr01.1062;Ls.chr01.1954;Ls.chr01.2030;Ls.chr03.0250;Ls.chr06.0823;Ls.chr10.502;Ls.chr11.513
GO:0045934	negative regulation of nucleobase-containing compound metabolic process	BP	8	367	0.855304	1	Ls.chr02.0569;Ls.chr02.0570;Ls.chr02.0793;Ls.chr05.0818;Ls.chr06.0662;Ls.chr12.055;Ls.chrX.0396;Ls.chrX.0578
GO:0051403	stress-activated MAPK cascade	BP	2	114	0.855041	1	Ls.chr03.0250;Ls.chr10.571
GO:0051240	positive regulation of multicellular organismal process	BP	5	245	0.854913	1	Ls.chr01.0310;Ls.chr03.0083;Ls.chr06.0662;Ls.chr11.089;Ls.chr12.196
GO:0005874	microtubule	CC	1	77	0.854764	1	Ls.chr14.359
GO:0010558	negative regulation of macromolecule biosynthetic process	BP	9	406	0.854154	1	Ls.chr02.0569;Ls.chr02.0570;Ls.chr02.0793;Ls.chr05.0818;Ls.chr06.0662;Ls.chr10.179;Ls.chr12.055;Ls.chrX.0396;Ls.chrX.0578
GO:0009583	detection of light stimulus	BP	1	64	0.854086	1	Ls.chr03.0227
GO:0043297	apical junction assembly	BP	1	64	0.854086	1	Ls.chr03.1405
GO:0072503	cellular divalent inorganic cation homeostasis	BP	1	64	0.854086	1	Ls.chrX.0152
GO:0007163	establishment or maintenance of cell polarity	BP	5	244	0.852481	1	Ls.chr06.0823;Ls.chr06.0982;Ls.chr10.571;Ls.chr11.513;Ls.chr14.300
GO:1901699	cellular response to nitrogen compound	BP	2	113	0.851605	1	Ls.chr01.0915;Ls.chr13.149
GO:0016311	dephosphorylation	BP	3	158	0.850599	1	Ls.chr03.0415;Ls.chr07.1076;Ls.chr09.033
GO:0050804	modulation of synaptic transmission	BP	3	158	0.850599	1	Ls.chr03.0250;Ls.chr03.0690;Ls.chr10.220
GO:0098793	presynapse	CC	2	135	0.850229	1	Ls.chr05.0978;Ls.chr05.0979
GO:0002697	regulation of immune effector process	BP	1	63	0.849614	1	Ls.chrX.0420
GO:0007088	regulation of mitotic nuclear division	BP	1	63	0.849614	1	Ls.chr12.001
GO:0071773	cellular response to BMP stimulus	BP	1	63	0.849614	1	Ls.chr03.1243
GO:0003729	mRNA binding	MF	4	184	0.848325	0.996782	Ls.chr10.179;Ls.chr13.042;Ls.chr13.043;Ls.chr13.044
GO:0044822	poly(A) RNA binding	MF	4	184	0.848325	0.996782	Ls.chr10.179;Ls.chr13.042;Ls.chr13.043;Ls.chr13.044
GO:0034329	cell junction assembly	BP	2	112	0.848096	1	Ls.chr03.0250;Ls.chr03.1405
GO:0044802	single-organism membrane organization	BP	6	283	0.847488	1	Ls.chr01.1749;Ls.chr03.0895;Ls.chr05.0978;Ls.chr05.0979;Ls.chr07.0906;Ls.chr10.220
GO:0030509	BMP signaling pathway	BP	1	62	0.845005	1	Ls.chr03.1243
GO:0007254	JNK cascade	BP	2	111	0.844512	1	Ls.chr03.0250;Ls.chr10.571
GO:0072358	cardiovascular system development	BP	2	111	0.844512	1	Ls.chr07.0954;Ls.chr12.169
GO:0072359	circulatory system development	BP	2	111	0.844512	1	Ls.chr07.0954;Ls.chr12.169
GO:0046530	photoreceptor cell differentiation	BP	4	199	0.844432	1	Ls.chr02.0926;Ls.chr06.0982;Ls.chr08.097;Ls.scaffold063.3
GO:0051129	negative regulation of cellular component organization	BP	4	199	0.844432	1	Ls.chr03.0250;Ls.chr06.0662;Ls.chr08.648;Ls.chr10.220
GO:0044430	cytoskeletal part	CC	7	385	0.843902	1	Ls.chr01.1062;Ls.chr03.0566;Ls.chr03.1139;Ls.chr06.0823;Ls.chr10.220;Ls.chr12.001;Ls.chr14.359
GO:0071704	organic substance metabolic process	BP	142	5055	0.843302	1	Ls.chr01.0148;Ls.chr01.0153;Ls.chr01.0154;Ls.chr01.0344;Ls.chr01.0465;Ls.chr01.0485;Ls.chr01.0507;Ls.chr01.0513;Ls.chr01.0639;Ls.chr01.0978;Ls.chr01.1074;Ls.chr01.1078;Ls.chr01.1107;Ls.chr01.1138;Ls.chr01.1453;Ls.chr01.1645;Ls.chr01.1673;Ls.chr01.1674;Ls.chr01.1812;Ls.chr01.1826;Ls.chr01.1844;Ls.chr01.1954;Ls.chr01.2026;Ls.chr02.0113;Ls.chr02.0141;Ls.chr02.0294;Ls.chr02.0325;Ls.chr02.0411;Ls.chr0…
GO:0010628	positive regulation of gene expression	BP	11	477	0.841018	1	Ls.chr05.0818;Ls.chr06.0662;Ls.chr10.179;Ls.chr11.089;Ls.chr12.001;Ls.chr13.042;Ls.chr13.043;Ls.chr13.044;Ls.chr13.149;Ls.chrX.0578;Ls.scaffold063.3
GO:0043547	positive regulation of GTPase activity	BP	2	110	0.840851	1	Ls.chr05.0766;Ls.chr07.0906
GO:0005244	voltage-gated ion channel activity	MF	1	56	0.840535	0.992138	Ls.chr06.0927
GO:0005262	calcium channel activity	MF	1	56	0.840535	0.992138	Ls.chrX.0152
GO:0005319	lipid transporter activity	MF	1	56	0.840535	0.992138	Ls.chr01.0224
GO:0022832	voltage-gated channel activity	MF	1	56	0.840535	0.992138	Ls.chr06.0927
GO:0031647	regulation of protein stability	BP	1	61	0.840256	1	Ls.chr11.089
GO:0046552	photoreceptor cell fate commitment	BP	1	61	0.840256	1	Ls.chr06.0982
GO:2000113	negative regulation of cellular macromolecule biosynthetic process	BP	9	399	0.840122	1	Ls.chr02.0569;Ls.chr02.0570;Ls.chr02.0793;Ls.chr05.0818;Ls.chr06.0662;Ls.chr10.179;Ls.chr12.055;Ls.chrX.0396;Ls.chrX.0578
GO:0044432	endoplasmic reticulum part	CC	3	184	0.836734	1	Ls.chr02.0815;Ls.chr03.0690;Ls.chr09.911
GO:0035150	regulation of tube size	BP	1	60	0.835362	1	Ls.chr12.169
GO:0051495	positive regulation of cytoskeleton organization	BP	1	60	0.835362	1	Ls.chr12.001
GO:1990138	neuron projection extension	BP	1	60	0.835362	1	Ls.chr06.0662
GO:0045202	synapse	CC	4	234	0.834027	1	Ls.chr05.0978;Ls.chr05.0979;Ls.chr07.0739;Ls.chr10.220
GO:0060271	cilium morphogenesis	BP	2	108	0.833296	1	Ls.chr03.1139;Ls.chr05.0049
GO:0070848	response to growth factor	BP	2	108	0.833296	1	Ls.chr03.1243;Ls.chr05.1115
GO:0009898	cytoplasmic side of plasma membrane	CC	1	71	0.831072	1	Ls.chr03.0250
GO:0007300	ovarian nurse cell to oocyte transport	BP	1	59	0.830318	1	Ls.chr03.0250
GO:0007450	dorsal/ventral pattern formation, imaginal disc	BP	1	59	0.830318	1	Ls.chr14.300
GO:0009913	epidermal cell differentiation	BP	1	59	0.830318	1	Ls.chr01.2030
GO:0031124	mRNA 3'-end processing	BP	1	59	0.830318	1	Ls.chr10.179
GO:0042157	lipoprotein metabolic process	BP	1	59	0.830318	1	Ls.chr02.0815
GO:0042706	eye photoreceptor cell fate commitment	BP	1	59	0.830318	1	Ls.chr06.0982
GO:0046467	membrane lipid biosynthetic process	BP	1	59	0.830318	1	Ls.chr02.0815
GO:1901701	cellular response to oxygen-containing compound	BP	3	151	0.828249	1	Ls.chr05.0703;Ls.chr13.149;Ls.chrX.1014
GO:0016604	nuclear body	CC	1	70	0.826766	1	Ls.scaffold063.3
GO:0001752	compound eye photoreceptor fate commitment	BP	1	58	0.825121	1	Ls.chr06.0982
GO:0002168	instar larval development	BP	1	58	0.825121	1	Ls.chr12.169
GO:0007218	neuropeptide signaling pathway	BP	1	58	0.825121	1	Ls.chr03.0227
GO:0008286	insulin receptor signaling pathway	BP	1	58	0.825121	1	Ls.chr13.149
GO:0016322	neuron remodeling	BP	1	58	0.825121	1	Ls.chr08.648
GO:0018022	peptidyl-lysine methylation	BP	1	58	0.825121	1	Ls.chr02.0141
GO:0016331	morphogenesis of embryonic epithelium	BP	3	150	0.824834	1	Ls.chr03.0250;Ls.chr10.571;Ls.chr12.169
GO:0098609	cell-cell adhesion	BP	3	150	0.824834	1	Ls.chr01.0625;Ls.chr03.0250;Ls.chr11.513
GO:0000123	histone acetyltransferase complex	CC	1	69	0.822351	1	Ls.chr10.612
GO:0051961	negative regulation of nervous system development	BP	3	149	0.821361	1	Ls.chr03.0250;Ls.chr08.648;Ls.scaffold063.3
GO:0006401	RNA catabolic process	BP	2	105	0.821358	1	Ls.chr08.097;Ls.chr10.179
GO:0051302	regulation of cell division	BP	2	105	0.821358	1	Ls.chr03.0566;Ls.chr12.001
GO:2000027	regulation of organ morphogenesis	BP	2	105	0.821358	1	Ls.chr07.0485;Ls.scaffold063.3
GO:0021700	developmental maturation	BP	5	232	0.820599	1	Ls.chr01.0473;Ls.chr03.1243;Ls.chr05.0978;Ls.chr05.0979;Ls.chr08.648
GO:0052689	carboxylic ester hydrolase activity	MF	2	96	0.819775	0.976552	Ls.chr05.0927;Ls.chr07.0485
GO:0006909	phagocytosis	BP	1	57	0.819765	1	Ls.chr02.0793
GO:0007442	hindgut morphogenesis	BP	1	57	0.819765	1	Ls.chr11.513
GO:0061525	hindgut development	BP	1	57	0.819765	1	Ls.chr11.513
GO:0098687	chromosomal region	CC	3	178	0.819739	1	Ls.chr13.042;Ls.chr13.043;Ls.chr13.044
GO:0031347	regulation of defense response	BP	2	104	0.817212	1	Ls.chr01.1826;Ls.chr03.0895
GO:0032386	regulation of intracellular transport	BP	2	104	0.817212	1	Ls.chr02.0793;Ls.chr12.001
GO:0050896	response to stimulus	BP	76	2782	0.816649	1	Ls.chr01.0148;Ls.chr01.0153;Ls.chr01.0154;Ls.chr01.0616;Ls.chr01.0915;Ls.chr01.1186;Ls.chr01.1495;Ls.chr01.1500;Ls.chr01.1531;Ls.chr01.1749;Ls.chr01.1826;Ls.chr01.1954;Ls.chr01.2103;Ls.chr02.0294;Ls.chr02.0569;Ls.chr02.0570;Ls.chr02.0793;Ls.chr02.0926;Ls.chr03.0083;Ls.chr03.0132;Ls.chr03.0227;Ls.chr03.0250;Ls.chr03.0644;Ls.chr03.0895;Ls.chr03.0904;Ls.chr03.1243;Ls.chr04.0025;Ls.chr04.0175;Ls.chr0…
GO:0031461	cullin-RING ubiquitin ligase complex	CC	2	124	0.814736	1	Ls.chr07.1080;Ls.chr09.597
GO:0008306	associative learning	BP	1	56	0.814246	1	Ls.chr07.0739
GO:0034968	histone lysine methylation	BP	1	56	0.814246	1	Ls.chr02.0141
GO:0051607	defense response to virus	BP	1	56	0.814246	1	Ls.chr01.1826
GO:0065008	regulation of biological quality	BP	33	1270	0.814028	1	Ls.chr01.0153;Ls.chr01.0154;Ls.chr01.0639;Ls.chr02.0569;Ls.chr02.0570;Ls.chr02.0793;Ls.chr03.0013;Ls.chr03.0083;Ls.chr03.0250;Ls.chr03.0690;Ls.chr04.0323;Ls.chr04.1072;Ls.chr05.0818;Ls.chr06.0927;Ls.chr06.0982;Ls.chr07.0485;Ls.chr07.0739;Ls.chr08.646;Ls.chr08.648;Ls.chr10.156;Ls.chr10.179;Ls.chr10.220;Ls.chr10.571;Ls.chr11.089;Ls.chr12.169;Ls.chr12.196;Ls.chr12.375;Ls.chr12.376;Ls.chr14.300;Ls.ch…
GO:0045171	intercellular bridge	CC	1	67	0.813181	1	Ls.chr03.0250
GO:0006310	DNA recombination	BP	2	103	0.81298	1	Ls.chr02.0294;Ls.chr04.1379
GO:0005200	structural constituent of cytoskeleton	MF	1	51	0.812043	0.969576	Ls.chr05.0049
GO:0003774	motor activity	MF	2	94	0.810561	0.969576	Ls.chr03.0566;Ls.chr03.1139
GO:0007267	cell-cell signaling	BP	10	424	0.810529	1	Ls.chr03.0013;Ls.chr03.0250;Ls.chr03.0690;Ls.chr05.0676;Ls.chr05.0978;Ls.chr05.0979;Ls.chr06.0982;Ls.chr07.0739;Ls.chr10.220;Ls.chrX.0306
GO:0008593	regulation of Notch signaling pathway	BP	2	102	0.808662	1	Ls.chr01.1749;Ls.chr11.089
GO:0017038	protein import	BP	2	102	0.808662	1	Ls.chr02.0793;Ls.chr12.001
GO:0006874	cellular calcium ion homeostasis	BP	1	55	0.808558	1	Ls.chrX.0152
GO:0008589	regulation of smoothened signaling pathway	BP	1	55	0.808558	1	Ls.chr11.089
GO:0035151	regulation of tube size, open tracheal system	BP	1	55	0.808558	1	Ls.chr12.169
GO:0051253	negative regulation of RNA metabolic process	BP	8	346	0.807978	1	Ls.chr02.0569;Ls.chr02.0570;Ls.chr02.0793;Ls.chr05.0818;Ls.chr06.0662;Ls.chr12.055;Ls.chrX.0396;Ls.chrX.0578
GO:0048469	cell maturation	BP	4	187	0.807851	1	Ls.chr03.1243;Ls.chr05.0978;Ls.chr05.0979;Ls.chr08.648
GO:0008092	cytoskeletal protein binding	MF	9	352	0.804733	0.965306	Ls.chr01.1062;Ls.chr01.2030;Ls.chr03.0566;Ls.chr06.0823;Ls.chr07.0954;Ls.chr10.179;Ls.chr10.220;Ls.chr14.300;Ls.chr14.359
GO:0071363	cellular response to growth factor stimulus	BP	2	101	0.804255	1	Ls.chr03.1243;Ls.chr05.1115
GO:0006405	RNA export from nucleus	BP	1	54	0.802697	1	Ls.chr12.001
GO:0007602	phototransduction	BP	1	54	0.802697	1	Ls.chr03.0227
GO:0048190	wing disc dorsal/ventral pattern formation	BP	1	54	0.802697	1	Ls.chr14.300
GO:0051493	regulation of cytoskeleton organization	BP	4	185	0.801123	1	Ls.chr03.0250;Ls.chr06.0662;Ls.chr10.220;Ls.chr12.001
GO:0007043	cell-cell junction assembly	BP	2	100	0.799759	1	Ls.chr03.0250;Ls.chr03.1405
GO:0007507	heart development	BP	2	100	0.799759	1	Ls.chr07.0954;Ls.chr12.169
GO:0042303	molting cycle	BP	2	100	0.799759	1	Ls.chr01.0473;Ls.chr12.169
GO:0050657	nucleic acid transport	BP	2	100	0.799759	1	Ls.chr10.646;Ls.chr12.001
GO:0050658	RNA transport	BP	2	100	0.799759	1	Ls.chr10.646;Ls.chr12.001
GO:0055065	metal ion homeostasis	BP	2	100	0.799759	1	Ls.chr07.0739;Ls.chrX.0152
GO:0030029	actin filament-based process	BP	8	342	0.797764	1	Ls.chr01.1062;Ls.chr01.1954;Ls.chr01.2030;Ls.chr03.0250;Ls.chr03.0566;Ls.chr06.0823;Ls.chr10.502;Ls.chr11.513
GO:0007631	feeding behavior	BP	1	53	0.796658	1	Ls.chrX.0152
GO:0035264	multicellular organism growth	BP	1	53	0.796658	1	Ls.chr12.196
GO:0035315	hair cell differentiation	BP	1	53	0.796658	1	Ls.chr01.2030
GO:0010639	negative regulation of organelle organization	BP	2	99	0.795171	1	Ls.chr06.0662;Ls.chr10.220
GO:0048640	negative regulation of developmental growth	BP	2	99	0.795171	1	Ls.chr03.0250;Ls.chr08.648
GO:0044456	synapse part	CC	3	170	0.79478	1	Ls.chr05.0978;Ls.chr05.0979;Ls.chr07.0739
GO:0048638	regulation of developmental growth	BP	6	262	0.791512	1	Ls.chr03.0250;Ls.chr06.0662;Ls.chr08.648;Ls.chr10.220;Ls.chr11.089;Ls.chr12.196
GO:0015081	sodium ion transmembrane transporter activity	MF	2	90	0.79087	0.950884	Ls.chr05.0807;Ls.chr07.0196
GO:0044389	ubiquitin-like protein ligase binding	MF	2	90	0.79087	0.950884	Ls.chr07.0954;Ls.chr07.1080
GO:0006497	protein lipidation	BP	1	52	0.790434	1	Ls.chr02.0815
GO:0030100	regulation of endocytosis	BP	1	52	0.790434	1	Ls.chr02.0793
GO:0030307	positive regulation of cell growth	BP	1	52	0.790434	1	Ls.chr06.0662
GO:0032006	regulation of TOR signaling	BP	1	52	0.790434	1	Ls.chr01.1749
GO:0035316	non-sensory hair organization	BP	1	52	0.790434	1	Ls.chr01.2030
GO:0042158	lipoprotein biosynthetic process	BP	1	52	0.790434	1	Ls.chr02.0815
GO:0051259	protein oligomerization	BP	1	52	0.790434	1	Ls.chrX.0152
GO:0016569	covalent chromatin modification	BP	5	222	0.79001	1	Ls.chr01.1673;Ls.chr01.1674;Ls.chr02.0141;Ls.chr10.612;Ls.chr13.149
GO:0007591	molting cycle, chitin-based cuticle	BP	2	97	0.785718	1	Ls.chr01.0473;Ls.chr12.169
GO:0050954	sensory perception of mechanical stimulus	BP	2	97	0.785718	1	Ls.chr01.2030;Ls.chr07.0739
GO:0008017	microtubule binding	MF	3	128	0.785197	0.948474	Ls.chr01.1062;Ls.chr10.220;Ls.chr14.359
GO:0019216	regulation of lipid metabolic process	BP	1	51	0.784021	1	Ls.chr12.196
GO:0032506	cytokinetic process	BP	1	51	0.784021	1	Ls.chr01.1062
GO:0035317	imaginal disc-derived wing hair organization	BP	1	51	0.784021	1	Ls.chr01.2030
GO:0048138	germ-line cyst encapsulation	BP	1	51	0.784021	1	Ls.chr03.0250
GO:0002252	immune effector process	BP	3	139	0.783329	1	Ls.chr01.1826;Ls.chr10.192;Ls.chrX.0420
GO:0031234	extrinsic component of cytoplasmic side of plasma membrane	CC	1	61	0.782754	1	Ls.chr03.0250
GO:0007447	imaginal disc pattern formation	BP	2	96	0.78085	1	Ls.chr01.1749;Ls.chr14.300
GO:0043062	extracellular structure organization	BP	2	96	0.78085	1	Ls.chr03.0250;Ls.chr12.169
GO:0031625	ubiquitin protein ligase binding	MF	2	88	0.780366	0.944846	Ls.chr07.0954;Ls.chr07.1080
GO:0007297	ovarian follicle cell migration	BP	3	138	0.779183	1	Ls.chr03.0132;Ls.chr05.0766;Ls.chr11.513
GO:0030198	extracellular matrix organization	BP	1	50	0.777412	1	Ls.chr12.169
GO:0033157	regulation of intracellular protein transport	BP	1	50	0.777412	1	Ls.chr02.0793
GO:0046474	glycerophospholipid biosynthetic process	BP	1	50	0.777412	1	Ls.chr02.0815
GO:0046532	regulation of photoreceptor cell differentiation	BP	1	50	0.777412	1	Ls.scaffold063.3
GO:1901988	negative regulation of cell cycle phase transition	BP	1	50	0.777412	1	Ls.chr01.1749
GO:0045172	germline ring canal	CC	1	60	0.777224	1	Ls.chr03.0250
GO:0016570	histone modification	BP	5	218	0.776697	1	Ls.chr01.1673;Ls.chr01.1674;Ls.chr02.0141;Ls.chr10.612;Ls.chr13.149
GO:0042175	nuclear outer membrane-endoplasmic reticulum membrane network	CC	3	164	0.774238	1	Ls.chr02.0815;Ls.chr03.0690;Ls.chr09.911
GO:0022843	voltage-gated cation channel activity	MF	1	45	0.771083	0.935798	Ls.chr06.0927
GO:0002683	negative regulation of immune system process	BP	1	49	0.770601	1	Ls.chrX.0420
GO:0019991	septate junction assembly	BP	1	49	0.770601	1	Ls.chr03.1405
GO:0038202	TORC1 signaling	BP	1	49	0.770601	1	Ls.chr01.1749
GO:0022892	substrate-specific transporter activity	MF	16	578	0.769521	0.935798	Ls.chr01.0224;Ls.chr01.0556;Ls.chr01.0616;Ls.chr02.0858;Ls.chr02.1292;Ls.chr03.0525;Ls.chr04.0570;Ls.chr05.0807;Ls.chr06.0145;Ls.chr06.0181;Ls.chr06.0927;Ls.chr07.0196;Ls.chr07.0739;Ls.chr12.375;Ls.chr12.376;Ls.chrX.0152
GO:0005930	axoneme	CC	1	58	0.765741	1	Ls.chr03.1139
GO:0097014	ciliary plasm	CC	1	58	0.765741	1	Ls.chr03.1139
GO:0071417	cellular response to organonitrogen compound	BP	2	93	0.765662	1	Ls.chr01.0915;Ls.chr13.149
GO:0072657	protein localization to membrane	BP	2	93	0.765662	1	Ls.chr01.1749;Ls.chr03.0895
GO:0007419	ventral cord development	BP	1	48	0.763583	1	Ls.chr12.169
GO:0030177	positive regulation of Wnt signaling pathway	BP	1	48	0.763583	1	Ls.chr11.089
GO:0030510	regulation of BMP signaling pathway	BP	1	48	0.763583	1	Ls.chr03.1243
GO:0045478	fusome organization	BP	1	48	0.763583	1	Ls.chr03.0250
GO:1901991	negative regulation of mitotic cell cycle phase transition	BP	1	48	0.763583	1	Ls.chr01.1749
GO:0005789	endoplasmic reticulum membrane	CC	3	161	0.763357	1	Ls.chr02.0815;Ls.chr03.0690;Ls.chr09.911
GO:0060341	regulation of cellular localization	BP	5	214	0.76275	1	Ls.chr01.1749;Ls.chr02.0793;Ls.chr03.0690;Ls.chr03.0895;Ls.chr12.001
GO:0007219	Notch signaling pathway	BP	3	134	0.761943	1	Ls.chr01.1749;Ls.chr10.571;Ls.chr11.089
GO:0005261	cation channel activity	MF	4	160	0.761845	0.928947	Ls.chr06.0927;Ls.chr12.375;Ls.chr12.376;Ls.chrX.0152
GO:0001754	eye photoreceptor cell differentiation	BP	4	173	0.756711	1	Ls.chr02.0926;Ls.chr06.0982;Ls.chr08.097;Ls.scaffold063.3
GO:0007291	sperm individualization	BP	1	47	0.756352	1	Ls.chr09.118
GO:0040014	regulation of multicellular organism growth	BP	1	47	0.756352	1	Ls.chr12.196
GO:0050773	regulation of dendrite development	BP	1	47	0.756352	1	Ls.chr06.0662
GO:0099536	synaptic signaling	BP	8	327	0.755893	1	Ls.chr03.0013;Ls.chr03.0250;Ls.chr03.0690;Ls.chr05.0978;Ls.chr05.0979;Ls.chr07.0739;Ls.chr10.220;Ls.chrX.0306
GO:1902679	negative regulation of RNA biosynthetic process	BP	8	327	0.755893	1	Ls.chr02.0569;Ls.chr02.0570;Ls.chr02.0793;Ls.chr05.0818;Ls.chr06.0662;Ls.chr12.055;Ls.chrX.0396;Ls.chrX.0578
GO:1903507	negative regulation of nucleic acid-templated transcription	BP	8	327	0.755893	1	Ls.chr02.0569;Ls.chr02.0570;Ls.chr02.0793;Ls.chr05.0818;Ls.chr06.0662;Ls.chr12.055;Ls.chrX.0396;Ls.chrX.0578
GO:0007422	peripheral nervous system development	BP	2	91	0.755038	1	Ls.chr09.033;Ls.chr12.055
GO:0005886	plasma membrane	CC	22	1003	0.754219	1	Ls.chr01.0556;Ls.chr01.0625;Ls.chr01.0915;Ls.chr01.1531;Ls.chr01.1749;Ls.chr01.1848;Ls.chr03.0227;Ls.chr03.0250;Ls.chr03.1281;Ls.chr03.1405;Ls.chr05.0978;Ls.chr05.0979;Ls.chr06.0823;Ls.chr06.0927;Ls.chr07.0739;Ls.chr09.065;Ls.chr10.220;Ls.chr11.230;Ls.chr11.513;Ls.chr12.375;Ls.chr12.376;Ls.chrX.0152
GO:0002376	immune system process	BP	11	438	0.752694	1	Ls.chr01.1749;Ls.chr01.1826;Ls.chr03.0132;Ls.chr03.0250;Ls.chr03.0895;Ls.chr04.0175;Ls.chr05.1206;Ls.chr10.156;Ls.chr10.192;Ls.chrX.0420;Ls.scaffold063.3
GO:0030258	lipid modification	BP	2	90	0.749572	1	Ls.chr03.0415;Ls.chr07.1076
GO:0007446	imaginal disc growth	BP	1	46	0.7489	1	Ls.chr12.196
GO:0043063	intercellular bridge organization	BP	1	46	0.7489	1	Ls.chr03.0250
GO:0006323	DNA packaging	BP	3	131	0.748313	1	Ls.chr13.042;Ls.chr13.043;Ls.chr13.044
GO:0045927	positive regulation of growth	BP	3	131	0.748313	1	Ls.chr06.0662;Ls.chr11.089;Ls.chr12.196
GO:0045495	pole plasm	CC	1	55	0.747404	1	Ls.chr08.646
GO:0004715	non-membrane spanning protein tyrosine kinase activity	MF	1	42	0.747382	0.913466	Ls.chr03.0250
GO:0045502	dynein binding	MF	1	42	0.747382	0.913466	Ls.chr03.1139
GO:0007268	synaptic transmission	BP	8	324	0.746835	1	Ls.chr03.0013;Ls.chr03.0250;Ls.chr03.0690;Ls.chr05.0978;Ls.chr05.0979;Ls.chr07.0739;Ls.chr10.220;Ls.chrX.0306
GO:0099537	trans-synaptic signaling	BP	8	324	0.746835	1	Ls.chr03.0013;Ls.chr03.0250;Ls.chr03.0690;Ls.chr05.0978;Ls.chr05.0979;Ls.chr07.0739;Ls.chr10.220;Ls.chrX.0306
GO:0006402	mRNA catabolic process	BP	2	89	0.744002	1	Ls.chr08.097;Ls.chr10.179
GO:0034504	protein localization to nucleus	BP	2	89	0.744002	1	Ls.chr02.0793;Ls.chr12.001
GO:0046914	transition metal ion binding	MF	17	600	0.742312	0.91158	Ls.chr01.0026;Ls.chr01.0040;Ls.chr01.1107;Ls.chr01.2150;Ls.chr02.0995;Ls.chr02.1554;Ls.chr03.0993;Ls.chr03.1243;Ls.chr03.1244;Ls.chr05.0288;Ls.chr07.0427;Ls.chr08.089;Ls.chr08.310;Ls.chr09.114;Ls.chr09.199;Ls.chr09.911;Ls.chr12.169
GO:0000288	nuclear-transcribed mRNA catabolic process, deadenylation-dependent decay	BP	1	45	0.741221	1	Ls.chr10.179
GO:0006664	glycolipid metabolic process	BP	1	45	0.741221	1	Ls.chr02.0815
GO:0008355	olfactory learning	BP	1	45	0.741221	1	Ls.chr07.0739
GO:0030723	ovarian fusome organization	BP	1	45	0.741221	1	Ls.chr03.0250
GO:0030725	germline ring canal formation	BP	1	45	0.741221	1	Ls.chr03.0250
GO:0051293	establishment of spindle localization	BP	1	45	0.741221	1	Ls.chr10.571
GO:0051653	spindle localization	BP	1	45	0.741221	1	Ls.chr10.571
GO:1903509	liposaccharide metabolic process	BP	1	45	0.741221	1	Ls.chr02.0815
GO:0045892	negative regulation of transcription, DNA-templated	BP	8	320	0.734401	1	Ls.chr02.0569;Ls.chr02.0570;Ls.chr02.0793;Ls.chr05.0818;Ls.chr06.0662;Ls.chr12.055;Ls.chrX.0396;Ls.chrX.0578
GO:0015931	nucleobase-containing compound transport	BP	3	128	0.73407	1	Ls.chr06.0181;Ls.chr10.646;Ls.chr12.001
GO:0001703	gastrulation with mouth forming first	BP	1	44	0.733308	1	Ls.chr03.1243
GO:0008039	synaptic target recognition	BP	1	44	0.733308	1	Ls.chr03.0235
GO:0008202	steroid metabolic process	BP	1	44	0.733308	1	Ls.chrX.0136
GO:0009584	detection of visible light	BP	1	44	0.733308	1	Ls.chr03.0227
GO:0010004	gastrulation involving germ band extension	BP	1	44	0.733308	1	Ls.chr03.1243
GO:0038083	peptidyl-tyrosine autophosphorylation	BP	1	44	0.733308	1	Ls.chr03.0250
GO:0048139	female germ-line cyst encapsulation	BP	1	44	0.733308	1	Ls.chr03.0250
GO:0006869	lipid transport	BP	2	87	0.732545	1	Ls.chr01.0224;Ls.chr10.156
GO:0015077	monovalent inorganic cation transmembrane transporter activity	MF	5	189	0.732413	0.901566	Ls.chr05.0807;Ls.chr06.0927;Ls.chr07.0196;Ls.chr12.375;Ls.chr12.376
GO:0042578	phosphoric ester hydrolase activity	MF	5	188	0.728149	0.898456	Ls.chr03.0415;Ls.chr07.1076;Ls.chr09.033;Ls.chr10.150;Ls.chr13.311
GO:0016323	basolateral plasma membrane	CC	1	52	0.72764	1	Ls.chr11.513
GO:0008237	metallopeptidase activity	MF	3	116	0.726161	0.898146	Ls.chr03.1243;Ls.chr03.1244;Ls.chr12.169
GO:0030708	germarium-derived female germ-line cyst encapsulation	BP	1	43	0.725155	1	Ls.chr03.0250
GO:0032388	positive regulation of intracellular transport	BP	1	43	0.725155	1	Ls.chr12.001
GO:0042446	hormone biosynthetic process	BP	1	43	0.725155	1	Ls.chr12.196
GO:0000910	cytokinesis	BP	3	126	0.724228	1	Ls.chr01.1062;Ls.chr03.0566;Ls.chr04.1379
GO:0004521	endoribonuclease activity	MF	1	39	0.721235	0.894193	Ls.chr08.097
GO:0005516	calmodulin binding	MF	1	39	0.721235	0.894193	Ls.chrX.0152
GO:0051536	iron-sulfur cluster binding	MF	1	39	0.721235	0.894193	Ls.chr02.1554
GO:0051540	metal cluster binding	MF	1	39	0.721235	0.894193	Ls.chr02.1554
GO:0071214	cellular response to abiotic stimulus	BP	2	85	0.720656	1	Ls.chr02.0793;Ls.chr03.0227
GO:0022891	substrate-specific transmembrane transporter activity	MF	15	525	0.720437	0.894193	Ls.chr01.0556;Ls.chr01.0616;Ls.chr02.0858;Ls.chr02.1292;Ls.chr03.0525;Ls.chr04.0570;Ls.chr05.0807;Ls.chr06.0145;Ls.chr06.0181;Ls.chr06.0927;Ls.chr07.0196;Ls.chr07.0739;Ls.chr12.375;Ls.chr12.376;Ls.chrX.0152
GO:0046873	metal ion transmembrane transporter activity	MF	6	221	0.720117	0.894193	Ls.chr05.0807;Ls.chr06.0927;Ls.chr07.0196;Ls.chr12.375;Ls.chr12.376;Ls.chrX.0152
GO:0003007	heart morphogenesis	BP	1	42	0.716753	1	Ls.chr12.169
GO:0007310	oocyte dorsal/ventral axis specification	BP	1	42	0.716753	1	Ls.chr03.1243
GO:0008293	torso signaling pathway	BP	1	42	0.716753	1	Ls.chr03.1243
GO:0035159	regulation of tube length, open tracheal system	BP	1	42	0.716753	1	Ls.chr12.169
GO:0044837	actomyosin contractile ring organization	BP	1	42	0.716753	1	Ls.chr01.1062
GO:0045746	negative regulation of Notch signaling pathway	BP	1	42	0.716753	1	Ls.chr01.1749
GO:0048520	positive regulation of behavior	BP	1	42	0.716753	1	Ls.chr03.0083
GO:0000209	protein polyubiquitination	BP	2	84	0.714547	1	Ls.chr03.0895;Ls.chr04.0242
GO:0016333	morphogenesis of follicular epithelium	BP	2	84	0.714547	1	Ls.chr03.0250;Ls.chr11.513
GO:0009725	response to hormone	BP	3	124	0.714106	1	Ls.chr05.0676;Ls.chr12.001;Ls.chr13.149
GO:0000315	organellar large ribosomal subunit	CC	1	50	0.713618	1	Ls.chr05.0762
GO:0005762	mitochondrial large ribosomal subunit	CC	1	50	0.713618	1	Ls.chr05.0762
GO:0030286	dynein complex	CC	1	50	0.713618	1	Ls.chr03.1139
GO:0008152	metabolic process	BP	158	5477	0.713175	1	Ls.chr01.0026;Ls.chr01.0148;Ls.chr01.0153;Ls.chr01.0154;Ls.chr01.0344;Ls.chr01.0465;Ls.chr01.0485;Ls.chr01.0507;Ls.chr01.0513;Ls.chr01.0639;Ls.chr01.0978;Ls.chr01.1074;Ls.chr01.1078;Ls.chr01.1107;Ls.chr01.1138;Ls.chr01.1453;Ls.chr01.1645;Ls.chr01.1673;Ls.chr01.1674;Ls.chr01.1812;Ls.chr01.1826;Ls.chr01.1844;Ls.chr01.1954;Ls.chr01.2026;Ls.chr02.0113;Ls.chr02.0141;Ls.chr02.0294;Ls.chr02.0325;Ls.chr0…
GO:0005057	receptor signaling protein activity	MF	1	38	0.711933	0.894193	Ls.chrX.0152
GO:0033267	axon part	CC	2	100	0.710645	1	Ls.chr05.0978;Ls.chr05.0979
GO:0046982	protein heterodimerization activity	MF	5	184	0.710609	0.894193	Ls.chr02.0569;Ls.chr02.0570;Ls.chr02.0793;Ls.chr05.0676;Ls.chr05.0818
GO:0001751	compound eye photoreceptor cell differentiation	BP	4	162	0.709653	1	Ls.chr02.0926;Ls.chr06.0982;Ls.chr08.097;Ls.scaffold063.3
GO:0043473	pigmentation	BP	3	123	0.708939	1	Ls.chr01.0473;Ls.chr06.0823;Ls.chr08.259
GO:0051170	nuclear import	BP	2	83	0.708327	1	Ls.chr02.0793;Ls.chr12.001
GO:0002440	production of molecular mediator of immune response	BP	1	41	0.708095	1	Ls.chrX.0420
GO:0015748	organophosphate ester transport	BP	1	41	0.708095	1	Ls.chr06.0181
GO:0030522	intracellular receptor signaling pathway	BP	1	41	0.708095	1	Ls.chr12.001
GO:0031935	regulation of chromatin silencing	BP	1	41	0.708095	1	Ls.chrX.0396
GO:0035010	encapsulation of foreign target	BP	1	41	0.708095	1	Ls.chr10.192
GO:0098827	endoplasmic reticulum subcompartment	CC	3	147	0.70694	1	Ls.chr02.0815;Ls.chr03.0690;Ls.chr09.911
GO:0034703	cation channel complex	CC	1	49	0.70634	1	Ls.chr06.0927
GO:0051020	GTPase binding	MF	3	112	0.703868	0.889731	Ls.chr07.0906;Ls.chr10.571;Ls.chr12.001
GO:0008509	anion transmembrane transporter activity	MF	4	147	0.701094	0.888396	Ls.chr02.0858;Ls.chr02.1292;Ls.chr06.0145;Ls.chr06.0181
GO:0015631	tubulin binding	MF	4	147	0.701094	0.888396	Ls.chr01.1062;Ls.chr07.0954;Ls.chr10.220;Ls.chr14.359
GO:0015711	organic anion transport	BP	4	160	0.700427	1	Ls.chr02.0858;Ls.chr02.1292;Ls.chr06.0145;Ls.chr06.0181
GO:0006661	phosphatidylinositol biosynthetic process	BP	1	40	0.699174	1	Ls.chr02.0815
GO:0007593	chitin-based cuticle sclerotization	BP	1	40	0.699174	1	Ls.chr01.0473
GO:0031099	regeneration	BP	1	40	0.699174	1	Ls.chr12.169
GO:0035006	melanization defense response	BP	1	40	0.699174	1	Ls.chr10.192
GO:0090068	positive regulation of cell cycle process	BP	1	40	0.699174	1	Ls.chr12.001
GO:0060293	germ plasm	CC	1	48	0.698878	1	Ls.chr08.646
GO:0042461	photoreceptor cell development	BP	3	121	0.698392	1	Ls.chr02.0926;Ls.chr08.097;Ls.scaffold063.3
GO:0007224	smoothened signaling pathway	BP	2	81	0.69555	1	Ls.chr01.1749;Ls.chr11.089
GO:0030234	enzyme regulator activity	MF	7	249	0.694825	0.88479	Ls.chr03.0552;Ls.chr05.0766;Ls.chr05.1115;Ls.chr06.0152;Ls.chr07.0906;Ls.chr07.0982;Ls.chr10.356
GO:1990351	transporter complex	CC	2	97	0.694682	1	Ls.chr06.0927;Ls.chr07.0739
GO:0044463	cell projection part	CC	6	280	0.693344	1	Ls.chr01.1531;Ls.chr03.1139;Ls.chr05.0978;Ls.chr05.0979;Ls.chr09.065;Ls.chrX.0152
GO:0006508	proteolysis	BP	21	774	0.691921	1	Ls.chr01.0465;Ls.chr01.0485;Ls.chr02.0325;Ls.chr03.0895;Ls.chr03.1243;Ls.chr03.1244;Ls.chr04.0141;Ls.chr04.0175;Ls.chr04.1299;Ls.chr05.1115;Ls.chr05.1206;Ls.chr06.0024;Ls.chr06.0346;Ls.chr07.1080;Ls.chr08.371;Ls.chr08.516;Ls.chr09.597;Ls.chr10.646;Ls.chr11.424;Ls.chr12.001;Ls.chr12.169
GO:0016310	phosphorylation	BP	20	738	0.690623	1	Ls.chr01.0153;Ls.chr01.0154;Ls.chr01.1954;Ls.chr02.0411;Ls.chr02.0569;Ls.chr02.0570;Ls.chr03.0250;Ls.chr03.0415;Ls.chr04.0107;Ls.chr04.0323;Ls.chr06.0794;Ls.chr07.1076;Ls.chr08.097;Ls.chr08.646;Ls.chr10.502;Ls.chr10.571;Ls.chr11.089;Ls.chrX.0306;Ls.chrX.0356;Ls.chrX.0375
GO:0007301	female germline ring canal formation	BP	1	39	0.689981	1	Ls.chr03.0250
GO:0009247	glycolipid biosynthetic process	BP	1	39	0.689981	1	Ls.chr02.0815
GO:0010976	positive regulation of neuron projection development	BP	1	39	0.689981	1	Ls.chr06.0662
GO:0016198	axon choice point recognition	BP	1	39	0.689981	1	Ls.chr10.220
GO:0040001	establishment of mitotic spindle localization	BP	1	39	0.689981	1	Ls.chr10.571
GO:0045861	negative regulation of proteolysis	BP	1	39	0.689981	1	Ls.chr05.1115
GO:0045931	positive regulation of mitotic cell cycle	BP	1	39	0.689981	1	Ls.chr12.001
GO:0060491	regulation of cell projection assembly	BP	1	39	0.689981	1	Ls.chr11.513
GO:0090136	epithelial cell-cell adhesion	BP	1	39	0.689981	1	Ls.chr03.0250
GO:0090263	positive regulation of canonical Wnt signaling pathway	BP	1	39	0.689981	1	Ls.chr11.089
GO:1902593	single-organism nuclear import	BP	2	80	0.68899	1	Ls.chr02.0793;Ls.chr12.001
GO:0031267	small GTPase binding	MF	3	109	0.686262	0.876043	Ls.chr07.0906;Ls.chr10.571;Ls.chr12.001
GO:0035091	phosphatidylinositol binding	MF	2	73	0.686058	0.876043	Ls.chr04.1379;Ls.chr10.220
GO:0042803	protein homodimerization activity	MF	4	144	0.685604	0.876043	Ls.chr02.0569;Ls.chr02.0570;Ls.chrX.0152;Ls.scaffold063.3
GO:0009986	cell surface	CC	2	95	0.683643	1	Ls.chr01.1826;Ls.chr02.0926
GO:0043186	P granule	CC	1	46	0.683384	1	Ls.chr08.646
GO:0042802	identical protein binding	MF	5	178	0.682847	0.876043	Ls.chr02.0569;Ls.chr02.0570;Ls.chr03.0644;Ls.chrX.0152;Ls.scaffold063.3
GO:0006302	double-strand break repair	BP	2	79	0.682314	1	Ls.chr02.0294;Ls.chr04.1379
GO:0006606	protein import into nucleus	BP	2	79	0.682314	1	Ls.chr02.0793;Ls.chr12.001
GO:0034332	adherens junction organization	BP	2	79	0.682314	1	Ls.chr03.0250;Ls.chr10.571
GO:0044744	protein targeting to nucleus	BP	2	79	0.682314	1	Ls.chr02.0793;Ls.chr12.001
GO:0070482	response to oxygen levels	BP	2	79	0.682314	1	Ls.chr06.0927;Ls.chr08.328
GO:0008081	phosphoric diester hydrolase activity	MF	1	35	0.682131	0.876043	Ls.chr10.150
GO:0002700	regulation of production of molecular mediator of immune response	BP	1	38	0.680508	1	Ls.chrX.0420
GO:0007354	zygotic determination of anterior/posterior axis, embryo	BP	1	38	0.680508	1	Ls.chr03.1243
GO:0010821	regulation of mitochondrion organization	BP	1	38	0.680508	1	Ls.chr03.0566
GO:0031146	SCF-dependent proteasomal ubiquitin-dependent protein catabolic process	BP	1	38	0.680508	1	Ls.chr09.597
GO:0046626	regulation of insulin receptor signaling pathway	BP	1	38	0.680508	1	Ls.chr13.149
GO:0090502	RNA phosphodiester bond hydrolysis, endonucleolytic	BP	1	38	0.680508	1	Ls.chr08.097
GO:1900076	regulation of cellular response to insulin stimulus	BP	1	38	0.680508	1	Ls.chr13.149
GO:1901136	carbohydrate derivative catabolic process	BP	1	38	0.680508	1	Ls.chr13.311
GO:0017016	Ras GTPase binding	MF	3	108	0.680223	0.876043	Ls.chr07.0906;Ls.chr10.571;Ls.chr12.001
GO:0016787	hydrolase activity	MF	52	1698	0.677504	0.876043	Ls.chr01.0148;Ls.chr01.0465;Ls.chr01.0485;Ls.chr01.1186;Ls.chr01.1495;Ls.chr01.1673;Ls.chr01.1674;Ls.chr01.1812;Ls.chr01.1826;Ls.chr01.1866;Ls.chr02.0041;Ls.chr02.0210;Ls.chr02.0294;Ls.chr02.0325;Ls.chr03.0415;Ls.chr03.0566;Ls.chr03.1139;Ls.chr03.1243;Ls.chr03.1244;Ls.chr04.0017;Ls.chr04.0141;Ls.chr04.0175;Ls.chr04.1299;Ls.chr04.1365;Ls.chr05.0013;Ls.chr05.0703;Ls.chr05.0927;Ls.chr05.1206;Ls.chr0…
GO:0032870	cellular response to hormone stimulus	BP	3	117	0.676439	1	Ls.chr05.0676;Ls.chr12.001;Ls.chr13.149
GO:0010817	regulation of hormone levels	BP	2	78	0.675523	1	Ls.chr12.196;Ls.chrX.0136
GO:0035222	wing disc pattern formation	BP	2	78	0.675523	1	Ls.chr01.1749;Ls.chr14.300
GO:0043177	organic acid binding	MF	1	34	0.67153	0.872313	Ls.chr10.653
GO:0004713	protein tyrosine kinase activity	MF	2	71	0.671249	0.872313	Ls.chr03.0250;Ls.chr04.0107
GO:0032844	regulation of homeostatic process	BP	1	37	0.670747	1	Ls.chrX.0152
GO:0035825	reciprocal DNA recombination	BP	1	37	0.670747	1	Ls.chr02.0294
GO:0044719	regulation of imaginal disc-derived wing size	BP	1	37	0.670747	1	Ls.chr07.0485
GO:0045747	positive regulation of Notch signaling pathway	BP	1	37	0.670747	1	Ls.chr11.089
GO:0051294	establishment of spindle orientation	BP	1	37	0.670747	1	Ls.chr10.571
GO:0051480	regulation of cytosolic calcium ion concentration	BP	1	37	0.670747	1	Ls.chrX.0152
GO:0072499	photoreceptor cell axon guidance	BP	1	37	0.670747	1	Ls.chr10.220
GO:0071495	cellular response to endogenous stimulus	BP	6	228	0.670237	1	Ls.chr01.0915;Ls.chr03.1243;Ls.chr05.0676;Ls.chr05.1115;Ls.chr12.001;Ls.chr13.149
GO:0009408	response to heat	BP	2	77	0.668614	1	Ls.chr01.1954;Ls.chr10.502
GO:0035770	ribonucleoprotein granule	CC	2	92	0.66648	1	Ls.chr08.646;Ls.chr10.179
GO:0009611	response to wounding	BP	3	115	0.665031	1	Ls.chr08.731;Ls.chr10.156;Ls.chr12.169
GO:0007178	transmembrane receptor protein serine/threonine kinase signaling pathway	BP	2	76	0.661588	1	Ls.chr03.1243;Ls.chr05.1115
GO:0009314	response to radiation	BP	5	189	0.660894	1	Ls.chr02.0569;Ls.chr02.0570;Ls.chr02.0793;Ls.chr03.0227;Ls.chr07.0739
GO:0007131	reciprocal meiotic recombination	BP	1	36	0.660689	1	Ls.chr02.0294
GO:0033227	dsRNA transport	BP	1	36	0.660689	1	Ls.chr10.646
GO:0048085	adult chitin-containing cuticle pigmentation	BP	1	36	0.660689	1	Ls.chr01.0473
GO:1902495	transmembrane transporter complex	CC	2	91	0.660595	1	Ls.chr06.0927;Ls.chr07.0739
GO:0004620	phospholipase activity	MF	1	33	0.660576	0.862418	Ls.chr05.0013
GO:0031406	carboxylic acid binding	MF	1	33	0.660576	0.862418	Ls.chr10.653
GO:0005773	vacuole	CC	3	136	0.655858	1	Ls.chr02.0858;Ls.chr02.1292;Ls.chr06.0145
GO:0010469	regulation of receptor activity	BP	1	35	0.650326	1	Ls.chr05.1115
GO:0010770	positive regulation of cell morphogenesis involved in differentiation	BP	1	35	0.650326	1	Ls.chr06.0662
GO:0045168	cell-cell signaling involved in cell fate commitment	BP	1	35	0.650326	1	Ls.chr06.0982
GO:0048814	regulation of dendrite morphogenesis	BP	1	35	0.650326	1	Ls.chr06.0662
GO:0050832	defense response to fungus	BP	1	35	0.650326	1	Ls.chr10.192
GO:1902806	regulation of cell cycle G1/S phase transition	BP	1	35	0.650326	1	Ls.chr01.1749
GO:0098794	postsynapse	CC	1	42	0.649978	1	Ls.chr07.0739
GO:0016836	hydro-lyase activity	MF	1	32	0.649258	0.851945	Ls.chr04.0566
GO:0007186	G-protein coupled receptor signaling pathway	BP	6	223	0.649154	1	Ls.chr01.0915;Ls.chr01.1749;Ls.chr01.2103;Ls.chr03.0227;Ls.chr05.0676;Ls.chr06.0813
GO:0061061	muscle structure development	BP	7	259	0.647981	1	Ls.chr01.0153;Ls.chr01.0154;Ls.chr01.1954;Ls.chr05.1115;Ls.chr08.646;Ls.chr10.502;Ls.chrX.0306
GO:0044425	membrane part	CC	42	1776	0.647718	1	Ls.chr01.0473;Ls.chr01.0556;Ls.chr01.0616;Ls.chr01.0625;Ls.chr01.0915;Ls.chr01.1145;Ls.chr01.1531;Ls.chr01.1678;Ls.chr01.1679;Ls.chr01.1749;Ls.chr01.1848;Ls.chr01.2101;Ls.chr01.2103;Ls.chr01.2109;Ls.chr02.0815;Ls.chr03.0227;Ls.chr03.0250;Ls.chr03.0525;Ls.chr03.0690;Ls.chr03.1281;Ls.chr03.1405;Ls.chr04.0570;Ls.chr05.0807;Ls.chr05.0978;Ls.chr05.0979;Ls.chr06.0181;Ls.chr06.0436;Ls.chr06.0813;Ls.chr0…
GO:0045333	cellular respiration	BP	3	112	0.64738	1	Ls.chr01.0978;Ls.chr02.1401;Ls.chr07.0307
GO:0008047	enzyme activator activity	MF	4	136	0.641602	0.844041	Ls.chr05.0766;Ls.chr06.0152;Ls.chr07.0906;Ls.chr07.0982
GO:0016459	myosin complex	CC	1	41	0.641092	1	Ls.chr03.0566
GO:0005215	transporter activity	MF	24	787	0.63985	0.843884	Ls.chr01.0224;Ls.chr01.0556;Ls.chr01.0616;Ls.chr01.1145;Ls.chr01.1678;Ls.chr01.1679;Ls.chr01.2109;Ls.chr02.0858;Ls.chr02.1292;Ls.chr03.0525;Ls.chr04.0570;Ls.chr05.0807;Ls.chr06.0145;Ls.chr06.0181;Ls.chr06.0885;Ls.chr06.0927;Ls.chr07.0196;Ls.chr07.0739;Ls.chr08.230;Ls.chr12.181;Ls.chr12.375;Ls.chr12.376;Ls.chr12.396;Ls.chrX.0152
GO:0002684	positive regulation of immune system process	BP	2	73	0.639793	1	Ls.chr01.1826;Ls.chr03.0895
GO:0008544	epidermis development	BP	2	73	0.639793	1	Ls.chr01.2030;Ls.chr10.571
GO:0022416	chaeta development	BP	2	73	0.639793	1	Ls.chr01.2030;Ls.chr06.0982
GO:0035265	organ growth	BP	2	73	0.639793	1	Ls.chr11.089;Ls.chr12.196
GO:0045886	negative regulation of synaptic growth at neuromuscular junction	BP	2	73	0.639793	1	Ls.chr03.0250;Ls.chr08.648
GO:0051964	negative regulation of synapse assembly	BP	2	73	0.639793	1	Ls.chr03.0250;Ls.chr08.648
GO:1904397	negative regulation of neuromuscular junction development	BP	2	73	0.639793	1	Ls.chr03.0250;Ls.chr08.648
GO:0008302	female germline ring canal formation, actin assembly	BP	1	34	0.639647	1	Ls.chr03.0250
GO:0016199	axon midline choice point recognition	BP	1	34	0.639647	1	Ls.chr10.220
GO:0034754	cellular hormone metabolic process	BP	1	34	0.639647	1	Ls.chrX.0136
GO:0035017	cuticle pattern formation	BP	1	34	0.639647	1	Ls.chr01.2030
GO:0045793	positive regulation of cell size	BP	1	34	0.639647	1	Ls.chr12.196
GO:2000045	regulation of G1/S transition of mitotic cell cycle	BP	1	34	0.639647	1	Ls.chr01.1749
GO:0004536	deoxyribonuclease activity	MF	1	31	0.637564	0.843019	Ls.chr02.0294
GO:0036464	cytoplasmic ribonucleoprotein granule	CC	2	87	0.63623	1	Ls.chr08.646;Ls.chr10.179
GO:0006338	chromatin remodeling	BP	3	110	0.635253	1	Ls.chr13.042;Ls.chr13.043;Ls.chr13.044
GO:0098602	single organism cell adhesion	BP	3	110	0.635253	1	Ls.chr01.0625;Ls.chr03.0250;Ls.chr11.513
GO:0004519	endonuclease activity	MF	2	66	0.631762	0.837489	Ls.chr02.0294;Ls.chr08.097
GO:0070887	cellular response to chemical stimulus	BP	12	432	0.62868	1	Ls.chr01.0915;Ls.chr03.1243;Ls.chr05.0676;Ls.chr05.0703;Ls.chr05.1115;Ls.chr08.097;Ls.chr08.507;Ls.chr08.897;Ls.chr09.911;Ls.chr12.001;Ls.chr13.149;Ls.chrX.1014
GO:0007362	terminal region determination	BP	1	33	0.628643	1	Ls.chr03.1243
GO:0016334	establishment or maintenance of polarity of follicular epithelium	BP	1	33	0.628643	1	Ls.chr11.513
GO:0043954	cellular component maintenance	BP	1	33	0.628643	1	Ls.chr10.220
GO:0046331	lateral inhibition	BP	1	33	0.628643	1	Ls.chr06.0982
GO:0046847	filopodium assembly	BP	1	33	0.628643	1	Ls.chr11.513
GO:0050821	protein stabilization	BP	1	33	0.628643	1	Ls.chr11.089
GO:0000281	mitotic cytokinesis	BP	2	71	0.624663	1	Ls.chr01.1062;Ls.chr04.1379
GO:0019867	outer membrane	CC	1	39	0.622644	1	Ls.chr03.0566
GO:0008335	female germline ring canal stabilization	BP	1	32	0.617304	1	Ls.chr03.0250
GO:0032008	positive regulation of TOR signaling	BP	1	32	0.617304	1	Ls.chr01.1749
GO:0035011	melanotic encapsulation of foreign target	BP	1	32	0.617304	1	Ls.chr10.192
GO:0045665	negative regulation of neuron differentiation	BP	1	32	0.617304	1	Ls.scaffold063.3
GO:0070050	neuron cellular homeostasis	BP	1	32	0.617304	1	Ls.chr03.0083
GO:1903432	regulation of TORC1 signaling	BP	1	32	0.617304	1	Ls.chr01.1749
GO:1903651	positive regulation of cytoplasmic transport	BP	1	32	0.617304	1	Ls.chr12.001
GO:0007612	learning	BP	2	70	0.616915	1	Ls.chr01.0915;Ls.chr07.0739
GO:0018958	phenol-containing compound metabolic process	BP	2	70	0.616915	1	Ls.chr08.259;Ls.chr10.192
GO:0036293	response to decreased oxygen levels	BP	2	70	0.616915	1	Ls.chr06.0927;Ls.chr08.328
GO:0044297	cell body	CC	3	128	0.614918	1	Ls.chr01.1531;Ls.chr01.1749;Ls.chr06.0436
GO:0071705	nitrogen compound transport	BP	6	215	0.613794	1	Ls.chr02.0858;Ls.chr02.1292;Ls.chr06.0145;Ls.chr06.0181;Ls.chr10.646;Ls.chr12.001
GO:0000932	cytoplasmic mRNA processing body	CC	1	38	0.613069	1	Ls.chr10.179
GO:0005539	glycosaminoglycan binding	MF	1	29	0.612997	0.814703	Ls.chr10.156
GO:0042910	xenobiotic transporter activity	MF	1	29	0.612997	0.814703	Ls.chr06.0181
GO:0045505	dynein intermediate chain binding	MF	1	29	0.612997	0.814703	Ls.chr03.1139
GO:0051959	dynein light intermediate chain binding	MF	1	29	0.612997	0.814703	Ls.chr03.1139
GO:0022411	cellular component disassembly	BP	3	106	0.610145	1	Ls.chr06.0662;Ls.chr10.220;Ls.chr12.169
GO:0000132	establishment of mitotic spindle orientation	BP	1	31	0.605621	1	Ls.chr10.571
GO:0030046	parallel actin filament bundle assembly	BP	1	31	0.605621	1	Ls.chr03.0250
GO:0030317	sperm motility	BP	1	31	0.605621	1	Ls.chr05.0049
GO:0036058	filtration diaphragm assembly	BP	1	31	0.605621	1	Ls.chr03.0250
GO:0042147	retrograde transport, endosome to Golgi	BP	1	31	0.605621	1	Ls.chr05.0766
GO:0046716	muscle cell cellular homeostasis	BP	1	31	0.605621	1	Ls.chrX.0306
GO:0051090	regulation of sequence-specific DNA binding transcription factor activity	BP	1	31	0.605621	1	Ls.chr13.149
GO:0031968	organelle outer membrane	CC	1	37	0.603253	1	Ls.chr03.0566
GO:0044447	axoneme part	CC	1	37	0.603253	1	Ls.chr03.1139
GO:0031032	actomyosin structure organization	BP	4	141	0.602542	1	Ls.chr01.1062;Ls.chr01.1954;Ls.chr03.0250;Ls.chr10.502
GO:0099568	cytoplasmic region	CC	4	169	0.602379	1	Ls.chr06.0823;Ls.chr10.220;Ls.chr10.571;Ls.chr14.300
GO:0009615	response to virus	BP	2	68	0.601056	1	Ls.chr01.1826;Ls.chr03.0904
GO:0042048	olfactory behavior	BP	2	68	0.601056	1	Ls.chr07.0739;Ls.chrX.0152
GO:0042067	establishment of ommatidial planar polarity	BP	2	68	0.601056	1	Ls.chr06.0982;Ls.chr10.571
GO:0016757	transferase activity, transferring glycosyl groups	MF	5	162	0.600539	0.806438	Ls.chr02.0815;Ls.chr03.1333;Ls.chr08.343;Ls.chr08.344;Ls.chr08.365
GO:0001098	basal transcription machinery binding	MF	1	28	0.600098	0.806438	Ls.scaffold063.3
GO:0001099	basal RNA polymerase II transcription machinery binding	MF	1	28	0.600098	0.806438	Ls.scaffold063.3
GO:0045503	dynein light chain binding	MF	1	28	0.600098	0.806438	Ls.chr03.1139
GO:0015075	ion transmembrane transporter activity	MF	15	484	0.597471	0.806438	Ls.chr01.0556;Ls.chr01.0616;Ls.chr02.0858;Ls.chr02.1292;Ls.chr03.0525;Ls.chr04.0570;Ls.chr05.0807;Ls.chr06.0145;Ls.chr06.0181;Ls.chr06.0927;Ls.chr07.0196;Ls.chr07.0739;Ls.chr12.375;Ls.chr12.376;Ls.chrX.0152
GO:0006109	regulation of carbohydrate metabolic process	BP	1	30	0.593583	1	Ls.chr04.1283
GO:0009308	amine metabolic process	BP	1	30	0.593583	1	Ls.chr07.0653
GO:0015850	organic hydroxy compound transport	BP	1	30	0.593583	1	Ls.chr10.156
GO:0044106	cellular amine metabolic process	BP	1	30	0.593583	1	Ls.chr07.0653
GO:0090630	activation of GTPase activity	BP	1	30	0.593583	1	Ls.chr07.0906
GO:0098732	macromolecule deacylation	BP	1	30	0.593583	1	Ls.chr13.149
GO:0005741	mitochondrial outer membrane	CC	1	36	0.593189	1	Ls.chr03.0566
GO:0006413	translational initiation	BP	2	67	0.592943	1	Ls.chr01.1954;Ls.chr10.502
GO:0048167	regulation of synaptic plasticity	BP	2	67	0.592943	1	Ls.chr03.0250;Ls.chr03.0690
GO:0072507	divalent inorganic cation homeostasis	BP	2	67	0.592943	1	Ls.chr07.0739;Ls.chrX.0152
GO:0042462	eye photoreceptor cell development	BP	3	103	0.590577	1	Ls.chr02.0926;Ls.chr08.097;Ls.scaffold063.3
GO:0060560	developmental growth involved in morphogenesis	BP	3	103	0.590577	1	Ls.chr06.0662;Ls.chr10.571;Ls.chr12.169
GO:0071310	cellular response to organic substance	BP	9	315	0.588429	1	Ls.chr01.0915;Ls.chr03.1243;Ls.chr05.0676;Ls.chr05.0703;Ls.chr05.1115;Ls.chr08.097;Ls.chr12.001;Ls.chr13.149;Ls.chrX.1014
GO:0005938	cell cortex	CC	4	166	0.588125	1	Ls.chr06.0823;Ls.chr10.220;Ls.chr10.571;Ls.chr14.300
GO:0034330	cell junction organization	BP	4	138	0.585454	1	Ls.chr03.0250;Ls.chr03.1405;Ls.chr10.571;Ls.chr12.169
GO:0061572	actin filament bundle organization	BP	2	66	0.584708	1	Ls.chr01.2030;Ls.chr03.0250
GO:0050776	regulation of immune response	BP	3	102	0.583916	1	Ls.chr01.1826;Ls.chr03.0895;Ls.chrX.0420
GO:0051236	establishment of RNA localization	BP	3	102	0.583916	1	Ls.chr10.179;Ls.chr10.646;Ls.chr12.001
GO:0019005	SCF ubiquitin ligase complex	CC	2	79	0.58347	1	Ls.chr07.1080;Ls.chr09.597
GO:0044448	cell cortex part	CC	2	79	0.58347	1	Ls.chr06.0823;Ls.chr10.220
GO:0006505	GPI anchor metabolic process	BP	1	29	0.581178	1	Ls.chr02.0815
GO:0007603	phototransduction, visible light	BP	1	29	0.581178	1	Ls.chr03.0227
GO:0016476	regulation of embryonic cell shape	BP	1	29	0.581178	1	Ls.chr10.571
GO:0031338	regulation of vesicle fusion	BP	1	29	0.581178	1	Ls.chr07.0906
GO:0035601	protein deacylation	BP	1	29	0.581178	1	Ls.chr13.149
GO:0035966	response to topologically incorrect protein	BP	1	29	0.581178	1	Ls.chr08.097
GO:0045455	ecdysteroid metabolic process	BP	1	29	0.581178	1	Ls.chrX.0136
GO:0045570	regulation of imaginal disc growth	BP	1	29	0.581178	1	Ls.chr12.196
GO:0046785	microtubule polymerization	BP	1	29	0.581178	1	Ls.chr05.0049
GO:0051489	regulation of filopodium assembly	BP	1	29	0.581178	1	Ls.chr11.513
GO:0051646	mitochondrion localization	BP	1	29	0.581178	1	Ls.chr03.0566
GO:0045216	cell-cell junction organization	BP	4	137	0.579665	1	Ls.chr03.0250;Ls.chr03.1405;Ls.chr10.571;Ls.chr12.169
GO:0043679	axon terminus	CC	2	78	0.576495	1	Ls.chr05.0978;Ls.chr05.0979
GO:0044306	neuron projection terminus	CC	2	78	0.576495	1	Ls.chr05.0978;Ls.chr05.0979
GO:0001666	response to hypoxia	BP	2	65	0.576352	1	Ls.chr06.0927;Ls.chr08.328
GO:0045088	regulation of innate immune response	BP	2	65	0.576352	1	Ls.chr01.1826;Ls.chr03.0895
GO:0001738	morphogenesis of a polarized epithelium	BP	4	136	0.57383	1	Ls.chr06.0823;Ls.chr06.0982;Ls.chr10.571;Ls.chr11.513
GO:0001664	G-protein coupled receptor binding	MF	1	26	0.573002	0.779584	Ls.chr01.0310
GO:0016860	intramolecular oxidoreductase activity	MF	1	26	0.573002	0.779584	Ls.chrX.0375
GO:0005802	trans-Golgi network	CC	1	34	0.572293	1	Ls.chr07.0127
GO:0045169	fusome	CC	1	34	0.572293	1	Ls.chr10.220
GO:0006506	GPI anchor biosynthetic process	BP	1	28	0.568397	1	Ls.chr02.0815
GO:0030048	actin filament-based movement	BP	1	28	0.568397	1	Ls.chr03.0566
GO:0031440	regulation of mRNA 3'-end processing	BP	1	28	0.568397	1	Ls.chr10.179
GO:0035148	tube formation	BP	1	28	0.568397	1	Ls.chr12.169
GO:0040018	positive regulation of multicellular organism growth	BP	1	28	0.568397	1	Ls.chr12.196
GO:0045807	positive regulation of endocytosis	BP	1	28	0.568397	1	Ls.chr02.0793
GO:0051299	centrosome separation	BP	1	28	0.568397	1	Ls.chr12.001
GO:0034976	response to endoplasmic reticulum stress	BP	2	64	0.567874	1	Ls.chr03.0083;Ls.chr08.097
GO:0007611	learning or memory	BP	6	205	0.566976	1	Ls.chr01.0915;Ls.chr02.0569;Ls.chr02.0570;Ls.chr03.0250;Ls.chr07.0739;Ls.chr13.149
GO:0050890	cognition	BP	6	205	0.566976	1	Ls.chr01.0915;Ls.chr02.0569;Ls.chr02.0570;Ls.chr03.0250;Ls.chr07.0739;Ls.chr13.149
GO:0071944	cell periphery	CC	27	1113	0.565923	1	Ls.chr01.0556;Ls.chr01.0625;Ls.chr01.0915;Ls.chr01.1531;Ls.chr01.1749;Ls.chr01.1848;Ls.chr03.0227;Ls.chr03.0250;Ls.chr03.1281;Ls.chr03.1405;Ls.chr05.0978;Ls.chr05.0979;Ls.chr06.0823;Ls.chr06.0927;Ls.chr07.0739;Ls.chr08.154;Ls.chr08.897;Ls.chr09.065;Ls.chr10.220;Ls.chr10.571;Ls.chr11.230;Ls.chr11.513;Ls.chr12.375;Ls.chr12.376;Ls.chr14.300;Ls.chrX.0136;Ls.chrX.0152
GO:0008238	exopeptidase activity	MF	3	91	0.564592	0.772206	Ls.chr06.0024;Ls.chr06.0346;Ls.chr10.646
GO:0016337	single organismal cell-cell adhesion	BP	3	99	0.563529	1	Ls.chr01.0625;Ls.chr03.0250;Ls.chr11.513
GO:0044763	single-organism cellular process	BP	159	5408	0.561822	1	Ls.chr01.0153;Ls.chr01.0154;Ls.chr01.0473;Ls.chr01.0513;Ls.chr01.0556;Ls.chr01.0616;Ls.chr01.0639;Ls.chr01.0915;Ls.chr01.0978;Ls.chr01.1062;Ls.chr01.1074;Ls.chr01.1078;Ls.chr01.1107;Ls.chr01.1138;Ls.chr01.1145;Ls.chr01.1453;Ls.chr01.1500;Ls.chr01.1531;Ls.chr01.1645;Ls.chr01.1673;Ls.chr01.1674;Ls.chr01.1678;Ls.chr01.1679;Ls.chr01.1749;Ls.chr01.1812;Ls.chr01.1826;Ls.chr01.1954;Ls.chr01.2026;Ls.chr0…
GO:0045178	basal part of cell	CC	1	33	0.561449	1	Ls.chr11.513
GO:0098802	plasma membrane receptor complex	CC	1	33	0.561449	1	Ls.chr07.0739
GO:0015267	channel activity	MF	8	251	0.561387	0.769859	Ls.chr01.0616;Ls.chr03.0525;Ls.chr04.0570;Ls.chr06.0927;Ls.chr07.0739;Ls.chr12.375;Ls.chr12.376;Ls.chrX.0152
GO:0022803	passive transmembrane transporter activity	MF	8	251	0.561387	0.769859	Ls.chr01.0616;Ls.chr03.0525;Ls.chr04.0570;Ls.chr06.0927;Ls.chr07.0739;Ls.chr12.375;Ls.chr12.376;Ls.chrX.0152
GO:1903649	regulation of cytoplasmic transport	BP	2	63	0.559274	1	Ls.chr02.0793;Ls.chr12.001
GO:0004190	aspartic-type endopeptidase activity	MF	1	25	0.558775	0.769859	Ls.chr08.516
GO:0005249	voltage-gated potassium channel activity	MF	1	25	0.558775	0.769859	Ls.chr06.0927
GO:0008569	ATP-dependent microtubule motor activity, minus-end-directed	MF	1	25	0.558775	0.769859	Ls.chr03.1139
GO:0015932	nucleobase-containing compound transmembrane transporter activity	MF	1	25	0.558775	0.769859	Ls.chr06.0181
GO:0016831	carboxy-lyase activity	MF	1	25	0.558775	0.769859	Ls.chr07.0060
GO:0070001	aspartic-type peptidase activity	MF	1	25	0.558775	0.769859	Ls.chr08.516
GO:0009605	response to external stimulus	BP	26	891	0.556318	1	Ls.chr01.0148;Ls.chr01.1186;Ls.chr01.1495;Ls.chr01.1826;Ls.chr02.0569;Ls.chr02.0570;Ls.chr02.0793;Ls.chr03.0227;Ls.chr03.0250;Ls.chr03.0904;Ls.chr03.1243;Ls.chr04.0175;Ls.chr05.0818;Ls.chr05.1206;Ls.chr07.0739;Ls.chr09.033;Ls.chr09.911;Ls.chr10.192;Ls.chr10.220;Ls.chr10.451;Ls.chr10.463;Ls.chr10.518;Ls.chr11.089;Ls.chr12.021;Ls.chr12.196;Ls.chr13.149
GO:0007031	peroxisome organization	BP	1	27	0.555227	1	Ls.chr01.0114
GO:0009629	response to gravity	BP	1	27	0.555227	1	Ls.chr11.089
GO:0009826	unidimensional cell growth	BP	1	27	0.555227	1	Ls.chr10.571
GO:0042332	gravitaxis	BP	1	27	0.555227	1	Ls.chr11.089
GO:0048580	regulation of post-embryonic development	BP	1	27	0.555227	1	Ls.chr07.0485
GO:0090101	negative regulation of transmembrane receptor protein serine/threonine kinase signaling pathway	BP	1	27	0.555227	1	Ls.chr05.1115
GO:0090288	negative regulation of cellular response to growth factor stimulus	BP	1	27	0.555227	1	Ls.chr05.1115
GO:0043025	neuronal cell body	CC	3	117	0.553564	1	Ls.chr01.1531;Ls.chr01.1749;Ls.chr06.0436
GO:0009628	response to abiotic stimulus	BP	14	478	0.552131	1	Ls.chr01.1954;Ls.chr02.0569;Ls.chr02.0570;Ls.chr02.0793;Ls.chr02.0926;Ls.chr03.0227;Ls.chr05.0818;Ls.chr06.0927;Ls.chr07.0485;Ls.chr07.0739;Ls.chr08.328;Ls.chr09.911;Ls.chr10.502;Ls.chr11.089
GO:0009055	electron carrier activity	MF	2	57	0.551616	0.769859	Ls.chr02.1554;Ls.chr09.911
GO:0031346	positive regulation of cell projection organization	BP	2	62	0.550554	1	Ls.chr06.0662;Ls.chr11.513
GO:0050778	positive regulation of immune response	BP	2	62	0.550554	1	Ls.chr01.1826;Ls.chr03.0895
GO:0031514	motile cilium	CC	1	32	0.550331	1	Ls.chr05.0049
GO:0098858	actin-based cell projection	CC	1	32	0.550331	1	Ls.chr11.513
GO:0015849	organic acid transport	BP	3	97	0.549607	1	Ls.chr02.0858;Ls.chr02.1292;Ls.chr06.0145
GO:0046942	carboxylic acid transport	BP	3	97	0.549607	1	Ls.chr02.0858;Ls.chr02.1292;Ls.chr06.0145
GO:0016568	chromatin modification	BP	9	305	0.549032	1	Ls.chr01.1673;Ls.chr01.1674;Ls.chr02.0141;Ls.chr10.612;Ls.chr13.042;Ls.chr13.043;Ls.chr13.044;Ls.chr13.149;Ls.chrX.0396
GO:0007498	mesoderm development	BP	3	96	0.54255	1	Ls.chr03.0083;Ls.chr10.156;Ls.chrX.0356
GO:0042051	compound eye photoreceptor development	BP	3	96	0.54255	1	Ls.chr02.0926;Ls.chr08.097;Ls.scaffold063.3
GO:0048639	positive regulation of developmental growth	BP	3	96	0.54255	1	Ls.chr06.0662;Ls.chr11.089;Ls.chr12.196
GO:0004857	enzyme inhibitor activity	MF	2	56	0.541989	0.761436	Ls.chr05.1115;Ls.chr10.356
GO:0015291	secondary active transmembrane transporter activity	MF	3	88	0.541736	0.761436	Ls.chr01.0556;Ls.chr05.0807;Ls.chr07.0196
GO:0032984	macromolecular complex disassembly	BP	2	61	0.541714	1	Ls.chr06.0662;Ls.chr10.220
GO:0051017	actin filament bundle assembly	BP	2	61	0.541714	1	Ls.chr01.2030;Ls.chr03.0250
GO:0098742	cell-cell adhesion via plasma-membrane adhesion molecules	BP	2	61	0.541714	1	Ls.chr01.0625;Ls.chr11.513
GO:0006476	protein deacetylation	BP	1	26	0.541657	1	Ls.chr13.149
GO:0006576	cellular biogenic amine metabolic process	BP	1	26	0.541657	1	Ls.chr07.0653
GO:0007204	positive regulation of cytosolic calcium ion concentration	BP	1	26	0.541657	1	Ls.chrX.0152
GO:0010675	regulation of cellular carbohydrate metabolic process	BP	1	26	0.541657	1	Ls.chr04.1283
GO:0014074	response to purine-containing compound	BP	1	26	0.541657	1	Ls.chr09.911
GO:0016575	histone deacetylation	BP	1	26	0.541657	1	Ls.chr13.149
GO:0035050	embryonic heart tube development	BP	1	26	0.541657	1	Ls.chr12.169
GO:0006796	phosphate-containing compound metabolic process	BP	32	1089	0.540262	1	Ls.chr01.0153;Ls.chr01.0154;Ls.chr01.1074;Ls.chr01.1078;Ls.chr01.1954;Ls.chr02.0411;Ls.chr02.0569;Ls.chr02.0570;Ls.chr02.0710;Ls.chr02.0815;Ls.chr03.0250;Ls.chr03.0415;Ls.chr04.0107;Ls.chr04.0323;Ls.chr06.0794;Ls.chr07.0060;Ls.chr07.1076;Ls.chr08.097;Ls.chr08.646;Ls.chr08.731;Ls.chr09.033;Ls.chr10.502;Ls.chr10.571;Ls.chr11.089;Ls.chr11.393;Ls.chr12.207;Ls.chr13.311;Ls.chr13.318;Ls.chrX.0273;Ls.ch…
GO:0005858	axonemal dynein complex	CC	1	31	0.538933	1	Ls.chr03.1139
GO:0008134	transcription factor binding	MF	5	151	0.537587	0.759378	Ls.chr02.0569;Ls.chr02.0570;Ls.chr02.0793;Ls.chr05.0818;Ls.chr11.089
GO:0044429	mitochondrial part	CC	10	403	0.536703	1	Ls.chr01.0513;Ls.chr01.1453;Ls.chr03.0566;Ls.chr05.0762;Ls.chr06.0181;Ls.chr07.0307;Ls.chr10.653;Ls.chr10.680;Ls.chr10.681;Ls.chr10.682
GO:0016298	lipase activity	MF	2	55	0.532221	0.753859	Ls.chr05.0013;Ls.chr05.0927
GO:0098656	anion transmembrane transport	BP	4	129	0.531772	1	Ls.chr02.0858;Ls.chr02.1292;Ls.chr06.0145;Ls.chr06.0181
GO:0016877	ligase activity, forming carbon-sulfur bonds	MF	1	23	0.528888	0.751196	Ls.chr03.0083
GO:0000289	nuclear-transcribed mRNA poly(A) tail shortening	BP	1	25	0.527674	1	Ls.chr10.179
GO:0035967	cellular response to topologically incorrect protein	BP	1	25	0.527674	1	Ls.chr08.097
GO:0050806	positive regulation of synaptic transmission	BP	1	25	0.527674	1	Ls.chr10.220
GO:0050975	sensory perception of touch	BP	1	25	0.527674	1	Ls.chr07.0739
GO:1901264	carbohydrate derivative transport	BP	1	25	0.527674	1	Ls.chr06.0181
GO:2000021	regulation of ion homeostasis	BP	1	25	0.527674	1	Ls.chrX.0152
GO:0003779	actin binding	MF	5	149	0.525661	0.748669	Ls.chr01.2030;Ls.chr03.0566;Ls.chr06.0823;Ls.chr10.220;Ls.chr14.300
GO:0034702	ion channel complex	CC	2	71	0.525329	1	Ls.chr06.0927;Ls.chr07.0739
GO:0022838	substrate-specific channel activity	MF	8	243	0.524201	0.748652	Ls.chr01.0616;Ls.chr03.0525;Ls.chr04.0570;Ls.chr06.0927;Ls.chr07.0739;Ls.chr12.375;Ls.chr12.376;Ls.chrX.0152
GO:0008587	imaginal disc-derived wing margin morphogenesis	BP	2	59	0.523677	1	Ls.chr06.0982;Ls.chr11.089
GO:0030952	establishment or maintenance of cytoskeleton polarity	BP	2	59	0.523677	1	Ls.chr06.0823;Ls.chr11.513
GO:0042445	hormone metabolic process	BP	2	59	0.523677	1	Ls.chr12.196;Ls.chrX.0136
GO:0090092	regulation of transmembrane receptor protein serine/threonine kinase signaling pathway	BP	2	59	0.523677	1	Ls.chr03.1243;Ls.chr05.1115
GO:0090287	regulation of cellular response to growth factor stimulus	BP	2	59	0.523677	1	Ls.chr03.1243;Ls.chr05.1115
GO:0043195	terminal bouton	CC	2	70	0.51769	1	Ls.chr05.0978;Ls.chr05.0979
GO:0005216	ion channel activity	MF	8	241	0.514732	0.737165	Ls.chr01.0616;Ls.chr03.0525;Ls.chr04.0570;Ls.chr06.0927;Ls.chr07.0739;Ls.chr12.375;Ls.chr12.376;Ls.chrX.0152
GO:0030717	karyosome formation	BP	2	58	0.514482	1	Ls.chr02.0294;Ls.chr03.0250
GO:0019935	cyclic-nucleotide-mediated signaling	BP	1	24	0.513267	1	Ls.chr06.0927
GO:0046627	negative regulation of insulin receptor signaling pathway	BP	1	24	0.513267	1	Ls.chr13.149
GO:1900077	negative regulation of cellular response to insulin stimulus	BP	1	24	0.513267	1	Ls.chr13.149
GO:1902807	negative regulation of cell cycle G1/S phase transition	BP	1	24	0.513267	1	Ls.chr01.1749
GO:2000134	negative regulation of G1/S transition of mitotic cell cycle	BP	1	24	0.513267	1	Ls.chr01.1749
GO:0004520	endodeoxyribonuclease activity	MF	1	22	0.513197	0.737008	Ls.chr02.0294
GO:0048471	perinuclear region of cytoplasm	CC	2	69	0.50997	1	Ls.chr01.1954;Ls.chr10.502
GO:0030424	axon	CC	5	191	0.508941	1	Ls.chr05.0978;Ls.chr05.0979;Ls.chr06.0436;Ls.chr08.648;Ls.chr10.220
GO:0034220	ion transmembrane transport	BP	13	430	0.505782	1	Ls.chr01.0556;Ls.chr01.0616;Ls.chr02.0858;Ls.chr02.1292;Ls.chr03.0525;Ls.chr04.0570;Ls.chr06.0145;Ls.chr06.0181;Ls.chr06.0927;Ls.chr07.0739;Ls.chr12.375;Ls.chr12.376;Ls.chrX.0152
GO:0030239	myofibril assembly	BP	2	57	0.505171	1	Ls.chr01.1954;Ls.chr10.502
GO:0055074	calcium ion homeostasis	BP	2	57	0.505171	1	Ls.chr07.0739;Ls.chrX.0152
GO:0071478	cellular response to radiation	BP	2	57	0.505171	1	Ls.chr02.0793;Ls.chr03.0227
GO:0016407	acetyltransferase activity	MF	2	52	0.502078	0.723048	Ls.chr01.0513;Ls.chr03.0013
GO:0007613	memory	BP	5	158	0.501602	1	Ls.chr02.0569;Ls.chr02.0570;Ls.chr03.0250;Ls.chr07.0739;Ls.chr13.149
GO:0007392	initiation of dorsal closure	BP	1	23	0.498422	1	Ls.chr10.571
GO:0032509	endosome transport via multivesicular body sorting pathway	BP	1	23	0.498422	1	Ls.chr14.300
GO:0040040	thermosensory behavior	BP	1	23	0.498422	1	Ls.chr09.911
GO:0042306	regulation of protein import into nucleus	BP	1	23	0.498422	1	Ls.chr02.0793
GO:0046533	negative regulation of photoreceptor cell differentiation	BP	1	23	0.498422	1	Ls.scaffold063.3
GO:0046928	regulation of neurotransmitter secretion	BP	1	23	0.498422	1	Ls.chr03.0690
GO:0048168	regulation of neuronal synaptic plasticity	BP	1	23	0.498422	1	Ls.chr03.0690
GO:0051238	sequestering of metal ion	BP	1	23	0.498422	1	Ls.chrX.0152
GO:0051588	regulation of neurotransmitter transport	BP	1	23	0.498422	1	Ls.chr03.0690
GO:1903533	regulation of protein targeting	BP	1	23	0.498422	1	Ls.chr02.0793
GO:1904263	positive regulation of TORC1 signaling	BP	1	23	0.498422	1	Ls.chr01.1749
GO:1904589	regulation of protein import	BP	1	23	0.498422	1	Ls.chr02.0793
GO:0005548	phospholipid transporter activity	MF	1	21	0.496985	0.717713	Ls.chr01.0224
GO:0019902	phosphatase binding	MF	1	21	0.496985	0.717713	Ls.chr04.1283
GO:1901677	phosphate transmembrane transporter activity	MF	1	21	0.496985	0.717713	Ls.chr06.0181
GO:0031349	positive regulation of defense response	BP	2	56	0.495745	1	Ls.chr01.1826;Ls.chr03.0895
GO:0004930	G-protein coupled receptor activity	MF	6	175	0.495488	0.717713	Ls.chr01.0915;Ls.chr01.2103;Ls.chr03.0227;Ls.chr06.0436;Ls.chr06.0813;Ls.chrX.0152
GO:0001736	establishment of planar polarity	BP	4	123	0.494179	1	Ls.chr06.0823;Ls.chr06.0982;Ls.chr10.571;Ls.chr11.513
GO:0007164	establishment of tissue polarity	BP	4	123	0.494179	1	Ls.chr06.0823;Ls.chr06.0982;Ls.chr10.571;Ls.chr11.513
GO:0004177	aminopeptidase activity	MF	2	51	0.491756	0.717713	Ls.chr06.0024;Ls.chr06.0346
GO:0005925	focal adhesion	CC	1	27	0.490396	1	Ls.chr11.513
GO:0051233	spindle midzone	CC	1	27	0.490396	1	Ls.chr01.1062
GO:0016747	transferase activity, transferring acyl groups other than amino-acyl groups	MF	5	143	0.489132	0.716378	Ls.chr01.0513;Ls.chr03.0013;Ls.chr05.0703;Ls.chr11.519;Ls.chr11.547
GO:0009991	response to extracellular stimulus	BP	6	189	0.487031	1	Ls.chr10.451;Ls.chr10.463;Ls.chr10.518;Ls.chr12.021;Ls.chr12.196;Ls.chr13.149
GO:0046620	regulation of organ growth	BP	2	55	0.486207	1	Ls.chr11.089;Ls.chr12.196
GO:0018205	peptidyl-lysine modification	BP	5	155	0.484646	1	Ls.chr01.1673;Ls.chr01.1674;Ls.chr02.0141;Ls.chr10.612;Ls.chr13.149
GO:0006749	glutathione metabolic process	BP	1	22	0.483127	1	Ls.chr07.0127
GO:0006986	response to unfolded protein	BP	1	22	0.483127	1	Ls.chr08.097
GO:0030011	maintenance of cell polarity	BP	1	22	0.483127	1	Ls.chr14.300
GO:0035019	somatic stem cell population maintenance	BP	1	22	0.483127	1	Ls.chr01.1749
GO:0042478	regulation of eye photoreceptor cell development	BP	1	22	0.483127	1	Ls.scaffold063.3
GO:0043171	peptide catabolic process	BP	1	22	0.483127	1	Ls.chr07.0127
GO:0043467	regulation of generation of precursor metabolites and energy	BP	1	22	0.483127	1	Ls.chr04.1283
GO:0045465	R8 cell differentiation	BP	1	22	0.483127	1	Ls.chr06.0982
GO:0045880	positive regulation of smoothened signaling pathway	BP	1	22	0.483127	1	Ls.chr11.089
GO:0050777	negative regulation of immune response	BP	1	22	0.483127	1	Ls.chrX.0420
GO:0051091	positive regulation of sequence-specific DNA binding transcription factor activity	BP	1	22	0.483127	1	Ls.chr13.149
GO:0090100	positive regulation of transmembrane receptor protein serine/threonine kinase signaling pathway	BP	1	22	0.483127	1	Ls.chr03.1243
GO:0016788	hydrolase activity, acting on ester bonds	MF	15	450	0.481253	0.70684	Ls.chr02.0041;Ls.chr02.0210;Ls.chr02.0294;Ls.chr03.0415;Ls.chr05.0013;Ls.chr05.0703;Ls.chr05.0927;Ls.chr06.0110;Ls.chr07.0485;Ls.chr07.1076;Ls.chr08.097;Ls.chr09.033;Ls.chr10.150;Ls.chr11.420;Ls.chr13.311
GO:0015629	actin cytoskeleton	CC	3	105	0.480541	1	Ls.chr03.0566;Ls.chr06.0823;Ls.chr10.220
GO:0005507	copper ion binding	MF	1	20	0.480235	0.70684	Ls.chr09.114
GO:0008083	growth factor activity	MF	1	20	0.480235	0.70684	Ls.chr01.1492
GO:0008094	DNA-dependent ATPase activity	MF	1	20	0.480235	0.70684	Ls.chr02.0294
GO:0008375	acetylglucosaminyltransferase activity	MF	1	20	0.480235	0.70684	Ls.chr02.0815
GO:0019903	protein phosphatase binding	MF	1	20	0.480235	0.70684	Ls.chr04.1283
GO:0051087	chaperone binding	MF	1	20	0.480235	0.70684	Ls.chr03.0552
GO:0016327	apicolateral plasma membrane	CC	1	26	0.477488	1	Ls.chr10.220
GO:0045211	postsynaptic membrane	CC	1	26	0.477488	1	Ls.chr07.0739
GO:0044248	cellular catabolic process	BP	23	758	0.477029	1	Ls.chr01.0153;Ls.chr01.0154;Ls.chr01.1107;Ls.chr01.1812;Ls.chr02.0294;Ls.chr02.1554;Ls.chr03.0861;Ls.chr03.0895;Ls.chr04.0323;Ls.chr04.0566;Ls.chr07.0127;Ls.chr07.0653;Ls.chr07.1080;Ls.chr08.097;Ls.chr08.646;Ls.chr09.597;Ls.chr10.179;Ls.chr10.646;Ls.chr12.001;Ls.chr12.196;Ls.chr13.311;Ls.chrX.0306;Ls.chrX.0356
GO:0006582	melanin metabolic process	BP	2	54	0.476557	1	Ls.chr08.259;Ls.chr10.192
GO:0006650	glycerophospholipid metabolic process	BP	3	87	0.476343	1	Ls.chr02.0815;Ls.chr03.0415;Ls.chr07.1076
GO:0007525	somatic muscle development	BP	4	120	0.474919	1	Ls.chr01.0153;Ls.chr01.0154;Ls.chr08.646;Ls.chrX.0306
GO:0031667	response to nutrient levels	BP	6	186	0.471506	1	Ls.chr10.451;Ls.chr10.463;Ls.chr10.518;Ls.chr12.021;Ls.chr12.196;Ls.chr13.149
GO:0017022	myosin binding	MF	2	49	0.470715	0.705391	Ls.chr03.0566;Ls.chr10.179
GO:0055085	transmembrane transport	BP	21	688	0.46959	1	Ls.chr01.0556;Ls.chr01.0616;Ls.chr01.1145;Ls.chr01.1678;Ls.chr01.1679;Ls.chr01.2109;Ls.chr02.0858;Ls.chr02.1292;Ls.chr03.0525;Ls.chr04.0570;Ls.chr06.0145;Ls.chr06.0181;Ls.chr06.0885;Ls.chr06.0927;Ls.chr07.0739;Ls.chr08.230;Ls.chr12.181;Ls.chr12.375;Ls.chr12.376;Ls.chr12.396;Ls.chrX.0152
GO:1901566	organonitrogen compound biosynthetic process	BP	22	721	0.467976	1	Ls.chr01.0153;Ls.chr01.0154;Ls.chr01.1645;Ls.chr01.1954;Ls.chr02.0995;Ls.chr04.0017;Ls.chr04.0323;Ls.chr05.0762;Ls.chr07.0060;Ls.chr08.600;Ls.chr08.646;Ls.chr08.731;Ls.chr09.033;Ls.chr10.179;Ls.chr10.502;Ls.chr13.042;Ls.chr13.043;Ls.chr13.044;Ls.chr13.313;Ls.chr13.318;Ls.chrX.0306;Ls.chrX.0356
GO:0006862	nucleotide transport	BP	1	21	0.467366	1	Ls.chr06.0181
GO:0016056	rhodopsin mediated signaling pathway	BP	1	21	0.467366	1	Ls.chr03.0227
GO:0032465	regulation of cytokinesis	BP	1	21	0.467366	1	Ls.chr03.0566
GO:0050953	sensory perception of light stimulus	BP	1	21	0.467366	1	Ls.chr03.0227
GO:0051491	positive regulation of filopodium assembly	BP	1	21	0.467366	1	Ls.chr11.513
GO:0051781	positive regulation of cell division	BP	1	21	0.467366	1	Ls.chr12.001
GO:0000724	double-strand break repair via homologous recombination	BP	2	53	0.466799	1	Ls.chr02.0294;Ls.chr04.1379
GO:0000725	recombinational repair	BP	2	53	0.466799	1	Ls.chr02.0294;Ls.chr04.1379
GO:0043241	protein complex disassembly	BP	2	53	0.466799	1	Ls.chr06.0662;Ls.chr10.220
GO:0048067	cuticle pigmentation	BP	2	53	0.466799	1	Ls.chr01.0473;Ls.chr08.259
GO:0007626	locomotory behavior	BP	6	185	0.466303	1	Ls.chr01.1673;Ls.chr01.1674;Ls.chr02.0569;Ls.chr02.0570;Ls.chr02.0793;Ls.chr05.0818
GO:0016758	transferase activity, transferring hexosyl groups	MF	5	139	0.464239	0.697708	Ls.chr02.0815;Ls.chr03.1333;Ls.chr08.343;Ls.chr08.344;Ls.chr08.365
GO:0004180	carboxypeptidase activity	MF	1	19	0.462929	0.697708	Ls.chr10.646
GO:0008374	O-acyltransferase activity	MF	1	19	0.462929	0.697708	Ls.chr03.0013
GO:0015215	nucleotide transmembrane transporter activity	MF	1	19	0.462929	0.697708	Ls.chr06.0181
GO:0015605	organophosphate ester transmembrane transporter activity	MF	1	19	0.462929	0.697708	Ls.chr06.0181
GO:0080019	fatty-acyl-CoA reductase (alcohol-forming) activity	MF	1	19	0.462929	0.697708	Ls.chr11.123
GO:0051015	actin filament binding	MF	2	48	0.460001	0.697708	Ls.chr01.2030;Ls.chr06.0823
GO:0050909	sensory perception of taste	BP	2	52	0.456934	1	Ls.chr06.0436;Ls.chrX.0152
GO:0007020	microtubule nucleation	BP	1	20	0.451128	1	Ls.chr05.0049
GO:0015893	drug transport	BP	1	20	0.451128	1	Ls.chr06.0181
GO:0042810	pheromone metabolic process	BP	1	20	0.451128	1	Ls.chr12.196
GO:0042811	pheromone biosynthetic process	BP	1	20	0.451128	1	Ls.chr12.196
GO:1901679	nucleotide transmembrane transport	BP	1	20	0.451128	1	Ls.chr06.0181
GO:0000287	magnesium ion binding	MF	2	47	0.449163	0.689072	Ls.chr08.646;Ls.chr09.033
GO:0050839	cell adhesion molecule binding	MF	2	47	0.449163	0.689072	Ls.chr10.571;Ls.chr11.513
GO:0006333	chromatin assembly or disassembly	BP	3	83	0.445538	1	Ls.chr13.042;Ls.chr13.043;Ls.chr13.044
GO:0042060	wound healing	BP	3	83	0.445538	1	Ls.chr08.731;Ls.chr10.156;Ls.chr12.169
GO:0005201	extracellular matrix structural constituent	MF	1	18	0.445049	0.686836	Ls.chr02.0926
GO:0045182	translation regulator activity	MF	1	18	0.445049	0.686836	Ls.chr10.179
GO:0072341	modified amino acid binding	MF	1	18	0.445049	0.686836	Ls.chr05.0703
GO:0008037	cell recognition	BP	4	115	0.442244	1	Ls.chr03.0235;Ls.chr03.1243;Ls.chr10.220;Ls.chr12.169
GO:0044092	negative regulation of molecular function	BP	4	115	0.442244	1	Ls.chr02.0569;Ls.chr02.0570;Ls.chr02.0793;Ls.chr05.1115
GO:0009416	response to light stimulus	BP	5	147	0.438559	1	Ls.chr02.0569;Ls.chr02.0570;Ls.chr02.0793;Ls.chr03.0227;Ls.chr07.0739
GO:1901681	sulfur compound binding	MF	2	46	0.438203	0.682382	Ls.chr07.0307;Ls.chr10.653
GO:0044843	cell cycle G1/S phase transition	BP	2	50	0.436896	1	Ls.chr01.1749;Ls.chr12.001
GO:0006584	catecholamine metabolic process	BP	1	19	0.434396	0.999808	Ls.chr10.192
GO:0006855	drug transmembrane transport	BP	1	19	0.434396	0.999808	Ls.chr06.0181
GO:0007413	axonal fasciculation	BP	1	19	0.434396	0.999808	Ls.chr12.169
GO:0009712	catechol-containing compound metabolic process	BP	1	19	0.434396	0.999808	Ls.chr10.192
GO:0014009	glial cell proliferation	BP	1	19	0.434396	0.999808	Ls.chr10.571
GO:0042246	tissue regeneration	BP	1	19	0.434396	0.999808	Ls.chr12.169
GO:0042753	positive regulation of circadian rhythm	BP	1	19	0.434396	0.999808	Ls.chr03.0083
GO:0043487	regulation of RNA stability	BP	1	19	0.434396	0.999808	Ls.chr10.179
GO:0045314	regulation of compound eye photoreceptor development	BP	1	19	0.434396	0.999808	Ls.scaffold063.3
GO:0046605	regulation of centrosome cycle	BP	1	19	0.434396	0.999808	Ls.chr12.001
GO:0008514	organic anion transmembrane transporter activity	MF	4	104	0.43104	0.673255	Ls.chr02.0858;Ls.chr02.1292;Ls.chr06.0145;Ls.chr06.0181
GO:0008233	peptidase activity	MF	16	466	0.43016	0.673255	Ls.chr01.0465;Ls.chr01.0485;Ls.chr02.0325;Ls.chr03.1243;Ls.chr03.1244;Ls.chr04.0141;Ls.chr04.0175;Ls.chr04.1299;Ls.chr05.1206;Ls.chr06.0024;Ls.chr06.0346;Ls.chr08.371;Ls.chr08.516;Ls.chr10.646;Ls.chr11.424;Ls.chr12.169
GO:0000082	G1/S transition of mitotic cell cycle	BP	2	49	0.426728	0.994452	Ls.chr01.1749;Ls.chr12.001
GO:0006487	protein N-linked glycosylation	BP	2	49	0.426728	0.994452	Ls.chr01.1673;Ls.chr01.1674
GO:0043624	cellular protein complex disassembly	BP	2	49	0.426728	0.994452	Ls.chr06.0662;Ls.chr10.220
GO:0005112	Notch binding	MF	1	17	0.426575	0.670333	Ls.chr07.0127
GO:0008227	G-protein coupled amine receptor activity	MF	1	17	0.426575	0.670333	Ls.chr01.0915
GO:0008536	Ran GTPase binding	MF	1	17	0.426575	0.670333	Ls.chr12.001
GO:0019213	deacetylase activity	MF	1	17	0.426575	0.670333	Ls.chr13.149
GO:0032027	myosin light chain binding	MF	1	17	0.426575	0.670333	Ls.chr03.0566
GO:1902936	phosphatidylinositol bisphosphate binding	MF	1	17	0.426575	0.670333	Ls.chr10.220
GO:0005929	cilium	CC	4	135	0.426207	1	Ls.chr01.1749;Ls.chr03.1139;Ls.chr05.0049;Ls.chrX.0152
GO:0022857	transmembrane transporter activity	MF	23	678	0.425739	0.670333	Ls.chr01.0556;Ls.chr01.0616;Ls.chr01.1145;Ls.chr01.1678;Ls.chr01.1679;Ls.chr01.2109;Ls.chr02.0858;Ls.chr02.1292;Ls.chr03.0525;Ls.chr04.0570;Ls.chr05.0807;Ls.chr06.0145;Ls.chr06.0181;Ls.chr06.0885;Ls.chr06.0927;Ls.chr07.0196;Ls.chr07.0739;Ls.chr08.230;Ls.chr12.181;Ls.chr12.375;Ls.chr12.376;Ls.chr12.396;Ls.chrX.0152
GO:0098805	whole membrane	CC	12	446	0.417779	1	Ls.chr01.1531;Ls.chr02.0858;Ls.chr02.1292;Ls.chr03.0566;Ls.chr05.0978;Ls.chr05.0979;Ls.chr06.0145;Ls.chr07.0739;Ls.chr09.065;Ls.chr10.220;Ls.chr11.513;Ls.chrX.0152
GO:0000266	mitochondrial fission	BP	1	18	0.417156	0.975809	Ls.chr03.0566
GO:0000916	actomyosin contractile ring contraction	BP	1	18	0.417156	0.975809	Ls.chr01.1062
GO:0001816	cytokine production	BP	1	18	0.417156	0.975809	Ls.chrX.0420
GO:0002121	inter-male aggressive behavior	BP	1	18	0.417156	0.975809	Ls.chr14.057
GO:0007100	mitotic centrosome separation	BP	1	18	0.417156	0.975809	Ls.chr12.001
GO:0007601	visual perception	BP	1	18	0.417156	0.975809	Ls.chr03.0227
GO:0010906	regulation of glucose metabolic process	BP	1	18	0.417156	0.975809	Ls.chr04.1283
GO:0015918	sterol transport	BP	1	18	0.417156	0.975809	Ls.chr10.156
GO:0032845	negative regulation of homeostatic process	BP	1	18	0.417156	0.975809	Ls.chrX.0152
GO:0034620	cellular response to unfolded protein	BP	1	18	0.417156	0.975809	Ls.chr08.097
GO:0035337	fatty-acyl-CoA metabolic process	BP	1	18	0.417156	0.975809	Ls.chr11.123
GO:0036213	contractile ring contraction	BP	1	18	0.417156	0.975809	Ls.chr01.1062
GO:0048562	embryonic organ morphogenesis	BP	1	18	0.417156	0.975809	Ls.chr12.169
GO:0051785	positive regulation of nuclear division	BP	1	18	0.417156	0.975809	Ls.chr12.001
GO:0051865	protein autoubiquitination	BP	1	18	0.417156	0.975809	Ls.chr03.0895
GO:0071711	basement membrane organization	BP	1	18	0.417156	0.975809	Ls.chr12.169
GO:1990778	protein localization to cell periphery	BP	2	48	0.416465	0.975809	Ls.chr01.1749;Ls.chr03.0895
GO:0008038	neuron recognition	BP	4	111	0.415686	0.975809	Ls.chr03.0235;Ls.chr03.1243;Ls.chr10.220;Ls.chr12.169
GO:0005913	cell-cell adherens junction	CC	1	21	0.407907	1	Ls.chr10.571
GO:0097223	sperm part	CC	1	21	0.407907	1	Ls.chr05.0049
GO:0016417	S-acyltransferase activity	MF	1	16	0.407489	0.654261	Ls.chr01.0513
GO:0030371	translation repressor activity	MF	1	16	0.407489	0.654261	Ls.chr10.179
GO:0032266	phosphatidylinositol-3-phosphate binding	MF	1	16	0.407489	0.654261	Ls.chr04.1379
GO:0007156	homophilic cell adhesion via plasma membrane adhesion molecules	BP	2	47	0.406111	0.971953	Ls.chr01.0625;Ls.chr11.513
GO:0008586	imaginal disc-derived wing vein morphogenesis	BP	2	47	0.406111	0.971953	Ls.chr03.1243;Ls.chr11.089
GO:0009620	response to fungus	BP	2	47	0.406111	0.971953	Ls.chr01.1826;Ls.chr10.192
GO:0007635	chemosensory behavior	BP	3	78	0.406086	0.971953	Ls.chr06.0436;Ls.chr07.0739;Ls.chrX.0152
GO:0048871	multicellular organismal homeostasis	BP	3	78	0.406086	0.971953	Ls.chr02.0569;Ls.chr02.0570;Ls.chr02.0793
GO:0005829	cytosol	CC	15	560	0.405187	1	Ls.chr01.0153;Ls.chr01.0154;Ls.chr01.0639;Ls.chr01.1078;Ls.chr01.1138;Ls.chr02.1554;Ls.chr03.0013;Ls.chr03.0566;Ls.chr04.0323;Ls.chr06.0441;Ls.chr07.0485;Ls.chr07.0906;Ls.chr07.1080;Ls.chr08.646;Ls.chr13.149
GO:0010608	posttranscriptional regulation of gene expression	BP	6	173	0.403081	0.970941	Ls.chr01.1954;Ls.chr10.179;Ls.chr10.502;Ls.chr13.042;Ls.chr13.043;Ls.chr13.044
GO:0043543	protein acylation	BP	4	109	0.402302	0.970318	Ls.chr01.1673;Ls.chr01.1674;Ls.chr10.612;Ls.chr13.149
GO:0001817	regulation of cytokine production	BP	1	17	0.399393	0.964552	Ls.chrX.0420
GO:0006308	DNA catabolic process	BP	1	17	0.399393	0.964552	Ls.chr02.0294
GO:0007394	dorsal closure, elongation of leading edge cells	BP	1	17	0.399393	0.964552	Ls.chr10.571
GO:0045840	positive regulation of mitotic nuclear division	BP	1	17	0.399393	0.964552	Ls.chr12.001
GO:0050878	regulation of body fluid levels	BP	1	17	0.399393	0.964552	Ls.chr10.156
GO:0070509	calcium ion import	BP	1	17	0.399393	0.964552	Ls.chrX.0152
GO:0042592	homeostatic process	BP	15	464	0.39577	0.9633	Ls.chr01.0153;Ls.chr01.0154;Ls.chr01.0639;Ls.chr02.0569;Ls.chr02.0570;Ls.chr02.0793;Ls.chr03.0083;Ls.chr04.0323;Ls.chr04.1072;Ls.chr07.0739;Ls.chr08.646;Ls.chr12.196;Ls.chrX.0152;Ls.chrX.0306;Ls.chrX.0356
GO:0003341	cilium movement	BP	2	46	0.39567	0.9633	Ls.chr03.1139;Ls.chr05.0049
GO:0045214	sarcomere organization	BP	2	46	0.39567	0.9633	Ls.chr01.1954;Ls.chr10.502
GO:0016835	carbon-oxygen lyase activity	MF	2	42	0.393236	0.637313	Ls.chr03.0644;Ls.chr04.0566
GO:1901981	phosphatidylinositol phosphate binding	MF	2	42	0.393236	0.637313	Ls.chr04.1379;Ls.chr10.220
GO:0034248	regulation of cellular amide metabolic process	BP	6	171	0.392464	0.959013	Ls.chr01.1954;Ls.chr10.179;Ls.chr10.502;Ls.chr13.042;Ls.chr13.043;Ls.chr13.044
GO:0031497	chromatin assembly	BP	3	76	0.390071	0.954418	Ls.chr13.042;Ls.chr13.043;Ls.chr13.044
GO:0005912	adherens junction	CC	3	91	0.389102	1	Ls.chr06.0823;Ls.chr10.571;Ls.chr11.513
GO:0070161	anchoring junction	CC	3	91	0.389102	1	Ls.chr06.0823;Ls.chr10.571;Ls.chr11.513
GO:0008157	protein phosphatase 1 binding	MF	1	15	0.38777	0.63242	Ls.chr04.1283
GO:0016881	acid-amino acid ligase activity	MF	1	15	0.38777	0.63242	Ls.chr07.0060
GO:0017147	Wnt-protein binding	MF	1	15	0.38777	0.63242	Ls.chr01.1749
GO:0033558	protein deacetylase activity	MF	1	15	0.38777	0.63242	Ls.chr13.149
GO:0098754	detoxification	BP	2	45	0.385147	0.94361	Ls.chr08.507;Ls.chr08.897
GO:0003714	transcription corepressor activity	MF	2	41	0.381736	0.630536	Ls.chr02.0569;Ls.chr02.0570
GO:0007189	adenylate cyclase-activating G-protein coupled receptor signaling pathway	BP	1	16	0.38109	0.934902	Ls.chr01.0915
GO:0007448	anterior/posterior pattern specification, imaginal disc	BP	1	16	0.38109	0.934902	Ls.chr01.1749
GO:0031000	response to caffeine	BP	1	16	0.38109	0.934902	Ls.chr09.911
GO:0042417	dopamine metabolic process	BP	1	16	0.38109	0.934902	Ls.chr10.192
GO:0043488	regulation of mRNA stability	BP	1	16	0.38109	0.934902	Ls.chr10.179
GO:0046824	positive regulation of nucleocytoplasmic transport	BP	1	16	0.38109	0.934902	Ls.chr12.001
GO:0048747	muscle fiber development	BP	1	16	0.38109	0.934902	Ls.chr05.1115
GO:0060401	cytosolic calcium ion transport	BP	1	16	0.38109	0.934902	Ls.chrX.0152
GO:0061013	regulation of mRNA catabolic process	BP	1	16	0.38109	0.934902	Ls.chr10.179
GO:0061014	positive regulation of mRNA catabolic process	BP	1	16	0.38109	0.934902	Ls.chr10.179
GO:1903313	positive regulation of mRNA metabolic process	BP	1	16	0.38109	0.934902	Ls.chr10.179
GO:0030054	cell junction	CC	5	164	0.378406	1	Ls.chr03.0132;Ls.chr03.1405;Ls.chr06.0823;Ls.chr10.571;Ls.chr11.513
GO:0005777	peroxisome	CC	3	89	0.375669	1	Ls.chr01.0114;Ls.chr05.0439;Ls.chr11.123
GO:0042579	microbody	CC	3	89	0.375669	1	Ls.chr01.0114;Ls.chr05.0439;Ls.chr11.123
GO:0016741	transferase activity, transferring one-carbon groups	MF	5	125	0.375	0.621395	Ls.chr02.0141;Ls.chr02.0995;Ls.chr08.600;Ls.chr08.731;Ls.chr13.318
GO:0019722	calcium-mediated signaling	BP	2	44	0.374545	0.932356	Ls.chr13.123;Ls.chrX.0152
GO:0008654	phospholipid biosynthetic process	BP	3	74	0.373953	0.932129	Ls.chr01.1074;Ls.chr01.1078;Ls.chr02.0815
GO:0055001	muscle cell development	BP	3	74	0.373953	0.932129	Ls.chr01.1954;Ls.chr05.1115;Ls.chr10.502
GO:0070011	peptidase activity, acting on L-amino acid peptides	MF	16	449	0.372034	0.618462	Ls.chr01.0465;Ls.chr01.0485;Ls.chr02.0325;Ls.chr03.1243;Ls.chr03.1244;Ls.chr04.0141;Ls.chr04.0175;Ls.chr04.1299;Ls.chr05.1206;Ls.chr06.0024;Ls.chr06.0346;Ls.chr08.371;Ls.chr08.516;Ls.chr10.646;Ls.chr11.424;Ls.chr12.169
GO:1901657	glycosyl compound metabolic process	BP	7	198	0.367927	0.91957	Ls.chr01.0153;Ls.chr01.0154;Ls.chr04.0323;Ls.chr08.646;Ls.chrX.0306;Ls.chrX.0356;Ls.chrX.0375
GO:0004312	fatty acid synthase activity	MF	1	14	0.367397	0.612723	Ls.chr05.0703
GO:0004407	histone deacetylase activity	MF	1	14	0.367397	0.612723	Ls.chr13.149
GO:0005337	nucleoside transmembrane transporter activity	MF	1	14	0.367397	0.612723	Ls.chr06.0181
GO:0008013	beta-catenin binding	MF	1	14	0.367397	0.612723	Ls.chr11.089
GO:0015923	mannosidase activity	MF	1	14	0.367397	0.612723	Ls.chr04.1365
GO:0042826	histone deacetylase binding	MF	1	14	0.367397	0.612723	Ls.chr02.0141
GO:0043178	alcohol binding	MF	1	14	0.367397	0.612723	Ls.chr10.156
GO:0060590	ATPase regulator activity	MF	1	14	0.367397	0.612723	Ls.chr03.0552
GO:0006813	potassium ion transport	BP	3	73	0.365863	0.91564	Ls.chr06.0927;Ls.chr12.375;Ls.chr12.376
GO:0055002	striated muscle cell development	BP	3	73	0.365863	0.91564	Ls.chr01.1954;Ls.chr05.1115;Ls.chr10.502
GO:0005342	organic acid transmembrane transporter activity	MF	3	67	0.365835	0.612723	Ls.chr02.0858;Ls.chr02.1292;Ls.chr06.0145
GO:0046943	carboxylic acid transmembrane transporter activity	MF	3	67	0.365835	0.612723	Ls.chr02.0858;Ls.chr02.1292;Ls.chr06.0145
GO:0044255	cellular lipid metabolic process	BP	11	325	0.36427	0.914112	Ls.chr01.0639;Ls.chr01.1074;Ls.chr01.1078;Ls.chr02.0411;Ls.chr02.0815;Ls.chr03.0083;Ls.chr03.0415;Ls.chr05.0703;Ls.chr07.1076;Ls.chr09.911;Ls.chrX.1014
GO:0045089	positive regulation of innate immune response	BP	2	43	0.36387	0.914112	Ls.chr01.1826;Ls.chr03.0895
GO:0071482	cellular response to light stimulus	BP	2	43	0.36387	0.914112	Ls.chr02.0793;Ls.chr03.0227
GO:0072659	protein localization to plasma membrane	BP	2	43	0.36387	0.914112	Ls.chr01.1749;Ls.chr03.0895
GO:0007215	glutamate receptor signaling pathway	BP	1	15	0.362233	0.913926	Ls.chr07.0739
GO:0007414	axonal defasciculation	BP	1	15	0.362233	0.913926	Ls.chr03.1243
GO:0007460	R8 cell fate commitment	BP	1	15	0.362233	0.913926	Ls.chr06.0982
GO:0008594	photoreceptor cell morphogenesis	BP	1	15	0.362233	0.913926	Ls.chr08.097
GO:0008643	carbohydrate transport	BP	1	15	0.362233	0.913926	Ls.chr01.0556
GO:0015858	nucleoside transport	BP	1	15	0.362233	0.913926	Ls.chr06.0181
GO:0030968	endoplasmic reticulum unfolded protein response	BP	1	15	0.362233	0.913926	Ls.chr08.097
GO:0051208	sequestering of calcium ion	BP	1	15	0.362233	0.913926	Ls.chrX.0152
GO:0060402	calcium ion transport into cytosol	BP	1	15	0.362233	0.913926	Ls.chrX.0152
GO:0072375	medium-term memory	BP	1	15	0.362233	0.913926	Ls.chr07.0739
GO:1900006	positive regulation of dendrite development	BP	1	15	0.362233	0.913926	Ls.chr06.0662
GO:1990709	presynaptic active zone organization	BP	1	15	0.362233	0.913926	Ls.chr10.220
GO:0006644	phospholipid metabolic process	BP	5	134	0.36213	0.913926	Ls.chr01.1074;Ls.chr01.1078;Ls.chr02.0815;Ls.chr03.0415;Ls.chr07.1076
GO:0016853	isomerase activity	MF	4	94	0.357898	0.612723	Ls.chr01.1074;Ls.chr01.1078;Ls.chr02.0294;Ls.chrX.0375
GO:0046488	phosphatidylinositol metabolic process	BP	3	72	0.357755	0.913926	Ls.chr02.0815;Ls.chr03.0415;Ls.chr07.1076
GO:0022836	gated channel activity	MF	6	150	0.352251	0.609076	Ls.chr01.0616;Ls.chr03.0525;Ls.chr04.0570;Ls.chr06.0927;Ls.chr07.0739;Ls.chrX.0152
GO:0030695	GTPase regulator activity	MF	4	93	0.350538	0.608148	Ls.chr05.0766;Ls.chr06.0152;Ls.chr07.0906;Ls.chr07.0982
GO:0050795	regulation of behavior	BP	5	132	0.350341	0.901016	Ls.chr02.0569;Ls.chr02.0570;Ls.chr02.0793;Ls.chr03.0083;Ls.chr05.0818
GO:0019748	secondary metabolic process	BP	4	101	0.348386	0.897228	Ls.chr08.259;Ls.chr09.911;Ls.chr10.192;Ls.chr12.196
GO:0033218	amide binding	MF	3	65	0.348141	0.606024	Ls.chr03.0227;Ls.chr05.0703;Ls.chr10.653
GO:0099604	ligand-gated calcium channel activity	MF	1	13	0.346348	0.60494	Ls.chrX.0152
GO:0002768	immune response-regulating cell surface receptor signaling pathway	BP	1	14	0.342803	0.884071	Ls.chr01.1826
GO:0006607	NLS-bearing protein import into nucleus	BP	1	14	0.342803	0.884071	Ls.chr12.001
GO:0009065	glutamine family amino acid catabolic process	BP	1	14	0.342803	0.884071	Ls.chr01.1812
GO:0009409	response to cold	BP	1	14	0.342803	0.884071	Ls.chr07.0485
GO:0017085	response to insecticide	BP	1	14	0.342803	0.884071	Ls.chr09.911
GO:0030513	positive regulation of BMP signaling pathway	BP	1	14	0.342803	0.884071	Ls.chr03.1243
GO:0035336	long-chain fatty-acyl-CoA metabolic process	BP	1	14	0.342803	0.884071	Ls.chr11.123
GO:0042398	cellular modified amino acid biosynthetic process	BP	1	14	0.342803	0.884071	Ls.chr04.0017
GO:0051282	regulation of sequestering of calcium ion	BP	1	14	0.342803	0.884071	Ls.chrX.0152
GO:1900182	positive regulation of protein localization to nucleus	BP	1	14	0.342803	0.884071	Ls.chr12.001
GO:0007270	neuron-neuron synaptic transmission	BP	2	41	0.342321	0.884071	Ls.chr05.0978;Ls.chr05.0979
GO:0019932	second-messenger-mediated signaling	BP	3	70	0.341503	0.884071	Ls.chr06.0927;Ls.chr13.123;Ls.chrX.0152
GO:0009116	nucleoside metabolic process	BP	7	192	0.338895	0.884071	Ls.chr01.0153;Ls.chr01.0154;Ls.chr04.0323;Ls.chr08.646;Ls.chrX.0306;Ls.chrX.0356;Ls.chrX.0375
GO:0014070	response to organic cyclic compound	BP	5	130	0.338575	0.884071	Ls.chr02.0569;Ls.chr02.0570;Ls.chr03.0644;Ls.chr05.0818;Ls.chr09.911
GO:0016830	carbon-carbon lyase activity	MF	2	37	0.334896	0.586919	Ls.chr07.0060;Ls.chrX.0356
GO:0061134	peptidase regulator activity	MF	2	37	0.334896	0.586919	Ls.chr05.1115;Ls.chr10.356
GO:0009636	response to toxic substance	BP	3	69	0.333365	0.876731	Ls.chr08.507;Ls.chr08.897;Ls.chr09.911
GO:0005918	septate junction	CC	2	48	0.331655	1	Ls.chr03.0132;Ls.chr03.1405
GO:0043235	receptor complex	CC	2	48	0.331655	1	Ls.chr06.0927;Ls.chr07.0739
GO:0035329	hippo signaling	BP	2	40	0.33146	0.872954	Ls.chr03.0895;Ls.chr11.089
GO:0005915	zonula adherens	CC	1	16	0.32912	1	Ls.chr10.571
GO:0036126	sperm flagellum	CC	1	16	0.32912	1	Ls.chr05.0049
GO:0009056	catabolic process	BP	28	863	0.325715	0.859039	Ls.chr01.0148;Ls.chr01.0153;Ls.chr01.0154;Ls.chr01.1107;Ls.chr01.1812;Ls.chr02.0294;Ls.chr02.1554;Ls.chr03.0415;Ls.chr03.0861;Ls.chr03.0895;Ls.chr04.0323;Ls.chr04.0566;Ls.chr05.0927;Ls.chr07.0127;Ls.chr07.0653;Ls.chr07.1076;Ls.chr07.1080;Ls.chr08.097;Ls.chr08.646;Ls.chr09.597;Ls.chr10.179;Ls.chr10.646;Ls.chr12.001;Ls.chr12.196;Ls.chr13.311;Ls.chrX.0306;Ls.chrX.0356;Ls.chrX.0375
GO:0004559	alpha-mannosidase activity	MF	1	12	0.324602	0.572761	Ls.chr04.1365
GO:0005546	phosphatidylinositol-4,5-bisphosphate binding	MF	1	12	0.324602	0.572761	Ls.chr10.220
GO:0009881	photoreceptor activity	MF	1	12	0.324602	0.572761	Ls.chr03.0227
GO:0019239	deaminase activity	MF	1	12	0.324602	0.572761	Ls.chr12.207
GO:0019838	growth factor binding	MF	1	12	0.324602	0.572761	Ls.chr05.1115
GO:0070008	serine-type exopeptidase activity	MF	1	12	0.324602	0.572761	Ls.chr10.646
GO:0097458	neuron part	CC	11	377	0.323913	1	Ls.chr01.1531;Ls.chr01.1749;Ls.chr03.0227;Ls.chr05.0978;Ls.chr05.0979;Ls.chr06.0436;Ls.chr08.648;Ls.chr09.065;Ls.chr10.220;Ls.chr12.169;Ls.chrX.0152
GO:0000096	sulfur amino acid metabolic process	BP	1	13	0.322783	0.852515	Ls.chr02.0995
GO:0002224	toll-like receptor signaling pathway	BP	1	13	0.322783	0.852515	Ls.chr03.0895
GO:0007200	phospholipase C-activating G-protein coupled receptor signaling pathway	BP	1	13	0.322783	0.852515	Ls.chr01.0915
GO:0007295	growth of a germarium-derived egg chamber	BP	1	13	0.322783	0.852515	Ls.chr11.513
GO:0007586	digestion	BP	1	13	0.322783	0.852515	Ls.chr08.371
GO:0009262	deoxyribonucleotide metabolic process	BP	1	13	0.322783	0.852515	Ls.chr13.311
GO:0010025	wax biosynthetic process	BP	1	13	0.322783	0.852515	Ls.chr11.123
GO:0010166	wax metabolic process	BP	1	13	0.322783	0.852515	Ls.chr11.123
GO:0016330	second mitotic wave involved in compound eye morphogenesis	BP	1	13	0.322783	0.852515	Ls.chr10.571
GO:0042219	cellular modified amino acid catabolic process	BP	1	13	0.322783	0.852515	Ls.chr07.0127
GO:0045938	positive regulation of circadian sleep/wake cycle, sleep	BP	1	13	0.322783	0.852515	Ls.chr03.0083
GO:0048800	antennal morphogenesis	BP	1	13	0.322783	0.852515	Ls.chr01.2030
GO:0051283	negative regulation of sequestering of calcium ion	BP	1	13	0.322783	0.852515	Ls.chrX.0152
GO:0005924	cell-substrate adherens junction	CC	2	47	0.322573	1	Ls.chr10.571;Ls.chr11.513
GO:0030055	cell-substrate junction	CC	2	47	0.322573	1	Ls.chr10.571;Ls.chr11.513
GO:0004222	metalloendopeptidase activity	MF	3	62	0.321523	0.572761	Ls.chr03.1243;Ls.chr03.1244;Ls.chr12.169
GO:0005096	GTPase activator activity	MF	4	89	0.32114	0.572761	Ls.chr05.0766;Ls.chr06.0152;Ls.chr07.0906;Ls.chr07.0982
GO:0009607	response to biotic stimulus	BP	9	249	0.314716	0.846824	Ls.chr01.0148;Ls.chr01.1186;Ls.chr01.1495;Ls.chr01.1826;Ls.chr03.0904;Ls.chr04.0175;Ls.chr05.1206;Ls.chr09.911;Ls.chr10.192
GO:0043207	response to external biotic stimulus	BP	9	249	0.314716	0.846824	Ls.chr01.0148;Ls.chr01.1186;Ls.chr01.1495;Ls.chr01.1826;Ls.chr03.0904;Ls.chr04.0175;Ls.chr05.1206;Ls.chr09.911;Ls.chr10.192
GO:0051707	response to other organism	BP	9	249	0.314716	0.846824	Ls.chr01.0148;Ls.chr01.1186;Ls.chr01.1495;Ls.chr01.1826;Ls.chr03.0904;Ls.chr04.0175;Ls.chr05.1206;Ls.chr09.911;Ls.chr10.192
GO:0005543	phospholipid binding	MF	6	143	0.31219	0.566324	Ls.chr04.1379;Ls.chr08.776;Ls.chr09.336;Ls.chr09.681;Ls.chr10.220;Ls.chr14.300
GO:0008407	chaeta morphogenesis	BP	2	38	0.309596	0.836673	Ls.chr01.2030;Ls.chr06.0982
GO:0042052	rhabdomere development	BP	2	38	0.309596	0.836673	Ls.chr02.0926;Ls.chr08.097
GO:0046822	regulation of nucleocytoplasmic transport	BP	2	38	0.309596	0.836673	Ls.chr02.0793;Ls.chr12.001
GO:0007009	plasma membrane organization	BP	3	66	0.308944	0.836673	Ls.chr01.1749;Ls.chr03.0895;Ls.chr10.220
GO:0009312	oligosaccharide biosynthetic process	BP	1	12	0.302157	0.821337	Ls.chr01.2026
GO:0032239	regulation of nucleobase-containing compound transport	BP	1	12	0.302157	0.821337	Ls.chr12.001
GO:0033059	cellular pigmentation	BP	1	12	0.302157	0.821337	Ls.chr06.0823
GO:0045003	double-strand break repair via synthesis-dependent strand annealing	BP	1	12	0.302157	0.821337	Ls.chr02.0294
GO:0050775	positive regulation of dendrite morphogenesis	BP	1	12	0.302157	0.821337	Ls.chr06.0662
GO:0051209	release of sequestered calcium ion into cytosol	BP	1	12	0.302157	0.821337	Ls.chrX.0152
GO:0051654	establishment of mitochondrion localization	BP	1	12	0.302157	0.821337	Ls.chr03.0566
GO:0090140	regulation of mitochondrial fission	BP	1	12	0.302157	0.821337	Ls.chr03.0566
GO:0097553	calcium ion transmembrane import into cytosol	BP	1	12	0.302157	0.821337	Ls.chrX.0152
GO:0099558	maintenance of synapse structure	BP	1	12	0.302157	0.821337	Ls.chr10.220
GO:1902656	calcium ion import into cytosol	BP	1	12	0.302157	0.821337	Ls.chrX.0152
GO:0004185	serine-type carboxypeptidase activity	MF	1	11	0.302134	0.550012	Ls.chr10.646
GO:0015278	calcium-release channel activity	MF	1	11	0.302134	0.550012	Ls.chrX.0152
GO:0015645	fatty acid ligase activity	MF	1	11	0.302134	0.550012	Ls.chr03.0083
GO:0048029	monosaccharide binding	MF	1	11	0.302134	0.550012	Ls.chr04.0323
GO:0090079	translation regulator activity, nucleic acid binding	MF	1	11	0.302134	0.550012	Ls.chr10.179
GO:0006473	protein acetylation	BP	4	94	0.301297	0.821337	Ls.chr01.1673;Ls.chr01.1674;Ls.chr10.612;Ls.chr13.149
GO:0007455	eye-antennal disc morphogenesis	BP	2	37	0.298608	0.821337	Ls.chr01.1749;Ls.chr01.2030
GO:0097164	ammonium ion metabolic process	BP	2	37	0.298608	0.821337	Ls.chr03.0013;Ls.chr10.192
GO:0044706	multi-multicellular organism process	BP	5	123	0.297737	0.821337	Ls.chr02.0569;Ls.chr02.0570;Ls.chr06.0436;Ls.chr09.033;Ls.chr12.196
GO:0016328	lateral plasma membrane	CC	1	14	0.294762	1	Ls.chr10.220
GO:0036156	inner dynein arm	CC	1	14	0.294762	1	Ls.chr03.1139
GO:0009755	hormone-mediated signaling pathway	BP	2	36	0.287593	0.799251	Ls.chr05.0676;Ls.chr12.001
GO:0035330	regulation of hippo signaling	BP	2	36	0.287593	0.799251	Ls.chr03.0895;Ls.chr11.089
GO:0003008	system process	BP	23	684	0.285611	0.796121	Ls.chr01.0310;Ls.chr01.0616;Ls.chr01.0915;Ls.chr01.1531;Ls.chr01.2030;Ls.chr02.0569;Ls.chr02.0570;Ls.chr02.0793;Ls.chr03.0227;Ls.chr03.0235;Ls.chr03.0250;Ls.chr03.0377;Ls.chr03.1281;Ls.chr04.0570;Ls.chr05.0818;Ls.chr06.0436;Ls.chr07.0739;Ls.chr09.031;Ls.chr09.065;Ls.chr12.050;Ls.chr12.449;Ls.chr13.149;Ls.chrX.0152
GO:0032886	regulation of microtubule-based process	BP	3	63	0.284593	0.79447	Ls.chr06.0662;Ls.chr10.220;Ls.chr12.001
GO:0006950	response to stress	BP	37	1136	0.282903	0.790939	Ls.chr01.0148;Ls.chr01.1186;Ls.chr01.1495;Ls.chr01.1826;Ls.chr01.1954;Ls.chr02.0294;Ls.chr02.0569;Ls.chr02.0570;Ls.chr03.0083;Ls.chr03.0132;Ls.chr03.0250;Ls.chr03.0895;Ls.chr04.0175;Ls.chr04.1072;Ls.chr04.1379;Ls.chr05.1206;Ls.chr06.0927;Ls.chr07.0485;Ls.chr08.097;Ls.chr08.153;Ls.chr08.154;Ls.chr08.328;Ls.chr08.507;Ls.chr08.731;Ls.chr08.897;Ls.chr09.911;Ls.chr10.156;Ls.chr10.192;Ls.chr10.451;Ls.c…
GO:0009119	ribonucleoside metabolic process	BP	7	180	0.282026	0.789672	Ls.chr01.0153;Ls.chr01.0154;Ls.chr04.0323;Ls.chr08.646;Ls.chrX.0306;Ls.chrX.0356;Ls.chrX.0375
GO:0007619	courtship behavior	BP	4	91	0.281334	0.788922	Ls.chr02.0569;Ls.chr02.0570;Ls.chr06.0436;Ls.chr09.033
GO:0001539	cilium or flagellum-dependent cell motility	BP	1	11	0.280904	0.788905	Ls.chr05.0049
GO:0002429	immune response-activating cell surface receptor signaling pathway	BP	1	11	0.280904	0.788905	Ls.chr01.1826
GO:0006071	glycerol metabolic process	BP	1	11	0.280904	0.788905	Ls.chr02.0411
GO:0007440	foregut morphogenesis	BP	1	11	0.280904	0.788905	Ls.chr11.513
GO:0009110	vitamin biosynthetic process	BP	1	11	0.280904	0.788905	Ls.chr07.0485
GO:0019400	alditol metabolic process	BP	1	11	0.280904	0.788905	Ls.chr02.0411
GO:0035161	imaginal disc lineage restriction	BP	1	11	0.280904	0.788905	Ls.chr01.1749
GO:0042480	negative regulation of eye photoreceptor cell development	BP	1	11	0.280904	0.788905	Ls.scaffold063.3
GO:0042559	pteridine-containing compound biosynthetic process	BP	1	11	0.280904	0.788905	Ls.chr04.0017
GO:0044273	sulfur compound catabolic process	BP	1	11	0.280904	0.788905	Ls.chr07.0127
GO:0044275	cellular carbohydrate catabolic process	BP	1	11	0.280904	0.788905	Ls.chr01.1107
GO:0045297	post-mating behavior	BP	1	11	0.280904	0.788905	Ls.chr03.0904
GO:0045316	negative regulation of compound eye photoreceptor development	BP	1	11	0.280904	0.788905	Ls.scaffold063.3
GO:0048100	wing disc anterior/posterior pattern formation	BP	1	11	0.280904	0.788905	Ls.chr01.1749
GO:0048753	pigment granule organization	BP	1	11	0.280904	0.788905	Ls.chr06.0823
GO:0048790	maintenance of presynaptic active zone structure	BP	1	11	0.280904	0.788905	Ls.chr10.220
GO:0050916	sensory perception of sweet taste	BP	1	11	0.280904	0.788905	Ls.chr06.0436
GO:0060285	cilium-dependent cell motility	BP	1	11	0.280904	0.788905	Ls.chr05.0049
GO:0072175	epithelial tube formation	BP	1	11	0.280904	0.788905	Ls.chr12.169
GO:1900151	regulation of nuclear-transcribed mRNA catabolic process, deadenylation-dependent decay	BP	1	11	0.280904	0.788905	Ls.chr10.179
GO:1900153	positive regulation of nuclear-transcribed mRNA catabolic process, deadenylation-dependent decay	BP	1	11	0.280904	0.788905	Ls.chr10.179
GO:0000900	translation repressor activity, nucleic acid binding	MF	1	10	0.278922	0.516855	Ls.chr10.179
GO:0005496	steroid binding	MF	1	10	0.278922	0.516855	Ls.chr10.156
GO:0015211	purine nucleoside transmembrane transporter activity	MF	1	10	0.278922	0.516855	Ls.chr06.0181
GO:0016861	intramolecular oxidoreductase activity, interconverting aldoses and ketoses	MF	1	10	0.278922	0.516855	Ls.chrX.0375
GO:0030955	potassium ion binding	MF	1	10	0.278922	0.516855	Ls.chr08.646
GO:0031420	alkali metal ion binding	MF	1	10	0.278922	0.516855	Ls.chr08.646
GO:0009925	basal plasma membrane	CC	1	13	0.276932	0.998635	Ls.chr11.513
GO:0016318	ommatidial rotation	BP	2	35	0.276559	0.788905	Ls.chr06.0982;Ls.chr10.571
GO:0046165	alcohol biosynthetic process	BP	2	35	0.276559	0.788905	Ls.chr01.1074;Ls.chr01.1078
GO:0061077	chaperone-mediated protein folding	BP	2	35	0.276559	0.788905	Ls.chr01.1954;Ls.chr10.502
GO:0042551	neuron maturation	BP	3	62	0.27651	0.788905	Ls.chr05.0978;Ls.chr05.0979;Ls.chr08.648
GO:0044437	vacuolar part	CC	3	74	0.274202	0.998635	Ls.chr02.0858;Ls.chr02.1292;Ls.chr06.0145
GO:0005102	receptor binding	MF	9	219	0.272741	0.516509	Ls.chr01.0310;Ls.chr01.1492;Ls.chr01.1500;Ls.chr01.1749;Ls.chr03.0250;Ls.chr05.0676;Ls.chr05.1115;Ls.chr07.0127;Ls.chr11.506
GO:0045017	glycerolipid biosynthetic process	BP	3	61	0.26845	0.783471	Ls.chr02.0815;Ls.chr05.0703;Ls.chrX.1014
GO:0006475	internal protein amino acid acetylation	BP	4	89	0.268145	0.783471	Ls.chr01.1673;Ls.chr01.1674;Ls.chr10.612;Ls.chr13.149
GO:0018393	internal peptidyl-lysine acetylation	BP	4	89	0.268145	0.783471	Ls.chr01.1673;Ls.chr01.1674;Ls.chr10.612;Ls.chr13.149
GO:0018394	peptidyl-lysine acetylation	BP	4	89	0.268145	0.783471	Ls.chr01.1673;Ls.chr01.1674;Ls.chr10.612;Ls.chr13.149
GO:0050877	neurological system process	BP	20	580	0.265339	0.779277	Ls.chr01.0616;Ls.chr01.0915;Ls.chr01.1531;Ls.chr01.2030;Ls.chr02.0569;Ls.chr02.0570;Ls.chr03.0227;Ls.chr03.0235;Ls.chr03.0250;Ls.chr03.0377;Ls.chr03.1281;Ls.chr04.0570;Ls.chr06.0436;Ls.chr07.0739;Ls.chr09.031;Ls.chr09.065;Ls.chr12.050;Ls.chr12.449;Ls.chr13.149;Ls.chrX.0152
GO:0005911	cell-cell junction	CC	4	106	0.264183	0.982432	Ls.chr03.0132;Ls.chr03.1405;Ls.chr06.0823;Ls.chr10.571
GO:0007274	neuromuscular synaptic transmission	BP	4	88	0.261593	0.769489	Ls.chr03.0013;Ls.chr05.0978;Ls.chr05.0979;Ls.chr10.220
GO:0060589	nucleoside-triphosphatase regulator activity	MF	5	107	0.261004	0.496099	Ls.chr03.0552;Ls.chr05.0766;Ls.chr06.0152;Ls.chr07.0906;Ls.chr07.0982
GO:0035214	eye-antennal disc development	BP	3	60	0.26042	0.767249	Ls.chr01.1749;Ls.chr01.2030;Ls.scaffold063.3
GO:0071804	cellular potassium ion transport	BP	3	60	0.26042	0.767249	Ls.chr06.0927;Ls.chr12.375;Ls.chr12.376
GO:0071805	potassium ion transmembrane transport	BP	3	60	0.26042	0.767249	Ls.chr06.0927;Ls.chr12.375;Ls.chr12.376
GO:0001746	Bolwig's organ morphogenesis	BP	1	10	0.259007	0.766728	Ls.chr01.1749
GO:0002755	MyD88-dependent toll-like receptor signaling pathway	BP	1	10	0.259007	0.766728	Ls.chr03.0895
GO:0006517	protein deglycosylation	BP	1	10	0.259007	0.766728	Ls.chr04.1365
GO:0006805	xenobiotic metabolic process	BP	1	10	0.259007	0.766728	Ls.chr09.911
GO:0007415	defasciculation of motor neuron axon	BP	1	10	0.259007	0.766728	Ls.chr03.1243
GO:0009084	glutamine family amino acid biosynthetic process	BP	1	10	0.259007	0.766728	Ls.chr01.1645
GO:0009394	2'-deoxyribonucleotide metabolic process	BP	1	10	0.259007	0.766728	Ls.chr13.311
GO:0009410	response to xenobiotic stimulus	BP	1	10	0.259007	0.766728	Ls.chr09.911
GO:0009595	detection of biotic stimulus	BP	1	10	0.259007	0.766728	Ls.chr01.1826
GO:0009631	cold acclimation	BP	1	10	0.259007	0.766728	Ls.chr07.0485
GO:0015865	purine nucleotide transport	BP	1	10	0.259007	0.766728	Ls.chr06.0181
GO:0015868	purine ribonucleotide transport	BP	1	10	0.259007	0.766728	Ls.chr06.0181
GO:0019692	deoxyribose phosphate metabolic process	BP	1	10	0.259007	0.766728	Ls.chr13.311
GO:0031442	positive regulation of mRNA 3'-end processing	BP	1	10	0.259007	0.766728	Ls.chr10.179
GO:0034121	regulation of toll-like receptor signaling pathway	BP	1	10	0.259007	0.766728	Ls.chr03.0895
GO:0035235	ionotropic glutamate receptor signaling pathway	BP	1	10	0.259007	0.766728	Ls.chr07.0739
GO:0035626	juvenile hormone mediated signaling pathway	BP	1	10	0.259007	0.766728	Ls.chr12.001
GO:0043393	regulation of protein binding	BP	1	10	0.259007	0.766728	Ls.chr05.1115
GO:0045572	positive regulation of imaginal disc growth	BP	1	10	0.259007	0.766728	Ls.chr12.196
GO:0046113	nucleobase catabolic process	BP	1	10	0.259007	0.766728	Ls.chr02.1554
GO:0046831	regulation of RNA export from nucleus	BP	1	10	0.259007	0.766728	Ls.chr12.001
GO:0050685	positive regulation of mRNA processing	BP	1	10	0.259007	0.766728	Ls.chr10.179
GO:0055034	Bolwig's organ development	BP	1	10	0.259007	0.766728	Ls.chr01.1749
GO:0060211	regulation of nuclear-transcribed mRNA poly(A) tail shortening	BP	1	10	0.259007	0.766728	Ls.chr10.179
GO:0060213	positive regulation of nuclear-transcribed mRNA poly(A) tail shortening	BP	1	10	0.259007	0.766728	Ls.chr10.179
GO:0061448	connective tissue development	BP	1	10	0.259007	0.766728	Ls.chr12.169
GO:0071466	cellular response to xenobiotic stimulus	BP	1	10	0.259007	0.766728	Ls.chr09.911
GO:0098581	detection of external biotic stimulus	BP	1	10	0.259007	0.766728	Ls.chr01.1826
GO:0045239	tricarboxylic acid cycle enzyme complex	CC	1	12	0.258655	0.97714	Ls.chr07.0307
GO:0007616	long-term memory	BP	5	116	0.257827	0.766728	Ls.chr02.0569;Ls.chr02.0570;Ls.chr03.0250;Ls.chr07.0739;Ls.chr13.149
GO:0042594	response to starvation	BP	6	145	0.25708	0.766728	Ls.chr10.451;Ls.chr10.463;Ls.chr10.518;Ls.chr12.021;Ls.chr12.196;Ls.chr13.149
GO:0000295	adenine nucleotide transmembrane transporter activity	MF	1	9	0.25494	0.486362	Ls.chr06.0181
GO:0005346	purine ribonucleotide transmembrane transporter activity	MF	1	9	0.25494	0.486362	Ls.chr06.0181
GO:0015216	purine nucleotide transmembrane transporter activity	MF	1	9	0.25494	0.486362	Ls.chr06.0181
GO:0016725	oxidoreductase activity, acting on CH or CH2 groups	MF	1	9	0.25494	0.486362	Ls.chr02.1554
GO:0019955	cytokine binding	MF	1	9	0.25494	0.486362	Ls.chr05.1115
GO:0007188	adenylate cyclase-modulating G-protein coupled receptor signaling pathway	BP	2	33	0.254474	0.766728	Ls.chr01.0915;Ls.chr01.1749
GO:0051494	negative regulation of cytoskeleton organization	BP	2	33	0.254474	0.766728	Ls.chr06.0662;Ls.chr10.220
GO:0097237	cellular response to toxic substance	BP	2	33	0.254474	0.766728	Ls.chr08.507;Ls.chr08.897
GO:0098869	cellular oxidant detoxification	BP	2	33	0.254474	0.766728	Ls.chr08.507;Ls.chr08.897
GO:1990748	cellular detoxification	BP	2	33	0.254474	0.766728	Ls.chr08.507;Ls.chr08.897
GO:1990204	oxidoreductase complex	CC	3	71	0.254141	0.975572	Ls.chr01.0513;Ls.chr07.0307;Ls.chrX.0693
GO:0044057	regulation of system process	BP	3	59	0.252422	0.766728	Ls.chr01.0310;Ls.chr02.0793;Ls.chr05.0818
GO:0030246	carbohydrate binding	MF	3	54	0.251006	0.486362	Ls.chr01.1826;Ls.chr04.0323;Ls.chr04.1283
GO:0016573	histone acetylation	BP	4	86	0.248589	0.766728	Ls.chr01.1673;Ls.chr01.1674;Ls.chr10.612;Ls.chr13.149
GO:0006793	phosphorus metabolic process	BP	37	1117	0.247628	0.766728	Ls.chr01.0153;Ls.chr01.0154;Ls.chr01.0513;Ls.chr01.0639;Ls.chr01.1074;Ls.chr01.1078;Ls.chr01.1954;Ls.chr02.0411;Ls.chr02.0569;Ls.chr02.0570;Ls.chr02.0710;Ls.chr02.0815;Ls.chr03.0250;Ls.chr03.0415;Ls.chr03.0804;Ls.chr04.0107;Ls.chr04.0323;Ls.chr06.0794;Ls.chr07.0060;Ls.chr07.1076;Ls.chr08.097;Ls.chr08.646;Ls.chr08.731;Ls.chr09.033;Ls.chr10.502;Ls.chr10.571;Ls.chr11.089;Ls.chr11.123;Ls.chr11.393;Ls…
GO:0005774	vacuolar membrane	CC	3	70	0.247501	0.96566	Ls.chr02.0858;Ls.chr02.1292;Ls.chr06.0145
GO:0004871	signal transducer activity	MF	18	467	0.245216	0.478402	Ls.chr01.0616;Ls.chr01.0915;Ls.chr01.1531;Ls.chr01.1749;Ls.chr01.1826;Ls.chr01.2103;Ls.chr03.0227;Ls.chr03.0377;Ls.chr03.0525;Ls.chr04.0570;Ls.chr06.0436;Ls.chr06.0813;Ls.chr07.0739;Ls.chr09.031;Ls.chr09.065;Ls.chr12.050;Ls.chr12.449;Ls.chrX.0152
GO:0042180	cellular ketone metabolic process	BP	3	58	0.244461	0.766728	Ls.chr07.0653;Ls.chr07.0771;Ls.chrX.0136
GO:0070507	regulation of microtubule cytoskeleton organization	BP	3	58	0.244461	0.766728	Ls.chr06.0662;Ls.chr10.220;Ls.chr12.001
GO:0015079	potassium ion transmembrane transporter activity	MF	3	53	0.242335	0.474573	Ls.chr06.0927;Ls.chr12.375;Ls.chr12.376
GO:0042391	regulation of membrane potential	BP	4	85	0.242141	0.765477	Ls.chr06.0927;Ls.chr07.0739;Ls.chr12.375;Ls.chr12.376
GO:0044459	plasma membrane part	CC	20	685	0.241163	0.956612	Ls.chr01.0625;Ls.chr01.0915;Ls.chr01.1531;Ls.chr01.1749;Ls.chr01.1848;Ls.chr03.0227;Ls.chr03.0250;Ls.chr03.1281;Ls.chr03.1405;Ls.chr05.0978;Ls.chr05.0979;Ls.chr06.0927;Ls.chr07.0739;Ls.chr09.065;Ls.chr10.220;Ls.chr11.230;Ls.chr11.513;Ls.chr12.375;Ls.chr12.376;Ls.chrX.0152
GO:0008328	ionotropic glutamate receptor complex	CC	1	11	0.239918	0.956612	Ls.chr07.0739
GO:0042995	cell projection	CC	14	459	0.239126	0.956612	Ls.chr01.1531;Ls.chr01.1749;Ls.chr03.0227;Ls.chr03.1139;Ls.chr05.0049;Ls.chr05.0978;Ls.chr05.0979;Ls.chr06.0436;Ls.chr08.648;Ls.chr09.065;Ls.chr10.220;Ls.chr11.513;Ls.chr12.169;Ls.chrX.0152
GO:0055088	lipid homeostasis	BP	3	57	0.236542	0.74905	Ls.chr03.0083;Ls.chr04.1072;Ls.chr12.196
GO:0000737	DNA catabolic process, endonucleolytic	BP	1	9	0.236446	0.74905	Ls.chr02.0294
GO:0002220	innate immune response activating cell surface receptor signaling pathway	BP	1	9	0.236446	0.74905	Ls.chr01.1826
GO:0006117	acetaldehyde metabolic process	BP	1	9	0.236446	0.74905	Ls.chr02.1554
GO:0006730	one-carbon metabolic process	BP	1	9	0.236446	0.74905	Ls.chr08.600
GO:0009067	aspartate family amino acid biosynthetic process	BP	1	9	0.236446	0.74905	Ls.chr02.0995
GO:0019934	cGMP-mediated signaling	BP	1	9	0.236446	0.74905	Ls.chr06.0927
GO:0032881	regulation of polysaccharide metabolic process	BP	1	9	0.236446	0.74905	Ls.chr04.1283
GO:0034124	regulation of MyD88-dependent toll-like receptor signaling pathway	BP	1	9	0.236446	0.74905	Ls.chr03.0895
GO:0042133	neurotransmitter metabolic process	BP	1	9	0.236446	0.74905	Ls.chr03.0013
GO:0042364	water-soluble vitamin biosynthetic process	BP	1	9	0.236446	0.74905	Ls.chr07.0485
GO:0042430	indole-containing compound metabolic process	BP	1	9	0.236446	0.74905	Ls.chr07.0653
GO:0046602	regulation of mitotic centrosome separation	BP	1	9	0.236446	0.74905	Ls.chr12.001
GO:0048730	epidermis morphogenesis	BP	1	9	0.236446	0.74905	Ls.chr10.571
GO:0051036	regulation of endosome size	BP	1	9	0.236446	0.74905	Ls.chr14.300
GO:0051503	adenine nucleotide transport	BP	1	9	0.236446	0.74905	Ls.chr06.0181
GO:0052646	alditol phosphate metabolic process	BP	1	9	0.236446	0.74905	Ls.chr02.0411
GO:0070873	regulation of glycogen metabolic process	BP	1	9	0.236446	0.74905	Ls.chr04.1283
GO:0090251	protein localization involved in establishment of planar polarity	BP	1	9	0.236446	0.74905	Ls.chr06.0823
GO:0042440	pigment metabolic process	BP	5	112	0.235644	0.74905	Ls.chr04.0017;Ls.chr08.259;Ls.chr10.192;Ls.chr13.313;Ls.chr13.318
GO:0042278	purine nucleoside metabolic process	BP	7	169	0.232297	0.74905	Ls.chr01.0153;Ls.chr01.0154;Ls.chr04.0323;Ls.chr08.646;Ls.chrX.0306;Ls.chrX.0356;Ls.chrX.0375
GO:0046128	purine ribonucleoside metabolic process	BP	7	169	0.232297	0.74905	Ls.chr01.0153;Ls.chr01.0154;Ls.chr04.0323;Ls.chr08.646;Ls.chrX.0306;Ls.chrX.0356;Ls.chrX.0375
GO:0004571	mannosyl-oligosaccharide 1,2-alpha-mannosidase activity	MF	1	8	0.230164	0.452451	Ls.chr04.1365
GO:0005121	Toll binding	MF	1	8	0.230164	0.452451	Ls.chr01.1500
GO:0008329	signaling pattern recognition receptor activity	MF	1	8	0.230164	0.452451	Ls.chr01.1826
GO:0015144	carbohydrate transmembrane transporter activity	MF	1	8	0.230164	0.452451	Ls.chr01.0556
GO:0015924	mannosyl-oligosaccharide mannosidase activity	MF	1	8	0.230164	0.452451	Ls.chr04.1365
GO:0016679	oxidoreductase activity, acting on diphenols and related substances as donors	MF	1	8	0.230164	0.452451	Ls.chr10.192
GO:0016701	oxidoreductase activity, acting on single donors with incorporation of molecular oxygen	MF	1	8	0.230164	0.452451	Ls.chr01.1107
GO:0030507	spectrin binding	MF	1	8	0.230164	0.452451	Ls.chr14.300
GO:0032934	sterol binding	MF	1	8	0.230164	0.452451	Ls.chr10.156
GO:0038187	pattern recognition receptor activity	MF	1	8	0.230164	0.452451	Ls.chr01.1826
GO:0051119	sugar transmembrane transporter activity	MF	1	8	0.230164	0.452451	Ls.chr01.0556
GO:1901476	carbohydrate transporter activity	MF	1	8	0.230164	0.452451	Ls.chr01.0556
GO:0006952	defense response	BP	12	318	0.230059	0.74905	Ls.chr01.0148;Ls.chr01.1186;Ls.chr01.1495;Ls.chr01.1826;Ls.chr03.0132;Ls.chr03.0250;Ls.chr03.0895;Ls.chr04.0175;Ls.chr05.1206;Ls.chr09.911;Ls.chr10.156;Ls.chr10.192
GO:0030261	chromosome condensation	BP	3	56	0.22867	0.74905	Ls.chr13.042;Ls.chr13.043;Ls.chr13.044
GO:0006417	regulation of translation	BP	6	139	0.227695	0.74905	Ls.chr01.1954;Ls.chr10.179;Ls.chr10.502;Ls.chr13.042;Ls.chr13.043;Ls.chr13.044
GO:1900180	regulation of protein localization to nucleus	BP	2	30	0.221451	0.732401	Ls.chr02.0793;Ls.chr12.001
GO:0098589	membrane region	CC	8	234	0.218739	0.913331	Ls.chr01.1531;Ls.chr05.0978;Ls.chr05.0979;Ls.chr07.0739;Ls.chr09.065;Ls.chr10.220;Ls.chr11.513;Ls.chrX.0152
GO:0051287	NAD binding	MF	2	27	0.214991	0.442831	Ls.chr01.0507;Ls.chr01.1138
GO:0042221	response to chemical	BP	35	1034	0.214805	0.711686	Ls.chr01.0153;Ls.chr01.0154;Ls.chr01.0616;Ls.chr01.0915;Ls.chr01.1531;Ls.chr01.1826;Ls.chr02.0569;Ls.chr02.0570;Ls.chr03.0250;Ls.chr03.0644;Ls.chr03.1243;Ls.chr04.0570;Ls.chr04.1283;Ls.chr05.0676;Ls.chr05.0703;Ls.chr05.0818;Ls.chr05.1115;Ls.chr06.0181;Ls.chr06.0436;Ls.chr06.0982;Ls.chr07.0739;Ls.chr08.097;Ls.chr08.507;Ls.chr08.600;Ls.chr08.646;Ls.chr08.897;Ls.chr09.033;Ls.chr09.065;Ls.chr09.911;L…
GO:0031224	intrinsic component of membrane	CC	36	1282	0.21377	0.908524	Ls.chr01.0473;Ls.chr01.0556;Ls.chr01.0616;Ls.chr01.0625;Ls.chr01.0915;Ls.chr01.1145;Ls.chr01.1531;Ls.chr01.1678;Ls.chr01.1679;Ls.chr01.1749;Ls.chr01.1848;Ls.chr01.2101;Ls.chr01.2103;Ls.chr01.2109;Ls.chr03.0227;Ls.chr03.0525;Ls.chr03.0690;Ls.chr03.1281;Ls.chr03.1405;Ls.chr04.0570;Ls.chr05.0807;Ls.chr06.0181;Ls.chr06.0436;Ls.chr06.0813;Ls.chr06.0927;Ls.chr07.0196;Ls.chr07.0739;Ls.chr09.065;Ls.chr09…
GO:0001501	skeletal system development	BP	1	8	0.213201	0.707631	Ls.chr05.1115
GO:0001838	embryonic epithelial tube formation	BP	1	8	0.213201	0.707631	Ls.chr12.169
GO:0002752	cell surface pattern recognition receptor signaling pathway	BP	1	8	0.213201	0.707631	Ls.chr01.1826
GO:0005991	trehalose metabolic process	BP	1	8	0.213201	0.707631	Ls.chr01.2026
GO:0006145	purine nucleobase catabolic process	BP	1	8	0.213201	0.707631	Ls.chr02.1554
GO:0006555	methionine metabolic process	BP	1	8	0.213201	0.707631	Ls.chr02.0995
GO:0006570	tyrosine metabolic process	BP	1	8	0.213201	0.707631	Ls.chr10.192
GO:0006751	glutathione catabolic process	BP	1	8	0.213201	0.707631	Ls.chr07.0127
GO:0007212	dopamine receptor signaling pathway	BP	1	8	0.213201	0.707631	Ls.chr01.0915
GO:0009310	amine catabolic process	BP	1	8	0.213201	0.707631	Ls.chr07.0653
GO:0009404	toxin metabolic process	BP	1	8	0.213201	0.707631	Ls.chr09.911
GO:0034123	positive regulation of toll-like receptor signaling pathway	BP	1	8	0.213201	0.707631	Ls.chr03.0895
GO:0034126	positive regulation of MyD88-dependent toll-like receptor signaling pathway	BP	1	8	0.213201	0.707631	Ls.chr03.0895
GO:0042402	cellular biogenic amine catabolic process	BP	1	8	0.213201	0.707631	Ls.chr07.0653
GO:0042816	vitamin B6 metabolic process	BP	1	8	0.213201	0.707631	Ls.chr02.1554
GO:0048047	mating behavior, sex discrimination	BP	1	8	0.213201	0.707631	Ls.chr12.196
GO:0050764	regulation of phagocytosis	BP	1	8	0.213201	0.707631	Ls.chr02.0793
GO:0051791	medium-chain fatty acid metabolic process	BP	1	8	0.213201	0.707631	Ls.chr09.911
GO:0060612	adipose tissue development	BP	1	8	0.213201	0.707631	Ls.chr12.169
GO:0044550	secondary metabolite biosynthetic process	BP	3	54	0.213086	0.707631	Ls.chr08.259;Ls.chr10.192;Ls.chr12.196
GO:0008592	regulation of Toll signaling pathway	BP	2	29	0.210517	0.707631	Ls.chr04.0175;Ls.chr05.1206
GO:0008289	lipid binding	MF	8	177	0.21025	0.434796	Ls.chr01.1826;Ls.chr04.1379;Ls.chr08.776;Ls.chr09.336;Ls.chr09.681;Ls.chr10.156;Ls.chr10.220;Ls.chr14.300
GO:0033057	multicellular organism reproductive behavior	BP	5	107	0.208742	0.707631	Ls.chr02.0569;Ls.chr02.0570;Ls.chr06.0436;Ls.chr09.033;Ls.chr12.196
GO:0001872	(1->3)-beta-D-glucan binding	MF	1	7	0.204566	0.424741	Ls.chr01.1826
GO:0004743	pyruvate kinase activity	MF	1	7	0.204566	0.424741	Ls.chr08.646
GO:0004854	xanthine dehydrogenase activity	MF	1	7	0.204566	0.424741	Ls.chr02.1554
GO:0015217	ADP transmembrane transporter activity	MF	1	7	0.204566	0.424741	Ls.chr06.0181
GO:0016641	oxidoreductase activity, acting on the CH-NH2 group of donors, oxygen as acceptor	MF	1	7	0.204566	0.424741	Ls.chr05.0439
GO:0016713	oxidoreductase activity, acting on paired donors, with incorporation or reduction of molecular oxygen, reduced iron-sulfur protein as one donor, and incorporation of one atom of oxygen	MF	1	7	0.204566	0.424741	Ls.chr09.911
GO:0016726	oxidoreductase activity, acting on CH or CH2 groups, NAD or NADP as acceptor	MF	1	7	0.204566	0.424741	Ls.chr02.1554
GO:0016755	transferase activity, transferring amino-acyl groups	MF	1	7	0.204566	0.424741	Ls.chr07.0127
GO:0016774	phosphotransferase activity, carboxyl group as acceptor	MF	1	7	0.204566	0.424741	Ls.chrX.0306
GO:0016832	aldehyde-lyase activity	MF	1	7	0.204566	0.424741	Ls.chrX.0356
GO:0016894	endonuclease activity, active with either ribo- or deoxyribonucleic acids and producing 3'-phosphomonoesters	MF	1	7	0.204566	0.424741	Ls.chr02.0294
GO:0018685	alkane 1-monooxygenase activity	MF	1	7	0.204566	0.424741	Ls.chr09.911
GO:0032880	regulation of protein localization	BP	6	134	0.204109	0.705105	Ls.chr01.1749;Ls.chr02.0793;Ls.chr03.0895;Ls.chr10.571;Ls.chr12.001;Ls.chrX.0152
GO:1901137	carbohydrate derivative biosynthetic process	BP	12	309	0.202416	0.700554	Ls.chr01.0153;Ls.chr01.0154;Ls.chr01.1673;Ls.chr01.1674;Ls.chr02.0411;Ls.chr02.0815;Ls.chr04.0323;Ls.chr07.0060;Ls.chr08.646;Ls.chr13.318;Ls.chrX.0306;Ls.chrX.0356
GO:0030062	mitochondrial tricarboxylic acid cycle enzyme complex	CC	1	9	0.201019	0.869866	Ls.chr07.0307
GO:0002253	activation of immune response	BP	2	28	0.19964	0.692235	Ls.chr01.1826;Ls.chr03.0895
GO:0002764	immune response-regulating signaling pathway	BP	2	28	0.19964	0.692235	Ls.chr01.1826;Ls.chr03.0895
GO:0006493	protein O-linked glycosylation	BP	2	28	0.19964	0.692235	Ls.chr01.1673;Ls.chr01.1674
GO:0051261	protein depolymerization	BP	2	28	0.19964	0.692235	Ls.chr06.0662;Ls.chr10.220
GO:0071559	response to transforming growth factor beta	BP	2	28	0.19964	0.692235	Ls.chr03.1243;Ls.chr05.1115
GO:0071560	cellular response to transforming growth factor beta stimulus	BP	2	28	0.19964	0.692235	Ls.chr03.1243;Ls.chr05.1115
GO:0045087	innate immune response	BP	8	190	0.199295	0.692235	Ls.chr01.1826;Ls.chr03.0132;Ls.chr03.0250;Ls.chr03.0895;Ls.chr04.0175;Ls.chr05.1206;Ls.chr10.156;Ls.chr10.192
GO:0006955	immune response	BP	11	278	0.198975	0.692235	Ls.chr01.1749;Ls.chr01.1826;Ls.chr03.0132;Ls.chr03.0250;Ls.chr03.0895;Ls.chr04.0175;Ls.chr05.1206;Ls.chr10.156;Ls.chr10.192;Ls.chrX.0420;Ls.scaffold063.3
GO:0006865	amino acid transport	BP	3	52	0.197748	0.692235	Ls.chr02.0858;Ls.chr02.1292;Ls.chr06.0145
GO:0034250	positive regulation of cellular amide metabolic process	BP	3	52	0.197748	0.692235	Ls.chr13.042;Ls.chr13.043;Ls.chr13.044
GO:0009719	response to endogenous stimulus	BP	11	277	0.195866	0.692036	Ls.chr01.0915;Ls.chr02.0569;Ls.chr02.0570;Ls.chr03.0644;Ls.chr03.1243;Ls.chr05.0676;Ls.chr05.0818;Ls.chr05.1115;Ls.chr09.911;Ls.chr12.001;Ls.chr13.149
GO:0031226	intrinsic component of plasma membrane	CC	13	404	0.194914	0.859068	Ls.chr01.0625;Ls.chr01.0915;Ls.chr01.1749;Ls.chr01.1848;Ls.chr03.0227;Ls.chr03.1281;Ls.chr03.1405;Ls.chr06.0927;Ls.chr07.0739;Ls.chr11.230;Ls.chr11.513;Ls.chr12.375;Ls.chr12.376
GO:0016054	organic acid catabolic process	BP	4	77	0.192197	0.680362	Ls.chr01.1812;Ls.chr03.0861;Ls.chr04.0566;Ls.chr07.0653
GO:0046395	carboxylic acid catabolic process	BP	4	77	0.192197	0.680362	Ls.chr01.1812;Ls.chr03.0861;Ls.chr04.0566;Ls.chr07.0653
GO:0003697	single-stranded DNA binding	MF	3	47	0.191606	0.417975	Ls.chr13.042;Ls.chr13.043;Ls.chr13.044
GO:0030414	peptidase inhibitor activity	MF	2	25	0.191295	0.417975	Ls.chr05.1115;Ls.chr10.356
GO:0061135	endopeptidase regulator activity	MF	2	25	0.191295	0.417975	Ls.chr05.1115;Ls.chr10.356
GO:0015980	energy derivation by oxidation of organic compounds	BP	6	131	0.190411	0.676615	Ls.chr01.0978;Ls.chr02.1401;Ls.chr04.1283;Ls.chr05.0703;Ls.chr07.0307;Ls.chrX.1014
GO:1901698	response to nitrogen compound	BP	7	159	0.190019	0.67651	Ls.chr01.0915;Ls.chr02.0569;Ls.chr02.0570;Ls.chr03.0644;Ls.chr05.0818;Ls.chr09.911;Ls.chr13.149
GO:0031252	cell leading edge	CC	3	61	0.189347	0.850274	Ls.chr01.1531;Ls.chr09.065;Ls.chrX.0152
GO:0001676	long-chain fatty acid metabolic process	BP	1	7	0.189252	0.67507	Ls.chr03.0083
GO:0002238	response to molecule of fungal origin	BP	1	7	0.189252	0.67507	Ls.chr01.1826
GO:0002698	negative regulation of immune effector process	BP	1	7	0.189252	0.67507	Ls.chrX.0420
GO:0002701	negative regulation of production of molecular mediator of immune response	BP	1	7	0.189252	0.67507	Ls.chrX.0420
GO:0006013	mannose metabolic process	BP	1	7	0.189252	0.67507	Ls.chr04.1365
GO:0006072	glycerol-3-phosphate metabolic process	BP	1	7	0.189252	0.67507	Ls.chr02.0411
GO:0007313	maternal specification of dorsal/ventral axis, oocyte, soma encoded	BP	1	7	0.189252	0.67507	Ls.chr03.1243
GO:0007378	amnioserosa formation	BP	1	7	0.189252	0.67507	Ls.chr03.1243
GO:0008645	hexose transport	BP	1	7	0.189252	0.67507	Ls.chr01.0556
GO:0009068	aspartate family amino acid catabolic process	BP	1	7	0.189252	0.67507	Ls.chr01.1812
GO:0009115	xanthine catabolic process	BP	1	7	0.189252	0.67507	Ls.chr02.1554
GO:0015749	monosaccharide transport	BP	1	7	0.189252	0.67507	Ls.chr01.0556
GO:0015866	ADP transport	BP	1	7	0.189252	0.67507	Ls.chr06.0181
GO:0017143	insecticide metabolic process	BP	1	7	0.189252	0.67507	Ls.chr09.911
GO:0032241	positive regulation of nucleobase-containing compound transport	BP	1	7	0.189252	0.67507	Ls.chr12.001
GO:0032491	detection of molecule of fungal origin	BP	1	7	0.189252	0.67507	Ls.chr01.1826
GO:0046110	xanthine metabolic process	BP	1	7	0.189252	0.67507	Ls.chr02.1554
GO:0046680	response to DDT	BP	1	7	0.189252	0.67507	Ls.chr09.911
GO:0046833	positive regulation of RNA export from nucleus	BP	1	7	0.189252	0.67507	Ls.chr12.001
GO:0048252	lauric acid metabolic process	BP	1	7	0.189252	0.67507	Ls.chr09.911
GO:0051291	protein heterooligomerization	BP	1	7	0.189252	0.67507	Ls.chrX.0152
GO:0060269	centripetally migrating follicle cell migration	BP	1	7	0.189252	0.67507	Ls.chr11.513
GO:0060294	cilium movement involved in cell motility	BP	1	7	0.189252	0.67507	Ls.chr05.0049
GO:2000272	negative regulation of receptor activity	BP	1	7	0.189252	0.67507	Ls.chr05.1115
GO:0002118	aggressive behavior	BP	2	27	0.188835	0.67507	Ls.chr09.911;Ls.chr14.057
GO:0007469	antennal development	BP	2	27	0.188835	0.67507	Ls.chr01.2030;Ls.scaffold063.3
GO:0009064	glutamine family amino acid metabolic process	BP	2	27	0.188835	0.67507	Ls.chr01.1645;Ls.chr01.1812
GO:0016021	integral component of membrane	CC	36	1263	0.187103	0.850274	Ls.chr01.0473;Ls.chr01.0556;Ls.chr01.0616;Ls.chr01.0625;Ls.chr01.0915;Ls.chr01.1145;Ls.chr01.1531;Ls.chr01.1678;Ls.chr01.1679;Ls.chr01.1749;Ls.chr01.1848;Ls.chr01.2101;Ls.chr01.2103;Ls.chr01.2109;Ls.chr03.0227;Ls.chr03.0525;Ls.chr03.0690;Ls.chr03.1281;Ls.chr03.1405;Ls.chr04.0570;Ls.chr05.0807;Ls.chr06.0181;Ls.chr06.0436;Ls.chr06.0813;Ls.chr06.0927;Ls.chr07.0196;Ls.chr07.0739;Ls.chr09.065;Ls.chr09…
GO:0009259	ribonucleotide metabolic process	BP	9	214	0.18169	0.67507	Ls.chr01.0153;Ls.chr01.0154;Ls.chr04.0323;Ls.chr07.0060;Ls.chr08.646;Ls.chr13.318;Ls.chrX.0306;Ls.chrX.0356;Ls.chrX.0375
GO:0015370	solute:sodium symporter activity	MF	2	24	0.179583	0.396771	Ls.chr05.0807;Ls.chr07.0196
GO:0016829	lyase activity	MF	6	118	0.179489	0.396771	Ls.chr03.0644;Ls.chr03.0861;Ls.chr04.0566;Ls.chr07.0060;Ls.chr07.0771;Ls.chrX.0356
GO:0004031	aldehyde oxidase activity	MF	1	6	0.17812	0.396771	Ls.chr02.1554
GO:0004448	isocitrate dehydrogenase activity	MF	1	6	0.17812	0.396771	Ls.chr01.0978
GO:0004618	phosphoglycerate kinase activity	MF	1	6	0.17812	0.396771	Ls.chrX.0306
GO:0004732	pyridoxal oxidase activity	MF	1	6	0.17812	0.396771	Ls.chr02.1554
GO:0005347	ATP transmembrane transporter activity	MF	1	6	0.17812	0.396771	Ls.chr06.0181
GO:0008020	G-protein coupled photoreceptor activity	MF	1	6	0.17812	0.396771	Ls.chr03.0227
GO:0015295	solute:proton symporter activity	MF	1	6	0.17812	0.396771	Ls.chr01.0556
GO:0016623	oxidoreductase activity, acting on the aldehyde or oxo group of donors, oxygen as acceptor	MF	1	6	0.17812	0.396771	Ls.chr02.1554
GO:0017176	phosphatidylinositol N-acetylglucosaminyltransferase activity	MF	1	6	0.17812	0.396771	Ls.chr02.0815
GO:0046834	lipid phosphorylation	BP	2	26	0.178114	0.671354	Ls.chr03.0415;Ls.chr07.1076
GO:0098542	defense response to other organism	BP	8	184	0.177052	0.668705	Ls.chr01.0148;Ls.chr01.1186;Ls.chr01.1495;Ls.chr01.1826;Ls.chr04.0175;Ls.chr05.1206;Ls.chr09.911;Ls.chr10.192
GO:0031672	A band	CC	2	31	0.17669	0.824553	Ls.chrX.0306;Ls.chrX.0356
GO:0015293	symporter activity	MF	3	45	0.175347	0.396771	Ls.chr01.0556;Ls.chr05.0807;Ls.chr07.0196
GO:0003013	circulatory system process	BP	3	49	0.175292	0.663401	Ls.chr01.0310;Ls.chr02.0793;Ls.chr05.0818
GO:0004872	receptor activity	MF	19	466	0.170307	0.396616	Ls.chr01.0616;Ls.chr01.0915;Ls.chr01.1531;Ls.chr01.1749;Ls.chr01.1826;Ls.chr01.2103;Ls.chr03.0227;Ls.chr03.0377;Ls.chr03.0525;Ls.chr04.0570;Ls.chr06.0436;Ls.chr06.0813;Ls.chr06.0927;Ls.chr07.0739;Ls.chr09.031;Ls.chr09.065;Ls.chr12.050;Ls.chr12.449;Ls.chrX.0152
GO:0060089	molecular transducer activity	MF	19	466	0.170307	0.396616	Ls.chr01.0616;Ls.chr01.0915;Ls.chr01.1531;Ls.chr01.1749;Ls.chr01.1826;Ls.chr01.2103;Ls.chr03.0227;Ls.chr03.0377;Ls.chr03.0525;Ls.chr04.0570;Ls.chr06.0436;Ls.chr06.0813;Ls.chr06.0927;Ls.chr07.0739;Ls.chr09.031;Ls.chr09.065;Ls.chr12.050;Ls.chr12.449;Ls.chrX.0152
GO:0008610	lipid biosynthetic process	BP	8	182	0.169897	0.644293	Ls.chr01.0639;Ls.chr01.1074;Ls.chr01.1078;Ls.chr02.0815;Ls.chr03.0083;Ls.chr05.0703;Ls.chr08.089;Ls.chrX.1014
GO:0004866	endopeptidase inhibitor activity	MF	2	23	0.167988	0.394773	Ls.chr05.1115;Ls.chr10.356
GO:0008063	Toll signaling pathway	BP	3	48	0.167974	0.638303	Ls.chr01.1500;Ls.chr04.0175;Ls.chr05.1206
GO:0002218	activation of innate immune response	BP	2	25	0.167495	0.637781	Ls.chr01.1826;Ls.chr03.0895
GO:0002757	immune response-activating signal transduction	BP	2	25	0.167495	0.637781	Ls.chr01.1826;Ls.chr03.0895
GO:0000122	negative regulation of transcription from RNA polymerase II promoter	BP	7	153	0.166317	0.635898	Ls.chr02.0569;Ls.chr02.0570;Ls.chr02.0793;Ls.chr05.0818;Ls.chr06.0662;Ls.chr12.055;Ls.chrX.0578
GO:0038023	signaling receptor activity	MF	18	436	0.165424	0.39052	Ls.chr01.0616;Ls.chr01.0915;Ls.chr01.1531;Ls.chr01.1749;Ls.chr01.1826;Ls.chr01.2103;Ls.chr03.0227;Ls.chr03.0377;Ls.chr03.0525;Ls.chr04.0570;Ls.chr06.0436;Ls.chr06.0813;Ls.chr07.0739;Ls.chr09.031;Ls.chr09.065;Ls.chr12.050;Ls.chr12.449;Ls.chrX.0152
GO:0000097	sulfur amino acid biosynthetic process	BP	1	6	0.164576	0.630535	Ls.chr02.0995
GO:0000272	polysaccharide catabolic process	BP	1	6	0.164576	0.630535	Ls.chr01.0148
GO:0000729	DNA double-strand break processing	BP	1	6	0.164576	0.630535	Ls.chr02.0294
GO:0000730	DNA recombinase assembly	BP	1	6	0.164576	0.630535	Ls.chr02.0294
GO:0001582	detection of chemical stimulus involved in sensory perception of sweet taste	BP	1	6	0.164576	0.630535	Ls.chr06.0436
GO:0001678	cellular glucose homeostasis	BP	1	6	0.164576	0.630535	Ls.chr04.0323
GO:0003143	embryonic heart tube morphogenesis	BP	1	6	0.164576	0.630535	Ls.chr12.169
GO:0006195	purine nucleotide catabolic process	BP	1	6	0.164576	0.630535	Ls.chr13.311
GO:0006528	asparagine metabolic process	BP	1	6	0.164576	0.630535	Ls.chr01.1812
GO:0006560	proline metabolic process	BP	1	6	0.164576	0.630535	Ls.chr01.1645
GO:0007211	octopamine or tyramine signaling pathway	BP	1	6	0.164576	0.630535	Ls.chr01.0915
GO:0007503	fat body development	BP	1	6	0.164576	0.630535	Ls.chr12.169
GO:0007599	hemostasis	BP	1	6	0.164576	0.630535	Ls.chr10.156
GO:0009074	aromatic amino acid family catabolic process	BP	1	6	0.164576	0.630535	Ls.chr07.0653
GO:0009081	branched-chain amino acid metabolic process	BP	1	6	0.164576	0.630535	Ls.chr01.1453
GO:0009396	folic acid-containing compound biosynthetic process	BP	1	6	0.164576	0.630535	Ls.chr04.0017
GO:0010796	regulation of multivesicular body size	BP	1	6	0.164576	0.630535	Ls.chr14.300
GO:0015867	ATP transport	BP	1	6	0.164576	0.630535	Ls.chr06.0181
GO:0019236	response to pheromone	BP	1	6	0.164576	0.630535	Ls.chrX.0152
GO:0019852	L-ascorbic acid metabolic process	BP	1	6	0.164576	0.630535	Ls.chr07.0485
GO:0019853	L-ascorbic acid biosynthetic process	BP	1	6	0.164576	0.630535	Ls.chr07.0485
GO:0022617	extracellular matrix disassembly	BP	1	6	0.164576	0.630535	Ls.chr12.169
GO:0035001	dorsal trunk growth, open tracheal system	BP	1	6	0.164576	0.630535	Ls.chr12.169
GO:0042436	indole-containing compound catabolic process	BP	1	6	0.164576	0.630535	Ls.chr07.0653
GO:0042817	pyridoxal metabolic process	BP	1	6	0.164576	0.630535	Ls.chr02.1554
GO:0043650	dicarboxylic acid biosynthetic process	BP	1	6	0.164576	0.630535	Ls.chr04.0017
GO:0045823	positive regulation of heart contraction	BP	1	6	0.164576	0.630535	Ls.chr01.0310
GO:0046604	positive regulation of mitotic centrosome separation	BP	1	6	0.164576	0.630535	Ls.chr12.001
GO:0046607	positive regulation of centrosome cycle	BP	1	6	0.164576	0.630535	Ls.chr12.001
GO:0050817	coagulation	BP	1	6	0.164576	0.630535	Ls.chr10.156
GO:0050913	sensory perception of bitter taste	BP	1	6	0.164576	0.630535	Ls.chr06.0436
GO:0090255	cell proliferation involved in imaginal disc-derived wing morphogenesis	BP	1	6	0.164576	0.630535	Ls.chr07.0485
GO:0090256	regulation of cell proliferation involved in imaginal disc-derived wing morphogenesis	BP	1	6	0.164576	0.630535	Ls.chr07.0485
GO:1903524	positive regulation of blood circulation	BP	1	6	0.164576	0.630535	Ls.chr01.0310
GO:0036477	somatodendritic compartment	CC	7	183	0.164514	0.783088	Ls.chr01.1531;Ls.chr01.1749;Ls.chr06.0436;Ls.chr08.648;Ls.chr09.065;Ls.chr12.169;Ls.chrX.0152
GO:0005887	integral component of plasma membrane	CC	13	390	0.163447	0.783088	Ls.chr01.0625;Ls.chr01.0915;Ls.chr01.1749;Ls.chr01.1848;Ls.chr03.0227;Ls.chr03.1281;Ls.chr03.1405;Ls.chr06.0927;Ls.chr07.0739;Ls.chr11.230;Ls.chr11.513;Ls.chr12.375;Ls.chr12.376
GO:0046872	metal ion binding	MF	37	975	0.161126	0.38212	Ls.chr01.0026;Ls.chr01.0040;Ls.chr01.0331;Ls.chr01.0625;Ls.chr01.1107;Ls.chr01.1453;Ls.chr01.2150;Ls.chr02.0995;Ls.chr02.1554;Ls.chr03.0690;Ls.chr03.0993;Ls.chr03.1243;Ls.chr03.1244;Ls.chr04.1379;Ls.chr05.0288;Ls.chr07.0427;Ls.chr07.0485;Ls.chr08.089;Ls.chr08.310;Ls.chr08.646;Ls.chr08.776;Ls.chr09.033;Ls.chr09.114;Ls.chr09.199;Ls.chr09.336;Ls.chr09.681;Ls.chr09.911;Ls.chr10.653;Ls.chr10.682;Ls.ch…
GO:0009060	aerobic respiration	BP	3	47	0.16075	0.630535	Ls.chr01.0978;Ls.chr02.1401;Ls.chr07.0307
GO:0031109	microtubule polymerization or depolymerization	BP	3	47	0.16075	0.630535	Ls.chr05.0049;Ls.chr06.0662;Ls.chr10.220
GO:0045170	spectrosome	CC	1	7	0.160142	0.783088	Ls.chr10.220
GO:0045240	dihydrolipoyl dehydrogenase complex	CC	1	7	0.160142	0.783088	Ls.chr07.0307
GO:0005267	potassium channel activity	MF	3	43	0.159504	0.380016	Ls.chr06.0927;Ls.chr12.375;Ls.chr12.376
GO:0015171	amino acid transmembrane transporter activity	MF	3	43	0.159504	0.380016	Ls.chr02.0858;Ls.chr02.1292;Ls.chr06.0145
GO:0007179	transforming growth factor beta receptor signaling pathway	BP	2	24	0.156991	0.630535	Ls.chr03.1243;Ls.chr05.1115
GO:1901505	carbohydrate derivative transporter activity	MF	2	22	0.156531	0.376402	Ls.chr01.0556;Ls.chr06.0181
GO:0044708	single-organism behavior	BP	18	471	0.156334	0.630535	Ls.chr01.0513;Ls.chr01.0915;Ls.chr01.1673;Ls.chr01.1674;Ls.chr02.0569;Ls.chr02.0570;Ls.chr02.0793;Ls.chr03.0083;Ls.chr03.0250;Ls.chr04.1283;Ls.chr05.0818;Ls.chr06.0436;Ls.chr07.0739;Ls.chr08.600;Ls.chr09.033;Ls.chr09.911;Ls.chr13.149;Ls.chrX.0152
GO:0098590	plasma membrane region	CC	8	213	0.154274	0.783088	Ls.chr01.1531;Ls.chr05.0978;Ls.chr05.0979;Ls.chr07.0739;Ls.chr09.065;Ls.chr10.220;Ls.chr11.513;Ls.chrX.0152
GO:0003015	heart process	BP	3	46	0.153625	0.630535	Ls.chr01.0310;Ls.chr02.0793;Ls.chr05.0818
GO:0007610	behavior	BP	22	591	0.153286	0.630535	Ls.chr01.0513;Ls.chr01.0915;Ls.chr01.1673;Ls.chr01.1674;Ls.chr02.0569;Ls.chr02.0570;Ls.chr02.0793;Ls.chr03.0083;Ls.chr03.0227;Ls.chr03.0250;Ls.chr03.0904;Ls.chr04.1283;Ls.chr05.0818;Ls.chr06.0436;Ls.chr07.0739;Ls.chr08.600;Ls.chr09.033;Ls.chr09.911;Ls.chr12.196;Ls.chr13.149;Ls.chr14.057;Ls.chrX.0152
GO:0031253	cell projection membrane	CC	3	55	0.152879	0.783088	Ls.chr01.1531;Ls.chr09.065;Ls.chrX.0152
GO:0043169	cation binding	MF	38	998	0.152087	0.367425	Ls.chr01.0026;Ls.chr01.0040;Ls.chr01.0331;Ls.chr01.0625;Ls.chr01.1107;Ls.chr01.1453;Ls.chr01.2150;Ls.chr02.0995;Ls.chr02.1554;Ls.chr03.0690;Ls.chr03.0993;Ls.chr03.1243;Ls.chr03.1244;Ls.chr04.1379;Ls.chr05.0288;Ls.chr07.0307;Ls.chr07.0427;Ls.chr07.0485;Ls.chr08.089;Ls.chr08.310;Ls.chr08.646;Ls.chr08.776;Ls.chr09.033;Ls.chr09.114;Ls.chr09.199;Ls.chr09.336;Ls.chr09.681;Ls.chr09.911;Ls.chr10.653;Ls.c…
GO:1901575	organic substance catabolic process	BP	27	744	0.151645	0.630535	Ls.chr01.0148;Ls.chr01.0153;Ls.chr01.0154;Ls.chr01.1107;Ls.chr01.1812;Ls.chr02.0294;Ls.chr02.1554;Ls.chr03.0415;Ls.chr03.0861;Ls.chr03.0895;Ls.chr04.0323;Ls.chr04.0566;Ls.chr05.0927;Ls.chr07.0127;Ls.chr07.0653;Ls.chr07.1076;Ls.chr07.1080;Ls.chr08.097;Ls.chr08.646;Ls.chr09.597;Ls.chr10.179;Ls.chr10.646;Ls.chr12.001;Ls.chr13.311;Ls.chrX.0306;Ls.chrX.0356;Ls.chrX.0375
GO:1903827	regulation of cellular protein localization	BP	4	70	0.151612	0.630535	Ls.chr01.1749;Ls.chr02.0793;Ls.chr03.0895;Ls.chr12.001
GO:0003916	DNA topoisomerase activity	MF	1	5	0.150798	0.366022	Ls.chr02.0294
GO:0004341	gluconolactonase activity	MF	1	5	0.150798	0.366022	Ls.chr07.0485
GO:0005351	sugar:proton symporter activity	MF	1	5	0.150798	0.366022	Ls.chr01.0556
GO:0005355	glucose transmembrane transporter activity	MF	1	5	0.150798	0.366022	Ls.chr01.0556
GO:0005402	cation:sugar symporter activity	MF	1	5	0.150798	0.366022	Ls.chr01.0556
GO:0015145	monosaccharide transmembrane transporter activity	MF	1	5	0.150798	0.366022	Ls.chr01.0556
GO:0015149	hexose transmembrane transporter activity	MF	1	5	0.150798	0.366022	Ls.chr01.0556
GO:0016413	O-acetyltransferase activity	MF	1	5	0.150798	0.366022	Ls.chr03.0013
GO:0016846	carbon-sulfur lyase activity	MF	1	5	0.150798	0.366022	Ls.chr07.0771
GO:0030545	receptor regulator activity	MF	1	5	0.150798	0.366022	Ls.chr05.1115
GO:0030976	thiamine pyrophosphate binding	MF	1	5	0.150798	0.366022	Ls.chr07.0307
GO:0033041	sweet taste receptor activity	MF	1	5	0.150798	0.366022	Ls.chr06.0436
GO:0009150	purine ribonucleotide metabolic process	BP	9	204	0.149303	0.626131	Ls.chr01.0153;Ls.chr01.0154;Ls.chr04.0323;Ls.chr07.0060;Ls.chr08.646;Ls.chr13.318;Ls.chrX.0306;Ls.chrX.0356;Ls.chrX.0375
GO:0002758	innate immune response-activating signal transduction	BP	2	23	0.146621	0.61627	Ls.chr01.1826;Ls.chr03.0895
GO:0006766	vitamin metabolic process	BP	2	23	0.146621	0.61627	Ls.chr02.1554;Ls.chr07.0485
GO:0009453	energy taxis	BP	2	23	0.146621	0.61627	Ls.chr02.0793;Ls.chr07.0739
GO:0042331	phototaxis	BP	2	23	0.146621	0.61627	Ls.chr02.0793;Ls.chr07.0739
GO:0043244	regulation of protein complex disassembly	BP	2	23	0.146621	0.61627	Ls.chr06.0662;Ls.chr10.220
GO:0046854	phosphatidylinositol phosphorylation	BP	2	23	0.146621	0.61627	Ls.chr03.0415;Ls.chr07.1076
GO:0044705	multi-organism reproductive behavior	BP	6	120	0.143579	0.611771	Ls.chr02.0569;Ls.chr02.0570;Ls.chr02.0793;Ls.chr06.0436;Ls.chr09.033;Ls.chr12.196
GO:0042692	muscle cell differentiation	BP	7	146	0.140479	0.599935	Ls.chr01.0153;Ls.chr01.0154;Ls.chr01.1954;Ls.chr05.1115;Ls.chr08.646;Ls.chr10.502;Ls.chrX.0306
GO:0000707	meiotic DNA recombinase assembly	BP	1	5	0.139152	0.595635	Ls.chr02.0294
GO:0001818	negative regulation of cytokine production	BP	1	5	0.139152	0.595635	Ls.chrX.0420
GO:0006545	glycine biosynthetic process	BP	1	5	0.139152	0.595635	Ls.chr08.600
GO:0006568	tryptophan metabolic process	BP	1	5	0.139152	0.595635	Ls.chr07.0653
GO:0006583	melanin biosynthetic process from tyrosine	BP	1	5	0.139152	0.595635	Ls.chr10.192
GO:0006586	indolalkylamine metabolic process	BP	1	5	0.139152	0.595635	Ls.chr07.0653
GO:0007191	adenylate cyclase-activating dopamine receptor signaling pathway	BP	1	5	0.139152	0.595635	Ls.chr01.0915
GO:0009086	methionine biosynthetic process	BP	1	5	0.139152	0.595635	Ls.chr02.0995
GO:0009143	nucleoside triphosphate catabolic process	BP	1	5	0.139152	0.595635	Ls.chr13.311
GO:0009200	deoxyribonucleoside triphosphate metabolic process	BP	1	5	0.139152	0.595635	Ls.chr13.311
GO:0009264	deoxyribonucleotide catabolic process	BP	1	5	0.139152	0.595635	Ls.chr13.311
GO:0010037	response to carbon dioxide	BP	1	5	0.139152	0.595635	Ls.chr06.0436
GO:0010378	temperature compensation of the circadian clock	BP	1	5	0.139152	0.595635	Ls.chr02.0926
GO:0010797	regulation of multivesicular body size involved in endosome transport	BP	1	5	0.139152	0.595635	Ls.chr14.300
GO:0015758	glucose transport	BP	1	5	0.139152	0.595635	Ls.chr01.0556
GO:0030512	negative regulation of transforming growth factor beta receptor signaling pathway	BP	1	5	0.139152	0.595635	Ls.chr05.1115
GO:0032091	negative regulation of protein binding	BP	1	5	0.139152	0.595635	Ls.chr05.1115
GO:0042247	establishment of planar polarity of follicular epithelium	BP	1	5	0.139152	0.595635	Ls.chr11.513
GO:0044720	negative regulation of imaginal disc-derived wing size	BP	1	5	0.139152	0.595635	Ls.chr07.0485
GO:0046323	glucose import	BP	1	5	0.139152	0.595635	Ls.chr01.0556
GO:0050766	positive regulation of phagocytosis	BP	1	5	0.139152	0.595635	Ls.chr02.0793
GO:1903845	negative regulation of cellular response to transforming growth factor beta stimulus	BP	1	5	0.139152	0.595635	Ls.chr05.1115
GO:0000506	glycosylphosphatidylinositol-N-acetylglucosaminyltransferase (GPI-GnT) complex	CC	1	6	0.138931	0.751489	Ls.chr02.0815
GO:0005926	connecting hemi-adherens junction	CC	1	6	0.138931	0.751489	Ls.chr10.571
GO:0005947	mitochondrial alpha-ketoglutarate dehydrogenase complex	CC	1	6	0.138931	0.751489	Ls.chr07.0307
GO:0045252	oxoglutarate dehydrogenase complex	CC	1	6	0.138931	0.751489	Ls.chr07.0307
GO:0043292	contractile fiber	CC	4	81	0.138391	0.751489	Ls.chr01.1954;Ls.chr10.502;Ls.chrX.0306;Ls.chrX.0356
GO:0002221	pattern recognition receptor signaling pathway	BP	2	22	0.136401	0.595635	Ls.chr01.1826;Ls.chr03.0895
GO:0016339	calcium-dependent cell-cell adhesion via plasma membrane cell adhesion molecules	BP	2	22	0.136401	0.595635	Ls.chr01.0625;Ls.chr11.513
GO:0031110	regulation of microtubule polymerization or depolymerization	BP	2	22	0.136401	0.595635	Ls.chr06.0662;Ls.chr10.220
GO:0035331	negative regulation of hippo signaling	BP	2	22	0.136401	0.595635	Ls.chr03.0895;Ls.chr11.089
GO:0046189	phenol-containing compound biosynthetic process	BP	2	22	0.136401	0.595635	Ls.chr08.259;Ls.chr10.192
GO:0070160	occluding junction	CC	3	52	0.135584	0.751489	Ls.chr03.0132;Ls.chr03.1405;Ls.chr06.0823
GO:0008049	male courtship behavior	BP	4	67	0.135339	0.595635	Ls.chr02.0569;Ls.chr02.0570;Ls.chr06.0436;Ls.chr09.033
GO:0004888	transmembrane signaling receptor activity	MF	17	395	0.135288	0.347979	Ls.chr01.0616;Ls.chr01.0915;Ls.chr01.1531;Ls.chr01.1749;Ls.chr01.2103;Ls.chr03.0227;Ls.chr03.0377;Ls.chr03.0525;Ls.chr04.0570;Ls.chr06.0436;Ls.chr06.0813;Ls.chr07.0739;Ls.chr09.031;Ls.chr09.065;Ls.chr12.050;Ls.chr12.449;Ls.chrX.0152
GO:0005179	hormone activity	MF	2	20	0.134116	0.34669	Ls.chr05.0676;Ls.chr11.506
GO:0014902	myotube differentiation	BP	4	66	0.130082	0.595119	Ls.chr01.0153;Ls.chr01.0154;Ls.chr08.646;Ls.chrX.0306
GO:0006979	response to oxidative stress	BP	7	143	0.13005	0.595119	Ls.chr02.0569;Ls.chr02.0570;Ls.chr04.1072;Ls.chr08.153;Ls.chr08.154;Ls.chr08.507;Ls.chr08.897
GO:0044449	contractile fiber part	CC	4	79	0.129605	0.751489	Ls.chr01.1954;Ls.chr10.502;Ls.chrX.0306;Ls.chrX.0356
GO:0016811	hydrolase activity, acting on carbon-nitrogen (but not peptide) bonds, in linear amides	MF	3	39	0.129292	0.3359	Ls.chr01.1812;Ls.chr07.0653;Ls.chr13.149
GO:0030170	pyridoxal phosphate binding	MF	3	39	0.129292	0.3359	Ls.chr03.0644;Ls.chr07.0771;Ls.chr08.600
GO:0009199	ribonucleoside triphosphate metabolic process	BP	7	142	0.126663	0.582339	Ls.chr01.0153;Ls.chr01.0154;Ls.chr04.0323;Ls.chr08.646;Ls.chrX.0306;Ls.chrX.0356;Ls.chrX.0375
GO:0006631	fatty acid metabolic process	BP	5	90	0.126651	0.582339	Ls.chr01.0639;Ls.chr03.0083;Ls.chr05.0703;Ls.chr09.911;Ls.chrX.1014
GO:0099600	transmembrane receptor activity	MF	18	418	0.126571	0.332169	Ls.chr01.0616;Ls.chr01.0915;Ls.chr01.1531;Ls.chr01.1749;Ls.chr01.2103;Ls.chr03.0227;Ls.chr03.0377;Ls.chr03.0525;Ls.chr04.0570;Ls.chr06.0436;Ls.chr06.0813;Ls.chr06.0927;Ls.chr07.0739;Ls.chr09.031;Ls.chr09.065;Ls.chr12.050;Ls.chr12.449;Ls.chrX.0152
GO:0006446	regulation of translational initiation	BP	2	21	0.126351	0.582339	Ls.chr01.1954;Ls.chr10.502
GO:0009066	aspartate family amino acid metabolic process	BP	2	21	0.126351	0.582339	Ls.chr01.1812;Ls.chr02.0995
GO:0042558	pteridine-containing compound metabolic process	BP	2	21	0.126351	0.582339	Ls.chr04.0017;Ls.chr08.600
GO:0044331	cell-cell adhesion mediated by cadherin	BP	2	21	0.126351	0.582339	Ls.chr01.0625;Ls.chr11.513
GO:0046622	positive regulation of organ growth	BP	2	21	0.126351	0.582339	Ls.chr11.089;Ls.chr12.196
GO:1901879	regulation of protein depolymerization	BP	2	21	0.126351	0.582339	Ls.chr06.0662;Ls.chr10.220
GO:0070828	heterochromatin organization	BP	3	42	0.126216	0.582339	Ls.chr13.042;Ls.chr13.043;Ls.chr13.044
GO:0072350	tricarboxylic acid metabolic process	BP	3	42	0.126216	0.582339	Ls.chr01.0978;Ls.chr02.1401;Ls.chr07.0307
GO:1903825	organic acid transmembrane transport	BP	3	42	0.126216	0.582339	Ls.chr02.0858;Ls.chr02.1292;Ls.chr06.0145
GO:0030016	myofibril	CC	4	78	0.125303	0.751489	Ls.chr01.1954;Ls.chr10.502;Ls.chrX.0306;Ls.chrX.0356
GO:0043296	apical junction complex	CC	4	78	0.125303	0.751489	Ls.chr03.0132;Ls.chr03.1405;Ls.chr06.0823;Ls.chr10.571
GO:0004175	endopeptidase activity	MF	13	283	0.124612	0.328695	Ls.chr01.0465;Ls.chr01.0485;Ls.chr02.0325;Ls.chr03.1243;Ls.chr03.1244;Ls.chr04.0141;Ls.chr04.0175;Ls.chr04.1299;Ls.chr05.1206;Ls.chr08.371;Ls.chr08.516;Ls.chr11.424;Ls.chr12.169
GO:0007618	mating	BP	6	115	0.124281	0.582339	Ls.chr02.0569;Ls.chr02.0570;Ls.chr02.0793;Ls.chr06.0436;Ls.chr09.033;Ls.chr12.196
GO:0046486	glycerolipid metabolic process	BP	6	115	0.124281	0.582339	Ls.chr02.0411;Ls.chr02.0815;Ls.chr03.0415;Ls.chr05.0703;Ls.chr07.1076;Ls.chrX.1014
GO:0009205	purine ribonucleoside triphosphate metabolic process	BP	7	141	0.123322	0.582339	Ls.chr01.0153;Ls.chr01.0154;Ls.chr04.0323;Ls.chr08.646;Ls.chrX.0306;Ls.chrX.0356;Ls.chrX.0375
GO:0005326	neurotransmitter transporter activity	MF	2	19	0.123206	0.326654	Ls.chr05.0807;Ls.chr07.0196
GO:0003839	gamma-glutamylcyclotransferase activity	MF	1	4	0.122571	0.326646	Ls.chr07.0127
GO:0004067	asparaginase activity	MF	1	4	0.122571	0.326646	Ls.chr01.1812
[truncated: 618 more rows]

## Sheet: 5% RH VS. 65% RH
GO ID	GO Term	Ontology	GeneRatio	BgRatio	Pvalue	FDR	geneID
GO:0008150	biological_process	BP	139	8470	1	1	Ls.chr01.0060;Ls.chr01.0111;Ls.chr01.0238;Ls.chr01.0621;Ls.chr01.0634;Ls.chr01.0710;Ls.chr01.0755;Ls.chr01.0759;Ls.chr01.0929;Ls.chr01.1092;Ls.chr01.1320;Ls.chr01.1531;Ls.chr01.1628;Ls.chr01.1651;Ls.chr01.1662;Ls.chr01.2104;Ls.chr01.2105;Ls.chr01.2107;Ls.chr01.2119;Ls.chr01.2120;Ls.chr02.0175;Ls.chr02.0321;Ls.chr02.0439;Ls.chr02.0808;Ls.chr02.1219;Ls.chr02.1266;Ls.chr02.1267;Ls.chr02.1302;Ls.chr0…
GO:0003674	molecular_function	MF	169	9174	1	1	Ls.chr01.0060;Ls.chr01.0111;Ls.chr01.0238;Ls.chr01.0508;Ls.chr01.0621;Ls.chr01.0634;Ls.chr01.0710;Ls.chr01.0755;Ls.chr01.0759;Ls.chr01.0929;Ls.chr01.1092;Ls.chr01.1320;Ls.chr01.1531;Ls.chr01.1603;Ls.chr01.1628;Ls.chr01.1651;Ls.chr01.1662;Ls.chr01.1866;Ls.chr01.2104;Ls.chr01.2105;Ls.chr01.2107;Ls.chr01.2119;Ls.chr01.2120;Ls.chr02.0175;Ls.chr02.0210;Ls.chr02.0321;Ls.chr02.0345;Ls.chr02.0347;Ls.chr0…
GO:0005575	cellular_component	CC	115	7110	1	1	Ls.chr01.0060;Ls.chr01.0111;Ls.chr01.0238;Ls.chr01.0634;Ls.chr01.0710;Ls.chr01.0755;Ls.chr01.0759;Ls.chr01.1092;Ls.chr01.1320;Ls.chr01.1531;Ls.chr01.1651;Ls.chr01.1662;Ls.chr01.1866;Ls.chr01.2104;Ls.chr01.2105;Ls.chr01.2107;Ls.chr01.2119;Ls.chr02.0321;Ls.chr02.0439;Ls.chr02.1266;Ls.chr02.1267;Ls.chr02.1652;Ls.chr02.1902;Ls.chr02.1903;Ls.chr03.0011;Ls.chr03.0012;Ls.chr03.0013;Ls.chr03.0025;Ls.chr0…
GO:0005622	intracellular	CC	54	5332	1	1	Ls.chr01.0111;Ls.chr01.0634;Ls.chr01.2119;Ls.chr02.1266;Ls.chr02.1267;Ls.chr03.0012;Ls.chr03.0013;Ls.chr03.0072;Ls.chr03.0245;Ls.chr03.0940;Ls.chr03.1005;Ls.chr03.1580;Ls.chr04.0563;Ls.chr04.0771;Ls.chr04.0818;Ls.chr05.0579;Ls.chr05.0659;Ls.chr05.0762;Ls.chr05.1138;Ls.chr06.0198;Ls.chr06.0253;Ls.chr06.0323;Ls.chr06.0326;Ls.chr06.0327;Ls.chr06.0381;Ls.chr06.0382;Ls.chr06.0597;Ls.chr06.0622;Ls.chr0…
GO:0044424	intracellular part	CC	54	5298	1	1	Ls.chr01.0111;Ls.chr01.0634;Ls.chr01.2119;Ls.chr02.1266;Ls.chr02.1267;Ls.chr03.0012;Ls.chr03.0013;Ls.chr03.0072;Ls.chr03.0245;Ls.chr03.0940;Ls.chr03.1005;Ls.chr03.1580;Ls.chr04.0563;Ls.chr04.0771;Ls.chr04.0818;Ls.chr05.0579;Ls.chr05.0659;Ls.chr05.0762;Ls.chr05.1138;Ls.chr06.0198;Ls.chr06.0253;Ls.chr06.0323;Ls.chr06.0326;Ls.chr06.0327;Ls.chr06.0381;Ls.chr06.0382;Ls.chr06.0597;Ls.chr06.0622;Ls.chr0…
GO:0008152	metabolic process	BP	57	5477	1	1	Ls.chr01.0111;Ls.chr01.0621;Ls.chr01.0634;Ls.chr01.0929;Ls.chr01.1628;Ls.chr02.1219;Ls.chr02.1266;Ls.chr02.1267;Ls.chr02.1302;Ls.chr03.0011;Ls.chr03.0013;Ls.chr03.0072;Ls.chr03.0245;Ls.chr03.0940;Ls.chr03.1005;Ls.chr04.0107;Ls.chr04.0242;Ls.chr04.0771;Ls.chr04.0818;Ls.chr04.0863;Ls.chr04.1129;Ls.chr05.0579;Ls.chr05.0659;Ls.chr05.0762;Ls.chr05.1177;Ls.chr06.0096;Ls.chr06.0198;Ls.chr06.0253;Ls.chr0…
GO:0043229	intracellular organelle	CC	41	4311	1	1	Ls.chr01.0111;Ls.chr01.0634;Ls.chr01.2119;Ls.chr02.1266;Ls.chr02.1267;Ls.chr03.0012;Ls.chr03.0013;Ls.chr03.0072;Ls.chr03.0245;Ls.chr03.0940;Ls.chr03.1005;Ls.chr03.1580;Ls.chr04.0563;Ls.chr04.0771;Ls.chr04.0818;Ls.chr05.0579;Ls.chr05.0659;Ls.chr05.0762;Ls.chr05.1138;Ls.chr06.0198;Ls.chr06.0253;Ls.chr06.0381;Ls.chr06.0382;Ls.chr06.0597;Ls.chr06.0622;Ls.chr06.0696;Ls.chr06.0823;Ls.chr08.616;Ls.chr09…
GO:0043226	organelle	CC	42	4363	1	1	Ls.chr01.0111;Ls.chr01.0634;Ls.chr01.2119;Ls.chr02.1266;Ls.chr02.1267;Ls.chr03.0012;Ls.chr03.0013;Ls.chr03.0072;Ls.chr03.0245;Ls.chr03.0940;Ls.chr03.1005;Ls.chr03.1580;Ls.chr04.0563;Ls.chr04.0771;Ls.chr04.0818;Ls.chr05.0206;Ls.chr05.0579;Ls.chr05.0659;Ls.chr05.0762;Ls.chr05.1138;Ls.chr06.0198;Ls.chr06.0253;Ls.chr06.0381;Ls.chr06.0382;Ls.chr06.0597;Ls.chr06.0622;Ls.chr06.0696;Ls.chr06.0823;Ls.chr0…
GO:0043227	membrane-bounded organelle	CC	33	3728	1	1	Ls.chr01.0111;Ls.chr01.0634;Ls.chr02.1266;Ls.chr02.1267;Ls.chr03.0012;Ls.chr03.0013;Ls.chr03.0072;Ls.chr03.0245;Ls.chr03.0940;Ls.chr03.1005;Ls.chr03.1580;Ls.chr04.0563;Ls.chr04.0771;Ls.chr04.0818;Ls.chr05.0579;Ls.chr05.0762;Ls.chr06.0198;Ls.chr06.0253;Ls.chr06.0597;Ls.chr06.0622;Ls.chr06.0696;Ls.chr08.616;Ls.chr09.409;Ls.chr09.896;Ls.chr10.074;Ls.chr10.075;Ls.chr10.451;Ls.chr10.463;Ls.chr10.518;L…
GO:0003824	catalytic activity	MF	38	3783	1	1	Ls.chr01.0634;Ls.chr01.0929;Ls.chr01.1866;Ls.chr01.2119;Ls.chr01.2120;Ls.chr02.0210;Ls.chr02.1266;Ls.chr02.1267;Ls.chr02.1902;Ls.chr02.1903;Ls.chr03.0013;Ls.chr03.0940;Ls.chr04.0107;Ls.chr04.0242;Ls.chr04.0771;Ls.chr05.1138;Ls.chr06.0096;Ls.chr06.0264;Ls.chr06.0943;Ls.chr07.0219;Ls.chr07.1076;Ls.chr08.516;Ls.chr09.273;Ls.chr09.283;Ls.chr10.422;Ls.chr11.058;Ls.chr11.268;Ls.chr11.493;Ls.chr12.091;L…
GO:0043231	intracellular membrane-bounded organelle	CC	33	3714	1	1	Ls.chr01.0111;Ls.chr01.0634;Ls.chr02.1266;Ls.chr02.1267;Ls.chr03.0012;Ls.chr03.0013;Ls.chr03.0072;Ls.chr03.0245;Ls.chr03.0940;Ls.chr03.1005;Ls.chr03.1580;Ls.chr04.0563;Ls.chr04.0771;Ls.chr04.0818;Ls.chr05.0579;Ls.chr05.0762;Ls.chr06.0198;Ls.chr06.0253;Ls.chr06.0597;Ls.chr06.0622;Ls.chr06.0696;Ls.chr08.616;Ls.chr09.409;Ls.chr09.896;Ls.chr10.074;Ls.chr10.075;Ls.chr10.451;Ls.chr10.463;Ls.chr10.518;L…
GO:0044446	intracellular organelle part	CC	17	2562	1	1	Ls.chr01.0111;Ls.chr01.2119;Ls.chr03.0012;Ls.chr03.0245;Ls.chr03.1580;Ls.chr05.0659;Ls.chr05.0762;Ls.chr05.1138;Ls.chr06.0253;Ls.chr06.0823;Ls.chr08.616;Ls.chr09.409;Ls.chr11.493;Ls.chr13.397;Ls.chr14.359;Ls.chrX.0513;Ls.chrX.0821
GO:0044422	organelle part	CC	19	2654	1	1	Ls.chr01.0111;Ls.chr01.2119;Ls.chr03.0012;Ls.chr03.0245;Ls.chr03.1580;Ls.chr05.0659;Ls.chr05.0762;Ls.chr05.1138;Ls.chr06.0253;Ls.chr06.0381;Ls.chr06.0382;Ls.chr06.0823;Ls.chr08.616;Ls.chr09.409;Ls.chr11.493;Ls.chr13.397;Ls.chr14.359;Ls.chrX.0513;Ls.chrX.0821
GO:0071704	organic substance metabolic process	BP	55	5055	1	1	Ls.chr01.0111;Ls.chr01.0621;Ls.chr01.0634;Ls.chr01.1628;Ls.chr02.1219;Ls.chr02.1266;Ls.chr02.1267;Ls.chr02.1302;Ls.chr03.0011;Ls.chr03.0013;Ls.chr03.0072;Ls.chr03.0245;Ls.chr03.0940;Ls.chr03.1005;Ls.chr04.0107;Ls.chr04.0242;Ls.chr04.0771;Ls.chr04.0818;Ls.chr04.0863;Ls.chr04.1129;Ls.chr05.0579;Ls.chr05.0659;Ls.chr05.0762;Ls.chr05.1177;Ls.chr06.0096;Ls.chr06.0198;Ls.chr06.0253;Ls.chr06.0264;Ls.chr0…
GO:0044238	primary metabolic process	BP	51	4794	0.999999	1	Ls.chr01.0111;Ls.chr01.0621;Ls.chr01.0634;Ls.chr01.1628;Ls.chr02.1219;Ls.chr02.1266;Ls.chr02.1267;Ls.chr02.1302;Ls.chr03.0072;Ls.chr03.0245;Ls.chr03.0940;Ls.chr03.1005;Ls.chr04.0107;Ls.chr04.0242;Ls.chr04.0771;Ls.chr04.0818;Ls.chr04.0863;Ls.chr04.1129;Ls.chr05.0579;Ls.chr05.0659;Ls.chr05.0762;Ls.chr05.1177;Ls.chr06.0096;Ls.chr06.0198;Ls.chr06.0253;Ls.chr06.0264;Ls.chr06.0597;Ls.chr06.0696;Ls.chr0…
GO:0044237	cellular metabolic process	BP	49	4608	0.999998	1	Ls.chr01.0111;Ls.chr01.0621;Ls.chr01.0634;Ls.chr01.1628;Ls.chr02.1219;Ls.chr02.1266;Ls.chr02.1267;Ls.chr02.1302;Ls.chr03.0011;Ls.chr03.0013;Ls.chr03.0072;Ls.chr03.0245;Ls.chr03.0940;Ls.chr03.1005;Ls.chr04.0107;Ls.chr04.0242;Ls.chr04.0771;Ls.chr04.0818;Ls.chr04.0863;Ls.chr04.1129;Ls.chr05.0579;Ls.chr05.0659;Ls.chr05.0762;Ls.chr05.1177;Ls.chr06.0096;Ls.chr06.0198;Ls.chr06.0253;Ls.chr06.0264;Ls.chr0…
GO:0005623	cell	CC	79	6012	0.999995	1	Ls.chr01.0111;Ls.chr01.0634;Ls.chr01.0710;Ls.chr01.1092;Ls.chr01.1531;Ls.chr01.1662;Ls.chr01.2119;Ls.chr02.0321;Ls.chr02.1266;Ls.chr02.1267;Ls.chr02.1652;Ls.chr03.0011;Ls.chr03.0012;Ls.chr03.0013;Ls.chr03.0025;Ls.chr03.0072;Ls.chr03.0245;Ls.chr03.0940;Ls.chr03.1005;Ls.chr03.1367;Ls.chr03.1580;Ls.chr04.0563;Ls.chr04.0771;Ls.chr04.0818;Ls.chr05.0206;Ls.chr05.0579;Ls.chr05.0637;Ls.chr05.0659;Ls.chr0…
GO:0044464	cell part	CC	79	6007	0.999995	1	Ls.chr01.0111;Ls.chr01.0634;Ls.chr01.0710;Ls.chr01.1092;Ls.chr01.1531;Ls.chr01.1662;Ls.chr01.2119;Ls.chr02.0321;Ls.chr02.1266;Ls.chr02.1267;Ls.chr02.1652;Ls.chr03.0011;Ls.chr03.0012;Ls.chr03.0013;Ls.chr03.0025;Ls.chr03.0072;Ls.chr03.0245;Ls.chr03.0940;Ls.chr03.1005;Ls.chr03.1367;Ls.chr03.1580;Ls.chr04.0563;Ls.chr04.0771;Ls.chr04.0818;Ls.chr05.0206;Ls.chr05.0579;Ls.chr05.0637;Ls.chr05.0659;Ls.chr0…
GO:0034641	cellular nitrogen compound metabolic process	BP	25	2848	0.999989	1	Ls.chr01.0111;Ls.chr01.0621;Ls.chr01.1628;Ls.chr02.1219;Ls.chr02.1302;Ls.chr03.0072;Ls.chr03.0245;Ls.chr03.0940;Ls.chr03.1005;Ls.chr04.0818;Ls.chr04.0863;Ls.chr04.1129;Ls.chr05.0579;Ls.chr05.0659;Ls.chr05.0762;Ls.chr06.0198;Ls.chr06.0597;Ls.chr06.0696;Ls.chr07.0579;Ls.chr08.516;Ls.chr09.323;Ls.chr09.896;Ls.chr12.091;Ls.chr13.040;Ls.chr13.148
GO:0044428	nuclear part	CC	5	1125	0.999976	1	Ls.chr01.0111;Ls.chr03.0245;Ls.chr06.0253;Ls.chr08.616;Ls.chrX.0513
GO:0005737	cytoplasm	CC	36	3487	0.999966	1	Ls.chr01.0111;Ls.chr01.0634;Ls.chr02.1266;Ls.chr02.1267;Ls.chr03.0012;Ls.chr03.0013;Ls.chr03.1580;Ls.chr04.0771;Ls.chr05.0579;Ls.chr05.0659;Ls.chr05.0762;Ls.chr06.0198;Ls.chr06.0381;Ls.chr06.0382;Ls.chr06.0622;Ls.chr06.0823;Ls.chr07.0219;Ls.chr08.654;Ls.chr09.265;Ls.chr09.875;Ls.chr09.896;Ls.chr10.074;Ls.chr10.075;Ls.chr10.451;Ls.chr10.463;Ls.chr10.518;Ls.chr10.553;Ls.chr10.554;Ls.chr10.571;Ls.ch…
GO:0010467	gene expression	BP	17	2125	0.999951	1	Ls.chr01.0111;Ls.chr01.0621;Ls.chr01.0634;Ls.chr02.1302;Ls.chr03.0072;Ls.chr03.0245;Ls.chr03.0940;Ls.chr03.1005;Ls.chr04.0818;Ls.chr05.0579;Ls.chr05.0659;Ls.chr05.0762;Ls.chr06.0198;Ls.chr06.0597;Ls.chr06.0696;Ls.chr09.896;Ls.chr13.148
GO:0043170	macromolecule metabolic process	BP	45	4073	0.999946	1	Ls.chr01.0111;Ls.chr01.0621;Ls.chr01.0634;Ls.chr01.1628;Ls.chr02.1219;Ls.chr02.1266;Ls.chr02.1267;Ls.chr02.1302;Ls.chr03.0072;Ls.chr03.0245;Ls.chr03.0940;Ls.chr03.1005;Ls.chr04.0107;Ls.chr04.0242;Ls.chr04.0771;Ls.chr04.0818;Ls.chr04.0863;Ls.chr04.1129;Ls.chr05.0579;Ls.chr05.0659;Ls.chr05.0762;Ls.chr05.1177;Ls.chr06.0198;Ls.chr06.0253;Ls.chr06.0597;Ls.chr06.0622;Ls.chr06.0696;Ls.chr06.0943;Ls.chr0…
GO:0032991	macromolecular complex	CC	23	2556	0.999943	1	Ls.chr01.2119;Ls.chr03.0012;Ls.chr03.0245;Ls.chr04.0983;Ls.chr04.0987;Ls.chr05.0206;Ls.chr05.0659;Ls.chr05.0762;Ls.chr06.0198;Ls.chr06.0253;Ls.chr06.0303;Ls.chr07.0044;Ls.chr07.0505;Ls.chr09.409;Ls.chr09.875;Ls.chr10.074;Ls.chr11.493;Ls.chr12.091;Ls.chr12.231;Ls.chr13.131;Ls.chr13.397;Ls.chr14.108;Ls.chrX.0513
GO:0034645	cellular macromolecule biosynthetic process	BP	13	1785	0.999939	1	Ls.chr01.0111;Ls.chr01.0621;Ls.chr02.1302;Ls.chr03.0072;Ls.chr03.1005;Ls.chr04.0818;Ls.chr05.0579;Ls.chr05.0659;Ls.chr05.0762;Ls.chr06.0198;Ls.chr06.0597;Ls.chr06.0696;Ls.chr13.148
GO:0043234	protein complex	CC	16	2024	0.999938	1	Ls.chr01.2119;Ls.chr03.0012;Ls.chr06.0198;Ls.chr06.0253;Ls.chr06.0303;Ls.chr07.0044;Ls.chr09.409;Ls.chr09.875;Ls.chr10.074;Ls.chr11.493;Ls.chr12.091;Ls.chr12.231;Ls.chr13.131;Ls.chr13.397;Ls.chr14.108;Ls.chrX.0513
GO:0006807	nitrogen compound metabolic process	BP	30	3039	0.999919	1	Ls.chr01.0111;Ls.chr01.0621;Ls.chr01.1628;Ls.chr02.1219;Ls.chr02.1302;Ls.chr03.0011;Ls.chr03.0013;Ls.chr03.0072;Ls.chr03.0245;Ls.chr03.0940;Ls.chr03.1005;Ls.chr04.0818;Ls.chr04.0863;Ls.chr04.1129;Ls.chr05.0579;Ls.chr05.0659;Ls.chr05.0762;Ls.chr06.0096;Ls.chr06.0198;Ls.chr06.0597;Ls.chr06.0696;Ls.chr07.0579;Ls.chr08.516;Ls.chr09.323;Ls.chr09.896;Ls.chr12.091;Ls.chr13.040;Ls.chr13.080;Ls.chr13.148;…
GO:0003723	RNA binding	MF	2	619	0.99991	1	Ls.chr04.0563;Ls.chr05.0659
GO:0009058	biosynthetic process	BP	21	2372	0.9999	1	Ls.chr01.0111;Ls.chr01.0621;Ls.chr02.1302;Ls.chr03.0011;Ls.chr03.0013;Ls.chr03.0072;Ls.chr03.1005;Ls.chr04.0818;Ls.chr05.0579;Ls.chr05.0659;Ls.chr05.0762;Ls.chr06.0096;Ls.chr06.0198;Ls.chr06.0264;Ls.chr06.0597;Ls.chr06.0696;Ls.chr07.0579;Ls.chr09.896;Ls.chr11.493;Ls.chr12.091;Ls.chr13.148
GO:0046483	heterocycle metabolic process	BP	23	2516	0.999896	1	Ls.chr01.0111;Ls.chr01.0621;Ls.chr01.1628;Ls.chr02.1219;Ls.chr02.1302;Ls.chr03.0072;Ls.chr03.0245;Ls.chr03.0940;Ls.chr03.1005;Ls.chr04.0818;Ls.chr04.0863;Ls.chr04.1129;Ls.chr05.0579;Ls.chr06.0198;Ls.chr06.0597;Ls.chr06.0696;Ls.chr07.0579;Ls.chr08.516;Ls.chr09.323;Ls.chr09.896;Ls.chr12.091;Ls.chr13.040;Ls.chr13.148
GO:0009059	macromolecule biosynthetic process	BP	14	1808	0.999872	1	Ls.chr01.0111;Ls.chr01.0621;Ls.chr02.1302;Ls.chr03.0072;Ls.chr03.1005;Ls.chr04.0818;Ls.chr05.0579;Ls.chr05.0659;Ls.chr05.0762;Ls.chr06.0198;Ls.chr06.0597;Ls.chr06.0696;Ls.chr09.896;Ls.chr13.148
GO:0016070	RNA metabolic process	BP	14	1796	0.999852	1	Ls.chr01.0111;Ls.chr01.0621;Ls.chr02.1302;Ls.chr03.0072;Ls.chr03.0245;Ls.chr03.0940;Ls.chr03.1005;Ls.chr04.0818;Ls.chr05.0579;Ls.chr06.0198;Ls.chr06.0597;Ls.chr06.0696;Ls.chr09.896;Ls.chr13.148
GO:1901360	organic cyclic compound metabolic process	BP	25	2619	0.999832	1	Ls.chr01.0111;Ls.chr01.0621;Ls.chr01.0634;Ls.chr01.1628;Ls.chr02.1219;Ls.chr02.1302;Ls.chr03.0072;Ls.chr03.0245;Ls.chr03.0940;Ls.chr03.1005;Ls.chr04.0818;Ls.chr04.0863;Ls.chr04.1129;Ls.chr05.0579;Ls.chr06.0096;Ls.chr06.0198;Ls.chr06.0597;Ls.chr06.0696;Ls.chr07.0579;Ls.chr08.516;Ls.chr09.323;Ls.chr09.896;Ls.chr12.091;Ls.chr13.040;Ls.chr13.148
GO:0044710	single-organism metabolic process	BP	21	2313	0.999805	1	Ls.chr01.0634;Ls.chr01.0929;Ls.chr02.1266;Ls.chr02.1267;Ls.chr03.0011;Ls.chr03.0013;Ls.chr05.0762;Ls.chr06.0096;Ls.chr06.0253;Ls.chr06.0264;Ls.chr07.0579;Ls.chr07.1076;Ls.chr09.323;Ls.chr10.553;Ls.chr10.554;Ls.chr10.571;Ls.chr11.493;Ls.chr12.091;Ls.chr12.101;Ls.chr13.080;Ls.chr13.148
GO:0044260	cellular macromolecule metabolic process	BP	40	3629	0.999797	1	Ls.chr01.0111;Ls.chr01.0621;Ls.chr01.0634;Ls.chr01.1628;Ls.chr02.1219;Ls.chr02.1266;Ls.chr02.1267;Ls.chr02.1302;Ls.chr03.0072;Ls.chr03.0245;Ls.chr03.0940;Ls.chr03.1005;Ls.chr04.0107;Ls.chr04.0242;Ls.chr04.0771;Ls.chr04.0818;Ls.chr04.0863;Ls.chr04.1129;Ls.chr05.0579;Ls.chr05.0659;Ls.chr05.0762;Ls.chr05.1177;Ls.chr06.0198;Ls.chr06.0253;Ls.chr06.0597;Ls.chr06.0622;Ls.chr06.0696;Ls.chr07.0505;Ls.chr0…
GO:0006139	nucleobase-containing compound metabolic process	BP	23	2445	0.999768	1	Ls.chr01.0111;Ls.chr01.0621;Ls.chr01.1628;Ls.chr02.1219;Ls.chr02.1302;Ls.chr03.0072;Ls.chr03.0245;Ls.chr03.0940;Ls.chr03.1005;Ls.chr04.0818;Ls.chr04.0863;Ls.chr04.1129;Ls.chr05.0579;Ls.chr06.0198;Ls.chr06.0597;Ls.chr06.0696;Ls.chr07.0579;Ls.chr08.516;Ls.chr09.323;Ls.chr09.896;Ls.chr12.091;Ls.chr13.040;Ls.chr13.148
GO:1901576	organic substance biosynthetic process	BP	21	2294	0.999758	1	Ls.chr01.0111;Ls.chr01.0621;Ls.chr02.1302;Ls.chr03.0011;Ls.chr03.0013;Ls.chr03.0072;Ls.chr03.1005;Ls.chr04.0818;Ls.chr05.0579;Ls.chr05.0659;Ls.chr05.0762;Ls.chr06.0096;Ls.chr06.0198;Ls.chr06.0264;Ls.chr06.0597;Ls.chr06.0696;Ls.chr07.0579;Ls.chr09.896;Ls.chr11.493;Ls.chr12.091;Ls.chr13.148
GO:0006725	cellular aromatic compound metabolic process	BP	25	2569	0.99971	1	Ls.chr01.0111;Ls.chr01.0621;Ls.chr01.0634;Ls.chr01.1628;Ls.chr02.1219;Ls.chr02.1302;Ls.chr03.0072;Ls.chr03.0245;Ls.chr03.0940;Ls.chr03.1005;Ls.chr04.0818;Ls.chr04.0863;Ls.chr04.1129;Ls.chr05.0579;Ls.chr06.0096;Ls.chr06.0198;Ls.chr06.0597;Ls.chr06.0696;Ls.chr07.0579;Ls.chr08.516;Ls.chr09.323;Ls.chr09.896;Ls.chr12.091;Ls.chr13.040;Ls.chr13.148
GO:0044249	cellular biosynthetic process	BP	21	2277	0.999708	1	Ls.chr01.0111;Ls.chr01.0621;Ls.chr02.1302;Ls.chr03.0011;Ls.chr03.0013;Ls.chr03.0072;Ls.chr03.1005;Ls.chr04.0818;Ls.chr05.0579;Ls.chr05.0659;Ls.chr05.0762;Ls.chr06.0096;Ls.chr06.0198;Ls.chr06.0264;Ls.chr06.0597;Ls.chr06.0696;Ls.chr07.0579;Ls.chr09.896;Ls.chr11.493;Ls.chr12.091;Ls.chr13.148
GO:0005634	nucleus	CC	20	2195	0.999691	1	Ls.chr01.0111;Ls.chr01.0634;Ls.chr03.0013;Ls.chr03.0072;Ls.chr03.0245;Ls.chr03.0940;Ls.chr03.1005;Ls.chr04.0563;Ls.chr04.0771;Ls.chr04.0818;Ls.chr05.0579;Ls.chr06.0198;Ls.chr06.0253;Ls.chr06.0597;Ls.chr06.0696;Ls.chr08.616;Ls.chr09.409;Ls.chr09.896;Ls.chr13.148;Ls.chrX.0513
GO:0031974	membrane-enclosed lumen	CC	6	1048	0.999686	1	Ls.chr01.0111;Ls.chr03.0245;Ls.chr05.0762;Ls.chr06.0253;Ls.chr08.616;Ls.chrX.0513
GO:0044427	chromosomal part	CC	1	472	0.999653	1	Ls.chr13.397
GO:0044444	cytoplasmic part	CC	26	2601	0.999593	1	Ls.chr02.1266;Ls.chr02.1267;Ls.chr03.0012;Ls.chr03.0013;Ls.chr03.1580;Ls.chr05.0659;Ls.chr05.0762;Ls.chr06.0381;Ls.chr06.0382;Ls.chr06.0622;Ls.chr06.0823;Ls.chr09.875;Ls.chr10.074;Ls.chr10.075;Ls.chr10.451;Ls.chr10.463;Ls.chr10.518;Ls.chr10.553;Ls.chr10.554;Ls.chr10.571;Ls.chr11.493;Ls.chr12.091;Ls.chr13.131;Ls.chr13.148;Ls.chrX.0513;Ls.chrX.0821
GO:0043233	organelle lumen	CC	6	1022	0.999551	1	Ls.chr01.0111;Ls.chr03.0245;Ls.chr05.0762;Ls.chr06.0253;Ls.chr08.616;Ls.chrX.0513
GO:0070013	intracellular organelle lumen	CC	6	1021	0.999545	1	Ls.chr01.0111;Ls.chr03.0245;Ls.chr05.0762;Ls.chr06.0253;Ls.chr08.616;Ls.chrX.0513
GO:0097159	organic cyclic compound binding	MF	39	3158	0.999542	1	Ls.chr01.0111;Ls.chr01.0634;Ls.chr01.0929;Ls.chr01.1628;Ls.chr01.2119;Ls.chr02.0680;Ls.chr02.1219;Ls.chr02.1266;Ls.chr02.1267;Ls.chr02.1302;Ls.chr02.1902;Ls.chr03.0072;Ls.chr03.1005;Ls.chr03.1477;Ls.chr04.0107;Ls.chr04.0563;Ls.chr04.0771;Ls.chr04.0818;Ls.chr04.0863;Ls.chr04.1129;Ls.chr05.0130;Ls.chr05.0588;Ls.chr05.0659;Ls.chr05.1138;Ls.chr06.0198;Ls.chr06.0253;Ls.chr06.0264;Ls.chr06.0597;Ls.chr0…
GO:0006396	RNA processing	BP	2	591	0.999542	1	Ls.chr03.0245;Ls.chr03.0940
GO:1901363	heterocyclic compound binding	MF	39	3149	0.999497	1	Ls.chr01.0111;Ls.chr01.0634;Ls.chr01.0929;Ls.chr01.1628;Ls.chr01.2119;Ls.chr02.0680;Ls.chr02.1219;Ls.chr02.1266;Ls.chr02.1267;Ls.chr02.1302;Ls.chr02.1902;Ls.chr03.0072;Ls.chr03.1005;Ls.chr03.1477;Ls.chr04.0107;Ls.chr04.0563;Ls.chr04.0771;Ls.chr04.0818;Ls.chr04.0863;Ls.chr04.1129;Ls.chr05.0130;Ls.chr05.0588;Ls.chr05.0659;Ls.chr05.1138;Ls.chr06.0198;Ls.chr06.0253;Ls.chr06.0264;Ls.chr06.0597;Ls.chr0…
GO:0005694	chromosome	CC	2	566	0.999262	1	Ls.chr01.0111;Ls.chr13.397
GO:1901564	organonitrogen compound metabolic process	BP	7	1064	0.999184	1	Ls.chr05.0659;Ls.chr05.0762;Ls.chr06.0096;Ls.chr07.0579;Ls.chr12.091;Ls.chr13.080;Ls.chrX.0011
GO:0031090	organelle membrane	CC	3	675	0.999169	1	Ls.chr03.0012;Ls.chr11.493;Ls.chrX.0821
GO:0043603	cellular amide metabolic process	BP	2	545	0.999042	1	Ls.chr05.0659;Ls.chr05.0762
GO:0044271	cellular nitrogen compound biosynthetic process	BP	16	1782	0.998946	1	Ls.chr01.0111;Ls.chr01.0621;Ls.chr02.1302;Ls.chr03.0072;Ls.chr03.1005;Ls.chr04.0818;Ls.chr05.0579;Ls.chr05.0659;Ls.chr05.0762;Ls.chr06.0198;Ls.chr06.0597;Ls.chr06.0696;Ls.chr07.0579;Ls.chr09.896;Ls.chr12.091;Ls.chr13.148
GO:0044248	cellular catabolic process	BP	4	758	0.998928	1	Ls.chr01.0634;Ls.chr07.0505;Ls.chr09.875;Ls.chr13.131
GO:0044429	mitochondrial part	CC	1	403	0.998848	1	Ls.chr05.0762
GO:0043228	non-membrane-bounded organelle	CC	12	1465	0.998848	1	Ls.chr01.0111;Ls.chr01.2119;Ls.chr03.0245;Ls.chr05.0659;Ls.chr05.0762;Ls.chr05.1138;Ls.chr06.0381;Ls.chr06.0382;Ls.chr06.0823;Ls.chr09.409;Ls.chr13.397;Ls.chr14.359
GO:0043232	intracellular non-membrane-bounded organelle	CC	12	1465	0.998848	1	Ls.chr01.0111;Ls.chr01.2119;Ls.chr03.0245;Ls.chr05.0659;Ls.chr05.0762;Ls.chr05.1138;Ls.chr06.0381;Ls.chr06.0382;Ls.chr06.0823;Ls.chr09.409;Ls.chr13.397;Ls.chr14.359
GO:0016265	death	BP	1	398	0.998825	1	Ls.chr13.131
GO:0008219	cell death	BP	1	395	0.998762	1	Ls.chr13.131
GO:0031981	nuclear lumen	CC	5	852	0.998761	1	Ls.chr01.0111;Ls.chr03.0245;Ls.chr06.0253;Ls.chr08.616;Ls.chrX.0513
GO:0051276	chromosome organization	BP	3	640	0.998702	1	Ls.chr01.0111;Ls.chr06.0253;Ls.chr13.148
GO:0090304	nucleic acid metabolic process	BP	21	2131	0.998643	1	Ls.chr01.0111;Ls.chr01.0621;Ls.chr01.1628;Ls.chr02.1219;Ls.chr02.1302;Ls.chr03.0072;Ls.chr03.0245;Ls.chr03.0940;Ls.chr03.1005;Ls.chr04.0818;Ls.chr04.0863;Ls.chr04.1129;Ls.chr05.0579;Ls.chr06.0198;Ls.chr06.0597;Ls.chr06.0696;Ls.chr08.516;Ls.chr09.323;Ls.chr09.896;Ls.chr13.040;Ls.chr13.148
GO:0044267	cellular protein metabolic process	BP	19	1982	0.998616	1	Ls.chr01.0634;Ls.chr02.1266;Ls.chr02.1267;Ls.chr04.0107;Ls.chr04.0242;Ls.chr04.0771;Ls.chr05.0659;Ls.chr05.0762;Ls.chr05.1177;Ls.chr06.0253;Ls.chr07.0505;Ls.chr09.875;Ls.chr10.553;Ls.chr10.554;Ls.chr10.571;Ls.chr13.035;Ls.chr13.131;Ls.chr13.148;Ls.chrX.0372
GO:0019538	protein metabolic process	BP	24	2341	0.998558	1	Ls.chr01.0634;Ls.chr02.1266;Ls.chr02.1267;Ls.chr04.0107;Ls.chr04.0242;Ls.chr04.0771;Ls.chr05.0659;Ls.chr05.0762;Ls.chr05.1177;Ls.chr06.0253;Ls.chr06.0943;Ls.chr07.0219;Ls.chr07.0505;Ls.chr08.516;Ls.chr09.875;Ls.chr10.422;Ls.chr10.553;Ls.chr10.554;Ls.chr10.571;Ls.chr12.169;Ls.chr13.035;Ls.chr13.131;Ls.chr13.148;Ls.chrX.0372
GO:0043933	macromolecular complex subunit organization	BP	8	1101	0.998448	1	Ls.chr01.0111;Ls.chr06.0253;Ls.chr06.0622;Ls.chr08.616;Ls.chr09.896;Ls.chr11.001;Ls.chr13.148;Ls.scaffold041.1
GO:0016740	transferase activity	MF	12	1280	0.998297	1	Ls.chr01.0634;Ls.chr02.1266;Ls.chr02.1267;Ls.chr03.0013;Ls.chr04.0107;Ls.chr04.0242;Ls.chr04.0771;Ls.chr11.058;Ls.chr11.493;Ls.chr13.035;Ls.chr13.131;Ls.chrX.0372
GO:0006518	peptide metabolic process	BP	2	502	0.99811	1	Ls.chr05.0659;Ls.chr05.0762
GO:0016071	mRNA metabolic process	BP	1	370	0.998091	1	Ls.chr03.0940
GO:0005975	carbohydrate metabolic process	BP	1	364	0.997882	1	Ls.chr07.1076
GO:0044281	small molecule metabolic process	BP	5	801	0.997732	1	Ls.chr06.0096;Ls.chr07.0579;Ls.chr07.1076;Ls.chr12.091;Ls.chr13.080
GO:0005654	nucleoplasm	CC	2	490	0.997552	1	Ls.chr06.0253;Ls.chrX.0513
GO:0012501	programmed cell death	BP	1	349	0.997255	1	Ls.chr13.131
GO:0034660	ncRNA metabolic process	BP	1	344	0.997008	1	Ls.chr03.0245
GO:0016491	oxidoreductase activity	MF	3	520	0.996936	1	Ls.chr01.0929;Ls.chr06.0096;Ls.chr06.0264
GO:0043604	amide biosynthetic process	BP	2	467	0.996737	1	Ls.chr05.0659;Ls.chr05.0762
GO:0009056	catabolic process	BP	6	863	0.996675	1	Ls.chr01.0634;Ls.chr07.0505;Ls.chr07.1076;Ls.chr09.875;Ls.chr12.101;Ls.chr13.131
GO:0016787	hydrolase activity	MF	19	1698	0.996499	1	Ls.chr01.1866;Ls.chr01.2119;Ls.chr01.2120;Ls.chr02.0210;Ls.chr02.1902;Ls.chr02.1903;Ls.chr03.0940;Ls.chr05.1138;Ls.chr06.0943;Ls.chr07.0219;Ls.chr07.1076;Ls.chr08.516;Ls.chr09.283;Ls.chr10.422;Ls.chr12.101;Ls.chr12.169;Ls.chr12.231;Ls.chr13.148;Ls.scaffold041.1
GO:0051301	cell division	BP	1	329	0.996125	1	Ls.chr05.0579
GO:0055114	oxidation-reduction process	BP	3	562	0.99596	1	Ls.chr01.0929;Ls.chr06.0096;Ls.chr06.0264
GO:0043043	peptide biosynthetic process	BP	2	449	0.995691	1	Ls.chr05.0659;Ls.chr05.0762
GO:0005739	mitochondrion	CC	4	662	0.995639	1	Ls.chr05.0762;Ls.chr10.451;Ls.chr10.463;Ls.chr10.518
GO:0012505	endomembrane system	CC	7	930	0.99536	1	Ls.chr03.0012;Ls.chr03.1580;Ls.chr06.0622;Ls.chr10.074;Ls.chr10.075;Ls.chr11.493;Ls.chrX.0821
GO:1901575	organic substance catabolic process	BP	5	744	0.995251	1	Ls.chr07.0505;Ls.chr07.1076;Ls.chr09.875;Ls.chr12.101;Ls.chr13.131
GO:0033043	regulation of organelle organization	BP	2	441	0.995128	1	Ls.chr01.0111;Ls.chr06.0622
GO:0051726	regulation of cell cycle	BP	1	314	0.994984	1	Ls.chr04.0771
GO:0006397	mRNA processing	BP	1	301	0.993729	1	Ls.chr03.0940
GO:0070925	organelle assembly	BP	1	301	0.993729	1	Ls.chr01.0111
GO:1901566	organonitrogen compound biosynthetic process	BP	5	721	0.993647	1	Ls.chr05.0659;Ls.chr05.0762;Ls.chr06.0096;Ls.chr07.0579;Ls.chr12.091
GO:0022613	ribonucleoprotein complex biogenesis	BP	1	300	0.99362	1	Ls.chr03.0245
GO:0000166	nucleotide binding	MF	11	1096	0.993603	1	Ls.chr01.0634;Ls.chr01.2119;Ls.chr02.1266;Ls.chr02.1267;Ls.chr02.1902;Ls.chr04.0107;Ls.chr04.0771;Ls.chr05.1138;Ls.chr09.323;Ls.chr13.035;Ls.chrX.0372
GO:1901265	nucleoside phosphate binding	MF	11	1096	0.993603	1	Ls.chr01.0634;Ls.chr01.2119;Ls.chr02.1266;Ls.chr02.1267;Ls.chr02.1902;Ls.chr04.0107;Ls.chr04.0771;Ls.chr05.1138;Ls.chr09.323;Ls.chr13.035;Ls.chrX.0372
GO:0003676	nucleic acid binding	MF	26	2085	0.993529	1	Ls.chr01.0111;Ls.chr01.1628;Ls.chr02.0680;Ls.chr02.1219;Ls.chr02.1302;Ls.chr03.0072;Ls.chr03.1005;Ls.chr03.1477;Ls.chr04.0563;Ls.chr04.0818;Ls.chr04.0863;Ls.chr04.1129;Ls.chr05.0130;Ls.chr05.0588;Ls.chr05.0659;Ls.chr06.0198;Ls.chr06.0253;Ls.chr06.0597;Ls.chr06.0696;Ls.chr07.0544;Ls.chr08.516;Ls.chr08.616;Ls.chr09.323;Ls.chr10.422;Ls.chr13.040;Ls.chr13.397
GO:0048285	organelle fission	BP	1	299	0.99351	1	Ls.chr01.0111
GO:0000785	chromatin	CC	1	300	0.993253	1	Ls.chr13.397
GO:0007281	germ cell development	BP	5	715	0.993152	1	Ls.chr01.0634;Ls.chr05.0579;Ls.chr07.0505;Ls.chr11.513;Ls.chr11.514
GO:0010941	regulation of cell death	BP	1	295	0.993049	1	Ls.chr13.131
GO:0006412	translation	BP	2	417	0.992972	1	Ls.chr05.0659;Ls.chr05.0762
GO:0016482	cytoplasmic transport	BP	2	413	0.992532	1	Ls.chr03.1580;Ls.scaffold041.1
GO:0036094	small molecule binding	MF	12	1152	0.992493	1	Ls.chr01.0634;Ls.chr01.2119;Ls.chr02.1266;Ls.chr02.1267;Ls.chr02.1902;Ls.chr03.0011;Ls.chr04.0107;Ls.chr04.0771;Ls.chr05.1138;Ls.chr09.323;Ls.chr13.035;Ls.chrX.0372
GO:0007005	mitochondrion organization	BP	1	288	0.992163	1	Ls.chr05.0762
GO:1901135	carbohydrate derivative metabolic process	BP	3	514	0.992047	1	Ls.chr07.0579;Ls.chr12.091;Ls.chrX.0011
GO:0065003	macromolecular complex assembly	BP	4	609	0.991832	1	Ls.chr06.0622;Ls.chr08.616;Ls.chr09.896;Ls.scaffold041.1
GO:1990904	ribonucleoprotein complex	CC	3	517	0.991827	1	Ls.chr03.0245;Ls.chr05.0659;Ls.chr05.0762
GO:0006915	apoptotic process	BP	1	284	0.991607	1	Ls.chr13.131
GO:1902494	catalytic complex	CC	5	704	0.99153	1	Ls.chr06.0253;Ls.chr09.875;Ls.chr11.493;Ls.chr13.131;Ls.chrX.0513
GO:0000280	nuclear division	BP	1	279	0.990857	1	Ls.chr01.0111
GO:0022412	cellular process involved in reproduction in multicellular organism	BP	6	779	0.990799	1	Ls.chr01.0634;Ls.chr04.0818;Ls.chr05.0579;Ls.chr07.0505;Ls.chr11.513;Ls.chr11.514
GO:0006082	organic acid metabolic process	BP	2	396	0.990345	1	Ls.chr06.0096;Ls.chr13.080
GO:0043436	oxoacid metabolic process	BP	2	396	0.990345	1	Ls.chr06.0096;Ls.chr13.080
GO:0044723	single-organism carbohydrate metabolic process	BP	1	273	0.989868	1	Ls.chr07.1076
GO:0009057	macromolecule catabolic process	BP	3	496	0.989795	1	Ls.chr07.0505;Ls.chr09.875;Ls.chr13.131
GO:0031984	organelle subcompartment	CC	1	275	0.989681	1	Ls.chr03.1580
GO:2000112	regulation of cellular macromolecule biosynthetic process	BP	11	1174	0.98955	1	Ls.chr01.0111;Ls.chr01.0621;Ls.chr02.1302;Ls.chr03.0072;Ls.chr03.1005;Ls.chr04.0818;Ls.chr05.0579;Ls.chr06.0198;Ls.chr06.0597;Ls.chr06.0696;Ls.chr13.148
GO:0030529	intracellular ribonucleoprotein complex	CC	3	497	0.989234	1	Ls.chr03.0245;Ls.chr05.0659;Ls.chr05.0762
GO:0010468	regulation of gene expression	BP	13	1316	0.988369	1	Ls.chr01.0111;Ls.chr01.0621;Ls.chr01.0634;Ls.chr02.1302;Ls.chr03.0072;Ls.chr03.1005;Ls.chr04.0818;Ls.chr05.0579;Ls.chr06.0198;Ls.chr06.0597;Ls.chr06.0696;Ls.chr09.896;Ls.chr13.148
GO:0018130	heterocycle biosynthetic process	BP	14	1389	0.988145	1	Ls.chr01.0111;Ls.chr01.0621;Ls.chr02.1302;Ls.chr03.0072;Ls.chr03.1005;Ls.chr04.0818;Ls.chr05.0579;Ls.chr06.0198;Ls.chr06.0597;Ls.chr06.0696;Ls.chr07.0579;Ls.chr09.896;Ls.chr12.091;Ls.chr13.148
GO:0051704	multi-organism process	BP	12	1236	0.987902	1	Ls.chr01.0111;Ls.chr01.0634;Ls.chr01.0710;Ls.chr03.0321;Ls.chr03.0904;Ls.chr04.0818;Ls.chr05.0579;Ls.chr06.0096;Ls.chr07.0505;Ls.chr11.513;Ls.chr11.514;Ls.chr14.108
GO:0006974	cellular response to DNA damage stimulus	BP	1	261	0.987562	1	Ls.chr09.323
GO:0019222	regulation of metabolic process	BP	23	2027	0.987226	1	Ls.chr01.0111;Ls.chr01.0621;Ls.chr01.0634;Ls.chr02.1266;Ls.chr02.1267;Ls.chr02.1302;Ls.chr03.0072;Ls.chr03.1005;Ls.chr04.0771;Ls.chr04.0818;Ls.chr05.0579;Ls.chr06.0198;Ls.chr06.0597;Ls.chr06.0696;Ls.chr07.0505;Ls.chr07.0579;Ls.chr09.265;Ls.chr09.875;Ls.chr09.896;Ls.chr10.553;Ls.chr10.554;Ls.chr10.571;Ls.chr13.148
GO:0043412	macromolecule modification	BP	15	1454	0.987106	1	Ls.chr01.0634;Ls.chr02.1266;Ls.chr02.1267;Ls.chr04.0107;Ls.chr04.0242;Ls.chr04.0771;Ls.chr05.1177;Ls.chr06.0253;Ls.chr10.553;Ls.chr10.554;Ls.chr10.571;Ls.chr13.035;Ls.chr13.131;Ls.chr13.148;Ls.chrX.0372
GO:0044451	nucleoplasm part	CC	2	379	0.986775	1	Ls.chr06.0253;Ls.chrX.0513
GO:0034622	cellular macromolecular complex assembly	BP	3	476	0.986582	1	Ls.chr06.0622;Ls.chr08.616;Ls.scaffold041.1
GO:0019752	carboxylic acid metabolic process	BP	2	371	0.985967	1	Ls.chr06.0096;Ls.chr13.080
GO:0008380	RNA splicing	BP	1	252	0.985497	1	Ls.chr03.0940
GO:0043067	regulation of programmed cell death	BP	1	252	0.985497	1	Ls.chr13.131
GO:0051171	regulation of nitrogen compound metabolic process	BP	13	1289	0.985027	1	Ls.chr01.0111;Ls.chr01.0621;Ls.chr02.1302;Ls.chr03.0072;Ls.chr03.1005;Ls.chr04.0818;Ls.chr05.0579;Ls.chr06.0198;Ls.chr06.0597;Ls.chr06.0696;Ls.chr07.0579;Ls.chr09.896;Ls.chr13.148
GO:0034470	ncRNA processing	BP	1	250	0.984994	1	Ls.chr03.0245
GO:1901362	organic cyclic compound biosynthetic process	BP	15	1436	0.984848	1	Ls.chr01.0111;Ls.chr01.0621;Ls.chr02.1302;Ls.chr03.0072;Ls.chr03.1005;Ls.chr04.0818;Ls.chr05.0579;Ls.chr06.0096;Ls.chr06.0198;Ls.chr06.0597;Ls.chr06.0696;Ls.chr07.0579;Ls.chr09.896;Ls.chr12.091;Ls.chr13.148
GO:0007276	gamete generation	BP	8	899	0.984579	1	Ls.chr01.0111;Ls.chr01.0634;Ls.chr01.0710;Ls.chr04.0818;Ls.chr05.0579;Ls.chr07.0505;Ls.chr11.513;Ls.chr11.514
GO:0051321	meiotic cell cycle	BP	1	244	0.983378	1	Ls.chr01.0111
GO:0071822	protein complex subunit organization	BP	5	642	0.983341	1	Ls.chr06.0622;Ls.chr08.616;Ls.chr09.896;Ls.chr11.001;Ls.scaffold041.1
GO:0007049	cell cycle	BP	6	727	0.98325	1	Ls.chr01.0111;Ls.chr04.0771;Ls.chr07.0505;Ls.chr10.553;Ls.chr10.554;Ls.chr10.571
GO:0048878	chemical homeostasis	BP	1	240	0.982206	1	Ls.chr01.1092
GO:0044265	cellular macromolecule catabolic process	BP	3	455	0.982181	1	Ls.chr07.0505;Ls.chr09.875;Ls.chr13.131
GO:0010556	regulation of macromolecule biosynthetic process	BP	12	1187	0.980798	1	Ls.chr01.0111;Ls.chr01.0621;Ls.chr02.1302;Ls.chr03.0072;Ls.chr03.1005;Ls.chr04.0818;Ls.chr05.0579;Ls.chr06.0198;Ls.chr06.0597;Ls.chr06.0696;Ls.chr09.896;Ls.chr13.148
GO:0048477	oogenesis	BP	5	627	0.980126	1	Ls.chr01.0634;Ls.chr05.0579;Ls.chr07.0505;Ls.chr11.513;Ls.chr11.514
GO:0098588	bounding membrane of organelle	CC	3	449	0.979445	1	Ls.chr03.0012;Ls.chr11.493;Ls.chrX.0821
GO:0042981	regulation of apoptotic process	BP	1	230	0.978904	1	Ls.chr13.131
GO:0034654	nucleobase-containing compound biosynthetic process	BP	14	1325	0.978895	1	Ls.chr01.0111;Ls.chr01.0621;Ls.chr02.1302;Ls.chr03.0072;Ls.chr03.1005;Ls.chr04.0818;Ls.chr05.0579;Ls.chr06.0198;Ls.chr06.0597;Ls.chr06.0696;Ls.chr07.0579;Ls.chr09.896;Ls.chr12.091;Ls.chr13.148
GO:0006351	transcription, DNA-templated	BP	11	1100	0.978635	1	Ls.chr01.0111;Ls.chr01.0621;Ls.chr02.1302;Ls.chr03.0072;Ls.chr03.1005;Ls.chr04.0818;Ls.chr05.0579;Ls.chr06.0198;Ls.chr06.0597;Ls.chr06.0696;Ls.chr13.148
GO:0000375	RNA splicing, via transesterification reactions	BP	1	229	0.978542	1	Ls.chr03.0940
GO:0000377	RNA splicing, via transesterification reactions with bulged adenosine as nucleophile	BP	1	229	0.978542	1	Ls.chr03.0940
GO:0000398	mRNA splicing, via spliceosome	BP	1	229	0.978542	1	Ls.chr03.0940
GO:0000278	mitotic cell cycle	BP	3	439	0.977944	1	Ls.chr10.553;Ls.chr10.554;Ls.chr10.571
GO:0019438	aromatic compound biosynthetic process	BP	15	1392	0.977769	1	Ls.chr01.0111;Ls.chr01.0621;Ls.chr02.1302;Ls.chr03.0072;Ls.chr03.1005;Ls.chr04.0818;Ls.chr05.0579;Ls.chr06.0096;Ls.chr06.0198;Ls.chr06.0597;Ls.chr06.0696;Ls.chr07.0579;Ls.chr09.896;Ls.chr12.091;Ls.chr13.148
GO:0000228	nuclear chromosome	CC	1	227	0.976768	1	Ls.chr01.0111
GO:0051336	regulation of hydrolase activity	BP	1	224	0.976637	1	Ls.chr09.265
GO:0045184	establishment of protein localization	BP	3	433	0.976122	1	Ls.chr01.2119;Ls.chr07.0505;Ls.chr10.074
GO:0006281	DNA repair	BP	1	220	0.974994	1	Ls.chr09.323
GO:0009889	regulation of biosynthetic process	BP	13	1232	0.974981	1	Ls.chr01.0111;Ls.chr01.0621;Ls.chr02.1302;Ls.chr03.0072;Ls.chr03.1005;Ls.chr04.0818;Ls.chr05.0579;Ls.chr06.0198;Ls.chr06.0597;Ls.chr06.0696;Ls.chr07.0579;Ls.chr09.896;Ls.chr13.148
GO:0044703	multi-organism reproductive process	BP	10	1002	0.973752	1	Ls.chr01.0111;Ls.chr01.0634;Ls.chr01.0710;Ls.chr04.0818;Ls.chr05.0579;Ls.chr06.0096;Ls.chr07.0505;Ls.chr11.513;Ls.chr11.514;Ls.chr14.108
GO:0006886	intracellular protein transport	BP	2	327	0.973213	1	Ls.chr07.0505;Ls.chr10.074
GO:0031326	regulation of cellular biosynthetic process	BP	13	1224	0.973172	1	Ls.chr01.0111;Ls.chr01.0621;Ls.chr02.1302;Ls.chr03.0072;Ls.chr03.1005;Ls.chr04.0818;Ls.chr05.0579;Ls.chr06.0198;Ls.chr06.0597;Ls.chr06.0696;Ls.chr07.0579;Ls.chr09.896;Ls.chr13.148
GO:0070647	protein modification by small protein conjugation or removal	BP	2	326	0.972822	1	Ls.chr04.0242;Ls.chr13.131
GO:0032553	ribonucleotide binding	MF	11	960	0.972441	1	Ls.chr01.0634;Ls.chr01.2119;Ls.chr02.1266;Ls.chr02.1267;Ls.chr02.1902;Ls.chr04.0107;Ls.chr04.0771;Ls.chr05.1138;Ls.chr09.323;Ls.chr13.035;Ls.chrX.0372
GO:0005730	nucleolus	CC	1	216	0.972042	1	Ls.chr03.0245
GO:0017076	purine nucleotide binding	MF	11	957	0.9716	1	Ls.chr01.0634;Ls.chr01.2119;Ls.chr02.1266;Ls.chr02.1267;Ls.chr02.1902;Ls.chr04.0107;Ls.chr04.0771;Ls.chr05.1138;Ls.chr09.323;Ls.chr13.035;Ls.chrX.0372
GO:0042254	ribosome biogenesis	BP	1	212	0.971355	1	Ls.chr03.0245
GO:0015031	protein transport	BP	3	418	0.970929	1	Ls.chr01.2119;Ls.chr07.0505;Ls.chr10.074
GO:0042578	phosphoric ester hydrolase activity	MF	1	188	0.970754	1	Ls.chr07.1076
GO:0001882	nucleoside binding	MF	11	954	0.970736	1	Ls.chr01.0634;Ls.chr01.2119;Ls.chr02.1266;Ls.chr02.1267;Ls.chr02.1902;Ls.chr04.0107;Ls.chr04.0771;Ls.chr05.1138;Ls.chr09.323;Ls.chr13.035;Ls.chrX.0372
GO:0032549	ribonucleoside binding	MF	11	953	0.970443	1	Ls.chr01.0634;Ls.chr01.2119;Ls.chr02.1266;Ls.chr02.1267;Ls.chr02.1902;Ls.chr04.0107;Ls.chr04.0771;Ls.chr05.1138;Ls.chr09.323;Ls.chr13.035;Ls.chrX.0372
GO:0006464	cellular protein modification process	BP	15	1358	0.970429	1	Ls.chr01.0634;Ls.chr02.1266;Ls.chr02.1267;Ls.chr04.0107;Ls.chr04.0242;Ls.chr04.0771;Ls.chr05.1177;Ls.chr06.0253;Ls.chr10.553;Ls.chr10.554;Ls.chr10.571;Ls.chr13.035;Ls.chr13.131;Ls.chr13.148;Ls.chrX.0372
GO:0036211	protein modification process	BP	15	1358	0.970429	1	Ls.chr01.0634;Ls.chr02.1266;Ls.chr02.1267;Ls.chr04.0107;Ls.chr04.0242;Ls.chr04.0771;Ls.chr05.1177;Ls.chr06.0253;Ls.chr10.553;Ls.chr10.554;Ls.chr10.571;Ls.chr13.035;Ls.chr13.131;Ls.chr13.148;Ls.chrX.0372
GO:0044711	single-organism biosynthetic process	BP	7	756	0.970368	1	Ls.chr03.0011;Ls.chr03.0013;Ls.chr05.0762;Ls.chr06.0264;Ls.chr07.0579;Ls.chr11.493;Ls.chr12.091
GO:0019953	sexual reproduction	BP	10	988	0.970089	1	Ls.chr01.0111;Ls.chr01.0634;Ls.chr01.0710;Ls.chr04.0818;Ls.chr05.0579;Ls.chr06.0096;Ls.chr07.0505;Ls.chr11.513;Ls.chr11.514;Ls.chr14.108
GO:0032555	purine ribonucleotide binding	MF	11	951	0.969849	1	Ls.chr01.0634;Ls.chr01.2119;Ls.chr02.1266;Ls.chr02.1267;Ls.chr02.1902;Ls.chr04.0107;Ls.chr04.0771;Ls.chr05.1138;Ls.chr09.323;Ls.chr13.035;Ls.chrX.0372
GO:0001883	purine nucleoside binding	MF	11	950	0.969548	1	Ls.chr01.0634;Ls.chr01.2119;Ls.chr02.1266;Ls.chr02.1267;Ls.chr02.1902;Ls.chr04.0107;Ls.chr04.0771;Ls.chr05.1138;Ls.chr09.323;Ls.chr13.035;Ls.chrX.0372
GO:0032550	purine ribonucleoside binding	MF	11	950	0.969548	1	Ls.chr01.0634;Ls.chr01.2119;Ls.chr02.1266;Ls.chr02.1267;Ls.chr02.1902;Ls.chr04.0107;Ls.chr04.0771;Ls.chr05.1138;Ls.chr09.323;Ls.chr13.035;Ls.chrX.0372
GO:0035639	purine ribonucleoside triphosphate binding	MF	11	949	0.969245	1	Ls.chr01.0634;Ls.chr01.2119;Ls.chr02.1266;Ls.chr02.1267;Ls.chr02.1902;Ls.chr04.0107;Ls.chr04.0771;Ls.chr05.1138;Ls.chr09.323;Ls.chr13.035;Ls.chrX.0372
GO:0003729	mRNA binding	MF	1	184	0.968447	1	Ls.chr04.0563
GO:0044822	poly(A) RNA binding	MF	1	184	0.968447	1	Ls.chr04.0563
GO:0071310	cellular response to organic substance	BP	2	315	0.968139	1	Ls.chr07.0579;Ls.chr13.148
GO:0000975	regulatory region DNA binding	MF	1	183	0.967843	1	Ls.chr03.1005
GO:0001067	regulatory region nucleic acid binding	MF	1	183	0.967843	1	Ls.chr03.1005
GO:0044212	transcription regulatory region DNA binding	MF	1	183	0.967843	1	Ls.chr03.1005
GO:0048609	multicellular organismal reproductive process	BP	10	979	0.967501	1	Ls.chr01.0111;Ls.chr01.0634;Ls.chr01.0710;Ls.chr04.0818;Ls.chr05.0579;Ls.chr06.0096;Ls.chr07.0505;Ls.chr11.513;Ls.chr11.514;Ls.chr14.108
GO:0006325	chromatin organization	BP	3	409	0.967322	1	Ls.chr01.0111;Ls.chr06.0253;Ls.chr13.148
GO:0048037	cofactor binding	MF	1	181	0.966599	1	Ls.chr13.080
GO:0060255	regulation of macromolecule metabolic process	BP	21	1763	0.966188	1	Ls.chr01.0111;Ls.chr01.0621;Ls.chr01.0634;Ls.chr02.1266;Ls.chr02.1267;Ls.chr02.1302;Ls.chr03.0072;Ls.chr03.1005;Ls.chr04.0771;Ls.chr04.0818;Ls.chr05.0579;Ls.chr06.0198;Ls.chr06.0597;Ls.chr06.0696;Ls.chr07.0505;Ls.chr09.875;Ls.chr09.896;Ls.chr10.553;Ls.chr10.554;Ls.chr10.571;Ls.chr13.148
GO:0019001	guanyl nucleotide binding	MF	1	180	0.96596	1	Ls.chr05.1138
GO:0016817	hydrolase activity, acting on acid anhydrides	MF	6	591	0.965562	1	Ls.chr01.2119;Ls.chr01.2120;Ls.chr02.1902;Ls.chr02.1903;Ls.chr05.1138;Ls.scaffold041.1
GO:0055086	nucleobase-containing small molecule metabolic process	BP	2	309	0.965269	1	Ls.chr07.0579;Ls.chr12.091
GO:1901137	carbohydrate derivative biosynthetic process	BP	2	309	0.965269	1	Ls.chr07.0579;Ls.chr12.091
GO:0032774	RNA biosynthetic process	BP	12	1120	0.965086	1	Ls.chr01.0111;Ls.chr01.0621;Ls.chr02.1302;Ls.chr03.0072;Ls.chr03.1005;Ls.chr04.0818;Ls.chr05.0579;Ls.chr06.0198;Ls.chr06.0597;Ls.chr06.0696;Ls.chr09.896;Ls.chr13.148
GO:0016818	hydrolase activity, acting on acid anhydrides, in phosphorus-containing anhydrides	MF	6	589	0.964741	1	Ls.chr01.2119;Ls.chr01.2120;Ls.chr02.1902;Ls.chr02.1903;Ls.chr05.1138;Ls.scaffold041.1
GO:0042802	identical protein binding	MF	1	178	0.964644	1	Ls.chr11.001
GO:0016462	pyrophosphatase activity	MF	6	586	0.963477	1	Ls.chr01.2119;Ls.chr01.2120;Ls.chr02.1902;Ls.chr02.1903;Ls.chr05.1138;Ls.scaffold041.1
GO:0005525	GTP binding	MF	1	176	0.963277	1	Ls.chr05.1138
GO:0032561	guanyl ribonucleotide binding	MF	1	176	0.963277	1	Ls.chr05.1138
GO:0016568	chromatin modification	BP	2	305	0.96322	1	Ls.chr06.0253;Ls.chr13.148
GO:0010629	negative regulation of gene expression	BP	4	485	0.961712	1	Ls.chr03.0072;Ls.chr03.1005;Ls.chr04.0818;Ls.chr06.0198
GO:0051252	regulation of RNA metabolic process	BP	12	1104	0.959969	1	Ls.chr01.0111;Ls.chr01.0621;Ls.chr02.1302;Ls.chr03.0072;Ls.chr03.1005;Ls.chr04.0818;Ls.chr05.0579;Ls.chr06.0198;Ls.chr06.0597;Ls.chr06.0696;Ls.chr09.896;Ls.chr13.148
GO:0097659	nucleic acid-templated transcription	BP	12	1104	0.959969	1	Ls.chr01.0111;Ls.chr01.0621;Ls.chr02.1302;Ls.chr03.0072;Ls.chr03.1005;Ls.chr04.0818;Ls.chr05.0579;Ls.chr06.0198;Ls.chr06.0597;Ls.chr06.0696;Ls.chr09.896;Ls.chr13.148
GO:0032504	multicellular organism reproduction	BP	11	1029	0.95947	1	Ls.chr01.0111;Ls.chr01.0634;Ls.chr01.0710;Ls.chr03.0904;Ls.chr04.0818;Ls.chr05.0579;Ls.chr06.0096;Ls.chr07.0505;Ls.chr11.513;Ls.chr11.514;Ls.chr14.108
GO:0005794	Golgi apparatus	CC	2	301	0.959075	1	Ls.chr03.0012;Ls.chr03.1580
GO:0010927	cellular component assembly involved in morphogenesis	BP	1	190	0.958408	1	Ls.chr01.0634
GO:0006355	regulation of transcription, DNA-templated	BP	11	1026	0.958401	1	Ls.chr01.0111;Ls.chr01.0621;Ls.chr02.1302;Ls.chr03.0072;Ls.chr03.1005;Ls.chr04.0818;Ls.chr05.0579;Ls.chr06.0198;Ls.chr06.0597;Ls.chr06.0696;Ls.chr13.148
GO:0044712	single-organism catabolic process	BP	2	296	0.958182	1	Ls.chr07.1076;Ls.chr12.101
GO:0019219	regulation of nucleobase-containing compound metabolic process	BP	13	1167	0.956595	1	Ls.chr01.0111;Ls.chr01.0621;Ls.chr02.1302;Ls.chr03.0072;Ls.chr03.1005;Ls.chr04.0818;Ls.chr05.0579;Ls.chr06.0198;Ls.chr06.0597;Ls.chr06.0696;Ls.chr07.0579;Ls.chr09.896;Ls.chr13.148
GO:0048469	cell maturation	BP	1	187	0.956241	1	Ls.chr01.0634
GO:0051493	regulation of cytoskeleton organization	BP	1	185	0.954735	1	Ls.chr06.0622
GO:0031323	regulation of cellular metabolic process	BP	21	1722	0.954531	1	Ls.chr01.0111;Ls.chr01.0621;Ls.chr01.0634;Ls.chr02.1266;Ls.chr02.1267;Ls.chr02.1302;Ls.chr03.0072;Ls.chr03.1005;Ls.chr04.0771;Ls.chr04.0818;Ls.chr05.0579;Ls.chr06.0198;Ls.chr06.0597;Ls.chr06.0696;Ls.chr07.0505;Ls.chr07.0579;Ls.chr09.896;Ls.chr10.553;Ls.chr10.554;Ls.chr10.571;Ls.chr13.148
GO:0017111	nucleoside-triphosphatase activity	MF	6	567	0.954479	1	Ls.chr01.2119;Ls.chr01.2120;Ls.chr02.1902;Ls.chr02.1903;Ls.chr05.1138;Ls.scaffold041.1
GO:0098542	defense response to other organism	BP	1	184	0.953963	1	Ls.chr01.0634
GO:0046907	intracellular transport	BP	8	786	0.952451	1	Ls.chr01.2119;Ls.chr02.1302;Ls.chr03.1580;Ls.chr07.0505;Ls.chr10.074;Ls.chr10.075;Ls.chr12.231;Ls.scaffold041.1
GO:1902582	single-organism intracellular transport	BP	7	700	0.948143	1	Ls.chr01.2119;Ls.chr02.1302;Ls.chr03.1580;Ls.chr10.074;Ls.chr10.075;Ls.chr12.231;Ls.scaffold041.1
GO:0003924	GTPase activity	MF	1	157	0.947372	1	Ls.chr05.1138
GO:0006508	proteolysis	BP	8	774	0.94682	1	Ls.chr06.0943;Ls.chr07.0219;Ls.chr07.0505;Ls.chr08.516;Ls.chr09.875;Ls.chr10.422;Ls.chr12.169;Ls.chr13.131
GO:0006753	nucleoside phosphate metabolic process	BP	2	275	0.943758	1	Ls.chr07.0579;Ls.chr12.091
GO:0022402	cell cycle process	BP	5	534	0.943722	1	Ls.chr01.0111;Ls.chr07.0505;Ls.chr10.553;Ls.chr10.554;Ls.chr10.571
GO:1903046	meiotic cell cycle process	BP	1	172	0.94361	1	Ls.chr01.0111
GO:0044421	extracellular region part	CC	2	276	0.941936	1	Ls.chr03.0321;Ls.chr04.0262
GO:0009117	nucleotide metabolic process	BP	2	272	0.941348	1	Ls.chr07.0579;Ls.chr12.091
GO:0007059	chromosome segregation	BP	1	169	0.940679	1	Ls.chr07.0505
GO:0042127	regulation of cell proliferation	BP	2	271	0.940524	1	Ls.chr04.0563;Ls.chr07.0505
GO:0007015	actin filament organization	BP	1	167	0.938641	1	Ls.chr06.0622
GO:0016791	phosphatase activity	MF	1	148	0.937608	1	Ls.chr07.1076
GO:0006996	organelle organization	BP	24	1876	0.93673	1	Ls.chr01.0111;Ls.chr01.2119;Ls.chr05.0579;Ls.chr05.0762;Ls.chr05.1177;Ls.chr06.0253;Ls.chr06.0323;Ls.chr06.0326;Ls.chr06.0327;Ls.chr06.0622;Ls.chr06.0823;Ls.chr07.0505;Ls.chr08.616;Ls.chr08.654;Ls.chr10.553;Ls.chr10.554;Ls.chr10.571;Ls.chr11.001;Ls.chr11.493;Ls.chr11.513;Ls.chr11.514;Ls.chr13.148;Ls.chr14.359;Ls.scaffold041.1
GO:0009892	negative regulation of metabolic process	BP	7	679	0.936603	1	Ls.chr01.0634;Ls.chr03.0072;Ls.chr03.1005;Ls.chr04.0818;Ls.chr06.0198;Ls.chr07.0505;Ls.chr09.896
GO:0008233	peptidase activity	MF	5	466	0.935962	1	Ls.chr06.0943;Ls.chr07.0219;Ls.chr08.516;Ls.chr10.422;Ls.chr12.169
GO:0051345	positive regulation of hydrolase activity	BP	1	164	0.935455	1	Ls.chr09.265
GO:0007292	female gamete generation	BP	7	677	0.935396	1	Ls.chr01.0111;Ls.chr01.0634;Ls.chr01.0710;Ls.chr05.0579;Ls.chr07.0505;Ls.chr11.513;Ls.chr11.514
GO:0000976	transcription regulatory region sequence-specific DNA binding	MF	1	146	0.935205	1	Ls.chr03.1005
GO:0042803	protein homodimerization activity	MF	1	144	0.93271	1	Ls.chr11.001
GO:0006461	protein complex assembly	BP	4	436	0.932661	1	Ls.chr06.0622;Ls.chr08.616;Ls.chr09.896;Ls.scaffold041.1
GO:0070271	protein complex biogenesis	BP	4	436	0.932661	1	Ls.chr06.0622;Ls.chr08.616;Ls.chr09.896;Ls.scaffold041.1
GO:0030163	protein catabolic process	BP	3	351	0.932088	1	Ls.chr07.0505;Ls.chr09.875;Ls.chr13.131
GO:0006629	lipid metabolic process	BP	4	435	0.931902	1	Ls.chr06.0264;Ls.chr07.1076;Ls.chr11.493;Ls.chr12.101
GO:0043900	regulation of multi-organism process	BP	1	160	0.930948	1	Ls.chr01.0634
GO:0019637	organophosphate metabolic process	BP	4	433	0.930361	1	Ls.chr07.0579;Ls.chr07.1076;Ls.chr11.493;Ls.chr12.091
GO:0006366	transcription from RNA polymerase II promoter	BP	7	668	0.929711	1	Ls.chr01.0111;Ls.chr03.0072;Ls.chr03.1005;Ls.chr04.0818;Ls.chr05.0579;Ls.chr06.0198;Ls.chr06.0696
GO:1903506	regulation of nucleic acid-templated transcription	BP	12	1034	0.929216	1	Ls.chr01.0111;Ls.chr01.0621;Ls.chr02.1302;Ls.chr03.0072;Ls.chr03.1005;Ls.chr04.0818;Ls.chr05.0579;Ls.chr06.0198;Ls.chr06.0597;Ls.chr06.0696;Ls.chr09.896;Ls.chr13.148
GO:2001141	regulation of RNA biosynthetic process	BP	12	1034	0.929216	1	Ls.chr01.0111;Ls.chr01.0621;Ls.chr02.1302;Ls.chr03.0072;Ls.chr03.1005;Ls.chr04.0818;Ls.chr05.0579;Ls.chr06.0198;Ls.chr06.0597;Ls.chr06.0696;Ls.chr09.896;Ls.chr13.148
GO:0016311	dephosphorylation	BP	1	158	0.928579	1	Ls.chr07.1076
GO:0032446	protein modification by small protein conjugation	BP	2	256	0.926769	1	Ls.chr04.0242;Ls.chr13.131
GO:0007126	meiotic nuclear division	BP	1	156	0.92613	1	Ls.chr01.0111
GO:0005759	mitochondrial matrix	CC	1	156	0.923633	1	Ls.chr05.0762
GO:0016072	rRNA metabolic process	BP	1	154	0.923597	1	Ls.chr03.0245
GO:0016788	hydrolase activity, acting on ester bonds	MF	5	450	0.922927	1	Ls.chr02.0210;Ls.chr03.0940;Ls.chr07.1076;Ls.chr12.101;Ls.chr12.231
GO:0080090	regulation of primary metabolic process	BP	22	1710	0.922374	1	Ls.chr01.0111;Ls.chr01.0621;Ls.chr01.0634;Ls.chr02.1266;Ls.chr02.1267;Ls.chr02.1302;Ls.chr03.0072;Ls.chr03.1005;Ls.chr04.0771;Ls.chr04.0818;Ls.chr05.0579;Ls.chr06.0198;Ls.chr06.0597;Ls.chr06.0696;Ls.chr07.0505;Ls.chr07.0579;Ls.chr09.875;Ls.chr09.896;Ls.chr10.553;Ls.chr10.554;Ls.chr10.571;Ls.chr13.148
GO:0070011	peptidase activity, acting on L-amino acid peptides	MF	5	449	0.922039	1	Ls.chr06.0943;Ls.chr07.0219;Ls.chr08.516;Ls.chr10.422;Ls.chr12.169
GO:0042623	ATPase activity, coupled	MF	2	223	0.920486	1	Ls.chr02.1902;Ls.chr02.1903
GO:0071702	organic substance transport	BP	8	729	0.920231	1	Ls.chr01.2119;Ls.chr03.0011;Ls.chr03.0012;Ls.chr03.1367;Ls.chr06.0886;Ls.chr07.0505;Ls.chr10.074;Ls.chrX.0821
GO:0003006	developmental process involved in reproduction	BP	9	802	0.919813	1	Ls.chr01.0634;Ls.chr04.0983;Ls.chr04.0987;Ls.chr05.0206;Ls.chr05.0579;Ls.chr06.0696;Ls.chr07.0505;Ls.chr11.513;Ls.chr11.514
GO:0033044	regulation of chromosome organization	BP	1	151	0.919635	1	Ls.chr01.0111
GO:0030554	adenyl nucleotide binding	MF	10	779	0.917771	1	Ls.chr01.0634;Ls.chr01.2119;Ls.chr02.1266;Ls.chr02.1267;Ls.chr02.1902;Ls.chr04.0107;Ls.chr04.0771;Ls.chr09.323;Ls.chr13.035;Ls.chrX.0372
GO:0044257	cellular protein catabolic process	BP	3	334	0.91652	1	Ls.chr07.0505;Ls.chr09.875;Ls.chr13.131
GO:0032559	adenyl ribonucleotide binding	MF	10	777	0.916286	1	Ls.chr01.0634;Ls.chr01.2119;Ls.chr02.1266;Ls.chr02.1267;Ls.chr02.1902;Ls.chr04.0107;Ls.chr04.0771;Ls.chr09.323;Ls.chr13.035;Ls.chrX.0372
GO:0044702	single organism reproductive process	BP	12	1012	0.916163	1	Ls.chr01.0111;Ls.chr01.0634;Ls.chr01.0710;Ls.chr04.0818;Ls.chr04.0983;Ls.chr04.0987;Ls.chr05.0206;Ls.chr05.0579;Ls.chr06.0696;Ls.chr07.0505;Ls.chr11.513;Ls.chr11.514
GO:0005524	ATP binding	MF	10	775	0.914779	1	Ls.chr01.0634;Ls.chr01.2119;Ls.chr02.1266;Ls.chr02.1267;Ls.chr02.1902;Ls.chr04.0107;Ls.chr04.0771;Ls.chr09.323;Ls.chr13.035;Ls.chrX.0372
GO:0043168	anion binding	MF	18	1275	0.914515	1	Ls.chr01.0634;Ls.chr01.2119;Ls.chr02.1266;Ls.chr02.1267;Ls.chr02.1902;Ls.chr03.0025;Ls.chr04.0107;Ls.chr04.0771;Ls.chr04.0983;Ls.chr04.0987;Ls.chr05.0206;Ls.chr05.1138;Ls.chr06.0622;Ls.chr09.323;Ls.chr11.493;Ls.chr13.035;Ls.chr13.080;Ls.chrX.0372
GO:0016567	protein ubiquitination	BP	2	244	0.913675	1	Ls.chr04.0242;Ls.chr13.131
GO:0009987	cellular process	BP	113	7206	0.913262	1	Ls.chr01.0060;Ls.chr01.0111;Ls.chr01.0621;Ls.chr01.0634;Ls.chr01.0710;Ls.chr01.0929;Ls.chr01.1092;Ls.chr01.1320;Ls.chr01.1531;Ls.chr01.1628;Ls.chr01.1651;Ls.chr01.1662;Ls.chr01.2119;Ls.chr01.2120;Ls.chr02.0175;Ls.chr02.0321;Ls.chr02.0808;Ls.chr02.1219;Ls.chr02.1266;Ls.chr02.1267;Ls.chr02.1302;Ls.chr02.1652;Ls.chr02.1902;Ls.chr02.1903;Ls.chr03.0011;Ls.chr03.0012;Ls.chr03.0013;Ls.chr03.0025;Ls.chr0…
GO:0006364	rRNA processing	BP	1	146	0.912574	1	Ls.chr03.0245
GO:0042692	muscle cell differentiation	BP	1	146	0.912574	1	Ls.chr03.1005
GO:0098813	nuclear chromosome segregation	BP	1	146	0.912574	1	Ls.chr07.0505
GO:0005488	binding	MF	109	6331	0.912561	1	Ls.chr01.0111;Ls.chr01.0238;Ls.chr01.0508;Ls.chr01.0634;Ls.chr01.0929;Ls.chr01.1092;Ls.chr01.1531;Ls.chr01.1603;Ls.chr01.1628;Ls.chr01.1662;Ls.chr01.2119;Ls.chr02.0680;Ls.chr02.0808;Ls.chr02.1219;Ls.chr02.1266;Ls.chr02.1267;Ls.chr02.1302;Ls.chr02.1368;Ls.chr02.1652;Ls.chr02.1743;Ls.chr02.1902;Ls.chr03.0011;Ls.chr03.0012;Ls.chr03.0025;Ls.chr03.0072;Ls.chr03.0275;Ls.chr03.0377;Ls.chr03.0529;Ls.chr0…
GO:0051603	proteolysis involved in cellular protein catabolic process	BP	3	330	0.912417	1	Ls.chr07.0505;Ls.chr09.875;Ls.chr13.131
GO:1903047	mitotic cell cycle process	BP	3	329	0.911363	1	Ls.chr10.553;Ls.chr10.554;Ls.chr10.571
GO:0050801	ion homeostasis	BP	1	144	0.90958	1	Ls.chr01.1092
GO:0060548	negative regulation of cell death	BP	1	144	0.90958	1	Ls.chr13.131
GO:0009893	positive regulation of metabolic process	BP	11	930	0.908755	1	Ls.chr01.0634;Ls.chr02.1266;Ls.chr02.1267;Ls.chr03.0072;Ls.chr03.1005;Ls.chr04.0771;Ls.chr05.0579;Ls.chr06.0198;Ls.chr07.0579;Ls.chr09.265;Ls.chr13.148
GO:0098791	Golgi subcompartment	CC	1	145	0.908273	1	Ls.chr03.1580
GO:0044255	cellular lipid metabolic process	BP	3	325	0.907033	1	Ls.chr06.0264;Ls.chr07.1076;Ls.chr11.493
GO:0006357	regulation of transcription from RNA polymerase II promoter	BP	7	636	0.90588	1	Ls.chr01.0111;Ls.chr03.0072;Ls.chr03.1005;Ls.chr04.0818;Ls.chr05.0579;Ls.chr06.0198;Ls.chr06.0696
GO:0010605	negative regulation of macromolecule metabolic process	BP	7	635	0.905036	1	Ls.chr01.0634;Ls.chr03.0072;Ls.chr03.1005;Ls.chr04.0818;Ls.chr06.0198;Ls.chr07.0505;Ls.chr09.896
GO:0035282	segmentation	BP	2	236	0.903769	1	Ls.chr03.1005;Ls.chr04.0818
GO:0006952	defense response	BP	3	318	0.898998	1	Ls.chr01.0634;Ls.chr13.131;Ls.chrX.0513
GO:2000113	negative regulation of cellular macromolecule biosynthetic process	BP	4	399	0.898977	1	Ls.chr03.0072;Ls.chr03.1005;Ls.chr04.0818;Ls.chr06.0198
GO:0051248	negative regulation of protein metabolic process	BP	2	232	0.89843	1	Ls.chr01.0634;Ls.chr07.0505
GO:0043632	modification-dependent macromolecule catabolic process	BP	3	317	0.897801	1	Ls.chr07.0505;Ls.chr09.875;Ls.chr13.131
GO:0051247	positive regulation of protein metabolic process	BP	3	317	0.897801	1	Ls.chr02.1266;Ls.chr02.1267;Ls.chr04.0771
GO:0045177	apical part of cell	CC	1	138	0.896942	1	Ls.chr07.0505
GO:0055080	cation homeostasis	BP	1	136	0.896551	1	Ls.chr01.1092
GO:0098771	inorganic ion homeostasis	BP	1	136	0.896551	1	Ls.chr01.1092
GO:1990234	transferase complex	CC	5	480	0.89622	1	Ls.chr06.0253;Ls.chr09.875;Ls.chr11.493;Ls.chr13.131;Ls.chrX.0513
[truncated: 1,944 more rows]

## Sheet: 98% RH VS. 65% RH
GO ID	GO Term	Ontology	GeneRatio	BgRatio	Pvalue	FDR	geneID
[truncated: 1,184 more rows]

[truncated: 1 more sheets: wheat VS. rice]
