# Supplementary material for: Cuticular Hydrocarbon Plasticity in Three Rice Planthopper Species
Source: Int J Mol Sci. 2021 Jul 20;22(14):7733. doi: 10.3390/ijms22147733 (PMC8304831; doi:10.3390/ijms22147733)
Supplement: Supplementary file 1 [file ijms-22-07733-s001.zip › File S4 GO annotations of WBPH.xlsx]

## Sheet: 5℃ VS. 27℃
GO ID	GO Term	Ontology	GeneRatio	BgRatio	Pvalue	FDR	geneID
GO:0008150	biological_process	BP	242	8195	1	1	Sf.chr01.0095;Sf.chr01.0096;Sf.chr01.0196;Sf.chr01.0262;Sf.chr01.0290;Sf.chr01.0304;Sf.chr01.0308;Sf.chr01.0389;Sf.chr01.0612;Sf.chr01.0678;Sf.chr01.0771;Sf.chr01.0774;Sf.chr01.0827;Sf.chr01.0986;Sf.chr01.1073;Sf.chr01.1135;Sf.chr01.1267;Sf.chr01.1353;Sf.chr01.1442;Sf.chr01.1510;Sf.chr01.1561;Sf.chr01.1703;Sf.chr01.1729;Sf.chr01.1821;Sf.chr01.1863;Sf.chr01.1927;Sf.chr01.1957;Sf.chr01.2044;Sf.chr0…
GO:0003674	molecular_function	MF	278	8998	1	1	Sf.chr01.0083;Sf.chr01.0095;Sf.chr01.0096;Sf.chr01.0150;Sf.chr01.0187;Sf.chr01.0196;Sf.chr01.0262;Sf.chr01.0290;Sf.chr01.0304;Sf.chr01.0308;Sf.chr01.0389;Sf.chr01.0612;Sf.chr01.0678;Sf.chr01.0750;Sf.chr01.0771;Sf.chr01.0772;Sf.chr01.0774;Sf.chr01.0778;Sf.chr01.0986;Sf.chr01.1073;Sf.chr01.1135;Sf.chr01.1267;Sf.chr01.1353;Sf.chr01.1442;Sf.chr01.1510;Sf.chr01.1538;Sf.chr01.1561;Sf.chr01.1642;Sf.chr0…
GO:0005575	cellular_component	CC	162	6689	1	1	Sf.chr01.0083;Sf.chr01.0096;Sf.chr01.0196;Sf.chr01.0262;Sf.chr01.0290;Sf.chr01.0304;Sf.chr01.0308;Sf.chr01.0612;Sf.chr01.0771;Sf.chr01.0774;Sf.chr01.0986;Sf.chr01.1073;Sf.chr01.1267;Sf.chr01.1510;Sf.chr01.1561;Sf.chr01.1703;Sf.chr01.1821;Sf.chr01.1863;Sf.chr01.1927;Sf.chr01.2044;Sf.chr01.2171;Sf.chr01.2202;Sf.chr01.2207;Sf.chr01.2209;Sf.chr01.2268;Sf.chr02.0148;Sf.chr02.0171;Sf.chr02.0269;Sf.chr0…
GO:0050790	regulation of catalytic activity	BP	2	417	0.999962	1	Sf.chr01.1927;Sf.chr07.0591
GO:0065007	biological regulation	BP	84	3831	0.999954	1	Sf.chr01.0096;Sf.chr01.0196;Sf.chr01.0308;Sf.chr01.0827;Sf.chr01.0986;Sf.chr01.1510;Sf.chr01.1703;Sf.chr01.1729;Sf.chr01.1863;Sf.chr01.1927;Sf.chr01.2044;Sf.chr01.2068;Sf.chr01.2209;Sf.chr02.0269;Sf.chr02.1097;Sf.chr02.1180;Sf.chr02.1406;Sf.chr03.0005;Sf.chr03.0339;Sf.chr03.0340;Sf.chr03.0950;Sf.chr03.1327;Sf.chr03.1688;Sf.chr03.1704;Sf.chr04.0511;Sf.chr04.0512;Sf.chr04.0551;Sf.chr04.1510;Sf.chr0…
GO:0050789	regulation of biological process	BP	75	3492	0.999938	1	Sf.chr01.0096;Sf.chr01.0196;Sf.chr01.0827;Sf.chr01.0986;Sf.chr01.1510;Sf.chr01.1703;Sf.chr01.1729;Sf.chr01.1863;Sf.chr01.1927;Sf.chr01.2044;Sf.chr01.2068;Sf.chr01.2209;Sf.chr02.0269;Sf.chr02.1097;Sf.chr02.1180;Sf.chr02.1406;Sf.chr03.0005;Sf.chr03.0339;Sf.chr03.0340;Sf.chr03.0950;Sf.chr03.1327;Sf.chr03.1688;Sf.chr03.1704;Sf.chr04.0551;Sf.chr04.1510;Sf.chr05.0154;Sf.chr05.0910;Sf.chr06.0013;Sf.chr0…
GO:0005886	plasma membrane	CC	9	969	0.999921	1	Sf.chr01.0612;Sf.chr01.0986;Sf.chr01.2209;Sf.chr04.0551;Sf.chr07.0591;Sf.chr08.741;Sf.chr10.382;Sf.chr10.526;Sf.chrX.0426
GO:0050794	regulation of cellular process	BP	69	3201	0.999806	1	Sf.chr01.0096;Sf.chr01.0196;Sf.chr01.0827;Sf.chr01.0986;Sf.chr01.1510;Sf.chr01.1703;Sf.chr01.1729;Sf.chr01.1863;Sf.chr01.1927;Sf.chr01.2044;Sf.chr01.2068;Sf.chr01.2209;Sf.chr02.0269;Sf.chr02.1097;Sf.chr02.1180;Sf.chr02.1406;Sf.chr03.0339;Sf.chr03.0340;Sf.chr03.0950;Sf.chr03.1327;Sf.chr03.1688;Sf.chr03.1704;Sf.chr04.0551;Sf.chr04.1510;Sf.chr05.0154;Sf.chr05.0910;Sf.chr06.0013;Sf.chr06.0015;Sf.chr0…
GO:0051179	localization	BP	43	2210	0.999751	1	Sf.chr01.0196;Sf.chr01.0612;Sf.chr01.1267;Sf.chr01.1729;Sf.chr01.1927;Sf.chr02.0269;Sf.chr02.0461;Sf.chr02.0783;Sf.chr02.1180;Sf.chr02.1406;Sf.chr03.1653;Sf.chr03.1688;Sf.chr04.0176;Sf.chr04.0551;Sf.chr04.0950;Sf.chr04.1506;Sf.chr04.1510;Sf.chr05.0150;Sf.chr05.0154;Sf.chr06.0013;Sf.chr06.0457;Sf.chr06.0628;Sf.chr07.0249;Sf.chr07.0591;Sf.chr07.0724;Sf.chr08.292;Sf.chr08.326;Sf.chr08.741;Sf.chr08.7…
GO:1902589	single-organism organelle organization	BP	20	1246	0.999629	1	Sf.chr01.1510;Sf.chr02.0269;Sf.chr03.0408;Sf.chr03.1688;Sf.chr04.0303;Sf.chr04.1131;Sf.chr04.1510;Sf.chr05.0910;Sf.chr06.0015;Sf.chr06.0514;Sf.chr07.0135;Sf.chr07.0278;Sf.chr07.0591;Sf.chr07.0724;Sf.chr08.320;Sf.chr08.748;Sf.chr10.255;Sf.chr10.269;Sf.chr10.359;Sf.chr11.267
GO:0006812	cation transport	BP	3	394	0.999489	1	Sf.chr01.1729;Sf.chr07.0249;Sf.chr10.526
GO:0006810	transport	BP	32	1722	0.999435	1	Sf.chr01.0196;Sf.chr01.0612;Sf.chr01.1267;Sf.chr01.1729;Sf.chr01.1927;Sf.chr02.0461;Sf.chr02.0783;Sf.chr02.1180;Sf.chr02.1406;Sf.chr03.1653;Sf.chr03.1688;Sf.chr04.0176;Sf.chr04.0551;Sf.chr04.0950;Sf.chr04.1506;Sf.chr05.0150;Sf.chr05.0154;Sf.chr06.0457;Sf.chr06.0628;Sf.chr07.0249;Sf.chr08.292;Sf.chr08.741;Sf.chr08.808;Sf.chr09.126;Sf.chr09.149;Sf.chr10.085;Sf.chr10.329;Sf.chr10.526;Sf.chr13.351;Sf…
GO:0005509	calcium ion binding	MF	1	234	0.999414	1	Sf.chr04.0046
GO:0019538	protein metabolic process	BP	45	2218	0.999298	1	Sf.chr01.0304;Sf.chr01.1353;Sf.chr01.1442;Sf.chr01.1510;Sf.chr01.1927;Sf.chr02.0036;Sf.chr02.0138;Sf.chr02.0148;Sf.chr02.0269;Sf.chr02.1180;Sf.chr02.1216;Sf.chr02.1406;Sf.chr02.1421;Sf.chr03.0004;Sf.chr03.0408;Sf.chr03.0950;Sf.chr03.1203;Sf.chr03.1688;Sf.chr04.0303;Sf.chr04.0950;Sf.chr04.1131;Sf.chr04.1141;Sf.chr04.1219;Sf.chr04.1300;Sf.chr04.1620;Sf.chr05.0123;Sf.chr05.0910;Sf.chr05.1217;Sf.chr0…
GO:0065009	regulation of molecular function	BP	6	553	0.999281	1	Sf.chr01.1729;Sf.chr01.1927;Sf.chr02.1097;Sf.chr04.0551;Sf.chr07.0591;Sf.chr14.252
GO:0044765	single-organism transport	BP	29	1581	0.999232	1	Sf.chr01.0196;Sf.chr01.0612;Sf.chr01.1267;Sf.chr01.1729;Sf.chr01.1927;Sf.chr02.0461;Sf.chr02.0783;Sf.chr02.1180;Sf.chr02.1406;Sf.chr03.1653;Sf.chr03.1688;Sf.chr04.0176;Sf.chr04.0551;Sf.chr04.0950;Sf.chr04.1506;Sf.chr05.0150;Sf.chr05.0154;Sf.chr06.0457;Sf.chr06.0628;Sf.chr07.0249;Sf.chr08.292;Sf.chr08.741;Sf.chr08.808;Sf.chr10.085;Sf.chr10.329;Sf.chr10.526;Sf.chr13.351;Sf.chr14.252;Sf.chrX.0205
GO:0051246	regulation of protein metabolic process	BP	7	602	0.999221	1	Sf.chr01.1510;Sf.chr01.1927;Sf.chr02.0269;Sf.chr06.0514;Sf.chr10.269;Sf.chr13.248;Sf.chrX.0114
GO:0017111	nucleoside-triphosphatase activity	MF	6	525	0.99919	1	Sf.chr01.0771;Sf.chr04.0270;Sf.chr04.1510;Sf.chr06.0442;Sf.chr07.0278;Sf.chr12.324
GO:0071944	cell periphery	CC	13	1070	0.999179	1	Sf.chr01.0612;Sf.chr01.0986;Sf.chr01.1927;Sf.chr01.2209;Sf.chr04.0551;Sf.chr05.0154;Sf.chr07.0591;Sf.chr08.741;Sf.chr10.269;Sf.chr10.382;Sf.chr10.526;Sf.chrX.0309;Sf.chrX.0426
GO:0030163	protein catabolic process	BP	2	310	0.99917	1	Sf.chr02.1180;Sf.chr04.0303
GO:0015672	monovalent inorganic cation transport	BP	1	231	0.99911	1	Sf.chr01.1729
GO:0048518	positive regulation of biological process	BP	27	1475	0.998873	1	Sf.chr01.0096;Sf.chr01.0196;Sf.chr01.1729;Sf.chr01.1863;Sf.chr01.1927;Sf.chr01.2044;Sf.chr01.2209;Sf.chr02.0269;Sf.chr02.1097;Sf.chr03.0005;Sf.chr03.0950;Sf.chr04.0551;Sf.chr05.0154;Sf.chr05.0910;Sf.chr06.0015;Sf.chr06.0148;Sf.chr07.0591;Sf.chr07.0724;Sf.chr08.748;Sf.chr10.359;Sf.chr11.228;Sf.chr11.267;Sf.chr14.252;Sf.chrX.0114;Sf.chrX.0295;Sf.chrX.0926;Sf.chrX.1128
GO:0016043	cellular component organization	BP	58	2666	0.998771	1	Sf.chr01.0096;Sf.chr01.0196;Sf.chr01.0290;Sf.chr01.0986;Sf.chr01.1510;Sf.chr01.1703;Sf.chr01.1821;Sf.chr01.1927;Sf.chr01.2209;Sf.chr02.0215;Sf.chr02.0269;Sf.chr02.0920;Sf.chr02.1180;Sf.chr02.1406;Sf.chr03.0408;Sf.chr03.0950;Sf.chr03.1653;Sf.chr03.1688;Sf.chr03.1732;Sf.chr04.0259;Sf.chr04.0303;Sf.chr04.0551;Sf.chr04.0746;Sf.chr04.0754;Sf.chr04.1131;Sf.chr04.1510;Sf.chr05.0154;Sf.chr05.0197;Sf.chr0…
GO:0044257	cellular protein catabolic process	BP	2	292	0.998626	1	Sf.chr02.1180;Sf.chr04.0303
GO:0051336	regulation of hydrolase activity	BP	1	216	0.998587	1	Sf.chr07.0591
GO:0051247	positive regulation of protein metabolic process	BP	2	291	0.998587	1	Sf.chr01.1927;Sf.chr02.0269
GO:1902578	single-organism localization	BP	33	1701	0.998568	1	Sf.chr01.0196;Sf.chr01.0612;Sf.chr01.1267;Sf.chr01.1729;Sf.chr01.1927;Sf.chr02.0461;Sf.chr02.0783;Sf.chr02.1180;Sf.chr02.1406;Sf.chr03.1653;Sf.chr03.1688;Sf.chr04.0176;Sf.chr04.0551;Sf.chr04.0950;Sf.chr04.1506;Sf.chr05.0150;Sf.chr05.0154;Sf.chr06.0457;Sf.chr06.0628;Sf.chr07.0249;Sf.chr07.0591;Sf.chr08.292;Sf.chr08.326;Sf.chr08.741;Sf.chr08.748;Sf.chr08.808;Sf.chr10.085;Sf.chr10.269;Sf.chr10.329;S…
GO:0016817	hydrolase activity, acting on acid anhydrides	MF	7	548	0.998489	1	Sf.chr01.0771;Sf.chr04.0270;Sf.chr04.1510;Sf.chr06.0001;Sf.chr06.0442;Sf.chr07.0278;Sf.chr12.324
GO:0051603	proteolysis involved in cellular protein catabolic process	BP	2	288	0.998464	1	Sf.chr02.1180;Sf.chr04.0303
GO:0016818	hydrolase activity, acting on acid anhydrides, in phosphorus-containing anhydrides	MF	7	547	0.998454	1	Sf.chr01.0771;Sf.chr04.0270;Sf.chr04.1510;Sf.chr06.0001;Sf.chr06.0442;Sf.chr07.0278;Sf.chr12.324
GO:0016462	pyrophosphatase activity	MF	7	545	0.998383	1	Sf.chr01.0771;Sf.chr04.0270;Sf.chr04.1510;Sf.chr06.0001;Sf.chr06.0442;Sf.chr07.0278;Sf.chr12.324
GO:0006508	proteolysis	BP	11	754	0.9981	1	Sf.chr02.0138;Sf.chr02.1180;Sf.chr02.1216;Sf.chr04.0303;Sf.chr04.1300;Sf.chr05.0910;Sf.chr05.1314;Sf.chr08.477;Sf.chr10.723;Sf.chr13.351;Sf.chrX.0721
GO:0032270	positive regulation of cellular protein metabolic process	BP	2	279	0.998027	1	Sf.chr01.1927;Sf.chr02.0269
GO:0051704	multi-organism process	BP	20	1148	0.998	1	Sf.chr01.0096;Sf.chr01.1510;Sf.chr01.1561;Sf.chr01.2209;Sf.chr02.0783;Sf.chr02.0920;Sf.chr02.1180;Sf.chr02.1406;Sf.chr03.0950;Sf.chr04.0950;Sf.chr04.1510;Sf.chr06.0013;Sf.chr07.0724;Sf.chr09.126;Sf.chr11.015;Sf.chr11.267;Sf.chr13.351;Sf.chr13.475;Sf.chrX.0317;Sf.chrX.0926
GO:0016020	membrane	CC	42	2413	0.997949	1	Sf.chr01.0262;Sf.chr01.0612;Sf.chr01.0986;Sf.chr01.1267;Sf.chr01.2209;Sf.chr02.0148;Sf.chr02.0461;Sf.chr02.1180;Sf.chr02.1216;Sf.chr03.1327;Sf.chr03.1653;Sf.chr03.1688;Sf.chr03.1704;Sf.chr04.0176;Sf.chr04.0303;Sf.chr04.0482;Sf.chr04.0551;Sf.chr04.1506;Sf.chr05.0150;Sf.chr05.0154;Sf.chr05.0197;Sf.chr05.1162;Sf.chr06.0253;Sf.chr06.0457;Sf.chr07.0123;Sf.chr07.0149;Sf.chr07.0249;Sf.chr07.0591;Sf.chr0…
GO:0071840	cellular component organization or biogenesis	BP	63	2807	0.997884	1	Sf.chr01.0096;Sf.chr01.0196;Sf.chr01.0290;Sf.chr01.0304;Sf.chr01.0986;Sf.chr01.1510;Sf.chr01.1703;Sf.chr01.1821;Sf.chr01.1927;Sf.chr01.2171;Sf.chr01.2209;Sf.chr01.2268;Sf.chr02.0215;Sf.chr02.0269;Sf.chr02.0920;Sf.chr02.1180;Sf.chr02.1406;Sf.chr03.0408;Sf.chr03.0950;Sf.chr03.1653;Sf.chr03.1688;Sf.chr03.1732;Sf.chr04.0128;Sf.chr04.0259;Sf.chr04.0303;Sf.chr04.0551;Sf.chr04.0746;Sf.chr04.0754;Sf.chr0…
GO:0010498	proteasomal protein catabolic process	BP	1	201	0.997759	1	Sf.chr04.0303
GO:0015077	monovalent inorganic cation transmembrane transporter activity	MF	1	191	0.997664	1	Sf.chr07.0878
GO:0005515	protein binding	MF	74	3076	0.997572	1	Sf.chr01.0083;Sf.chr01.0187;Sf.chr01.0612;Sf.chr01.0750;Sf.chr01.0986;Sf.chr01.1510;Sf.chr01.1642;Sf.chr01.1703;Sf.chr01.1821;Sf.chr01.1927;Sf.chr01.1998;Sf.chr01.2171;Sf.chr01.2209;Sf.chr02.0167;Sf.chr02.0269;Sf.chr02.0920;Sf.chr02.1097;Sf.chr02.1406;Sf.chr02.1421;Sf.chr03.0004;Sf.chr03.0243;Sf.chr03.0408;Sf.chr03.0638;Sf.chr03.0950;Sf.chr03.1646;Sf.chr03.1688;Sf.chr04.0008;Sf.chr04.0303;Sf.chr0…
GO:0051234	establishment of localization	BP	36	1781	0.997534	1	Sf.chr01.0196;Sf.chr01.0612;Sf.chr01.1267;Sf.chr01.1729;Sf.chr01.1927;Sf.chr02.0461;Sf.chr02.0783;Sf.chr02.1180;Sf.chr02.1406;Sf.chr03.1653;Sf.chr03.1688;Sf.chr04.0176;Sf.chr04.0551;Sf.chr04.0950;Sf.chr04.1506;Sf.chr05.0150;Sf.chr05.0154;Sf.chr06.0457;Sf.chr06.0628;Sf.chr07.0249;Sf.chr07.0591;Sf.chr08.292;Sf.chr08.326;Sf.chr08.741;Sf.chr08.748;Sf.chr08.808;Sf.chr09.126;Sf.chr09.149;Sf.chr10.085;S…
GO:0006511	ubiquitin-dependent protein catabolic process	BP	2	270	0.99747	1	Sf.chr02.1180;Sf.chr04.0303
GO:0019941	modification-dependent protein catabolic process	BP	2	270	0.99747	1	Sf.chr02.1180;Sf.chr04.0303
GO:0032268	regulation of cellular protein metabolic process	BP	7	547	0.997426	1	Sf.chr01.1510;Sf.chr01.1927;Sf.chr02.0269;Sf.chr06.0514;Sf.chr10.269;Sf.chr13.248;Sf.chrX.0114
GO:0031226	intrinsic component of plasma membrane	CC	3	402	0.997403	1	Sf.chr01.0612;Sf.chr08.741;Sf.chr10.526
GO:0044459	plasma membrane part	CC	7	660	0.997386	1	Sf.chr01.0612;Sf.chr01.0986;Sf.chr01.2209;Sf.chr07.0591;Sf.chr08.741;Sf.chr10.382;Sf.chr10.526
GO:0008324	cation transmembrane transporter activity	MF	3	317	0.997366	1	Sf.chr07.0249;Sf.chr07.0878;Sf.chr10.526
GO:0043085	positive regulation of catalytic activity	BP	2	268	0.997327	1	Sf.chr01.1927;Sf.chr07.0591
GO:0043161	proteasome-mediated ubiquitin-dependent protein catabolic process	BP	1	194	0.997221	1	Sf.chr04.0303
GO:0006412	translation	BP	4	382	0.996905	1	Sf.chr01.0304;Sf.chr01.1510;Sf.chr09.437;Sf.chrX.0114
GO:0032504	multicellular organism reproduction	BP	16	948	0.996769	1	Sf.chr01.0096;Sf.chr02.0783;Sf.chr02.0920;Sf.chr02.1180;Sf.chr02.1406;Sf.chr03.0950;Sf.chr04.0950;Sf.chr04.1510;Sf.chr06.0013;Sf.chr07.0724;Sf.chr11.015;Sf.chr11.267;Sf.chr13.351;Sf.chr13.475;Sf.chrX.0317;Sf.chrX.0926
GO:0019222	regulation of metabolic process	BP	40	1914	0.996695	1	Sf.chr01.0096;Sf.chr01.0827;Sf.chr01.1510;Sf.chr01.1703;Sf.chr01.1863;Sf.chr01.1927;Sf.chr01.2044;Sf.chr01.2209;Sf.chr02.0269;Sf.chr02.1406;Sf.chr03.0339;Sf.chr03.0340;Sf.chr03.0950;Sf.chr03.1688;Sf.chr04.1510;Sf.chr05.0910;Sf.chr06.0015;Sf.chr06.0148;Sf.chr06.0279;Sf.chr06.0514;Sf.chr06.0857;Sf.chr07.0057;Sf.chr07.0278;Sf.chr07.0583;Sf.chr07.0591;Sf.chr07.0724;Sf.chr08.074;Sf.chr10.073;Sf.chr10.…
GO:0044267	cellular protein metabolic process	BP	38	1836	0.996648	1	Sf.chr01.0304;Sf.chr01.1353;Sf.chr01.1442;Sf.chr01.1510;Sf.chr01.1927;Sf.chr02.0036;Sf.chr02.0148;Sf.chr02.0269;Sf.chr02.1180;Sf.chr02.1216;Sf.chr02.1406;Sf.chr02.1421;Sf.chr03.0004;Sf.chr03.0408;Sf.chr03.0950;Sf.chr03.1203;Sf.chr03.1688;Sf.chr04.0303;Sf.chr04.0950;Sf.chr04.1131;Sf.chr04.1141;Sf.chr04.1219;Sf.chr04.1620;Sf.chr05.0123;Sf.chr05.0910;Sf.chr05.1217;Sf.chr06.0015;Sf.chr06.0020;Sf.chr0…
GO:0030234	enzyme regulator activity	MF	2	248	0.996591	1	Sf.chr01.1927;Sf.chr07.0591
GO:0005887	integral component of plasma membrane	CC	3	389	0.996579	1	Sf.chr01.0612;Sf.chr08.741;Sf.chr10.526
GO:0004674	protein serine/threonine kinase activity	MF	1	175	0.9961	1	Sf.chr03.1688
GO:0098655	cation transmembrane transport	BP	3	314	0.995931	1	Sf.chr01.1729;Sf.chr07.0249;Sf.chr10.526
GO:0048522	positive regulation of cellular process	BP	23	1224	0.995711	1	Sf.chr01.0196;Sf.chr01.1729;Sf.chr01.1863;Sf.chr01.1927;Sf.chr01.2044;Sf.chr01.2209;Sf.chr02.0269;Sf.chr02.1097;Sf.chr03.0950;Sf.chr04.0551;Sf.chr05.0154;Sf.chr05.0910;Sf.chr06.0015;Sf.chr06.0148;Sf.chr07.0591;Sf.chr07.0724;Sf.chr10.359;Sf.chr11.228;Sf.chr11.267;Sf.chr14.252;Sf.chrX.0114;Sf.chrX.0295;Sf.chrX.0926
GO:0005215	transporter activity	MF	13	765	0.995537	1	Sf.chr01.0612;Sf.chr01.1267;Sf.chr02.0783;Sf.chr04.0176;Sf.chr05.0150;Sf.chr06.0457;Sf.chr07.0249;Sf.chr07.0878;Sf.chr08.292;Sf.chr08.741;Sf.chr10.085;Sf.chr10.526;Sf.chrX.0205
GO:0003729	mRNA binding	MF	1	167	0.994962	1	Sf.chr04.0551
GO:0044822	poly(A) RNA binding	MF	1	167	0.994962	1	Sf.chr04.0551
GO:0006518	peptide metabolic process	BP	6	465	0.994921	1	Sf.chr01.0304;Sf.chr01.1510;Sf.chr01.2209;Sf.chr09.437;Sf.chr12.037;Sf.chrX.0114
GO:0046907	intracellular transport	BP	12	745	0.994809	1	Sf.chr01.1927;Sf.chr02.1180;Sf.chr03.1653;Sf.chr03.1688;Sf.chr04.0950;Sf.chr04.1506;Sf.chr06.0457;Sf.chr06.0628;Sf.chr08.292;Sf.chr08.808;Sf.chr09.126;Sf.chr10.329
GO:0043043	peptide biosynthetic process	BP	5	412	0.99468	1	Sf.chr01.0304;Sf.chr01.1510;Sf.chr01.2209;Sf.chr09.437;Sf.chrX.0114
GO:0022857	transmembrane transporter activity	MF	11	669	0.994612	1	Sf.chr01.0612;Sf.chr01.1267;Sf.chr04.0176;Sf.chr05.0150;Sf.chr06.0457;Sf.chr07.0249;Sf.chr07.0878;Sf.chr08.292;Sf.chr08.741;Sf.chr10.085;Sf.chr10.526
GO:0055085	transmembrane transport	BP	11	694	0.994201	1	Sf.chr01.0612;Sf.chr01.1267;Sf.chr01.1729;Sf.chr02.0461;Sf.chr04.0551;Sf.chr05.0150;Sf.chr06.0457;Sf.chr07.0249;Sf.chr08.292;Sf.chr08.741;Sf.chr10.526
GO:0048232	male gamete generation	BP	2	238	0.993934	1	Sf.chr02.0783;Sf.chr04.0950
GO:0016887	ATPase activity	MF	3	283	0.993569	1	Sf.chr04.1510;Sf.chr06.0442;Sf.chr07.0278
GO:0022836	gated channel activity	MF	1	159	0.993494	1	Sf.chr04.0176
GO:0008104	protein localization	BP	10	642	0.993446	1	Sf.chr01.1927;Sf.chr02.1180;Sf.chr03.1653;Sf.chr06.0628;Sf.chr08.326;Sf.chr08.808;Sf.chr09.126;Sf.chr10.269;Sf.chr10.329;Sf.chr13.351
GO:0051338	regulation of transferase activity	BP	1	165	0.99324	1	Sf.chr01.1927
GO:0048609	multicellular organismal reproductive process	BP	16	903	0.993236	1	Sf.chr01.0096;Sf.chr02.0783;Sf.chr02.0920;Sf.chr02.1180;Sf.chr02.1406;Sf.chr03.0950;Sf.chr04.0950;Sf.chr04.1510;Sf.chr06.0013;Sf.chr07.0724;Sf.chr11.015;Sf.chr11.267;Sf.chr13.351;Sf.chr13.475;Sf.chrX.0317;Sf.chrX.0926
GO:0003924	GTPase activity	MF	1	157	0.993064	1	Sf.chr04.0270
GO:0008233	peptidase activity	MF	7	477	0.992933	1	Sf.chr02.0138;Sf.chr02.1216;Sf.chr04.1300;Sf.chr05.1314;Sf.chr08.477;Sf.chr10.723;Sf.chrX.0721
GO:0051094	positive regulation of developmental process	BP	2	232	0.992866	1	Sf.chr01.0096;Sf.chr03.0950
GO:0044763	single-organism cellular process	BP	135	5173	0.992778	1	Sf.chr01.0096;Sf.chr01.0196;Sf.chr01.0308;Sf.chr01.0612;Sf.chr01.0771;Sf.chr01.0827;Sf.chr01.0986;Sf.chr01.1267;Sf.chr01.1510;Sf.chr01.1703;Sf.chr01.1729;Sf.chr01.1863;Sf.chr01.1927;Sf.chr01.1957;Sf.chr01.2044;Sf.chr01.2068;Sf.chr01.2209;Sf.chr02.0021;Sf.chr02.0148;Sf.chr02.0171;Sf.chr02.0215;Sf.chr02.0269;Sf.chr02.0461;Sf.chr02.0465;Sf.chr02.0783;Sf.chr02.0920;Sf.chr02.1097;Sf.chr02.1180;Sf.chr0…
GO:0030029	actin filament-based process	BP	3	291	0.992775	1	Sf.chr04.0303;Sf.chr07.0591;Sf.chr10.255
GO:0007276	gamete generation	BP	14	812	0.992615	1	Sf.chr02.0783;Sf.chr02.0920;Sf.chr02.1180;Sf.chr02.1406;Sf.chr03.0950;Sf.chr04.0950;Sf.chr04.1510;Sf.chr07.0724;Sf.chr11.015;Sf.chr11.267;Sf.chr13.351;Sf.chr13.475;Sf.chrX.0317;Sf.chrX.0926
GO:0043169	cation binding	MF	20	1018	0.992286	1	Sf.chr01.0150;Sf.chr01.0389;Sf.chr01.1538;Sf.chr02.0488;Sf.chr02.1421;Sf.chr03.1113;Sf.chr04.0046;Sf.chr04.0302;Sf.chr04.0950;Sf.chr04.1131;Sf.chr06.0013;Sf.chr07.0066;Sf.chr07.0651;Sf.chr07.0724;Sf.chr07.0933;Sf.chr10.096;Sf.chr10.427;Sf.chr12.351;Sf.chrX.0587;Sf.chrX.1023
GO:0044265	cellular macromolecule catabolic process	BP	5	395	0.992267	1	Sf.chr02.1180;Sf.chr02.1909;Sf.chr04.0128;Sf.chr04.0303;Sf.chrX.0114
GO:0043623	cellular protein complex assembly	BP	2	229	0.992266	1	Sf.chr06.0253;Sf.chr08.320
GO:0006996	organelle organization	BP	37	1731	0.992088	1	Sf.chr01.0290;Sf.chr01.0986;Sf.chr01.1510;Sf.chr01.1821;Sf.chr01.1927;Sf.chr02.0269;Sf.chr02.1180;Sf.chr03.0408;Sf.chr03.1688;Sf.chr03.1732;Sf.chr04.0303;Sf.chr04.0551;Sf.chr04.0746;Sf.chr04.0754;Sf.chr04.1131;Sf.chr04.1510;Sf.chr05.0197;Sf.chr05.0910;Sf.chr06.0015;Sf.chr06.0148;Sf.chr06.0253;Sf.chr06.0514;Sf.chr06.0628;Sf.chr07.0135;Sf.chr07.0278;Sf.chr07.0591;Sf.chr07.0724;Sf.chr08.320;Sf.chr08…
GO:0019220	regulation of phosphate metabolic process	BP	3	287	0.992026	1	Sf.chr01.1927;Sf.chr10.269;Sf.chr13.248
GO:0051174	regulation of phosphorus metabolic process	BP	3	287	0.992026	1	Sf.chr01.1927;Sf.chr10.269;Sf.chr13.248
GO:1902582	single-organism intracellular transport	BP	11	676	0.992016	1	Sf.chr01.1927;Sf.chr02.1180;Sf.chr03.1653;Sf.chr03.1688;Sf.chr04.0950;Sf.chr04.1506;Sf.chr06.0457;Sf.chr06.0628;Sf.chr08.292;Sf.chr08.808;Sf.chr10.329
GO:0022890	inorganic cation transmembrane transporter activity	MF	3	274	0.991891	1	Sf.chr07.0249;Sf.chr07.0878;Sf.chr10.526
GO:0051345	positive regulation of hydrolase activity	BP	1	158	0.991627	1	Sf.chr07.0591
GO:0022610	biological adhesion	BP	2	226	0.991617	1	Sf.chr10.382;Sf.chr13.248
GO:0051130	positive regulation of cellular component organization	BP	3	284	0.991415	1	Sf.chr01.0196;Sf.chr02.0269;Sf.chr05.0154
GO:0008289	lipid binding	MF	1	150	0.991327	1	Sf.chr07.0591
GO:0005794	Golgi apparatus	CC	2	271	0.990924	1	Sf.chr03.1688;Sf.chr03.1704
GO:0007155	cell adhesion	BP	2	223	0.990914	1	Sf.chr10.382;Sf.chr13.248
GO:0044703	multi-organism reproductive process	BP	17	926	0.990876	1	Sf.chr01.0096;Sf.chr02.0783;Sf.chr02.0920;Sf.chr02.1180;Sf.chr02.1406;Sf.chr03.0950;Sf.chr04.0950;Sf.chr04.1510;Sf.chr06.0013;Sf.chr07.0724;Sf.chr09.126;Sf.chr11.015;Sf.chr11.267;Sf.chr13.351;Sf.chr13.475;Sf.chrX.0317;Sf.chrX.0926
GO:0008134	transcription factor binding	MF	1	148	0.990755	1	Sf.chr02.0269
GO:0070011	peptidase activity, acting on L-amino acid peptides	MF	7	463	0.990557	1	Sf.chr02.0138;Sf.chr02.1216;Sf.chr04.1300;Sf.chr05.1314;Sf.chr08.477;Sf.chr10.723;Sf.chrX.0721
GO:0022412	cellular process involved in reproduction in multicellular organism	BP	12	710	0.990492	1	Sf.chr02.0783;Sf.chr02.0920;Sf.chr02.1180;Sf.chr02.1406;Sf.chr03.0950;Sf.chr04.1510;Sf.chr07.0724;Sf.chr11.267;Sf.chr13.351;Sf.chr13.475;Sf.chrX.0317;Sf.chrX.0926
GO:0061564	axon development	BP	4	332	0.990046	1	Sf.chr02.0215;Sf.chr07.0724;Sf.chr10.382;Sf.chrX.0426
GO:0051641	cellular localization	BP	20	1044	0.990033	1	Sf.chr01.1927;Sf.chr02.1180;Sf.chr03.1653;Sf.chr03.1688;Sf.chr04.0950;Sf.chr04.1506;Sf.chr04.1510;Sf.chr05.0154;Sf.chr06.0457;Sf.chr06.0628;Sf.chr07.0591;Sf.chr08.292;Sf.chr08.326;Sf.chr08.748;Sf.chr08.808;Sf.chr09.126;Sf.chr10.269;Sf.chr10.329;Sf.chr13.351;Sf.chr14.252
GO:0033036	macromolecule localization	BP	15	835	0.989849	1	Sf.chr01.1927;Sf.chr02.0783;Sf.chr02.1180;Sf.chr03.1653;Sf.chr04.0551;Sf.chr04.1510;Sf.chr06.0628;Sf.chr08.326;Sf.chr08.808;Sf.chr09.126;Sf.chr10.073;Sf.chr10.269;Sf.chr10.329;Sf.chr13.351;Sf.chrX.0205
GO:0002682	regulation of immune system process	BP	2	218	0.989615	1	Sf.chr01.2209;Sf.chr03.0950
GO:0046872	metal ion binding	MF	20	998	0.989564	1	Sf.chr01.0150;Sf.chr01.0389;Sf.chr01.1538;Sf.chr02.0488;Sf.chr02.1421;Sf.chr03.1113;Sf.chr04.0046;Sf.chr04.0302;Sf.chr04.0950;Sf.chr04.1131;Sf.chr06.0013;Sf.chr07.0066;Sf.chr07.0651;Sf.chr07.0724;Sf.chr07.0933;Sf.chr10.096;Sf.chr10.427;Sf.chr12.351;Sf.chrX.0587;Sf.chrX.1023
GO:0030036	actin cytoskeleton organization	BP	3	276	0.98956	1	Sf.chr04.0303;Sf.chr07.0591;Sf.chr10.255
GO:0043632	modification-dependent macromolecule catabolic process	BP	3	275	0.989302	1	Sf.chr02.1180;Sf.chr04.0128;Sf.chr04.0303
GO:0003779	actin binding	MF	1	143	0.989156	1	Sf.chr04.0551
GO:0008092	cytoskeletal protein binding	MF	4	314	0.989117	1	Sf.chr01.0986;Sf.chr02.0920;Sf.chr04.0551;Sf.chr06.0442
GO:0019953	sexual reproduction	BP	17	914	0.989051	1	Sf.chr01.0096;Sf.chr02.0783;Sf.chr02.0920;Sf.chr02.1180;Sf.chr02.1406;Sf.chr03.0950;Sf.chr04.0950;Sf.chr04.1510;Sf.chr06.0013;Sf.chr07.0724;Sf.chr09.126;Sf.chr11.015;Sf.chr11.267;Sf.chr13.351;Sf.chr13.475;Sf.chrX.0317;Sf.chrX.0926
GO:0051650	establishment of vesicle localization	BP	1	149	0.988976	1	Sf.chr03.1688
GO:0048519	negative regulation of biological process	BP	24	1198	0.988937	1	Sf.chr01.1510;Sf.chr01.1703;Sf.chr01.1863;Sf.chr01.1927;Sf.chr02.0269;Sf.chr02.1180;Sf.chr02.1406;Sf.chr03.0950;Sf.chr03.1688;Sf.chr03.1704;Sf.chr04.0551;Sf.chr06.0857;Sf.chr07.0057;Sf.chr07.0278;Sf.chr07.0358;Sf.chr07.0583;Sf.chr07.0591;Sf.chr07.0799;Sf.chr10.183;Sf.chr10.382;Sf.chr11.133;Sf.chr13.248;Sf.chrX.0114;Sf.chrX.1128
GO:0010638	positive regulation of organelle organization	BP	1	148	0.988635	1	Sf.chr02.0269
GO:0051606	detection of stimulus	BP	1	148	0.988635	1	Sf.chr10.526
GO:0043167	ion binding	MF	49	2065	0.988455	1	Sf.chr01.0150;Sf.chr01.0308;Sf.chr01.0389;Sf.chr01.0771;Sf.chr01.1442;Sf.chr01.1538;Sf.chr01.1927;Sf.chr02.0036;Sf.chr02.0488;Sf.chr02.1421;Sf.chr02.1590;Sf.chr03.1113;Sf.chr03.1688;Sf.chr03.1778;Sf.chr04.0046;Sf.chr04.0270;Sf.chr04.0302;Sf.chr04.0511;Sf.chr04.0512;Sf.chr04.0950;Sf.chr04.1131;Sf.chr04.1141;Sf.chr04.1510;Sf.chr04.1554;Sf.chr05.0047;Sf.chr05.1193;Sf.chr06.0013;Sf.chr06.0020;Sf.chr0…
GO:0010562	positive regulation of phosphorus metabolic process	BP	1	147	0.988282	1	Sf.chr01.1927
GO:0045937	positive regulation of phosphate metabolic process	BP	1	147	0.988282	1	Sf.chr01.1927
GO:0007010	cytoskeleton organization	BP	9	564	0.988134	1	Sf.chr01.1927;Sf.chr03.1688;Sf.chr04.0303;Sf.chr04.0551;Sf.chr07.0591;Sf.chr08.320;Sf.chr08.748;Sf.chr10.255;Sf.chr10.269
GO:0009967	positive regulation of signal transduction	BP	4	324	0.988067	1	Sf.chr01.1863;Sf.chr02.1097;Sf.chr04.0551;Sf.chr14.252
GO:0030001	metal ion transport	BP	3	269	0.987625	1	Sf.chr01.1729;Sf.chr07.0249;Sf.chr10.526
GO:0032403	protein complex binding	MF	2	202	0.987541	1	Sf.chr02.0920;Sf.chr06.0442
GO:0007281	germ cell development	BP	11	650	0.987488	1	Sf.chr02.0783;Sf.chr02.0920;Sf.chr02.1180;Sf.chr02.1406;Sf.chr03.0950;Sf.chr04.1510;Sf.chr11.267;Sf.chr13.351;Sf.chr13.475;Sf.chrX.0317;Sf.chrX.0926
GO:0098662	inorganic cation transmembrane transport	BP	3	268	0.987323	1	Sf.chr01.1729;Sf.chr07.0249;Sf.chr10.526
GO:0042623	ATPase activity, coupled	MF	2	201	0.987191	1	Sf.chr04.1510;Sf.chr07.0278
GO:0048584	positive regulation of response to stimulus	BP	7	466	0.986719	1	Sf.chr01.1863;Sf.chr01.2209;Sf.chr02.1097;Sf.chr03.0005;Sf.chr04.0551;Sf.chr08.748;Sf.chr14.252
GO:0006979	response to oxidative stress	BP	1	142	0.986351	1	Sf.chr01.1510
GO:0007297	ovarian follicle cell migration	BP	1	142	0.986351	1	Sf.chrX.0926
GO:0022891	substrate-specific transmembrane transporter activity	MF	9	532	0.986172	1	Sf.chr01.0612;Sf.chr04.0176;Sf.chr06.0457;Sf.chr07.0249;Sf.chr07.0878;Sf.chr08.292;Sf.chr08.741;Sf.chr10.085;Sf.chr10.526
GO:0050801	ion homeostasis	BP	1	140	0.985492	1	Sf.chr08.741
GO:0007409	axonogenesis	BP	4	315	0.985395	1	Sf.chr02.0215;Sf.chr07.0724;Sf.chr10.382;Sf.chrX.0426
GO:0003006	developmental process involved in reproduction	BP	13	726	0.98515	1	Sf.chr02.0783;Sf.chr02.0920;Sf.chr02.1180;Sf.chr02.1406;Sf.chr03.0950;Sf.chr04.1510;Sf.chr06.0279;Sf.chr10.382;Sf.chr11.267;Sf.chr13.351;Sf.chr13.475;Sf.chrX.0317;Sf.chrX.0926
GO:0098772	molecular function regulator	MF	5	348	0.984848	1	Sf.chr01.1927;Sf.chr02.1097;Sf.chr07.0591;Sf.chr14.005;Sf.chr14.252
GO:0044093	positive regulation of molecular function	BP	4	312	0.984385	1	Sf.chr01.1729;Sf.chr01.1927;Sf.chr04.0551;Sf.chr07.0591
GO:0000003	reproduction	BP	21	1052	0.984253	1	Sf.chr01.0096;Sf.chr02.0783;Sf.chr02.0920;Sf.chr02.1180;Sf.chr02.1406;Sf.chr03.0950;Sf.chr04.0950;Sf.chr04.1510;Sf.chr06.0013;Sf.chr06.0279;Sf.chr07.0278;Sf.chr07.0724;Sf.chr09.126;Sf.chr10.359;Sf.chr10.382;Sf.chr11.015;Sf.chr11.267;Sf.chr13.351;Sf.chr13.475;Sf.chrX.0317;Sf.chrX.0926
GO:0051493	regulation of cytoskeleton organization	BP	1	137	0.984102	1	Sf.chr03.1688
GO:0009893	positive regulation of metabolic process	BP	17	888	0.983908	1	Sf.chr01.1863;Sf.chr01.1927;Sf.chr01.2044;Sf.chr01.2209;Sf.chr02.0269;Sf.chr03.0950;Sf.chr05.0910;Sf.chr06.0015;Sf.chr06.0148;Sf.chr07.0591;Sf.chr07.0724;Sf.chr10.359;Sf.chr11.228;Sf.chr11.267;Sf.chrX.0114;Sf.chrX.0295;Sf.chrX.0926
GO:0051128	regulation of cellular component organization	BP	14	762	0.9836	1	Sf.chr01.0196;Sf.chr01.0986;Sf.chr01.1510;Sf.chr02.0269;Sf.chr03.1688;Sf.chr04.0551;Sf.chr05.0154;Sf.chr06.0514;Sf.chr07.0278;Sf.chr07.0358;Sf.chr07.0591;Sf.chr10.269;Sf.chr10.382;Sf.chrX.0426
GO:0071822	protein complex subunit organization	BP	10	590	0.983548	1	Sf.chr01.1821;Sf.chr01.1927;Sf.chr03.1732;Sf.chr04.0551;Sf.chr04.0746;Sf.chr04.0754;Sf.chr06.0253;Sf.chr06.0628;Sf.chr07.0591;Sf.chr08.320
GO:0007283	spermatogenesis	BP	2	200	0.983265	1	Sf.chr02.0783;Sf.chr04.0950
GO:0010256	endomembrane system organization	BP	2	200	0.983265	1	Sf.chr02.1180;Sf.chr08.326
GO:0016023	cytoplasmic, membrane-bounded vesicle	CC	1	164	0.982943	1	Sf.chr04.0950
GO:0030054	cell junction	CC	1	164	0.982943	1	Sf.chr10.269
GO:0070727	cellular macromolecule localization	BP	9	543	0.982749	1	Sf.chr01.1927;Sf.chr02.1180;Sf.chr03.1653;Sf.chr04.1510;Sf.chr06.0628;Sf.chr08.326;Sf.chr08.808;Sf.chr09.126;Sf.chr10.329
GO:0016192	vesicle-mediated transport	BP	8	498	0.982726	1	Sf.chr01.0196;Sf.chr02.1406;Sf.chr03.1688;Sf.chr04.0950;Sf.chr05.0154;Sf.chr09.126;Sf.chr09.149;Sf.chr13.475
GO:0098805	whole membrane	CC	5	433	0.982608	1	Sf.chr02.1180;Sf.chr03.1688;Sf.chr04.0551;Sf.chr07.0591;Sf.chr10.382
GO:0042327	positive regulation of phosphorylation	BP	1	134	0.982579	1	Sf.chr01.1927
GO:0043549	regulation of kinase activity	BP	1	134	0.982579	1	Sf.chr01.1927
GO:0006952	defense response	BP	4	307	0.982554	1	Sf.chr01.1510;Sf.chr01.1561;Sf.chr01.2209;Sf.chr14.252
GO:0009892	negative regulation of metabolic process	BP	11	629	0.982223	1	Sf.chr01.1510;Sf.chr02.0269;Sf.chr03.0950;Sf.chr07.0057;Sf.chr07.0278;Sf.chr07.0583;Sf.chr10.183;Sf.chr11.133;Sf.chr13.248;Sf.chrX.0114;Sf.chrX.1128
GO:0060255	regulation of macromolecule metabolic process	BP	37	1663	0.98221	1	Sf.chr01.0827;Sf.chr01.1510;Sf.chr01.1703;Sf.chr01.1863;Sf.chr01.1927;Sf.chr01.2044;Sf.chr01.2209;Sf.chr02.0269;Sf.chr02.1406;Sf.chr03.0339;Sf.chr03.0340;Sf.chr03.0950;Sf.chr04.1510;Sf.chr05.0910;Sf.chr06.0015;Sf.chr06.0148;Sf.chr06.0279;Sf.chr06.0514;Sf.chr06.0857;Sf.chr07.0057;Sf.chr07.0278;Sf.chr07.0583;Sf.chr07.0724;Sf.chr08.074;Sf.chr10.073;Sf.chr10.183;Sf.chr10.269;Sf.chr10.359;Sf.chr11.133…
GO:0007298	border follicle cell migration	BP	1	133	0.98204	1	Sf.chrX.0926
GO:0048489	synaptic vesicle transport	BP	1	133	0.98204	1	Sf.chr03.1688
GO:0055080	cation homeostasis	BP	1	133	0.98204	1	Sf.chr08.741
GO:0097480	establishment of synaptic vesicle localization	BP	1	133	0.98204	1	Sf.chr03.1688
GO:0098771	inorganic ion homeostasis	BP	1	133	0.98204	1	Sf.chr08.741
GO:0001934	positive regulation of protein phosphorylation	BP	1	130	0.980321	1	Sf.chr01.1927
GO:0006753	nucleoside phosphate metabolic process	BP	3	249	0.980028	1	Sf.chr04.0511;Sf.chr04.0512;Sf.chr05.0047
GO:0098687	chromosomal region	CC	1	157	0.979663	1	Sf.chr03.0408
GO:0032990	cell part morphogenesis	BP	9	533	0.979466	1	Sf.chr01.1703;Sf.chr02.0215;Sf.chr03.1688;Sf.chr04.0551;Sf.chr07.0591;Sf.chr07.0724;Sf.chr08.320;Sf.chr10.382;Sf.chrX.0426
GO:0042995	cell projection	CC	5	423	0.979339	1	Sf.chr01.1927;Sf.chr03.1688;Sf.chr08.320;Sf.chr10.382;Sf.chrX.0426
GO:0034613	cellular protein localization	BP	8	488	0.97931	1	Sf.chr01.1927;Sf.chr02.1180;Sf.chr03.1653;Sf.chr06.0628;Sf.chr08.326;Sf.chr08.808;Sf.chr09.126;Sf.chr10.329
GO:0000902	cell morphogenesis	BP	12	662	0.979146	1	Sf.chr01.1703;Sf.chr01.1927;Sf.chr02.0215;Sf.chr03.1688;Sf.chr04.0551;Sf.chr07.0591;Sf.chr07.0724;Sf.chr08.320;Sf.chr10.269;Sf.chr10.382;Sf.chrX.0426;Sf.chrX.0587
GO:0006796	phosphate-containing compound metabolic process	BP	20	991	0.9791	1	Sf.chr01.1442;Sf.chr01.1863;Sf.chr01.1927;Sf.chr01.1957;Sf.chr02.0036;Sf.chr02.1406;Sf.chr03.0950;Sf.chr03.1688;Sf.chr04.0511;Sf.chr04.0512;Sf.chr04.1565;Sf.chr05.0047;Sf.chr06.0020;Sf.chr07.0123;Sf.chr07.1034;Sf.chr08.326;Sf.chr10.269;Sf.chr13.248;Sf.chr13.475;Sf.chr14.123
GO:0045859	regulation of protein kinase activity	BP	1	128	0.979085	1	Sf.chr01.1927
GO:0006811	ion transport	BP	11	619	0.979065	1	Sf.chr01.0612;Sf.chr01.1729;Sf.chr02.0783;Sf.chr04.0176;Sf.chr04.0551;Sf.chr06.0457;Sf.chr07.0249;Sf.chr08.292;Sf.chr08.741;Sf.chr10.085;Sf.chr10.526
GO:0080134	regulation of response to stress	BP	4	298	0.97874	1	Sf.chr01.2209;Sf.chr03.1688;Sf.chr04.1510;Sf.chr10.269
GO:0042325	regulation of phosphorylation	BP	3	246	0.978562	1	Sf.chr01.1927;Sf.chr10.269;Sf.chr13.248
GO:0046903	secretion	BP	3	246	0.978562	1	Sf.chr05.0154;Sf.chr13.351;Sf.chr14.252
GO:0016310	phosphorylation	BP	12	660	0.978478	1	Sf.chr01.1442;Sf.chr01.1927;Sf.chr02.0036;Sf.chr03.0950;Sf.chr03.1688;Sf.chr04.0511;Sf.chr04.0512;Sf.chr05.0047;Sf.chr06.0020;Sf.chr10.269;Sf.chr13.248;Sf.chr14.123
GO:0032880	regulation of protein localization	BP	1	127	0.978439	1	Sf.chr10.269
GO:0009117	nucleotide metabolic process	BP	3	245	0.978051	1	Sf.chr04.0511;Sf.chr04.0512;Sf.chr05.0047
GO:0019899	enzyme binding	MF	6	376	0.977891	1	Sf.chr01.1927;Sf.chr03.0004;Sf.chr03.1688;Sf.chr05.0154;Sf.chr07.0724;Sf.chr10.269
GO:0009057	macromolecule catabolic process	BP	7	439	0.97787	1	Sf.chr02.1180;Sf.chr02.1909;Sf.chr04.0128;Sf.chr04.0303;Sf.chrX.0114;Sf.chrX.0159;Sf.chrX.0295
GO:0004871	signal transducer activity	MF	9	506	0.977792	1	Sf.chr01.0262;Sf.chr01.2209;Sf.chr03.1327;Sf.chr09.133;Sf.chr09.248;Sf.chr12.239;Sf.chr13.276;Sf.chr13.277;Sf.chrX.0426
GO:0031399	regulation of protein modification process	BP	5	344	0.977274	1	Sf.chr01.1927;Sf.chr02.0269;Sf.chr06.0514;Sf.chr10.269;Sf.chr13.248
GO:0022414	reproductive process	BP	21	1024	0.977096	1	Sf.chr01.0096;Sf.chr02.0783;Sf.chr02.0920;Sf.chr02.1180;Sf.chr02.1406;Sf.chr03.0950;Sf.chr04.0950;Sf.chr04.1510;Sf.chr06.0013;Sf.chr06.0279;Sf.chr07.0278;Sf.chr07.0724;Sf.chr09.126;Sf.chr10.359;Sf.chr10.382;Sf.chr11.015;Sf.chr11.267;Sf.chr13.351;Sf.chr13.475;Sf.chrX.0317;Sf.chrX.0926
GO:0031347	regulation of defense response	BP	1	125	0.977085	1	Sf.chr01.2209
GO:0048858	cell projection morphogenesis	BP	9	525	0.97644	1	Sf.chr01.1703;Sf.chr02.0215;Sf.chr03.1688;Sf.chr04.0551;Sf.chr07.0591;Sf.chr07.0724;Sf.chr08.320;Sf.chr10.382;Sf.chrX.0426
GO:0045597	positive regulation of cell differentiation	BP	1	124	0.976376	1	Sf.chr03.0950
GO:0048583	regulation of response to stimulus	BP	21	1021	0.97618	1	Sf.chr01.1703;Sf.chr01.1863;Sf.chr01.1927;Sf.chr01.2209;Sf.chr02.1097;Sf.chr02.1180;Sf.chr03.0005;Sf.chr03.0950;Sf.chr03.1688;Sf.chr04.0551;Sf.chr04.1510;Sf.chr07.0057;Sf.chr07.0591;Sf.chr07.0799;Sf.chr08.748;Sf.chr10.269;Sf.chr10.382;Sf.chr11.015;Sf.chr13.248;Sf.chr14.005;Sf.chr14.252
GO:0009966	regulation of signal transduction	BP	14	737	0.976064	1	Sf.chr01.1703;Sf.chr01.1863;Sf.chr01.1927;Sf.chr02.1097;Sf.chr02.1180;Sf.chr04.0551;Sf.chr07.0057;Sf.chr07.0591;Sf.chr07.0799;Sf.chr10.269;Sf.chr10.382;Sf.chr13.248;Sf.chr14.005;Sf.chr14.252
GO:0045087	innate immune response	BP	2	186	0.975865	1	Sf.chr01.2209;Sf.chr14.252
GO:0048193	Golgi vesicle transport	BP	1	123	0.975646	1	Sf.chr04.0950
GO:0008270	zinc ion binding	MF	9	500	0.975293	1	Sf.chr01.0150;Sf.chr01.1538;Sf.chr02.1421;Sf.chr03.1113;Sf.chr04.1131;Sf.chr07.0066;Sf.chr07.0724;Sf.chr07.0933;Sf.chr12.351
GO:0023052	signaling	BP	41	1781	0.974779	1	Sf.chr01.0827;Sf.chr01.1703;Sf.chr01.1729;Sf.chr01.1863;Sf.chr01.1927;Sf.chr01.2068;Sf.chr01.2209;Sf.chr02.0269;Sf.chr02.1097;Sf.chr02.1180;Sf.chr02.1406;Sf.chr03.0950;Sf.chr03.1327;Sf.chr03.1688;Sf.chr04.0551;Sf.chr05.0154;Sf.chr06.0070;Sf.chr06.0148;Sf.chr06.0443;Sf.chr06.0587;Sf.chr06.0995;Sf.chr07.0057;Sf.chr07.0149;Sf.chr07.0278;Sf.chr07.0322;Sf.chr07.0591;Sf.chr07.0799;Sf.chr09.133;Sf.chr09…
GO:0044699	single-organism process	BP	167	6087	0.974336	1	Sf.chr01.0095;Sf.chr01.0096;Sf.chr01.0196;Sf.chr01.0308;Sf.chr01.0389;Sf.chr01.0612;Sf.chr01.0678;Sf.chr01.0771;Sf.chr01.0774;Sf.chr01.0827;Sf.chr01.0986;Sf.chr01.1073;Sf.chr01.1267;Sf.chr01.1510;Sf.chr01.1703;Sf.chr01.1729;Sf.chr01.1863;Sf.chr01.1927;Sf.chr01.1957;Sf.chr01.2044;Sf.chr01.2068;Sf.chr01.2202;Sf.chr01.2207;Sf.chr01.2209;Sf.chr01.2252;Sf.chr02.0021;Sf.chr02.0148;Sf.chr02.0171;Sf.chr0…
GO:0015075	ion transmembrane transporter activity	MF	9	496	0.973488	1	Sf.chr01.0612;Sf.chr04.0176;Sf.chr06.0457;Sf.chr07.0249;Sf.chr07.0878;Sf.chr08.292;Sf.chr08.741;Sf.chr10.085;Sf.chr10.526
GO:0051649	establishment of localization in cell	BP	18	891	0.972729	1	Sf.chr01.1927;Sf.chr02.1180;Sf.chr03.1653;Sf.chr03.1688;Sf.chr04.0950;Sf.chr04.1506;Sf.chr05.0154;Sf.chr06.0457;Sf.chr06.0628;Sf.chr07.0591;Sf.chr08.292;Sf.chr08.748;Sf.chr08.808;Sf.chr09.126;Sf.chr10.269;Sf.chr10.329;Sf.chr13.351;Sf.chr14.252
GO:0048523	negative regulation of cellular process	BP	23	1088	0.972301	1	Sf.chr01.1510;Sf.chr01.1703;Sf.chr01.1863;Sf.chr01.1927;Sf.chr02.0269;Sf.chr02.1180;Sf.chr02.1406;Sf.chr03.0950;Sf.chr03.1688;Sf.chr03.1704;Sf.chr04.0551;Sf.chr06.0857;Sf.chr07.0057;Sf.chr07.0278;Sf.chr07.0358;Sf.chr07.0591;Sf.chr07.0799;Sf.chr10.183;Sf.chr10.382;Sf.chr11.133;Sf.chr13.248;Sf.chrX.0114;Sf.chrX.1128
GO:0022892	substrate-specific transporter activity	MF	11	576	0.9723	1	Sf.chr01.0612;Sf.chr02.0783;Sf.chr04.0176;Sf.chr06.0457;Sf.chr07.0249;Sf.chr07.0878;Sf.chr08.292;Sf.chr08.741;Sf.chr10.085;Sf.chr10.526;Sf.chrX.0205
GO:0044700	single organism signaling	BP	41	1770	0.971694	1	Sf.chr01.0827;Sf.chr01.1703;Sf.chr01.1729;Sf.chr01.1863;Sf.chr01.1927;Sf.chr01.2068;Sf.chr01.2209;Sf.chr02.0269;Sf.chr02.1097;Sf.chr02.1180;Sf.chr02.1406;Sf.chr03.0950;Sf.chr03.1327;Sf.chr03.1688;Sf.chr04.0551;Sf.chr05.0154;Sf.chr06.0070;Sf.chr06.0148;Sf.chr06.0443;Sf.chr06.0587;Sf.chr06.0995;Sf.chr07.0057;Sf.chr07.0149;Sf.chr07.0278;Sf.chr07.0322;Sf.chr07.0591;Sf.chr07.0799;Sf.chr09.133;Sf.chr09…
GO:0006873	cellular ion homeostasis	BP	1	118	0.971644	1	Sf.chr08.741
GO:0019001	guanyl nucleotide binding	MF	2	170	0.970126	1	Sf.chr04.0270;Sf.chr07.0021
GO:0048468	cell development	BP	28	1275	0.969997	1	Sf.chr01.0986;Sf.chr01.1703;Sf.chr01.2209;Sf.chr02.0215;Sf.chr02.0783;Sf.chr02.0920;Sf.chr02.1180;Sf.chr02.1406;Sf.chr03.0950;Sf.chr03.1688;Sf.chr04.0303;Sf.chr04.0551;Sf.chr04.1510;Sf.chr05.1162;Sf.chr06.0587;Sf.chr06.0857;Sf.chr07.0591;Sf.chr07.0724;Sf.chr08.326;Sf.chr10.255;Sf.chr10.382;Sf.chr11.267;Sf.chr13.351;Sf.chr13.475;Sf.chrX.0114;Sf.chrX.0317;Sf.chrX.0426;Sf.chrX.0926
GO:0008593	regulation of Notch signaling pathway	BP	1	116	0.969866	1	Sf.chr02.1180
GO:0030003	cellular cation homeostasis	BP	1	116	0.969866	1	Sf.chr08.741
GO:0043087	regulation of GTPase activity	BP	1	116	0.969866	1	Sf.chr07.0591
GO:0080090	regulation of primary metabolic process	BP	37	1615	0.96983	1	Sf.chr01.0096;Sf.chr01.0827;Sf.chr01.1510;Sf.chr01.1703;Sf.chr01.1863;Sf.chr01.1927;Sf.chr01.2044;Sf.chr01.2209;Sf.chr02.0269;Sf.chr02.1406;Sf.chr03.0339;Sf.chr03.0340;Sf.chr03.0950;Sf.chr04.1510;Sf.chr05.0910;Sf.chr06.0015;Sf.chr06.0148;Sf.chr06.0279;Sf.chr06.0514;Sf.chr06.0857;Sf.chr07.0057;Sf.chr07.0278;Sf.chr07.0724;Sf.chr08.074;Sf.chr10.073;Sf.chr10.183;Sf.chr10.269;Sf.chr10.359;Sf.chr11.133…
GO:0002376	immune system process	BP	7	422	0.969798	1	Sf.chr01.1510;Sf.chr01.2209;Sf.chr03.0950;Sf.chr09.757;Sf.chr10.073;Sf.chr13.248;Sf.chr14.252
GO:0005759	mitochondrial matrix	CC	1	141	0.969622	1	Sf.chr10.096
GO:0031401	positive regulation of protein modification process	BP	2	177	0.969538	1	Sf.chr01.1927;Sf.chr02.0269
GO:0033043	regulation of organelle organization	BP	6	376	0.969481	1	Sf.chr01.1510;Sf.chr02.0269;Sf.chr03.1688;Sf.chr06.0514;Sf.chr07.0278;Sf.chr07.0591
GO:0030031	cell projection assembly	BP	1	115	0.968936	1	Sf.chr08.320
GO:0005525	GTP binding	MF	2	168	0.968475	1	Sf.chr04.0270;Sf.chr07.0021
GO:0032561	guanyl ribonucleotide binding	MF	2	168	0.968475	1	Sf.chr04.0270;Sf.chr07.0021
GO:0031324	negative regulation of cellular metabolic process	BP	10	550	0.968096	1	Sf.chr01.1510;Sf.chr02.0269;Sf.chr03.0950;Sf.chr07.0057;Sf.chr07.0278;Sf.chr10.183;Sf.chr11.133;Sf.chr13.248;Sf.chrX.0114;Sf.chrX.1128
GO:0006887	exocytosis	BP	1	114	0.967977	1	Sf.chr05.0154
GO:0001932	regulation of protein phosphorylation	BP	3	228	0.967385	1	Sf.chr01.1927;Sf.chr10.269;Sf.chr13.248
GO:0098590	plasma membrane region	CC	2	212	0.967296	1	Sf.chr07.0591;Sf.chr10.382
GO:0016458	gene silencing	BP	2	174	0.967095	1	Sf.chr07.0583;Sf.chr11.133
GO:0031400	negative regulation of protein modification process	BP	1	113	0.966988	1	Sf.chr13.248
GO:0005488	binding	MF	180	6263	0.966869	1	Sf.chr01.0083;Sf.chr01.0150;Sf.chr01.0187;Sf.chr01.0262;Sf.chr01.0290;Sf.chr01.0304;Sf.chr01.0308;Sf.chr01.0389;Sf.chr01.0612;Sf.chr01.0750;Sf.chr01.0771;Sf.chr01.0986;Sf.chr01.1135;Sf.chr01.1442;Sf.chr01.1510;Sf.chr01.1538;Sf.chr01.1642;Sf.chr01.1703;Sf.chr01.1821;Sf.chr01.1927;Sf.chr01.1998;Sf.chr01.2044;Sf.chr01.2171;Sf.chr01.2209;Sf.chr02.0017;Sf.chr02.0021;Sf.chr02.0036;Sf.chr02.0167;Sf.chr0…
GO:0023051	regulation of signaling	BP	17	836	0.966709	1	Sf.chr01.1703;Sf.chr01.1729;Sf.chr01.1863;Sf.chr01.1927;Sf.chr02.1097;Sf.chr02.1180;Sf.chr04.0551;Sf.chr05.0154;Sf.chr07.0057;Sf.chr07.0591;Sf.chr07.0799;Sf.chr10.269;Sf.chr10.382;Sf.chr11.487;Sf.chr13.248;Sf.chr14.005;Sf.chr14.252
GO:0048285	organelle fission	BP	4	277	0.966594	1	Sf.chr04.1510;Sf.chr07.0278;Sf.chr07.0591;Sf.chr10.359
GO:0098797	plasma membrane protein complex	CC	1	137	0.966422	1	Sf.chr01.0986
GO:0010647	positive regulation of cell communication	BP	6	370	0.965836	1	Sf.chr01.1863;Sf.chr02.1097;Sf.chr04.0551;Sf.chr05.0154;Sf.chr07.0591;Sf.chr14.252
GO:0007154	cell communication	BP	43	1824	0.965339	1	Sf.chr01.0827;Sf.chr01.1703;Sf.chr01.1729;Sf.chr01.1863;Sf.chr01.1927;Sf.chr01.2068;Sf.chr01.2209;Sf.chr02.0269;Sf.chr02.1097;Sf.chr02.1180;Sf.chr02.1406;Sf.chr03.0950;Sf.chr03.1327;Sf.chr03.1688;Sf.chr04.0551;Sf.chr05.0154;Sf.chr06.0070;Sf.chr06.0148;Sf.chr06.0443;Sf.chr06.0587;Sf.chr06.0995;Sf.chr07.0057;Sf.chr07.0149;Sf.chr07.0278;Sf.chr07.0322;Sf.chr07.0591;Sf.chr07.0799;Sf.chr09.133;Sf.chr09…
GO:0060589	nucleoside-triphosphatase regulator activity	MF	1	106	0.964792	1	Sf.chr07.0591
GO:0000904	cell morphogenesis involved in differentiation	BP	8	457	0.964436	1	Sf.chr01.1703;Sf.chr02.0215;Sf.chr03.1688;Sf.chr04.0551;Sf.chr07.0591;Sf.chr07.0724;Sf.chr10.382;Sf.chrX.0426
GO:0071705	nitrogen compound transport	BP	3	224	0.964247	1	Sf.chr04.0551;Sf.chr06.0457;Sf.chr10.329
GO:0031323	regulation of cellular metabolic process	BP	38	1636	0.964237	1	Sf.chr01.0096;Sf.chr01.0827;Sf.chr01.1510;Sf.chr01.1703;Sf.chr01.1863;Sf.chr01.1927;Sf.chr01.2044;Sf.chr01.2209;Sf.chr02.0269;Sf.chr02.1406;Sf.chr03.0339;Sf.chr03.0340;Sf.chr03.0950;Sf.chr03.1688;Sf.chr04.1510;Sf.chr05.0910;Sf.chr06.0015;Sf.chr06.0148;Sf.chr06.0279;Sf.chr06.0514;Sf.chr06.0857;Sf.chr07.0057;Sf.chr07.0278;Sf.chr07.0724;Sf.chr08.074;Sf.chr10.073;Sf.chr10.183;Sf.chr10.269;Sf.chr10.35…
GO:0038023	signaling receptor activity	MF	9	478	0.963804	1	Sf.chr01.0262;Sf.chr01.2209;Sf.chr03.1327;Sf.chr09.133;Sf.chr09.248;Sf.chr12.239;Sf.chr13.276;Sf.chr13.277;Sf.chrX.0426
GO:0040029	regulation of gene expression, epigenetic	BP	2	170	0.963544	1	Sf.chr07.0583;Sf.chr11.133
GO:0044702	single organism reproductive process	BP	19	908	0.963189	1	Sf.chr02.0783;Sf.chr02.0920;Sf.chr02.1180;Sf.chr02.1406;Sf.chr03.0950;Sf.chr04.0950;Sf.chr04.1510;Sf.chr06.0279;Sf.chr07.0278;Sf.chr07.0724;Sf.chr09.126;Sf.chr10.359;Sf.chr10.382;Sf.chr11.015;Sf.chr11.267;Sf.chr13.351;Sf.chr13.475;Sf.chrX.0317;Sf.chrX.0926
GO:0010605	negative regulation of macromolecule metabolic process	BP	11	583	0.963079	1	Sf.chr01.1510;Sf.chr02.0269;Sf.chr03.0950;Sf.chr07.0057;Sf.chr07.0278;Sf.chr07.0583;Sf.chr10.183;Sf.chr11.133;Sf.chr13.248;Sf.chrX.0114;Sf.chrX.1128
GO:0007051	spindle organization	BP	1	109	0.962721	1	Sf.chr07.0591
GO:0016787	hydrolase activity	MF	40	1633	0.961399	1	Sf.chr01.0678;Sf.chr01.0771;Sf.chr01.1561;Sf.chr01.1863;Sf.chr01.1957;Sf.chr02.0098;Sf.chr02.0138;Sf.chr02.0486;Sf.chr02.0775;Sf.chr02.1216;Sf.chr02.1406;Sf.chr02.1807;Sf.chr02.1827;Sf.chr04.0008;Sf.chr04.0270;Sf.chr04.0950;Sf.chr04.1131;Sf.chr04.1219;Sf.chr04.1300;Sf.chr04.1510;Sf.chr04.1565;Sf.chr05.0522;Sf.chr05.1193;Sf.chr05.1314;Sf.chr06.0001;Sf.chr06.0383;Sf.chr06.0442;Sf.chr06.0443;Sf.chr0…
GO:0046873	metal ion transmembrane transporter activity	MF	3	211	0.961352	1	Sf.chr07.0249;Sf.chr07.0878;Sf.chr10.526
GO:0004872	receptor activity	MF	10	514	0.960735	1	Sf.chr01.0262;Sf.chr01.2209;Sf.chr03.1327;Sf.chr04.0176;Sf.chr09.133;Sf.chr09.248;Sf.chr12.239;Sf.chr13.276;Sf.chr13.277;Sf.chrX.0426
GO:0060089	molecular transducer activity	MF	10	514	0.960735	1	Sf.chr01.0262;Sf.chr01.2209;Sf.chr03.1327;Sf.chr04.0176;Sf.chr09.133;Sf.chr09.248;Sf.chr12.239;Sf.chr13.276;Sf.chr13.277;Sf.chrX.0426
GO:0016567	protein ubiquitination	BP	3	219	0.959925	1	Sf.chr01.1353;Sf.chr02.1421;Sf.chr03.0004
GO:0006461	protein complex assembly	BP	7	406	0.959848	1	Sf.chr01.1927;Sf.chr03.1732;Sf.chr04.0551;Sf.chr04.0746;Sf.chr04.0754;Sf.chr06.0253;Sf.chr08.320
GO:0070271	protein complex biogenesis	BP	7	406	0.959848	1	Sf.chr01.1927;Sf.chr03.1732;Sf.chr04.0551;Sf.chr04.0746;Sf.chr04.0754;Sf.chr06.0253;Sf.chr08.320
GO:0006928	movement of cell or subcellular component	BP	14	701	0.959799	1	Sf.chr01.0771;Sf.chr02.0215;Sf.chr02.0269;Sf.chr02.1406;Sf.chr03.1688;Sf.chr04.0551;Sf.chr06.0013;Sf.chr06.0442;Sf.chr07.0591;Sf.chr07.0724;Sf.chr08.320;Sf.chr10.382;Sf.chrX.0426;Sf.chrX.0926
GO:0007165	signal transduction	BP	36	1549	0.959304	1	Sf.chr01.0827;Sf.chr01.1703;Sf.chr01.1863;Sf.chr01.1927;Sf.chr01.2068;Sf.chr01.2209;Sf.chr02.1097;Sf.chr02.1180;Sf.chr02.1406;Sf.chr03.0950;Sf.chr03.1327;Sf.chr03.1688;Sf.chr04.0551;Sf.chr06.0070;Sf.chr06.0148;Sf.chr06.0443;Sf.chr06.0995;Sf.chr07.0057;Sf.chr07.0149;Sf.chr07.0278;Sf.chr07.0322;Sf.chr07.0591;Sf.chr07.0799;Sf.chr09.133;Sf.chr09.248;Sf.chr10.068;Sf.chr10.269;Sf.chr10.382;Sf.chr11.228…
GO:0034220	ion transmembrane transport	BP	8	449	0.959286	1	Sf.chr01.0612;Sf.chr01.1729;Sf.chr04.0551;Sf.chr06.0457;Sf.chr07.0249;Sf.chr08.292;Sf.chr08.741;Sf.chr10.526
GO:0060271	cilium morphogenesis	BP	1	106	0.959164	1	Sf.chr08.320
GO:0032940	secretion by cell	BP	3	218	0.959004	1	Sf.chr05.0154;Sf.chr13.351;Sf.chr14.252
GO:0015276	ligand-gated ion channel activity	MF	1	101	0.958734	1	Sf.chr04.0176
GO:0022834	ligand-gated channel activity	MF	1	101	0.958734	1	Sf.chr04.0176
GO:0008234	cysteine-type peptidase activity	MF	1	100	0.957403	1	Sf.chr02.1216
GO:0010646	regulation of cell communication	BP	18	856	0.956864	1	Sf.chr01.1703;Sf.chr01.1729;Sf.chr01.1863;Sf.chr01.1927;Sf.chr02.1097;Sf.chr02.1180;Sf.chr03.1688;Sf.chr04.0551;Sf.chr05.0154;Sf.chr07.0057;Sf.chr07.0591;Sf.chr07.0799;Sf.chr10.269;Sf.chr10.382;Sf.chr11.487;Sf.chr13.248;Sf.chr14.005;Sf.chr14.252
GO:0006342	chromatin silencing	BP	1	104	0.956607	1	Sf.chr11.133
GO:0045814	negative regulation of gene expression, epigenetic	BP	1	104	0.956607	1	Sf.chr11.133
GO:0023056	positive regulation of signaling	BP	6	357	0.956544	1	Sf.chr01.1863;Sf.chr02.1097;Sf.chr04.0551;Sf.chr05.0154;Sf.chr07.0591;Sf.chr14.252
GO:0002064	epithelial cell development	BP	5	311	0.956167	1	Sf.chr02.0920;Sf.chr02.1406;Sf.chr03.0950;Sf.chr11.267;Sf.chrX.0926
GO:0006468	protein phosphorylation	BP	9	487	0.955819	1	Sf.chr01.1442;Sf.chr01.1927;Sf.chr02.0036;Sf.chr03.0950;Sf.chr03.1688;Sf.chr06.0020;Sf.chr10.269;Sf.chr13.248;Sf.chr14.123
GO:0044425	membrane part	CC	33	1722	0.95578	1	Sf.chr01.0612;Sf.chr01.0986;Sf.chr01.1267;Sf.chr01.2209;Sf.chr02.0148;Sf.chr02.0461;Sf.chr02.1180;Sf.chr02.1216;Sf.chr03.1327;Sf.chr03.1653;Sf.chr03.1704;Sf.chr04.0176;Sf.chr04.0303;Sf.chr04.0482;Sf.chr04.0551;Sf.chr04.1506;Sf.chr05.0150;Sf.chr05.0197;Sf.chr06.0253;Sf.chr06.0457;Sf.chr07.0149;Sf.chr07.0249;Sf.chr07.0591;Sf.chr07.0878;Sf.chr08.292;Sf.chr08.326;Sf.chr08.741;Sf.chr09.126;Sf.chr09.13…
GO:0044802	single-organism membrane organization	BP	4	263	0.955209	1	Sf.chr03.1653;Sf.chr05.0154;Sf.chr08.326;Sf.chr08.808
GO:0048869	cellular developmental process	BP	40	1687	0.954972	1	Sf.chr01.0986;Sf.chr01.1510;Sf.chr01.1703;Sf.chr01.1927;Sf.chr01.2044;Sf.chr01.2209;Sf.chr02.0215;Sf.chr02.0269;Sf.chr02.0783;Sf.chr02.0920;Sf.chr02.1180;Sf.chr02.1406;Sf.chr03.0950;Sf.chr03.1688;Sf.chr04.0303;Sf.chr04.0551;Sf.chr04.1510;Sf.chr05.1162;Sf.chr06.0279;Sf.chr06.0587;Sf.chr06.0857;Sf.chr07.0591;Sf.chr07.0724;Sf.chr07.0799;Sf.chr08.320;Sf.chr08.326;Sf.chr08.748;Sf.chr09.126;Sf.chr10.25…
GO:0007166	cell surface receptor signaling pathway	BP	14	692	0.954462	1	Sf.chr01.0827;Sf.chr01.1703;Sf.chr01.1863;Sf.chr01.1927;Sf.chr01.2209;Sf.chr02.1180;Sf.chr02.1406;Sf.chr04.0551;Sf.chr07.0057;Sf.chr07.0591;Sf.chr07.0799;Sf.chr10.269;Sf.chr10.382;Sf.chrX.0426
GO:0017038	protein import	BP	1	102	0.953891	1	Sf.chr06.0628
GO:0043547	positive regulation of GTPase activity	BP	1	102	0.953891	1	Sf.chr07.0591
GO:0015031	protein transport	BP	7	398	0.953843	1	Sf.chr01.1927;Sf.chr02.1180;Sf.chr03.1653;Sf.chr06.0628;Sf.chr08.808;Sf.chr09.126;Sf.chr13.351
GO:0022803	passive transmembrane transporter activity	MF	4	250	0.95364	1	Sf.chr04.0176;Sf.chr07.0249;Sf.chr08.741;Sf.chr10.526
GO:0070647	protein modification by small protein conjugation or removal	BP	5	308	0.953553	1	Sf.chr01.1353;Sf.chr02.1421;Sf.chr03.0004;Sf.chr05.0910;Sf.chr06.0248
GO:0097485	neuron projection guidance	BP	4	261	0.953319	1	Sf.chr02.0215;Sf.chr07.0724;Sf.chr10.382;Sf.chrX.0426
GO:0060341	regulation of cellular localization	BP	3	212	0.953051	1	Sf.chr03.1688;Sf.chr05.0154;Sf.chr14.252
GO:0015267	channel activity	MF	4	249	0.952632	1	Sf.chr04.0176;Sf.chr07.0249;Sf.chr08.741;Sf.chr10.526
GO:0032386	regulation of intracellular transport	BP	1	101	0.952469	1	Sf.chr03.1688
GO:0007005	mitochondrion organization	BP	4	260	0.952346	1	Sf.chr01.1510;Sf.chr03.1688;Sf.chr06.0253;Sf.chr11.487
GO:0007292	female gamete generation	BP	12	607	0.952151	1	Sf.chr02.0783;Sf.chr02.0920;Sf.chr02.1180;Sf.chr02.1406;Sf.chr03.0950;Sf.chr04.1510;Sf.chr11.015;Sf.chr11.267;Sf.chr13.351;Sf.chr13.475;Sf.chrX.0317;Sf.chrX.0926
GO:0005261	cation channel activity	MF	2	152	0.951739	1	Sf.chr07.0249;Sf.chr10.526
GO:0048477	oogenesis	BP	11	565	0.9516	1	Sf.chr02.0783;Sf.chr02.0920;Sf.chr02.1180;Sf.chr02.1406;Sf.chr03.0950;Sf.chr04.1510;Sf.chr11.267;Sf.chr13.351;Sf.chr13.475;Sf.chrX.0317;Sf.chrX.0926
GO:0000280	nuclear division	BP	4	259	0.951355	1	Sf.chr04.1510;Sf.chr07.0278;Sf.chr07.0591;Sf.chr10.359
GO:0051235	maintenance of location	BP	1	100	0.951005	1	Sf.chr10.073
GO:0061659	ubiquitin-like protein ligase activity	MF	1	95	0.95008	1	Sf.chr03.0004
GO:0060560	developmental growth involved in morphogenesis	BP	1	99	0.949495	1	Sf.chr10.269
GO:0032989	cellular component morphogenesis	BP	16	764	0.949222	1	Sf.chr01.1703;Sf.chr01.1927;Sf.chr02.0215;Sf.chr02.0920;Sf.chr03.0950;Sf.chr03.1688;Sf.chr04.0303;Sf.chr04.0551;Sf.chr07.0591;Sf.chr07.0724;Sf.chr08.320;Sf.chr10.255;Sf.chr10.269;Sf.chr10.382;Sf.chrX.0426;Sf.chrX.0587
GO:0019637	organophosphate metabolic process	BP	7	392	0.948826	1	Sf.chr01.1957;Sf.chr04.0511;Sf.chr04.0512;Sf.chr05.0047;Sf.chr07.0123;Sf.chr08.326;Sf.chr13.475
GO:0061630	ubiquitin protein ligase activity	MF	1	94	0.948471	1	Sf.chr03.0004
GO:0007411	axon guidance	BP	4	255	0.947201	1	Sf.chr02.0215;Sf.chr07.0724;Sf.chr10.382;Sf.chrX.0426
GO:0048639	positive regulation of developmental growth	BP	1	97	0.946335	1	Sf.chr01.0096
GO:0005929	cilium	CC	1	118	0.946008	0.999795	Sf.chr08.320
GO:0030695	GTPase regulator activity	MF	1	92	0.945097	1	Sf.chr07.0591
GO:0031410	cytoplasmic vesicle	CC	2	187	0.944783	0.999795	Sf.chr01.0096;Sf.chr04.0950
GO:0048863	stem cell differentiation	BP	1	96	0.944683	1	Sf.chr06.0279
GO:1901987	regulation of cell cycle phase transition	BP	1	96	0.944683	1	Sf.chrX.0114
GO:0051648	vesicle localization	BP	2	153	0.943941	1	Sf.chr03.1688;Sf.chr05.0154
GO:0051248	negative regulation of protein metabolic process	BP	3	204	0.943858	1	Sf.chr01.1510;Sf.chr13.248;Sf.chrX.0114
GO:0022838	substrate-specific channel activity	MF	4	241	0.943811	1	Sf.chr04.0176;Sf.chr07.0249;Sf.chr08.741;Sf.chr10.526
GO:0004930	G-protein coupled receptor activity	MF	3	195	0.94372	1	Sf.chr03.1327;Sf.chr09.133;Sf.chr09.248
GO:0031988	membrane-bounded vesicle	CC	2	186	0.94363	0.999795	Sf.chr04.0950;Sf.chr07.1034
GO:0043604	amide biosynthetic process	BP	8	429	0.943401	1	Sf.chr01.0304;Sf.chr01.1510;Sf.chr01.2209;Sf.chr02.0171;Sf.chr02.1734;Sf.chr03.1704;Sf.chr09.437;Sf.chrX.0114
GO:0002684	positive regulation of immune system process	BP	1	95	0.942979	1	Sf.chr01.2209
GO:0061024	membrane organization	BP	5	297	0.942718	1	Sf.chr02.1406;Sf.chr03.1653;Sf.chr05.0154;Sf.chr08.326;Sf.chr08.808
GO:0007059	chromosome segregation	BP	2	152	0.94252	1	Sf.chr07.0591;Sf.chr10.359
GO:0098660	inorganic ion transmembrane transport	BP	5	296	0.941629	1	Sf.chr01.1729;Sf.chr07.0249;Sf.chr08.292;Sf.chr08.741;Sf.chr10.526
GO:0019900	kinase binding	MF	1	90	0.941502	1	Sf.chr01.1927
GO:0005216	ion channel activity	MF	4	239	0.941384	1	Sf.chr04.0176;Sf.chr07.0249;Sf.chr08.741;Sf.chr10.526
GO:0019693	ribose phosphate metabolic process	BP	3	202	0.941314	1	Sf.chr04.0511;Sf.chr04.0512;Sf.chr05.0047
GO:0030030	cell projection organization	BP	13	633	0.941265	1	Sf.chr01.1703;Sf.chr02.0215;Sf.chr03.1688;Sf.chr04.0551;Sf.chr06.0587;Sf.chr07.0591;Sf.chr07.0724;Sf.chr07.0799;Sf.chr08.320;Sf.chr10.382;Sf.chrX.0114;Sf.chrX.0426;Sf.chrX.1128
GO:0016049	cell growth	BP	2	151	0.941065	1	Sf.chr01.1510;Sf.chr10.269
GO:0031224	intrinsic component of membrane	CC	24	1283	0.940712	0.999795	Sf.chr01.0612;Sf.chr01.1267;Sf.chr02.0461;Sf.chr02.1216;Sf.chr03.1327;Sf.chr03.1653;Sf.chr04.0176;Sf.chr04.0303;Sf.chr04.0482;Sf.chr05.0150;Sf.chr05.0197;Sf.chr06.0253;Sf.chr06.0457;Sf.chr07.0249;Sf.chr07.0878;Sf.chr08.292;Sf.chr08.326;Sf.chr08.741;Sf.chr09.126;Sf.chr09.133;Sf.chr09.248;Sf.chr10.085;Sf.chr10.382;Sf.chr10.526
GO:0016482	cytoplasmic transport	BP	7	383	0.940396	1	Sf.chr01.1927;Sf.chr02.1180;Sf.chr03.1688;Sf.chr04.0950;Sf.chr06.0628;Sf.chr08.808;Sf.chr10.329
GO:0005911	cell-cell junction	CC	1	114	0.940341	0.999795	Sf.chr10.269
GO:0044455	mitochondrial membrane part	CC	1	114	0.940341	0.999795	Sf.chr06.0253
GO:0009581	detection of external stimulus	BP	1	93	0.939413	1	Sf.chr10.526
GO:0009582	detection of abiotic stimulus	BP	1	93	0.939413	1	Sf.chr10.526
GO:0032543	mitochondrial translation	BP	1	93	0.939413	1	Sf.chr01.1510
GO:1901990	regulation of mitotic cell cycle phase transition	BP	1	93	0.939413	1	Sf.chrX.0114
GO:0044087	regulation of cellular component biogenesis	BP	5	294	0.939394	1	Sf.chr01.0986;Sf.chr03.1688;Sf.chr05.0154;Sf.chr10.382;Sf.chr11.267
GO:0009607	response to biotic stimulus	BP	4	248	0.939145	1	Sf.chr01.1510;Sf.chr01.1561;Sf.chr01.2209;Sf.chr03.0950
GO:0000226	microtubule cytoskeleton organization	BP	5	293	0.938248	1	Sf.chr03.1688;Sf.chr07.0591;Sf.chr08.320;Sf.chr08.748;Sf.chr10.269
GO:0002065	columnar/cuboidal epithelial cell differentiation	BP	5	293	0.938248	1	Sf.chr02.0920;Sf.chr02.1406;Sf.chr03.0950;Sf.chr11.267;Sf.chrX.0926
GO:0043207	response to external biotic stimulus	BP	4	247	0.937908	1	Sf.chr01.1510;Sf.chr01.1561;Sf.chr01.2209;Sf.chr03.0950
GO:0051707	response to other organism	BP	4	247	0.937908	1	Sf.chr01.1510;Sf.chr01.1561;Sf.chr01.2209;Sf.chr03.0950
GO:0005096	GTPase activator activity	MF	1	88	0.937673	1	Sf.chr07.0591
GO:0071702	organic substance transport	BP	15	708	0.937355	1	Sf.chr01.0612;Sf.chr01.1927;Sf.chr02.0783;Sf.chr02.1180;Sf.chr03.1653;Sf.chr04.0551;Sf.chr06.0457;Sf.chr06.0628;Sf.chr08.292;Sf.chr08.741;Sf.chr08.808;Sf.chr09.126;Sf.chr10.329;Sf.chr13.351;Sf.chrX.0205
GO:0006793	phosphorus metabolic process	BP	23	1018	0.936983	1	Sf.chr01.0308;Sf.chr01.1442;Sf.chr01.1863;Sf.chr01.1927;Sf.chr01.1957;Sf.chr02.0036;Sf.chr02.1406;Sf.chr03.0023;Sf.chr03.0950;Sf.chr03.1688;Sf.chr04.0511;Sf.chr04.0512;Sf.chr04.1565;Sf.chr05.0047;Sf.chr06.0020;Sf.chr07.0123;Sf.chr07.1034;Sf.chr08.326;Sf.chr10.269;Sf.chr13.248;Sf.chr13.475;Sf.chr14.123;Sf.chrX.0102
GO:0048812	neuron projection morphogenesis	BP	8	422	0.936677	1	Sf.chr01.1703;Sf.chr02.0215;Sf.chr03.1688;Sf.chr04.0551;Sf.chr07.0591;Sf.chr07.0724;Sf.chr10.382;Sf.chrX.0426
GO:0009259	ribonucleotide metabolic process	BP	3	198	0.935902	1	Sf.chr04.0511;Sf.chr04.0512;Sf.chr05.0047
GO:0009790	embryo development	BP	10	504	0.935293	1	Sf.chr01.0827;Sf.chr01.2209;Sf.chr02.0269;Sf.chr02.1180;Sf.chr02.1406;Sf.chr03.0950;Sf.chr04.1454;Sf.chr07.0591;Sf.chr10.269;Sf.chr13.351
GO:0098589	membrane region	CC	3	240	0.934861	0.999795	Sf.chr04.0551;Sf.chr07.0591;Sf.chr10.382
GO:0051241	negative regulation of multicellular organismal process	BP	3	197	0.934479	1	Sf.chr03.1688;Sf.chr06.0857;Sf.chr10.382
GO:0031090	organelle membrane	CC	10	610	0.934243	0.999795	Sf.chr02.0148;Sf.chr02.1180;Sf.chr02.1216;Sf.chr03.1688;Sf.chr03.1704;Sf.chr04.0303;Sf.chr06.0253;Sf.chr06.0457;Sf.chr08.292;Sf.chr08.326
GO:0098796	membrane protein complex	CC	6	405	0.933738	0.999795	Sf.chr01.0986;Sf.chr02.0148;Sf.chr02.1180;Sf.chr04.1506;Sf.chr07.0249;Sf.chr10.526
GO:0034504	protein localization to nucleus	BP	1	90	0.933645	1	Sf.chr06.0628
GO:0051347	positive regulation of transferase activity	BP	1	90	0.933645	1	Sf.chr01.1927
GO:0007350	blastoderm segmentation	BP	3	196	0.933028	1	Sf.chr01.0827;Sf.chr02.1180;Sf.chr02.1406
GO:0032269	negative regulation of cellular protein metabolic process	BP	3	196	0.933028	1	Sf.chr01.1510;Sf.chr13.248;Sf.chrX.0114
GO:0015081	sodium ion transmembrane transporter activity	MF	1	85	0.931457	1	Sf.chr07.0878
GO:0007600	sensory perception	BP	7	374	0.930768	1	Sf.chr01.0262;Sf.chr01.2044;Sf.chr07.0249;Sf.chr10.526;Sf.chr12.239;Sf.chr13.276;Sf.chr13.277
GO:0007067	mitotic nuclear division	BP	2	144	0.929861	1	Sf.chr07.0591;Sf.chr10.359
GO:0030855	epithelial cell differentiation	BP	7	373	0.929619	1	Sf.chr02.0920;Sf.chr02.1406;Sf.chr03.0950;Sf.chr07.0799;Sf.chr11.267;Sf.chrX.0926;Sf.chrX.1128
GO:0010639	negative regulation of organelle organization	BP	1	88	0.929498	1	Sf.chr07.0278
GO:0040012	regulation of locomotion	BP	1	88	0.929498	1	Sf.chr06.0013
GO:0050906	detection of stimulus involved in sensory perception	BP	1	88	0.929498	1	Sf.chr10.526
GO:0019866	organelle inner membrane	CC	2	175	0.929354	0.999795	Sf.chr06.0457;Sf.chr08.292
GO:0016021	integral component of membrane	CC	24	1263	0.928646	0.999795	Sf.chr01.0612;Sf.chr01.1267;Sf.chr02.0461;Sf.chr02.1216;Sf.chr03.1327;Sf.chr03.1653;Sf.chr04.0176;Sf.chr04.0303;Sf.chr04.0482;Sf.chr05.0150;Sf.chr05.0197;Sf.chr06.0253;Sf.chr06.0457;Sf.chr07.0249;Sf.chr07.0878;Sf.chr08.292;Sf.chr08.326;Sf.chr08.741;Sf.chr09.126;Sf.chr09.133;Sf.chr09.248;Sf.chr10.085;Sf.chr10.382;Sf.chr10.526
GO:0006163	purine nucleotide metabolic process	BP	3	193	0.928494	1	Sf.chr04.0511;Sf.chr04.0512;Sf.chr05.0047
GO:0007049	cell cycle	BP	14	658	0.92843	1	Sf.chr01.0096;Sf.chr01.1927;Sf.chr02.0269;Sf.chr02.1406;Sf.chr03.0950;Sf.chr04.1510;Sf.chr07.0278;Sf.chr07.0591;Sf.chr08.748;Sf.chr08.877;Sf.chr10.269;Sf.chr10.359;Sf.chr10.427;Sf.chrX.0114
GO:0007369	gastrulation	BP	1	87	0.927329	1	Sf.chr02.0269
GO:0042391	regulation of membrane potential	BP	1	87	0.927329	1	Sf.chr08.741
GO:0045184	establishment of protein localization	BP	8	412	0.925871	1	Sf.chr01.1927;Sf.chr02.1180;Sf.chr03.1653;Sf.chr06.0628;Sf.chr08.326;Sf.chr08.808;Sf.chr09.126;Sf.chr13.351
GO:0045088	regulation of innate immune response	BP	1	86	0.925094	1	Sf.chr01.2209
GO:0008047	enzyme activator activity	MF	2	135	0.924835	1	Sf.chr01.1927;Sf.chr07.0591
GO:0030154	cell differentiation	BP	38	1559	0.924782	1	Sf.chr01.0986;Sf.chr01.1510;Sf.chr01.1703;Sf.chr01.1927;Sf.chr01.2044;Sf.chr01.2209;Sf.chr02.0215;Sf.chr02.0269;Sf.chr02.0783;Sf.chr02.0920;Sf.chr02.1180;Sf.chr02.1406;Sf.chr03.0950;Sf.chr03.1688;Sf.chr04.0303;Sf.chr04.0551;Sf.chr04.1510;Sf.chr05.1162;Sf.chr06.0279;Sf.chr06.0587;Sf.chr06.0857;Sf.chr07.0591;Sf.chr07.0724;Sf.chr07.0799;Sf.chr08.326;Sf.chr08.748;Sf.chr09.126;Sf.chr10.255;Sf.chr10.26…
GO:0007219	Notch signaling pathway	BP	2	141	0.92447	1	Sf.chr02.1180;Sf.chr10.269
GO:0009150	purine ribonucleotide metabolic process	BP	3	190	0.923681	1	Sf.chr04.0511;Sf.chr04.0512;Sf.chr05.0047
GO:0048667	cell morphogenesis involved in neuron differentiation	BP	8	410	0.923529	1	Sf.chr01.1703;Sf.chr02.0215;Sf.chr03.1688;Sf.chr04.0551;Sf.chr07.0591;Sf.chr07.0724;Sf.chr10.382;Sf.chrX.0426
GO:0004888	transmembrane signaling receptor activity	MF	9	432	0.923463	1	Sf.chr01.0262;Sf.chr01.2209;Sf.chr03.1327;Sf.chr09.133;Sf.chr09.248;Sf.chr12.239;Sf.chr13.276;Sf.chr13.277;Sf.chrX.0426
GO:0010468	regulation of gene expression	BP	30	1261	0.922336	1	Sf.chr01.0827;Sf.chr01.1510;Sf.chr01.1703;Sf.chr01.1863;Sf.chr01.2044;Sf.chr01.2209;Sf.chr02.0269;Sf.chr02.1406;Sf.chr03.0339;Sf.chr03.0340;Sf.chr03.0950;Sf.chr05.0910;Sf.chr06.0015;Sf.chr06.0148;Sf.chr06.0279;Sf.chr06.0857;Sf.chr07.0057;Sf.chr07.0583;Sf.chr07.0724;Sf.chr08.074;Sf.chr10.073;Sf.chr10.183;Sf.chr10.359;Sf.chr11.133;Sf.chr11.201;Sf.chr11.228;Sf.chr11.267;Sf.chrX.0114;Sf.chrX.0926;Sf.…
GO:0010563	negative regulation of phosphorus metabolic process	BP	1	84	0.920415	1	Sf.chr13.248
GO:0045936	negative regulation of phosphate metabolic process	BP	1	84	0.920415	1	Sf.chr13.248
GO:0005743	mitochondrial inner membrane	CC	2	169	0.9202	0.999795	Sf.chr06.0457;Sf.chr08.292
GO:0008358	maternal determination of anterior/posterior axis, embryo	BP	1	83	0.917968	1	Sf.chr02.1180
GO:0050778	positive regulation of immune response	BP	1	83	0.917968	1	Sf.chr01.2209
GO:0051170	nuclear import	BP	1	83	0.917968	1	Sf.chr06.0628
GO:0007017	microtubule-based process	BP	8	405	0.917395	1	Sf.chr01.0771;Sf.chr02.0920;Sf.chr03.1688;Sf.chr06.0442;Sf.chr07.0591;Sf.chr08.320;Sf.chr08.748;Sf.chr10.269
GO:0002066	columnar/cuboidal epithelial cell development	BP	5	277	0.917103	1	Sf.chr02.0920;Sf.chr02.1406;Sf.chr03.0950;Sf.chr11.267;Sf.chrX.0926
GO:0044431	Golgi apparatus part	CC	2	167	0.91691	0.999795	Sf.chr03.1688;Sf.chr03.1704
GO:0023061	signal release	BP	2	137	0.916674	1	Sf.chr05.0154;Sf.chr14.252
GO:0032446	protein modification by small protein conjugation	BP	4	232	0.91642	1	Sf.chr01.1353;Sf.chr02.1421;Sf.chr03.0004;Sf.chr06.0248
GO:0030707	ovarian follicle cell development	BP	5	276	0.915591	1	Sf.chr02.0920;Sf.chr02.1406;Sf.chr03.0950;Sf.chr11.267;Sf.chrX.0926
GO:0006813	potassium ion transport	BP	1	82	0.915446	1	Sf.chr01.1729
GO:0022411	cellular component disassembly	BP	1	82	0.915446	1	Sf.chr07.0358
GO:0044271	cellular nitrogen compound biosynthetic process	BP	42	1691	0.915346	1	Sf.chr01.0304;Sf.chr01.0827;Sf.chr01.1510;Sf.chr01.1703;Sf.chr01.1863;Sf.chr01.2044;Sf.chr01.2209;Sf.chr02.0171;Sf.chr02.0269;Sf.chr02.1406;Sf.chr02.1734;Sf.chr03.0339;Sf.chr03.0340;Sf.chr03.0950;Sf.chr03.1704;Sf.chr03.1865;Sf.chr04.0511;Sf.chr04.0512;Sf.chr04.0746;Sf.chr05.0047;Sf.chr05.0910;Sf.chr06.0015;Sf.chr06.0148;Sf.chr06.0279;Sf.chr06.0857;Sf.chr07.0057;Sf.chr07.0724;Sf.chr07.1000;Sf.chr0…
GO:0051321	meiotic cell cycle	BP	3	185	0.915001	1	Sf.chr04.1510;Sf.chr07.0278;Sf.chr10.359
GO:0007186	G-protein coupled receptor signaling pathway	BP	4	231	0.914775	1	Sf.chr03.1327;Sf.chr09.133;Sf.chr09.248;Sf.chrX.0047
GO:0001709	cell fate determination	BP	2	136	0.914611	1	Sf.chr02.0269;Sf.chr04.1510
GO:0097479	synaptic vesicle localization	BP	2	136	0.914611	1	Sf.chr03.1688;Sf.chr05.0154
GO:0044389	ubiquitin-like protein ligase binding	MF	1	78	0.914444	1	Sf.chr03.0004
GO:0099600	transmembrane receptor activity	MF	10	463	0.913508	1	Sf.chr01.0262;Sf.chr01.2209;Sf.chr03.1327;Sf.chr04.0176;Sf.chr09.133;Sf.chr09.248;Sf.chr12.239;Sf.chr13.276;Sf.chr13.277;Sf.chrX.0426
GO:0010629	negative regulation of gene expression	BP	9	443	0.913331	1	Sf.chr01.1510;Sf.chr02.0269;Sf.chr03.0950;Sf.chr07.0057;Sf.chr07.0583;Sf.chr10.183;Sf.chr11.133;Sf.chrX.0114;Sf.chrX.1128
GO:0035282	segmentation	BP	4	230	0.913102	1	Sf.chr01.0827;Sf.chr02.1180;Sf.chr02.1406;Sf.chr11.201
GO:0042127	regulation of cell proliferation	BP	4	230	0.913102	1	Sf.chr03.0950;Sf.chr06.0857;Sf.chr13.248;Sf.chrX.0114
GO:0033674	positive regulation of kinase activity	BP	1	81	0.912847	1	Sf.chr01.1927
GO:1903311	regulation of mRNA metabolic process	BP	1	81	0.912847	1	Sf.chrX.0114
GO:0043412	macromolecule modification	BP	33	1359	0.91239	1	Sf.chr01.0304;Sf.chr01.1353;Sf.chr01.1442;Sf.chr01.1927;Sf.chr02.0036;Sf.chr02.0148;Sf.chr02.0269;Sf.chr02.1406;Sf.chr02.1421;Sf.chr03.0004;Sf.chr03.0408;Sf.chr03.0950;Sf.chr03.1203;Sf.chr03.1688;Sf.chr04.0303;Sf.chr04.1131;Sf.chr04.1141;Sf.chr04.1219;Sf.chr04.1620;Sf.chr05.0123;Sf.chr05.0910;Sf.chr05.1217;Sf.chr06.0015;Sf.chr06.0020;Sf.chr06.0248;Sf.chr06.0514;Sf.chr07.0724;Sf.chr08.326;Sf.chr09…
GO:0019901	protein kinase binding	MF	1	77	0.911692	1	Sf.chr01.1927
GO:0031625	ubiquitin protein ligase binding	MF	1	77	0.911692	1	Sf.chr03.0004
GO:0046914	transition metal ion binding	MF	15	651	0.911305	1	Sf.chr01.0150;Sf.chr01.0389;Sf.chr01.1538;Sf.chr02.0488;Sf.chr02.1421;Sf.chr03.1113;Sf.chr04.0302;Sf.chr04.1131;Sf.chr06.0013;Sf.chr07.0066;Sf.chr07.0651;Sf.chr07.0724;Sf.chr07.0933;Sf.chr12.351;Sf.chrX.1023
GO:0048589	developmental growth	BP	7	358	0.910295	1	Sf.chr01.0096;Sf.chr01.0986;Sf.chr03.0950;Sf.chr07.0358;Sf.chr10.269;Sf.chr10.382;Sf.chr13.351
GO:0006898	receptor-mediated endocytosis	BP	1	80	0.910168	1	Sf.chr03.1688
GO:0007314	oocyte anterior/posterior axis specification	BP	1	80	0.910168	1	Sf.chr02.1180
GO:0007480	imaginal disc-derived leg morphogenesis	BP	1	80	0.910168	1	Sf.chr14.252
GO:0007616	long-term memory	BP	1	80	0.910168	1	Sf.chr04.0551
GO:0045860	positive regulation of protein kinase activity	BP	1	80	0.910168	1	Sf.chr01.1927
GO:0050684	regulation of mRNA processing	BP	1	80	0.910168	1	Sf.chrX.0114
GO:0051270	regulation of cellular component movement	BP	1	80	0.910168	1	Sf.chr06.0013
GO:1902593	single-organism nuclear import	BP	1	80	0.910168	1	Sf.chr06.0628
GO:0010604	positive regulation of macromolecule metabolic process	BP	16	717	0.909285	1	Sf.chr01.1863;Sf.chr01.1927;Sf.chr01.2044;Sf.chr01.2209;Sf.chr02.0269;Sf.chr03.0950;Sf.chr05.0910;Sf.chr06.0015;Sf.chr06.0148;Sf.chr07.0724;Sf.chr10.359;Sf.chr11.228;Sf.chr11.267;Sf.chrX.0114;Sf.chrX.0295;Sf.chrX.0926
GO:0005635	nuclear envelope	CC	1	97	0.908881	0.999795	Sf.chr06.0628
GO:0050877	neurological system process	BP	12	560	0.908809	1	Sf.chr01.0262;Sf.chr01.2044;Sf.chr04.0551;Sf.chr07.0249;Sf.chr10.359;Sf.chr10.382;Sf.chr10.526;Sf.chr11.487;Sf.chr12.239;Sf.chr13.276;Sf.chr13.277;Sf.chrX.0114
GO:0006886	intracellular protein transport	BP	6	314	0.907649	1	Sf.chr01.1927;Sf.chr02.1180;Sf.chr03.1653;Sf.chr06.0628;Sf.chr08.808;Sf.chr09.126
GO:0006606	protein import into nucleus	BP	1	79	0.907407	1	Sf.chr06.0628
GO:0044744	protein targeting to nucleus	BP	1	79	0.907407	1	Sf.chr06.0628
GO:0032879	regulation of localization	BP	9	438	0.906806	1	Sf.chr01.0196;Sf.chr01.1729;Sf.chr03.1688;Sf.chr04.0551;Sf.chr05.0154;Sf.chr06.0013;Sf.chr10.073;Sf.chr10.269;Sf.chr14.252
GO:0007267	cell-cell signaling	BP	8	397	0.906712	1	Sf.chr01.1729;Sf.chr02.0269;Sf.chr04.0551;Sf.chr05.0154;Sf.chr06.0587;Sf.chr07.0591;Sf.chr10.382;Sf.chr14.252
GO:0051656	establishment of organelle localization	BP	4	226	0.906116	1	Sf.chr03.1688;Sf.chr07.0591;Sf.chr08.748;Sf.chr10.269
GO:0060627	regulation of vesicle-mediated transport	BP	2	132	0.905871	1	Sf.chr01.0196;Sf.chr03.1688
GO:0098609	cell-cell adhesion	BP	2	132	0.905871	1	Sf.chr10.382;Sf.chr13.248
GO:0070646	protein modification by small protein removal	BP	1	78	0.904561	1	Sf.chr05.0910
GO:0009986	cell surface	CC	1	95	0.904233	0.999795	Sf.chr01.2209
GO:0009059	macromolecule biosynthetic process	BP	43	1712	0.90391	1	Sf.chr01.0304;Sf.chr01.0827;Sf.chr01.1510;Sf.chr01.1703;Sf.chr01.1863;Sf.chr01.2044;Sf.chr01.2209;Sf.chr02.0148;Sf.chr02.0269;Sf.chr02.1406;Sf.chr03.0339;Sf.chr03.0340;Sf.chr03.0950;Sf.chr03.1865;Sf.chr04.0303;Sf.chr04.0746;Sf.chr04.1510;Sf.chr05.0123;Sf.chr05.0910;Sf.chr06.0015;Sf.chr06.0148;Sf.chr06.0279;Sf.chr06.0857;Sf.chr07.0057;Sf.chr07.0135;Sf.chr07.0724;Sf.chr07.1000;Sf.chr08.055;Sf.chr08…
GO:0048599	oocyte development	BP	2	131	0.903559	1	Sf.chr02.1180;Sf.chr13.351
GO:0098813	nuclear chromosome segregation	BP	2	131	0.903559	1	Sf.chr07.0591;Sf.chr10.359
GO:0003723	RNA binding	MF	13	568	0.901609	1	Sf.chr01.0290;Sf.chr01.0304;Sf.chr02.0703;Sf.chr03.1833;Sf.chr04.0128;Sf.chr04.0259;Sf.chr04.0551;Sf.chr06.0200;Sf.chr06.0202;Sf.chr07.1036;Sf.chr08.808;Sf.chr10.329;Sf.chr11.008
GO:0031325	positive regulation of cellular metabolic process	BP	16	710	0.901571	1	Sf.chr01.1863;Sf.chr01.1927;Sf.chr01.2044;Sf.chr01.2209;Sf.chr02.0269;Sf.chr03.0950;Sf.chr05.0910;Sf.chr06.0015;Sf.chr06.0148;Sf.chr07.0724;Sf.chr10.359;Sf.chr11.228;Sf.chr11.267;Sf.chrX.0114;Sf.chrX.0295;Sf.chrX.0926
GO:0044089	positive regulation of cellular component biogenesis	BP	2	130	0.901194	1	Sf.chr05.0154;Sf.chr11.267
GO:0045927	positive regulation of growth	BP	2	130	0.901194	1	Sf.chr01.0096;Sf.chr10.359
GO:0009987	cellular process	BP	198	6931	0.900519	1	Sf.chr01.0096;Sf.chr01.0196;Sf.chr01.0290;Sf.chr01.0304;Sf.chr01.0308;Sf.chr01.0612;Sf.chr01.0771;Sf.chr01.0827;Sf.chr01.0986;Sf.chr01.1135;Sf.chr01.1267;Sf.chr01.1353;Sf.chr01.1442;Sf.chr01.1510;Sf.chr01.1703;Sf.chr01.1729;Sf.chr01.1821;Sf.chr01.1863;Sf.chr01.1927;Sf.chr01.1957;Sf.chr01.2044;Sf.chr01.2068;Sf.chr01.2171;Sf.chr01.2209;Sf.chr01.2268;Sf.chr02.0021;Sf.chr02.0036;Sf.chr02.0148;Sf.chr0…
GO:0048469	cell maturation	BP	3	177	0.899241	1	Sf.chr02.1180;Sf.chr10.382;Sf.chr13.351
GO:0051240	positive regulation of multicellular organismal process	BP	5	266	0.899106	1	Sf.chr01.0096;Sf.chr03.0005;Sf.chr03.0950;Sf.chr08.748;Sf.chrX.1128
GO:0002252	immune effector process	BP	2	129	0.898776	1	Sf.chr01.2209;Sf.chr14.252
GO:0022416	chaeta development	BP	1	76	0.898607	1	Sf.chrX.1128
GO:0031349	positive regulation of defense response	BP	1	76	0.898607	1	Sf.chr01.2209
GO:0043005	neuron projection	CC	4	270	0.89851	0.99975	Sf.chr01.1927;Sf.chr03.1688;Sf.chr10.382;Sf.chrX.0426
GO:0099504	synaptic vesicle cycle	BP	2	128	0.896303	1	Sf.chr03.1688;Sf.chr05.0154
GO:0001558	regulation of cell growth	BP	1	75	0.895492	1	Sf.chr01.1510
GO:0008033	tRNA processing	BP	1	75	0.895492	1	Sf.chr09.777
GO:0006464	cellular protein modification process	BP	31	1266	0.895357	1	Sf.chr01.1353;Sf.chr01.1442;Sf.chr01.1927;Sf.chr02.0036;Sf.chr02.0148;Sf.chr02.0269;Sf.chr02.1406;Sf.chr02.1421;Sf.chr03.0004;Sf.chr03.0408;Sf.chr03.0950;Sf.chr03.1203;Sf.chr03.1688;Sf.chr04.0303;Sf.chr04.1131;Sf.chr04.1141;Sf.chr04.1219;Sf.chr04.1620;Sf.chr05.0123;Sf.chr05.0910;Sf.chr05.1217;Sf.chr06.0015;Sf.chr06.0020;Sf.chr06.0248;Sf.chr06.0514;Sf.chr07.0724;Sf.chr08.326;Sf.chr10.269;Sf.chr13.…
GO:0036211	protein modification process	BP	31	1266	0.895357	1	Sf.chr01.1353;Sf.chr01.1442;Sf.chr01.1927;Sf.chr02.0036;Sf.chr02.0148;Sf.chr02.0269;Sf.chr02.1406;Sf.chr02.1421;Sf.chr03.0004;Sf.chr03.0408;Sf.chr03.0950;Sf.chr03.1203;Sf.chr03.1688;Sf.chr04.0303;Sf.chr04.1131;Sf.chr04.1141;Sf.chr04.1219;Sf.chr04.1620;Sf.chr05.0123;Sf.chr05.0910;Sf.chr05.1217;Sf.chr06.0015;Sf.chr06.0020;Sf.chr06.0248;Sf.chr06.0514;Sf.chr07.0724;Sf.chr08.326;Sf.chr10.269;Sf.chr13.…
GO:0098542	defense response to other organism	BP	3	175	0.894911	1	Sf.chr01.1510;Sf.chr01.1561;Sf.chr01.2209
GO:0009416	response to light stimulus	BP	2	127	0.893774	1	Sf.chr01.2044;Sf.chr07.0278
GO:0034645	cellular macromolecule biosynthetic process	BP	43	1699	0.893192	1	Sf.chr01.0304;Sf.chr01.0827;Sf.chr01.1510;Sf.chr01.1703;Sf.chr01.1863;Sf.chr01.2044;Sf.chr01.2209;Sf.chr02.0148;Sf.chr02.0269;Sf.chr02.1406;Sf.chr03.0339;Sf.chr03.0340;Sf.chr03.0950;Sf.chr03.1865;Sf.chr04.0303;Sf.chr04.0746;Sf.chr04.1510;Sf.chr05.0123;Sf.chr05.0910;Sf.chr06.0015;Sf.chr06.0148;Sf.chr06.0279;Sf.chr06.0857;Sf.chr07.0057;Sf.chr07.0135;Sf.chr07.0724;Sf.chr07.1000;Sf.chr08.055;Sf.chr08…
GO:0007606	sensory perception of chemical stimulus	BP	4	219	0.892695	1	Sf.chr01.0262;Sf.chr12.239;Sf.chr13.276;Sf.chr13.277
GO:0032553	ribonucleotide binding	MF	22	889	0.891241	1	Sf.chr01.0308;Sf.chr01.0771;Sf.chr01.1442;Sf.chr01.1927;Sf.chr02.0036;Sf.chr03.1688;Sf.chr04.0270;Sf.chr04.0511;Sf.chr04.0512;Sf.chr04.1141;Sf.chr04.1510;Sf.chr05.0047;Sf.chr06.0020;Sf.chr06.0442;Sf.chr07.0021;Sf.chr07.0135;Sf.chr07.0278;Sf.chr09.437;Sf.chr10.096;Sf.chr12.324;Sf.chr14.123;Sf.chrX.0587
GO:0051674	localization of cell	BP	8	386	0.890145	1	Sf.chr02.0269;Sf.chr02.1406;Sf.chr04.0551;Sf.chr06.0013;Sf.chr07.0591;Sf.chr07.0724;Sf.chrX.0426;Sf.chrX.0926
GO:0009306	protein secretion	BP	1	73	0.888974	1	Sf.chr13.351
GO:0016319	mushroom body development	BP	1	73	0.888974	1	Sf.chr10.382
GO:0050776	regulation of immune response	BP	2	125	0.888544	1	Sf.chr01.2209;Sf.chr03.0950
GO:0022607	cellular component assembly	BP	26	1074	0.887567	1	Sf.chr01.0290;Sf.chr01.0986;Sf.chr01.1927;Sf.chr01.2209;Sf.chr02.0920;Sf.chr02.1180;Sf.chr03.0950;Sf.chr03.1688;Sf.chr03.1732;Sf.chr04.0259;Sf.chr04.0303;Sf.chr04.0551;Sf.chr04.0746;Sf.chr04.0754;Sf.chr04.1510;Sf.chr05.0154;Sf.chr05.0197;Sf.chr06.0148;Sf.chr06.0253;Sf.chr07.0591;Sf.chr07.1036;Sf.chr08.320;Sf.chr10.255;Sf.chr10.359;Sf.chr10.382;Sf.chr11.008
GO:0017076	purine nucleotide binding	MF	22	885	0.886621	1	Sf.chr01.0308;Sf.chr01.0771;Sf.chr01.1442;Sf.chr01.1927;Sf.chr02.0036;Sf.chr03.1688;Sf.chr04.0270;Sf.chr04.0511;Sf.chr04.0512;Sf.chr04.1141;Sf.chr04.1510;Sf.chr05.0047;Sf.chr06.0020;Sf.chr06.0442;Sf.chr07.0021;Sf.chr07.0135;Sf.chr07.0278;Sf.chr09.437;Sf.chr10.096;Sf.chr12.324;Sf.chr14.123;Sf.chrX.0587
GO:0006367	transcription initiation from RNA polymerase II promoter	BP	1	72	0.885565	1	Sf.chr05.0910
GO:0008237	metallopeptidase activity	MF	2	118	0.884275	1	Sf.chr02.0138;Sf.chr02.1216
GO:0097458	neuron part	CC	6	365	0.884146	0.987245	Sf.chr01.1927;Sf.chr03.1688;Sf.chr04.0551;Sf.chr05.0154;Sf.chr10.382;Sf.chrX.0426
GO:0048870	cell motility	BP	8	382	0.883546	1	Sf.chr02.0269;Sf.chr02.1406;Sf.chr04.0551;Sf.chr06.0013;Sf.chr07.0591;Sf.chr07.0724;Sf.chrX.0426;Sf.chrX.0926
GO:0001882	nucleoside binding	MF	22	882	0.883056	1	Sf.chr01.0308;Sf.chr01.0771;Sf.chr01.1442;Sf.chr01.1927;Sf.chr02.0036;Sf.chr03.1688;Sf.chr04.0270;Sf.chr04.0511;Sf.chr04.0512;Sf.chr04.1141;Sf.chr04.1510;Sf.chr05.0047;Sf.chr06.0020;Sf.chr06.0442;Sf.chr07.0021;Sf.chr07.0135;Sf.chr07.0278;Sf.chr09.437;Sf.chr10.096;Sf.chr12.324;Sf.chr14.123;Sf.chrX.0587
GO:0042326	negative regulation of phosphorylation	BP	1	71	0.882051	1	Sf.chr13.248
GO:0044782	cilium organization	BP	1	71	0.882051	1	Sf.chr08.320
GO:0004672	protein kinase activity	MF	6	286	0.881858	1	Sf.chr01.1442;Sf.chr01.1927;Sf.chr02.0036;Sf.chr03.1688;Sf.chr06.0020;Sf.chr14.123
GO:0032549	ribonucleoside binding	MF	22	881	0.881849	1	Sf.chr01.0308;Sf.chr01.0771;Sf.chr01.1442;Sf.chr01.1927;Sf.chr02.0036;Sf.chr03.1688;Sf.chr04.0270;Sf.chr04.0511;Sf.chr04.0512;Sf.chr04.1141;Sf.chr04.1510;Sf.chr05.0047;Sf.chr06.0020;Sf.chr06.0442;Sf.chr07.0021;Sf.chr07.0135;Sf.chr07.0278;Sf.chr09.437;Sf.chr10.096;Sf.chr12.324;Sf.chr14.123;Sf.chrX.0587
GO:0031966	mitochondrial membrane	CC	3	206	0.881399	0.987245	Sf.chr06.0253;Sf.chr06.0457;Sf.chr08.292
GO:1902531	regulation of intracellular signal transduction	BP	7	340	0.881314	1	Sf.chr01.1863;Sf.chr02.1097;Sf.chr07.0591;Sf.chr10.269;Sf.chr13.248;Sf.chr14.005;Sf.chr14.252
GO:0005739	mitochondrion	CC	11	607	0.881012	0.987245	Sf.chr02.0783;Sf.chr04.0302;Sf.chr05.0197;Sf.chr06.0253;Sf.chr06.0457;Sf.chr08.152;Sf.chr08.172;Sf.chr08.292;Sf.chr09.437;Sf.chr10.096;Sf.chr12.037
GO:0009119	ribonucleoside metabolic process	BP	3	169	0.88091	1	Sf.chr04.0511;Sf.chr04.0512;Sf.chr05.0047
GO:0032535	regulation of cellular component size	BP	3	169	0.88091	1	Sf.chr01.0096;Sf.chr01.1510;Sf.chr10.359
GO:0097367	carbohydrate derivative binding	MF	25	987	0.880829	1	Sf.chr01.0308;Sf.chr01.0771;Sf.chr01.1442;Sf.chr01.1927;Sf.chr02.0036;Sf.chr02.1041;Sf.chr03.1688;Sf.chr04.0270;Sf.chr04.0511;Sf.chr04.0512;Sf.chr04.1141;Sf.chr04.1510;Sf.chr05.0047;Sf.chr06.0020;Sf.chr06.0442;Sf.chr07.0021;Sf.chr07.0135;Sf.chr07.0278;Sf.chr07.0358;Sf.chr09.437;Sf.chr10.096;Sf.chr12.324;Sf.chr14.123;Sf.chrX.0159;Sf.chrX.0587
GO:0032555	purine ribonucleotide binding	MF	22	880	0.880632	1	Sf.chr01.0308;Sf.chr01.0771;Sf.chr01.1442;Sf.chr01.1927;Sf.chr02.0036;Sf.chr03.1688;Sf.chr04.0270;Sf.chr04.0511;Sf.chr04.0512;Sf.chr04.1141;Sf.chr04.1510;Sf.chr05.0047;Sf.chr06.0020;Sf.chr06.0442;Sf.chr07.0021;Sf.chr07.0135;Sf.chr07.0278;Sf.chr09.437;Sf.chr10.096;Sf.chr12.324;Sf.chr14.123;Sf.chrX.0587
GO:0000139	Golgi membrane	CC	1	86	0.880225	0.987245	Sf.chr03.1704
GO:0005777	peroxisome	CC	1	86	0.880225	0.987245	Sf.chr02.0171
GO:0042579	microbody	CC	1	86	0.880225	0.987245	Sf.chr02.0171
GO:0009653	anatomical structure morphogenesis	BP	38	1504	0.879473	1	Sf.chr01.0827;Sf.chr01.0986;Sf.chr01.1510;Sf.chr01.1703;Sf.chr01.1863;Sf.chr01.1927;Sf.chr01.2044;Sf.chr02.0215;Sf.chr02.0269;Sf.chr02.0783;Sf.chr02.0920;Sf.chr02.1406;Sf.chr03.0950;Sf.chr03.1688;Sf.chr04.0303;Sf.chr04.0551;Sf.chr04.1510;Sf.chr05.1162;Sf.chr06.0279;Sf.chr07.0057;Sf.chr07.0591;Sf.chr07.0724;Sf.chr07.0799;Sf.chr08.320;Sf.chr08.326;Sf.chr08.877;Sf.chr10.255;Sf.chr10.269;Sf.chr10.359…
GO:0044429	mitochondrial part	CC	6	362	0.879411	0.987245	Sf.chr02.0783;Sf.chr04.0302;Sf.chr06.0253;Sf.chr06.0457;Sf.chr08.292;Sf.chr10.096
GO:0001883	purine nucleoside binding	MF	22	879	0.879406	1	Sf.chr01.0308;Sf.chr01.0771;Sf.chr01.1442;Sf.chr01.1927;Sf.chr02.0036;Sf.chr03.1688;Sf.chr04.0270;Sf.chr04.0511;Sf.chr04.0512;Sf.chr04.1141;Sf.chr04.1510;Sf.chr05.0047;Sf.chr06.0020;Sf.chr06.0442;Sf.chr07.0021;Sf.chr07.0135;Sf.chr07.0278;Sf.chr09.437;Sf.chr10.096;Sf.chr12.324;Sf.chr14.123;Sf.chrX.0587
GO:0032550	purine ribonucleoside binding	MF	22	879	0.879406	1	Sf.chr01.0308;Sf.chr01.0771;Sf.chr01.1442;Sf.chr01.1927;Sf.chr02.0036;Sf.chr03.1688;Sf.chr04.0270;Sf.chr04.0511;Sf.chr04.0512;Sf.chr04.1141;Sf.chr04.1510;Sf.chr05.0047;Sf.chr06.0020;Sf.chr06.0442;Sf.chr07.0021;Sf.chr07.0135;Sf.chr07.0278;Sf.chr09.437;Sf.chr10.096;Sf.chr12.324;Sf.chr14.123;Sf.chrX.0587
GO:0030865	cortical cytoskeleton organization	BP	1	70	0.87843	1	Sf.chr07.0591
GO:0098742	cell-cell adhesion via plasma-membrane adhesion molecules	BP	1	70	0.87843	1	Sf.chr10.382
GO:0009890	negative regulation of biosynthetic process	BP	8	379	0.878386	1	Sf.chr01.1510;Sf.chr02.0269;Sf.chr03.0950;Sf.chr07.0057;Sf.chr10.183;Sf.chr11.133;Sf.chrX.0114;Sf.chrX.1128
GO:0035639	purine ribonucleoside triphosphate binding	MF	22	878	0.87817	1	Sf.chr01.0308;Sf.chr01.0771;Sf.chr01.1442;Sf.chr01.1927;Sf.chr02.0036;Sf.chr03.1688;Sf.chr04.0270;Sf.chr04.0511;Sf.chr04.0512;Sf.chr04.1141;Sf.chr04.1510;Sf.chr05.0047;Sf.chr06.0020;Sf.chr06.0442;Sf.chr07.0021;Sf.chr07.0135;Sf.chr07.0278;Sf.chr09.437;Sf.chr10.096;Sf.chr12.324;Sf.chr14.123;Sf.chrX.0587
GO:0006417	regulation of translation	BP	2	121	0.877363	1	Sf.chr01.1510;Sf.chrX.0114
GO:0044770	cell cycle phase transition	BP	2	121	0.877363	1	Sf.chr07.0591;Sf.chrX.0114
GO:0005912	adherens junction	CC	1	85	0.877213	0.987245	Sf.chr10.269
GO:0044798	nuclear transcription factor complex	CC	1	85	0.877213	0.987245	Sf.chr05.0910
GO:0070161	anchoring junction	CC	1	85	0.877213	0.987245	Sf.chr10.269
GO:0031327	negative regulation of cellular biosynthetic process	BP	8	378	0.876625	1	Sf.chr01.1510;Sf.chr02.0269;Sf.chr03.0950;Sf.chr07.0057;Sf.chr10.183;Sf.chr11.133;Sf.chrX.0114;Sf.chrX.1128
GO:0015631	tubulin binding	MF	2	115	0.87529	1	Sf.chr02.0920;Sf.chr06.0442
GO:0009889	regulation of biosynthetic process	BP	29	1173	0.875254	1	Sf.chr01.0827;Sf.chr01.1510;Sf.chr01.1703;Sf.chr01.1863;Sf.chr01.2044;Sf.chr01.2209;Sf.chr02.0269;Sf.chr02.1406;Sf.chr03.0339;Sf.chr03.0340;Sf.chr03.0950;Sf.chr05.0910;Sf.chr06.0015;Sf.chr06.0148;Sf.chr06.0279;Sf.chr06.0857;Sf.chr07.0057;Sf.chr07.0724;Sf.chr08.074;Sf.chr10.073;Sf.chr10.183;Sf.chr10.359;Sf.chr11.133;Sf.chr11.201;Sf.chr11.228;Sf.chr11.267;Sf.chrX.0114;Sf.chrX.0926;Sf.chrX.1128
GO:0001653	peptide receptor activity	MF	1	66	0.874935	1	Sf.chr03.1327
GO:0007274	neuromuscular synaptic transmission	BP	1	69	0.874699	1	Sf.chr07.0591
GO:0045787	positive regulation of cell cycle	BP	1	69	0.874699	1	Sf.chrX.0114
GO:0043296	apical junction complex	CC	1	84	0.874126	0.987245	Sf.chr10.269
GO:0051640	organelle localization	BP	5	253	0.87359	1	Sf.chr03.1688;Sf.chr05.0154;Sf.chr07.0591;Sf.chr08.748;Sf.chr10.269
GO:0022402	cell cycle process	BP	11	495	0.873276	1	Sf.chr01.0096;Sf.chr01.1927;Sf.chr02.0269;Sf.chr04.1510;Sf.chr07.0278;Sf.chr07.0591;Sf.chr08.748;Sf.chr08.877;Sf.chr10.269;Sf.chr10.359;Sf.chrX.0114
GO:0031175	neuron projection development	BP	10	455	0.872056	1	Sf.chr01.1703;Sf.chr02.0215;Sf.chr03.1688;Sf.chr04.0551;Sf.chr06.0587;Sf.chr07.0591;Sf.chr07.0724;Sf.chr10.382;Sf.chrX.0114;Sf.chrX.0426
GO:1902580	single-organism cellular localization	BP	10	455	0.872056	1	Sf.chr02.1180;Sf.chr03.1653;Sf.chr03.1688;Sf.chr05.0154;Sf.chr06.0628;Sf.chr07.0591;Sf.chr08.326;Sf.chr08.748;Sf.chr08.808;Sf.chr10.269
GO:0098588	bounding membrane of organelle	CC	7	407	0.871643	0.987245	Sf.chr02.0148;Sf.chr02.1180;Sf.chr02.1216;Sf.chr03.1688;Sf.chr03.1704;Sf.chr04.0303;Sf.chr08.326
GO:0006836	neurotransmitter transport	BP	2	119	0.871394	1	Sf.chr05.0154;Sf.chr14.252
GO:0007308	oocyte construction	BP	2	119	0.871394	1	Sf.chr02.1180;Sf.chr13.351
GO:0019787	ubiquitin-like protein transferase activity	MF	3	158	0.871331	1	Sf.chr01.1353;Sf.chr02.1421;Sf.chr03.0004
GO:0016591	DNA-directed RNA polymerase II, holoenzyme	CC	1	83	0.870961	0.987245	Sf.chr05.0910
GO:0008528	G-protein coupled peptide receptor activity	MF	1	65	0.870918	1	Sf.chr03.1327
GO:0000209	protein polyubiquitination	BP	1	68	0.870853	1	Sf.chr03.0004
GO:0035265	organ growth	BP	1	68	0.870853	1	Sf.chr01.0096
GO:0046148	pigment biosynthetic process	BP	1	68	0.870853	1	Sf.chr04.0950
GO:0031326	regulation of cellular biosynthetic process	BP	29	1169	0.870787	1	Sf.chr01.0827;Sf.chr01.1510;Sf.chr01.1703;Sf.chr01.1863;Sf.chr01.2044;Sf.chr01.2209;Sf.chr02.0269;Sf.chr02.1406;Sf.chr03.0339;Sf.chr03.0340;Sf.chr03.0950;Sf.chr05.0910;Sf.chr06.0015;Sf.chr06.0148;Sf.chr06.0279;Sf.chr06.0857;Sf.chr07.0057;Sf.chr07.0724;Sf.chr08.074;Sf.chr10.073;Sf.chr10.183;Sf.chr10.359;Sf.chr11.133;Sf.chr11.201;Sf.chr11.228;Sf.chr11.267;Sf.chrX.0114;Sf.chrX.0926;Sf.chrX.1128
GO:0009880	embryonic pattern specification	BP	4	209	0.870637	1	Sf.chr01.0827;Sf.chr01.2209;Sf.chr02.1180;Sf.chr02.1406
GO:0051049	regulation of transport	BP	6	293	0.869964	1	Sf.chr01.0196;Sf.chr01.1729;Sf.chr03.1688;Sf.chr04.0551;Sf.chr05.0154;Sf.chr14.252
GO:0044463	cell projection part	CC	4	254	0.869947	0.987245	Sf.chr03.1688;Sf.chr08.320;Sf.chr10.382;Sf.chrX.0426
GO:0008049	male courtship behavior	BP	1	67	0.86689	1	Sf.chr06.0013
GO:0043234	protein complex	CC	40	1890	0.866825	0.987245	Sf.chr01.0308;Sf.chr01.0771;Sf.chr01.0986;Sf.chr01.1821;Sf.chr01.2171;Sf.chr02.0148;Sf.chr02.0920;Sf.chr02.1180;Sf.chr02.1909;Sf.chr03.0408;Sf.chr03.0950;Sf.chr03.1732;Sf.chr03.1865;Sf.chr04.0128;Sf.chr04.0746;Sf.chr04.0754;Sf.chr04.0802;Sf.chr04.1506;Sf.chr05.0910;Sf.chr06.0015;Sf.chr06.0442;Sf.chr06.0514;Sf.chr06.0628;Sf.chr06.0857;Sf.chr07.0071;Sf.chr07.0135;Sf.chr07.0249;Sf.chr07.0278;Sf.chr0…
GO:0044772	mitotic cell cycle phase transition	BP	2	117	0.86516	1	Sf.chr07.0591;Sf.chrX.0114
GO:0044441	ciliary part	CC	1	81	0.864393	0.987245	Sf.chr08.320
GO:0044877	macromolecular complex binding	MF	10	431	0.864323	1	Sf.chr02.0920;Sf.chr03.0004;Sf.chr03.0408;Sf.chr06.0442;Sf.chr07.0021;Sf.chr07.0724;Sf.chr10.359;Sf.chr11.201;Sf.chr11.228;Sf.chr11.267
GO:0065003	macromolecular complex assembly	BP	13	566	0.862878	1	Sf.chr01.0290;Sf.chr01.1927;Sf.chr03.1732;Sf.chr04.0259;Sf.chr04.0551;Sf.chr04.0746;Sf.chr04.0754;Sf.chr04.1510;Sf.chr05.0197;Sf.chr06.0253;Sf.chr07.1036;Sf.chr08.320;Sf.chr11.008
GO:0001933	negative regulation of protein phosphorylation	BP	1	66	0.862806	1	Sf.chr13.248
GO:0007224	smoothened signaling pathway	BP	1	66	0.862806	1	Sf.chr07.0799
GO:0031929	TOR signaling	BP	1	66	0.862806	1	Sf.chr11.228
GO:0071804	cellular potassium ion transport	BP	1	66	0.862806	1	Sf.chr01.1729
GO:0071805	potassium ion transmembrane transport	BP	1	66	0.862806	1	Sf.chr01.1729
GO:1902494	catalytic complex	CC	13	687	0.862703	0.987245	Sf.chr01.0771;Sf.chr02.0148;Sf.chr03.0408;Sf.chr03.1865;Sf.chr05.0910;Sf.chr06.0015;Sf.chr06.0514;Sf.chr07.0724;Sf.chr08.055;Sf.chr08.326;Sf.chr09.731;Sf.chr09.777;Sf.chrX.0102
GO:1902533	positive regulation of intracellular signal transduction	BP	3	162	0.862509	1	Sf.chr01.1863;Sf.chr02.1097;Sf.chr14.252
GO:0010558	negative regulation of macromolecule biosynthetic process	BP	8	370	0.861779	1	Sf.chr01.1510;Sf.chr02.0269;Sf.chr03.0950;Sf.chr07.0057;Sf.chr10.183;Sf.chr11.133;Sf.chrX.0114;Sf.chrX.1128
GO:0051171	regulation of nitrogen compound metabolic process	BP	31	1234	0.861758	1	Sf.chr01.0827;Sf.chr01.1510;Sf.chr01.1703;Sf.chr01.1863;Sf.chr01.2044;Sf.chr01.2209;Sf.chr02.0269;Sf.chr02.1406;Sf.chr03.0339;Sf.chr03.0340;Sf.chr03.0950;Sf.chr04.1510;Sf.chr05.0910;Sf.chr06.0015;Sf.chr06.0148;Sf.chr06.0279;Sf.chr06.0857;Sf.chr07.0057;Sf.chr07.0278;Sf.chr07.0724;Sf.chr08.074;Sf.chr10.073;Sf.chr10.183;Sf.chr10.359;Sf.chr11.133;Sf.chr11.201;Sf.chr11.228;Sf.chr11.267;Sf.chrX.0114;Sf…
GO:0016301	kinase activity	MF	9	391	0.859916	1	Sf.chr01.1442;Sf.chr01.1927;Sf.chr02.0036;Sf.chr03.1688;Sf.chr04.0511;Sf.chr04.0512;Sf.chr05.0047;Sf.chr06.0020;Sf.chr14.123
GO:0080135	regulation of cellular response to stress	BP	3	161	0.859687	1	Sf.chr03.1688;Sf.chr04.1510;Sf.chr10.269
GO:0043933	macromolecular complex subunit organization	BP	25	1013	0.85951	1	Sf.chr01.0290;Sf.chr01.1821;Sf.chr01.1927;Sf.chr02.0269;Sf.chr03.0408;Sf.chr03.1732;Sf.chr04.0259;Sf.chr04.0551;Sf.chr04.0746;Sf.chr04.0754;Sf.chr04.1131;Sf.chr04.1510;Sf.chr05.0197;Sf.chr05.0910;Sf.chr06.0015;Sf.chr06.0253;Sf.chr06.0514;Sf.chr06.0628;Sf.chr07.0591;Sf.chr07.0724;Sf.chr07.1036;Sf.chr08.320;Sf.chr10.359;Sf.chr11.008;Sf.chr11.133
GO:0001505	regulation of neurotransmitter levels	BP	2	115	0.858651	1	Sf.chr05.0154;Sf.chr14.252
GO:0007309	oocyte axis specification	BP	2	115	0.858651	1	Sf.chr02.1180;Sf.chr13.351
GO:0010970	establishment of localization by movement along microtubule	BP	1	65	0.858597	1	Sf.chr03.1688
GO:0030705	cytoskeleton-dependent intracellular transport	BP	1	65	0.858597	1	Sf.chr03.1688
GO:0030866	cortical actin cytoskeleton organization	BP	1	65	0.858597	1	Sf.chr07.0591
GO:0032103	positive regulation of response to external stimulus	BP	1	65	0.858597	1	Sf.chr01.2209
GO:0072583	clathrin-mediated endocytosis	BP	1	65	0.858597	1	Sf.chr03.1688
GO:0040007	growth	BP	10	447	0.85808	1	Sf.chr01.0096;Sf.chr01.0986;Sf.chr01.1510;Sf.chr03.0950;Sf.chr07.0057;Sf.chr07.0358;Sf.chr10.269;Sf.chr10.359;Sf.chr10.382;Sf.chr13.351
GO:0060429	epithelium development	BP	22	901	0.857698	1	Sf.chr01.0096;Sf.chr01.0827;Sf.chr01.1863;Sf.chr02.0269;Sf.chr02.0920;Sf.chr02.1406;Sf.chr03.0950;Sf.chr06.0013;Sf.chr06.0279;Sf.chr07.0057;Sf.chr07.0591;Sf.chr07.0724;Sf.chr07.0799;Sf.chr08.877;Sf.chr10.269;Sf.chr10.382;Sf.chr11.267;Sf.chr13.248;Sf.chr13.475;Sf.chr14.252;Sf.chrX.0926;Sf.chrX.1128
GO:0030133	transport vesicle	CC	1	79	0.857493	0.987245	Sf.chr04.0950
GO:0044430	cytoskeletal part	CC	6	349	0.856999	0.987245	Sf.chr01.0771;Sf.chr02.0920;Sf.chr03.1865;Sf.chr06.0442;Sf.chr08.748;Sf.chr12.324
GO:0033365	protein localization to organelle	BP	4	203	0.855619	1	Sf.chr02.1180;Sf.chr06.0628;Sf.chr08.326;Sf.chr08.808
GO:0034330	cell junction organization	BP	2	114	0.855291	1	Sf.chr02.0269;Sf.chr10.269
GO:0051963	regulation of synapse assembly	BP	2	114	0.855291	1	Sf.chr01.0986;Sf.chr10.382
GO:0072358	cardiovascular system development	BP	2	114	0.855291	1	Sf.chr01.2209;Sf.chrX.0613
GO:0072359	circulatory system development	BP	2	114	0.855291	1	Sf.chr01.2209;Sf.chrX.0613
GO:0036094	small molecule binding	MF	28	1071	0.854277	1	Sf.chr01.0308;Sf.chr01.0771;Sf.chr01.1442;Sf.chr01.1927;Sf.chr02.0021;Sf.chr02.0036;Sf.chr03.1688;Sf.chr03.1778;Sf.chr04.0270;Sf.chr04.0511;Sf.chr04.0512;Sf.chr04.1131;Sf.chr04.1141;Sf.chr04.1510;Sf.chr05.0047;Sf.chr05.1193;Sf.chr06.0020;Sf.chr06.0442;Sf.chr07.0021;Sf.chr07.0135;Sf.chr07.0278;Sf.chr09.437;Sf.chr10.096;Sf.chr12.324;Sf.chr14.123;Sf.chrX.0309;Sf.chrX.0441;Sf.chrX.0587
GO:0007088	regulation of mitotic nuclear division	BP	1	64	0.854259	1	Sf.chr07.0591
GO:0045466	R7 cell differentiation	BP	1	64	0.854259	1	Sf.chr02.1406
GO:0032101	regulation of response to external stimulus	BP	3	159	0.85389	1	Sf.chr01.2209;Sf.chr03.0950;Sf.chr03.1688
GO:0051253	negative regulation of RNA metabolic process	BP	7	326	0.853752	1	Sf.chr02.0269;Sf.chr03.0950;Sf.chr07.0057;Sf.chr10.183;Sf.chr11.133;Sf.chrX.0114;Sf.chrX.1128
GO:0006338	chromatin remodeling	BP	2	113	0.851858	1	Sf.chr01.1821;Sf.chr03.0408
GO:1902532	negative regulation of intracellular signal transduction	BP	2	113	0.851858	1	Sf.chr07.0591;Sf.chr13.248
GO:1904396	regulation of neuromuscular junction development	BP	2	113	0.851858	1	Sf.chr01.0986;Sf.chr10.382
GO:0042278	purine nucleoside metabolic process	BP	3	158	0.850915	1	Sf.chr04.0511;Sf.chr04.0512;Sf.chr05.0047
GO:0046128	purine ribonucleoside metabolic process	BP	3	158	0.850915	1	Sf.chr04.0511;Sf.chr04.0512;Sf.chr05.0047
GO:0043067	regulation of programmed cell death	BP	5	243	0.850437	1	Sf.chr01.1927;Sf.chr02.1180;Sf.chr02.1406;Sf.chr03.1704;Sf.chrX.0114
GO:0055086	nucleobase-containing small molecule metabolic process	BP	6	284	0.850289	1	Sf.chr02.0171;Sf.chr04.0511;Sf.chr04.0512;Sf.chr05.0047;Sf.chr06.0383;Sf.chr11.487
GO:0032872	regulation of stress-activated MAPK cascade	BP	1	63	0.849789	1	Sf.chr10.269
GO:0035214	eye-antennal disc development	BP	1	63	0.849789	1	Sf.chr06.0279
GO:0070302	regulation of stress-activated protein kinase signaling cascade	BP	1	63	0.849789	1	Sf.chr10.269
GO:2000113	negative regulation of cellular macromolecule biosynthetic process	BP	8	364	0.84973	1	Sf.chr01.1510;Sf.chr02.0269;Sf.chr03.0950;Sf.chr07.0057;Sf.chr10.183;Sf.chr11.133;Sf.chrX.0114;Sf.chrX.1128
GO:0009123	nucleoside monophosphate metabolic process	BP	3	157	0.847887	1	Sf.chr04.0511;Sf.chr04.0512;Sf.chr05.0047
GO:0010608	posttranscriptional regulation of gene expression	BP	3	157	0.847887	1	Sf.chr01.1510;Sf.chr07.0583;Sf.chrX.0114
GO:0048666	neuron development	BP	14	595	0.847817	1	Sf.chr01.0986;Sf.chr01.1703;Sf.chr01.2209;Sf.chr02.0215;Sf.chr02.1406;Sf.chr03.1688;Sf.chr04.0551;Sf.chr06.0587;Sf.chr07.0591;Sf.chr07.0724;Sf.chr08.326;Sf.chr10.382;Sf.chrX.0114;Sf.chrX.0426
GO:0004842	ubiquitin-protein transferase activity	MF	3	150	0.847541	1	Sf.chr01.1353;Sf.chr02.1421;Sf.chr03.0004
GO:0036477	somatodendritic compartment	CC	3	191	0.847372	0.987245	Sf.chr03.1688;Sf.chr04.0551;Sf.chrX.0426
GO:0044437	vacuolar part	CC	1	76	0.846483	0.987245	Sf.chr03.1688
GO:0002168	instar larval development	BP	1	62	0.845182	1	Sf.chrX.0159
GO:0007218	neuropeptide signaling pathway	BP	1	62	0.845182	1	Sf.chr03.1327
GO:0018209	peptidyl-serine modification	BP	1	62	0.845182	1	Sf.chr03.1688
GO:0046328	regulation of JNK cascade	BP	1	62	0.845182	1	Sf.chr10.269
GO:0071900	regulation of protein serine/threonine kinase activity	BP	1	62	0.845182	1	Sf.chr01.1927
GO:0072594	establishment of protein localization to organelle	BP	3	156	0.844806	1	Sf.chr02.1180;Sf.chr06.0628;Sf.chr08.808
GO:0008582	regulation of synaptic growth at neuromuscular junction	BP	2	111	0.844769	1	Sf.chr01.0986;Sf.chr10.382
GO:0045216	cell-cell junction organization	BP	2	111	0.844769	1	Sf.chr02.0269;Sf.chr10.269
GO:0090305	nucleic acid phosphodiester bond hydrolysis	BP	2	111	0.844769	1	Sf.chr01.0304;Sf.chr04.0128
GO:0032991	macromolecular complex	CC	52	2377	0.843422	0.987245	Sf.chr01.0290;Sf.chr01.0304;Sf.chr01.0308;Sf.chr01.0771;Sf.chr01.0986;Sf.chr01.1821;Sf.chr01.1927;Sf.chr01.2171;Sf.chr01.2209;Sf.chr02.0148;Sf.chr02.0703;Sf.chr02.0920;Sf.chr02.1180;Sf.chr02.1909;Sf.chr03.0408;Sf.chr03.0950;Sf.chr03.1653;Sf.chr03.1732;Sf.chr03.1833;Sf.chr03.1865;Sf.chr04.0128;Sf.chr04.0259;Sf.chr04.0746;Sf.chr04.0754;Sf.chr04.0802;Sf.chr04.1506;Sf.chr05.0910;Sf.chr06.0015;Sf.chr0…
GO:0061695	transferase complex, transferring phosphorus-containing groups	CC	3	189	0.842251	0.987245	Sf.chr03.1865;Sf.chr05.0910;Sf.chr08.055
GO:1903046	meiotic cell cycle process	BP	3	155	0.841671	1	Sf.chr04.1510;Sf.chr07.0278;Sf.chr10.359
GO:0009266	response to temperature stimulus	BP	2	110	0.841111	1	Sf.chr06.0013;Sf.chr08.172
GO:0018105	peptidyl-serine phosphorylation	BP	1	61	0.840435	1	Sf.chr03.1688
GO:0030537	larval behavior	BP	1	61	0.840435	1	Sf.chr02.0783
GO:0005774	vacuolar membrane	CC	1	74	0.838678	0.987245	Sf.chr03.1688
GO:0005819	spindle	CC	1	74	0.838678	0.987245	Sf.chr08.748
GO:0044448	cell cortex part	CC	1	74	0.838678	0.987245	Sf.chr05.0154
GO:0051172	negative regulation of nitrogen compound metabolic process	BP	9	398	0.838653	1	Sf.chr01.1510;Sf.chr02.0269;Sf.chr03.0950;Sf.chr07.0057;Sf.chr07.0278;Sf.chr10.183;Sf.chr11.133;Sf.chrX.0114;Sf.chrX.1128
GO:0051129	negative regulation of cellular component organization	BP	3	154	0.838482	1	Sf.chr03.1688;Sf.chr07.0278;Sf.chr07.0358
GO:0006915	apoptotic process	BP	6	279	0.838355	1	Sf.chr01.1927;Sf.chr02.1180;Sf.chr02.1406;Sf.chr03.1704;Sf.chr07.0278;Sf.chrX.0114
GO:0005102	receptor binding	MF	4	188	0.838032	1	Sf.chr01.1642;Sf.chr04.1454;Sf.chr06.0148;Sf.chr08.748
GO:0002520	immune system development	BP	2	109	0.837375	1	Sf.chr01.2209;Sf.chr09.757
GO:0010623	developmental programmed cell death	BP	2	109	0.837375	1	Sf.chr02.0215;Sf.chr05.1162
GO:0006413	translational initiation	BP	1	60	0.835543	1	Sf.chr01.1510
GO:0006997	nucleus organization	BP	1	60	0.835543	1	Sf.chr06.0628
GO:0042551	neuron maturation	BP	1	60	0.835543	1	Sf.chr10.382
GO:0046488	phosphatidylinositol metabolic process	BP	1	60	0.835543	1	Sf.chr08.326
GO:0019898	extrinsic component of membrane	CC	1	73	0.834629	0.987245	Sf.chr07.0149
GO:0090575	RNA polymerase II transcription factor complex	CC	1	73	0.834629	0.987245	Sf.chr05.0910
GO:0044085	cellular component biogenesis	BP	33	1284	0.83442	1	Sf.chr01.0290;Sf.chr01.0304;Sf.chr01.0986;Sf.chr01.1927;Sf.chr01.2171;Sf.chr01.2209;Sf.chr01.2268;Sf.chr02.0920;Sf.chr02.1180;Sf.chr03.0950;Sf.chr03.1688;Sf.chr03.1732;Sf.chr04.0128;Sf.chr04.0259;Sf.chr04.0303;Sf.chr04.0551;Sf.chr04.0746;Sf.chr04.0754;Sf.chr04.1510;Sf.chr05.0154;Sf.chr05.0197;Sf.chr06.0148;Sf.chr06.0253;Sf.chr07.0071;Sf.chr07.0591;Sf.chr07.1036;Sf.chr08.320;Sf.chr08.326;Sf.chr10.…
GO:0008188	neuropeptide receptor activity	MF	1	57	0.833792	1	Sf.chr03.1327
GO:0010556	regulation of macromolecule biosynthetic process	BP	29	1138	0.832065	1	Sf.chr01.0827;Sf.chr01.1510;Sf.chr01.1703;Sf.chr01.1863;Sf.chr01.2044;Sf.chr01.2209;Sf.chr02.0269;Sf.chr02.1406;Sf.chr03.0339;Sf.chr03.0340;Sf.chr03.0950;Sf.chr05.0910;Sf.chr06.0015;Sf.chr06.0148;Sf.chr06.0279;Sf.chr06.0857;Sf.chr07.0057;Sf.chr07.0724;Sf.chr08.074;Sf.chr10.073;Sf.chr10.183;Sf.chr10.359;Sf.chr11.133;Sf.chr11.201;Sf.chr11.228;Sf.chr11.267;Sf.chrX.0114;Sf.chrX.0926;Sf.chrX.1128
GO:0098791	Golgi subcompartment	CC	2	131	0.831541	0.987245	Sf.chr03.1688;Sf.chr03.1704
GO:0016579	protein deubiquitination	BP	1	59	0.830501	1	Sf.chr05.0910
GO:0031047	gene silencing by RNA	BP	1	59	0.830501	1	Sf.chr07.0583
GO:0036465	synaptic vesicle recycling	BP	1	59	0.830501	1	Sf.chr03.1688
GO:0048598	embryonic morphogenesis	BP	5	235	0.829492	1	Sf.chr01.0827;Sf.chr02.0269;Sf.chr03.0950;Sf.chr07.0591;Sf.chr10.269
GO:0004175	endopeptidase activity	MF	7	301	0.82797	1	Sf.chr02.0138;Sf.chr02.1216;Sf.chr04.1300;Sf.chr05.1314;Sf.chr08.477;Sf.chr10.723;Sf.chrX.0721
GO:0007346	regulation of mitotic cell cycle	BP	4	193	0.827329	1	Sf.chr01.1927;Sf.chr07.0278;Sf.chr07.0591;Sf.chrX.0114
GO:0003008	system process	BP	16	658	0.826769	1	Sf.chr01.0262;Sf.chr01.2044;Sf.chr02.0783;Sf.chr03.0950;Sf.chr04.0551;Sf.chr07.0249;Sf.chr10.359;Sf.chr10.382;Sf.chr10.526;Sf.chr11.487;Sf.chr12.239;Sf.chr13.276;Sf.chr13.277;Sf.chrX.0114;Sf.chrX.0317;Sf.chrX.1128
GO:0061061	muscle structure development	BP	5	234	0.826714	1	Sf.chr01.1510;Sf.chr01.2209;Sf.chr04.0303;Sf.chr10.255;Sf.chrX.0114
GO:0035770	ribonucleoprotein granule	CC	1	71	0.826225	0.987245	Sf.chr07.1036
GO:0000166	nucleotide binding	MF	27	1016	0.826195	1	Sf.chr01.0308;Sf.chr01.0771;Sf.chr01.1442;Sf.chr01.1927;Sf.chr02.0021;Sf.chr02.0036;Sf.chr03.1688;Sf.chr03.1778;Sf.chr04.0270;Sf.chr04.0511;Sf.chr04.0512;Sf.chr04.1131;Sf.chr04.1141;Sf.chr04.1510;Sf.chr05.0047;Sf.chr06.0020;Sf.chr06.0442;Sf.chr07.0021;Sf.chr07.0135;Sf.chr07.0278;Sf.chr09.437;Sf.chr10.096;Sf.chr12.324;Sf.chr14.123;Sf.chrX.0309;Sf.chrX.0441;Sf.chrX.0587
GO:1901265	nucleoside phosphate binding	MF	27	1016	0.826195	1	Sf.chr01.0308;Sf.chr01.0771;Sf.chr01.1442;Sf.chr01.1927;Sf.chr02.0021;Sf.chr02.0036;Sf.chr03.1688;Sf.chr03.1778;Sf.chr04.0270;Sf.chr04.0511;Sf.chr04.0512;Sf.chr04.1131;Sf.chr04.1141;Sf.chr04.1510;Sf.chr05.0047;Sf.chr06.0020;Sf.chr06.0442;Sf.chr07.0021;Sf.chr07.0135;Sf.chr07.0278;Sf.chr09.437;Sf.chr10.096;Sf.chr12.324;Sf.chr14.123;Sf.chrX.0309;Sf.chrX.0441;Sf.chrX.0587
GO:0031032	actomyosin structure organization	BP	2	106	0.825688	1	Sf.chr04.0303;Sf.chr10.255
GO:0048534	hematopoietic or lymphoid organ development	BP	2	106	0.825688	1	Sf.chr01.2209;Sf.chr09.757
GO:0002697	regulation of immune effector process	BP	1	58	0.825306	1	Sf.chr01.2209
GO:0016322	neuron remodeling	BP	1	58	0.825306	1	Sf.chr10.382
GO:0042157	lipoprotein metabolic process	BP	1	58	0.825306	1	Sf.chr08.326
GO:0045475	locomotor rhythm	BP	1	58	0.825306	1	Sf.chrX.1128
GO:0048542	lymph gland development	BP	1	58	0.825306	1	Sf.chr09.757
GO:0060810	intracellular mRNA localization involved in pattern specification process	BP	1	58	0.825306	1	Sf.chr02.1180
GO:0051301	cell division	BP	7	313	0.823765	1	Sf.chr01.0096;Sf.chr01.1927;Sf.chr02.0269;Sf.chr07.0278;Sf.chr07.0591;Sf.chr08.748;Sf.chr08.877
GO:0000975	regulatory region DNA binding	MF	4	183	0.822364	1	Sf.chr02.0269;Sf.chr03.0950;Sf.chr07.0057;Sf.chrX.0926
GO:0001067	regulatory region nucleic acid binding	MF	4	183	0.822364	1	Sf.chr02.0269;Sf.chr03.0950;Sf.chr07.0057;Sf.chrX.0926
GO:0044212	transcription regulatory region DNA binding	MF	4	183	0.822364	1	Sf.chr02.0269;Sf.chr03.0950;Sf.chr07.0057;Sf.chrX.0926
GO:0036464	cytoplasmic ribonucleoprotein granule	CC	1	70	0.821865	0.987245	Sf.chr07.1036
GO:0043603	cellular amide metabolic process	BP	12	505	0.821738	1	Sf.chr01.0304;Sf.chr01.1510;Sf.chr01.1957;Sf.chr01.2209;Sf.chr02.0171;Sf.chr02.1734;Sf.chr03.1704;Sf.chr04.0008;Sf.chr08.152;Sf.chr09.437;Sf.chr12.037;Sf.chrX.0114
GO:0034248	regulation of cellular amide metabolic process	BP	3	149	0.821699	1	Sf.chr01.1510;Sf.chr01.2209;Sf.chrX.0114
GO:0043025	neuronal cell body	CC	2	128	0.821678	0.987245	Sf.chr04.0551;Sf.chrX.0426
GO:0000819	sister chromatid segregation	BP	2	105	0.821628	1	Sf.chr07.0591;Sf.chr10.359
GO:0007052	mitotic spindle organization	BP	1	57	0.819951	1	Sf.chr07.0591
GO:0043062	extracellular structure organization	BP	1	57	0.819951	1	Sf.chr07.0358
GO:0097285	cell-type specific apoptotic process	BP	1	57	0.819951	1	Sf.chrX.0114
GO:0022804	active transmembrane transporter activity	MF	4	182	0.819085	1	Sf.chr01.0612;Sf.chr07.0878;Sf.chr08.292;Sf.chr08.741
GO:0065008	regulation of biological quality	BP	32	1236	0.818182	1	Sf.chr01.0096;Sf.chr01.0196;Sf.chr01.0308;Sf.chr01.0827;Sf.chr01.0986;Sf.chr01.1510;Sf.chr01.1863;Sf.chr01.2044;Sf.chr02.0269;Sf.chr03.0005;Sf.chr03.1688;Sf.chr04.0511;Sf.chr04.0512;Sf.chr04.0551;Sf.chr05.0154;Sf.chr06.0587;Sf.chr06.0721;Sf.chr07.0358;Sf.chr07.0583;Sf.chr07.0591;Sf.chr08.741;Sf.chr09.149;Sf.chr10.073;Sf.chr10.183;Sf.chr10.269;Sf.chr10.359;Sf.chr10.382;Sf.chr11.015;Sf.chr13.248;Sf…
GO:0009161	ribonucleoside monophosphate metabolic process	BP	3	148	0.81817	1	Sf.chr04.0511;Sf.chr04.0512;Sf.chr05.0047
GO:0007507	heart development	BP	2	104	0.817484	1	Sf.chr01.2209;Sf.chrX.0613
GO:0043408	regulation of MAPK cascade	BP	2	104	0.817484	1	Sf.chr10.269;Sf.chr13.248
GO:0060090	binding, bridging	MF	1	54	0.817276	1	Sf.chr02.1097
GO:0031982	vesicle	CC	4	231	0.817123	0.987245	Sf.chr01.0096;Sf.chr04.0551;Sf.chr04.0950;Sf.chr07.1034
GO:2000112	regulation of cellular macromolecule biosynthetic process	BP	29	1127	0.816531	1	Sf.chr01.0827;Sf.chr01.1510;Sf.chr01.1703;Sf.chr01.1863;Sf.chr01.2044;Sf.chr01.2209;Sf.chr02.0269;Sf.chr02.1406;Sf.chr03.0339;Sf.chr03.0340;Sf.chr03.0950;Sf.chr05.0910;Sf.chr06.0015;Sf.chr06.0148;Sf.chr06.0279;Sf.chr06.0857;Sf.chr07.0057;Sf.chr07.0724;Sf.chr08.074;Sf.chr10.073;Sf.chr10.183;Sf.chr10.359;Sf.chr11.133;Sf.chr11.201;Sf.chr11.228;Sf.chr11.267;Sf.chrX.0114;Sf.chrX.0926;Sf.chrX.1128
GO:0008017	microtubule binding	MF	2	99	0.815674	1	Sf.chr02.0920;Sf.chr06.0442
GO:0051705	multi-organism behavior	BP	3	147	0.814582	1	Sf.chr01.0096;Sf.chr06.0013;Sf.chr11.015
GO:0008354	germ cell migration	BP	1	56	0.814434	1	Sf.chr07.0724
GO:0014902	myotube differentiation	BP	1	56	0.814434	1	Sf.chr01.1510
GO:0045454	cell redox homeostasis	BP	1	56	0.814434	1	Sf.chr01.0196
GO:0005737	cytoplasm	CC	73	3225	0.813812	0.987245	Sf.chr01.0096;Sf.chr01.0196;Sf.chr01.0308;Sf.chr01.1510;Sf.chr01.1703;Sf.chr01.1863;Sf.chr01.1927;Sf.chr01.2209;Sf.chr02.0148;Sf.chr02.0171;Sf.chr02.0783;Sf.chr02.0920;Sf.chr02.1180;Sf.chr02.1216;Sf.chr02.1406;Sf.chr03.0004;Sf.chr03.0950;Sf.chr03.1653;Sf.chr03.1688;Sf.chr03.1704;Sf.chr03.1865;Sf.chr04.0128;Sf.chr04.0302;Sf.chr04.0303;Sf.chr04.0482;Sf.chr04.0511;Sf.chr04.0512;Sf.chr04.0551;Sf.chr0…
GO:0051236	establishment of RNA localization	BP	2	103	0.813255	1	Sf.chr04.0551;Sf.chr10.329
GO:0099531	presynaptic process involved in synaptic transmission	BP	2	103	0.813255	1	Sf.chr05.0154;Sf.chr14.252
GO:0006913	nucleocytoplasmic transport	BP	3	146	0.810935	1	Sf.chr01.1927;Sf.chr06.0628;Sf.chr10.329
GO:0051169	nuclear transport	BP	3	146	0.810935	1	Sf.chr01.1927;Sf.chr06.0628;Sf.chr10.329
GO:0032501	multicellular organismal process	BP	82	2979	0.809591	1	Sf.chr01.0096;Sf.chr01.0262;Sf.chr01.0774;Sf.chr01.0827;Sf.chr01.0986;Sf.chr01.1073;Sf.chr01.1510;Sf.chr01.1703;Sf.chr01.1729;Sf.chr01.1863;Sf.chr01.1927;Sf.chr01.2044;Sf.chr01.2202;Sf.chr01.2207;Sf.chr01.2209;Sf.chr02.0215;Sf.chr02.0269;Sf.chr02.0783;Sf.chr02.0920;Sf.chr02.1180;Sf.chr02.1406;Sf.chr03.0005;Sf.chr03.0950;Sf.chr03.1688;Sf.chr04.0303;Sf.chr04.0551;Sf.chr04.0950;Sf.chr04.1131;Sf.chr0…
GO:0006955	immune response	BP	6	268	0.809429	1	Sf.chr01.1510;Sf.chr01.2209;Sf.chr03.0950;Sf.chr10.073;Sf.chr13.248;Sf.chr14.252
GO:0009896	positive regulation of catabolic process	BP	2	102	0.808938	1	Sf.chrX.0114;Sf.chrX.0295
GO:0050657	nucleic acid transport	BP	2	102	0.808938	1	Sf.chr04.0551;Sf.chr10.329
GO:0050658	RNA transport	BP	2	102	0.808938	1	Sf.chr04.0551;Sf.chr10.329
GO:0000768	syncytium formation by plasma membrane fusion	BP	1	55	0.808748	1	Sf.chr01.1510
GO:0006949	syncytium formation	BP	1	55	0.808748	1	Sf.chr01.1510
GO:0016333	morphogenesis of follicular epithelium	BP	1	55	0.808748	1	Sf.chr02.1406
GO:0031124	mRNA 3'-end processing	BP	1	55	0.808748	1	Sf.chrX.0114
GO:0048488	synaptic vesicle endocytosis	BP	1	55	0.808748	1	Sf.chr03.1688
GO:0060811	intracellular mRNA localization involved in anterior/posterior axis specification	BP	1	55	0.808748	1	Sf.chr02.1180
GO:2001252	positive regulation of chromosome organization	BP	1	55	0.808748	1	Sf.chr02.0269
GO:1902679	negative regulation of RNA biosynthetic process	BP	7	307	0.808402	1	Sf.chr02.0269;Sf.chr03.0950;Sf.chr07.0057;Sf.chr10.183;Sf.chr11.133;Sf.chrX.0114;Sf.chrX.1128
GO:1903507	negative regulation of nucleic acid-templated transcription	BP	7	307	0.808402	1	Sf.chr02.0269;Sf.chr03.0950;Sf.chr07.0057;Sf.chr10.183;Sf.chr11.133;Sf.chrX.0114;Sf.chrX.1128
GO:0044422	organelle part	CC	54	2427	0.808256	0.987245	Sf.chr01.0290;Sf.chr01.0304;Sf.chr01.0771;Sf.chr01.1821;Sf.chr01.1927;Sf.chr01.2171;Sf.chr02.0148;Sf.chr02.0703;Sf.chr02.0783;Sf.chr02.0920;Sf.chr02.1180;Sf.chr02.1216;Sf.chr03.0004;Sf.chr03.0408;Sf.chr03.0950;Sf.chr03.1688;Sf.chr03.1704;Sf.chr03.1732;Sf.chr03.1865;Sf.chr04.0128;Sf.chr04.0259;Sf.chr04.0302;Sf.chr04.0303;Sf.chr04.0746;Sf.chr04.0754;Sf.chr04.0802;Sf.chr04.1506;Sf.chr04.1510;Sf.chr0…
GO:0007126	meiotic nuclear division	BP	3	145	0.807228	1	Sf.chr04.1510;Sf.chr07.0278;Sf.chr10.359
GO:0005623	cell	CC	132	5595	0.807138	0.987245	Sf.chr01.0083;Sf.chr01.0096;Sf.chr01.0196;Sf.chr01.0290;Sf.chr01.0304;Sf.chr01.0308;Sf.chr01.0612;Sf.chr01.0771;Sf.chr01.0986;Sf.chr01.1510;Sf.chr01.1703;Sf.chr01.1821;Sf.chr01.1863;Sf.chr01.1927;Sf.chr01.2044;Sf.chr01.2171;Sf.chr01.2209;Sf.chr01.2268;Sf.chr02.0148;Sf.chr02.0171;Sf.chr02.0269;Sf.chr02.0703;Sf.chr02.0783;Sf.chr02.0920;Sf.chr02.1180;Sf.chr02.1216;Sf.chr02.1406;Sf.chr02.1909;Sf.chr0…
GO:0019207	kinase regulator activity	MF	1	52	0.805367	1	Sf.chr01.1927
GO:0001578	microtubule bundle formation	BP	1	54	0.802889	1	Sf.chr08.320
GO:0007520	myoblast fusion	BP	1	54	0.802889	1	Sf.chr01.1510
GO:0071166	ribonucleoprotein complex localization	BP	1	54	0.802889	1	Sf.chr10.329
GO:0071426	ribonucleoprotein complex export from nucleus	BP	1	54	0.802889	1	Sf.chr10.329
GO:0072091	regulation of stem cell proliferation	BP	1	54	0.802889	1	Sf.chr06.0857
GO:0030424	axon	CC	3	175	0.80213	0.987245	Sf.chr03.1688;Sf.chr10.382;Sf.chrX.0426
GO:1901657	glycosyl compound metabolic process	BP	4	185	0.801533	1	Sf.chr04.0511;Sf.chr04.0512;Sf.chr05.0047;Sf.chr11.487
GO:0044464	cell part	CC	132	5591	0.801255	0.987245	Sf.chr01.0083;Sf.chr01.0096;Sf.chr01.0196;Sf.chr01.0290;Sf.chr01.0304;Sf.chr01.0308;Sf.chr01.0612;Sf.chr01.0771;Sf.chr01.0986;Sf.chr01.1510;Sf.chr01.1703;Sf.chr01.1821;Sf.chr01.1863;Sf.chr01.1927;Sf.chr01.2044;Sf.chr01.2171;Sf.chr01.2209;Sf.chr01.2268;Sf.chr02.0148;Sf.chr02.0171;Sf.chr02.0269;Sf.chr02.0703;Sf.chr02.0783;Sf.chr02.0920;Sf.chr02.1180;Sf.chr02.1216;Sf.chr02.1406;Sf.chr02.1909;Sf.chr0…
GO:0012501	programmed cell death	BP	8	343	0.800971	1	Sf.chr01.1927;Sf.chr02.0215;Sf.chr02.1180;Sf.chr02.1406;Sf.chr03.1704;Sf.chr05.1162;Sf.chr07.0278;Sf.chrX.0114
GO:0045934	negative regulation of nucleobase-containing compound metabolic process	BP	8	343	0.800971	1	Sf.chr02.0269;Sf.chr03.0950;Sf.chr07.0057;Sf.chr07.0278;Sf.chr10.183;Sf.chr11.133;Sf.chrX.0114;Sf.chrX.1128
GO:0005667	transcription factor complex	CC	2	122	0.800396	0.987245	Sf.chr03.0950;Sf.chr05.0910
GO:0051726	regulation of cell cycle	BP	7	304	0.800347	1	Sf.chr01.1927;Sf.chr02.0269;Sf.chr03.0950;Sf.chr07.0278;Sf.chr07.0591;Sf.chr10.427;Sf.chrX.0114
GO:0007269	neurotransmitter secretion	BP	2	100	0.800039	1	Sf.chr05.0154;Sf.chr14.252
GO:0015849	organic acid transport	BP	2	100	0.800039	1	Sf.chr08.292;Sf.chr08.741
GO:0046942	carboxylic acid transport	BP	2	100	0.800039	1	Sf.chr08.292;Sf.chr08.741
GO:0051302	regulation of cell division	BP	2	100	0.800039	1	Sf.chr07.0278;Sf.chr07.0591
GO:0043900	regulation of multi-organism process	BP	3	143	0.79963	1	Sf.chr01.2209;Sf.chr03.0950;Sf.chr11.015
GO:0031967	organelle envelope	CC	6	321	0.797312	0.987245	Sf.chr02.0783;Sf.chr04.0302;Sf.chr06.0253;Sf.chr06.0457;Sf.chr06.0628;Sf.chr08.292
GO:0031975	envelope	CC	6	321	0.797312	0.987245	Sf.chr02.0783;Sf.chr04.0302;Sf.chr06.0253;Sf.chr06.0457;Sf.chr06.0628;Sf.chr08.292
GO:0006888	ER to Golgi vesicle-mediated transport	BP	1	53	0.796851	1	Sf.chr04.0950
GO:0032147	activation of protein kinase activity	BP	1	53	0.796851	1	Sf.chr01.1927
GO:0042384	cilium assembly	BP	1	53	0.796851	1	Sf.chr08.320
GO:0050770	regulation of axonogenesis	BP	1	53	0.796851	1	Sf.chrX.0426
GO:0051304	chromosome separation	BP	1	53	0.796851	1	Sf.chr07.0591
GO:0030425	dendrite	CC	2	121	0.796639	0.987245	Sf.chr03.1688;Sf.chrX.0426
GO:0097447	dendritic tree	CC	2	121	0.796639	0.987245	Sf.chr03.1688;Sf.chrX.0426
GO:1901293	nucleoside phosphate biosynthetic process	BP	3	142	0.795739	1	Sf.chr04.0511;Sf.chr04.0512;Sf.chr05.0047
GO:0042063	gliogenesis	BP	2	99	0.795454	1	Sf.chr10.269;Sf.chrX.0426
GO:0055123	digestive system development	BP	2	99	0.795454	1	Sf.chr02.0269;Sf.chr07.0591
GO:0042981	regulation of apoptotic process	BP	5	223	0.793712	1	Sf.chr01.1927;Sf.chr02.1180;Sf.chr02.1406;Sf.chr03.1704;Sf.chrX.0114
GO:0005795	Golgi stack	CC	1	64	0.793326	0.987245	Sf.chr03.1688
GO:0008170	N-methyltransferase activity	MF	1	50	0.792684	1	Sf.chr07.0724
GO:0019887	protein kinase regulator activity	MF	1	50	0.792684	1	Sf.chr01.1927
GO:0009451	RNA modification	BP	2	98	0.790776	1	Sf.chr01.0304;Sf.chr09.777
GO:0048565	digestive tract development	BP	2	98	0.790776	1	Sf.chr02.0269;Sf.chr07.0591
GO:0008063	Toll signaling pathway	BP	1	52	0.790628	1	Sf.chr01.2209
GO:0016441	posttranscriptional gene silencing	BP	1	52	0.790628	1	Sf.chr07.0583
GO:0051252	regulation of RNA metabolic process	BP	28	1074	0.790365	1	Sf.chr01.0827;Sf.chr01.1703;Sf.chr01.1863;Sf.chr01.2044;Sf.chr01.2209;Sf.chr02.0269;Sf.chr02.1406;Sf.chr03.0339;Sf.chr03.0340;Sf.chr03.0950;Sf.chr05.0910;Sf.chr06.0015;Sf.chr06.0148;Sf.chr06.0279;Sf.chr06.0857;Sf.chr07.0057;Sf.chr07.0724;Sf.chr08.074;Sf.chr10.073;Sf.chr10.183;Sf.chr10.359;Sf.chr11.133;Sf.chr11.201;Sf.chr11.228;Sf.chr11.267;Sf.chrX.0114;Sf.chrX.0926;Sf.chrX.1128
GO:0045892	negative regulation of transcription, DNA-templated	BP	7	300	0.789214	1	Sf.chr02.0269;Sf.chr03.0950;Sf.chr07.0057;Sf.chr10.183;Sf.chr11.133;Sf.chrX.0114;Sf.chrX.1128
GO:0016773	phosphotransferase activity, alcohol group as acceptor	MF	9	360	0.788353	1	Sf.chr01.1442;Sf.chr01.1927;Sf.chr02.0036;Sf.chr03.1688;Sf.chr04.0511;Sf.chr04.0512;Sf.chr05.0047;Sf.chr06.0020;Sf.chr14.123
GO:0009165	nucleotide biosynthetic process	BP	3	140	0.787768	1	Sf.chr04.0511;Sf.chr04.0512;Sf.chr05.0047
GO:0051124	synaptic growth at neuromuscular junction	BP	3	140	0.787768	1	Sf.chr01.0986;Sf.chr03.0950;Sf.chr10.382
GO:0006403	RNA localization	BP	4	181	0.787516	1	Sf.chr02.1180;Sf.chr04.0551;Sf.chr04.1510;Sf.chr10.329
GO:0051716	cellular response to stimulus	BP	54	1990	0.787212	1	Sf.chr01.0196;Sf.chr01.0827;Sf.chr01.1510;Sf.chr01.1703;Sf.chr01.1863;Sf.chr01.1927;Sf.chr01.2068;Sf.chr01.2209;Sf.chr02.1097;Sf.chr02.1180;Sf.chr02.1406;Sf.chr03.0004;Sf.chr03.0005;Sf.chr03.0950;Sf.chr03.1327;Sf.chr03.1688;Sf.chr04.0303;Sf.chr04.0551;Sf.chr04.1506;Sf.chr04.1510;Sf.chr05.1193;Sf.chr06.0070;Sf.chr06.0148;Sf.chr06.0443;Sf.chr06.0857;Sf.chr06.0872;Sf.chr06.0995;Sf.chr07.0057;Sf.chr0…
GO:0015630	microtubule cytoskeleton	CC	5	269	0.787105	0.987245	Sf.chr01.0771;Sf.chr02.0920;Sf.chr03.1865;Sf.chr06.0442;Sf.chr08.748
GO:0000070	mitotic sister chromatid segregation	BP	2	97	0.786004	1	Sf.chr07.0591;Sf.chr10.359
GO:0006470	protein dephosphorylation	BP	2	97	0.786004	1	Sf.chr02.1406;Sf.chr13.248
GO:0045333	cellular respiration	BP	2	97	0.786004	1	Sf.chr02.0465;Sf.chr06.0857
GO:0043168	anion binding	MF	32	1162	0.785807	1	Sf.chr01.0308;Sf.chr01.0771;Sf.chr01.1442;Sf.chr01.1927;Sf.chr02.0036;Sf.chr02.1590;Sf.chr03.1688;Sf.chr03.1778;Sf.chr04.0270;Sf.chr04.0511;Sf.chr04.0512;Sf.chr04.1131;Sf.chr04.1141;Sf.chr04.1510;Sf.chr04.1554;Sf.chr05.0047;Sf.chr05.1193;Sf.chr06.0020;Sf.chr06.0442;Sf.chr07.0021;Sf.chr07.0135;Sf.chr07.0278;Sf.chr07.0415;Sf.chr08.152;Sf.chr09.437;Sf.chr10.096;Sf.chr12.324;Sf.chr14.072;Sf.chr14.123…
GO:0016477	cell migration	BP	8	337	0.785067	1	Sf.chr02.0269;Sf.chr02.1406;Sf.chr04.0551;Sf.chr06.0013;Sf.chr07.0591;Sf.chr07.0724;Sf.chrX.0426;Sf.chrX.0926
GO:0002683	negative regulation of immune system process	BP	1	51	0.784216	1	Sf.chr03.0950
GO:0006400	tRNA modification	BP	1	51	0.784216	1	Sf.chr09.777
GO:0006405	RNA export from nucleus	BP	1	51	0.784216	1	Sf.chr10.329
GO:0006497	protein lipidation	BP	1	51	0.784216	1	Sf.chr08.326
GO:0007156	homophilic cell adhesion via plasma membrane adhesion molecules	BP	1	51	0.784216	1	Sf.chr10.382
GO:0008286	insulin receptor signaling pathway	BP	1	51	0.784216	1	Sf.chr01.1863
GO:0042158	lipoprotein biosynthetic process	BP	1	51	0.784216	1	Sf.chr08.326
GO:0042386	hemocyte differentiation	BP	1	51	0.784216	1	Sf.chr01.2209
GO:0046620	regulation of organ growth	BP	1	51	0.784216	1	Sf.chr01.0096
GO:0009314	response to radiation	BP	4	180	0.783892	1	Sf.chr01.2044;Sf.chr03.0950;Sf.chr04.1510;Sf.chr07.0278
GO:0009126	purine nucleoside monophosphate metabolic process	BP	3	139	0.783687	1	Sf.chr04.0511;Sf.chr04.0512;Sf.chr05.0047
GO:0009167	purine ribonucleoside monophosphate metabolic process	BP	3	139	0.783687	1	Sf.chr04.0511;Sf.chr04.0512;Sf.chr05.0047
GO:0090066	regulation of anatomical structure size	BP	6	259	0.782902	1	Sf.chr01.0096;Sf.chr01.0827;Sf.chr01.1510;Sf.chr07.0358;Sf.chr10.359;Sf.chr10.382
GO:0000278	mitotic cell cycle	BP	10	412	0.782629	1	Sf.chr01.0096;Sf.chr01.1927;Sf.chr02.1406;Sf.chr07.0278;Sf.chr07.0591;Sf.chr08.748;Sf.chr08.877;Sf.chr10.269;Sf.chr10.359;Sf.chrX.0114
GO:0030182	neuron differentiation	BP	18	708	0.782379	1	Sf.chr01.0986;Sf.chr01.1703;Sf.chr01.2044;Sf.chr01.2209;Sf.chr02.0215;Sf.chr02.1406;Sf.chr03.0950;Sf.chr03.1688;Sf.chr04.0551;Sf.chr06.0587;Sf.chr07.0591;Sf.chr07.0724;Sf.chr07.0799;Sf.chr08.326;Sf.chr10.382;Sf.chrX.0114;Sf.chrX.0426;Sf.chrX.1128
GO:0030097	hemopoiesis	BP	2	96	0.781138	1	Sf.chr01.2209;Sf.chr09.757
GO:0070838	divalent metal ion transport	BP	2	96	0.781138	1	Sf.chr07.0249;Sf.chr10.526
GO:0072511	divalent inorganic cation transport	BP	2	96	0.781138	1	Sf.chr07.0249;Sf.chr10.526
GO:1902275	regulation of chromatin organization	BP	2	96	0.781138	1	Sf.chr02.0269;Sf.chr06.0514
GO:2000027	regulation of organ morphogenesis	BP	2	96	0.781138	1	Sf.chr02.1406;Sf.chr08.877
GO:0021700	developmental maturation	BP	5	219	0.780564	1	Sf.chr02.1180;Sf.chr03.1688;Sf.chr06.0013;Sf.chr10.382;Sf.chr13.351
GO:0009116	nucleoside metabolic process	BP	4	179	0.780219	1	Sf.chr04.0511;Sf.chr04.0512;Sf.chr05.0047;Sf.chr11.487
GO:0009888	tissue development	BP	27	1032	0.780202	1	Sf.chr01.0096;Sf.chr01.0827;Sf.chr01.1863;Sf.chr02.0215;Sf.chr02.0269;Sf.chr02.0920;Sf.chr02.1406;Sf.chr03.0005;Sf.chr03.0950;Sf.chr04.0551;Sf.chr05.1162;Sf.chr06.0013;Sf.chr06.0279;Sf.chr07.0057;Sf.chr07.0591;Sf.chr07.0724;Sf.chr07.0799;Sf.chr08.877;Sf.chr10.269;Sf.chr10.382;Sf.chr11.267;Sf.chr13.248;Sf.chr13.475;Sf.chr14.252;Sf.chrX.0114;Sf.chrX.0926;Sf.chrX.1128
GO:0035220	wing disc development	BP	9	373	0.7795	1	Sf.chr01.1863;Sf.chr02.0269;Sf.chr06.0013;Sf.chr07.0057;Sf.chr07.0591;Sf.chr07.0799;Sf.chr13.248;Sf.chr13.475;Sf.chrX.1128
GO:0016407	acetyltransferase activity	MF	1	48	0.779178	1	Sf.chr03.0408
GO:0032506	cytokinetic process	BP	1	50	0.777609	1	Sf.chr07.0591
GO:1903825	organic acid transmembrane transport	BP	1	50	0.777609	1	Sf.chr08.292
GO:2000145	regulation of cell motility	BP	1	50	0.777609	1	Sf.chr06.0013
GO:0098552	side of membrane	CC	1	61	0.777397	0.987245	Sf.chr01.2209
GO:1990204	oxidoreductase complex	CC	1	61	0.777397	0.987245	Sf.chrX.0102
GO:0033044	regulation of chromosome organization	BP	3	137	0.775333	1	Sf.chr02.0269;Sf.chr06.0514;Sf.chr07.0591
GO:0010467	gene expression	BP	55	2014	0.77293	1	Sf.chr01.0304;Sf.chr01.0827;Sf.chr01.1510;Sf.chr01.1703;Sf.chr01.1863;Sf.chr01.2044;Sf.chr01.2171;Sf.chr01.2209;Sf.chr01.2268;Sf.chr02.0269;Sf.chr02.0703;Sf.chr02.1216;Sf.chr02.1406;Sf.chr03.0339;Sf.chr03.0340;Sf.chr03.0950;Sf.chr03.1203;Sf.chr03.1833;Sf.chr03.1865;Sf.chr04.0128;Sf.chr04.0259;Sf.chr04.0746;Sf.chr05.0910;Sf.chr05.1217;Sf.chr06.0015;Sf.chr06.0148;Sf.chr06.0200;Sf.chr06.0202;Sf.chr0…
GO:0007611	learning or memory	BP	4	177	0.772726	1	Sf.chr04.0551;Sf.chr10.359;Sf.chr10.382;Sf.chrX.0114
GO:0007626	locomotory behavior	BP	4	177	0.772726	1	Sf.chr02.0783;Sf.chr06.0013;Sf.chr10.526;Sf.chrX.1128
GO:0050890	cognition	BP	4	177	0.772726	1	Sf.chr04.0551;Sf.chr10.359;Sf.chr10.382;Sf.chrX.0114
GO:0000287	magnesium ion binding	MF	1	47	0.7721	0.993896	Sf.chr10.427
GO:0015293	symporter activity	MF	1	47	0.7721	0.993896	Sf.chr07.0878
GO:0035218	leg disc development	BP	2	94	0.771114	1	Sf.chr06.0279;Sf.chr14.252
GO:0035166	post-embryonic hemopoiesis	BP	1	49	0.7708	1	Sf.chr09.757
GO:0035167	larval lymph gland hemopoiesis	BP	1	49	0.7708	1	Sf.chr09.757
GO:0035194	posttranscriptional gene silencing by RNA	BP	1	49	0.7708	1	Sf.chr07.0583
GO:0009141	nucleoside triphosphate metabolic process	BP	3	135	0.766717	1	Sf.chr04.0511;Sf.chr04.0512;Sf.chr05.0047
GO:0001708	cell fate specification	BP	2	93	0.765954	1	Sf.chr02.0269;Sf.chrX.0926
GO:0043170	macromolecule metabolic process	BP	112	3964	0.765858	1	Sf.chr01.0304;Sf.chr01.0827;Sf.chr01.1135;Sf.chr01.1353;Sf.chr01.1442;Sf.chr01.1510;Sf.chr01.1703;Sf.chr01.1863;Sf.chr01.1927;Sf.chr01.2044;Sf.chr01.2171;Sf.chr01.2209;Sf.chr01.2268;Sf.chr02.0036;Sf.chr02.0138;Sf.chr02.0148;Sf.chr02.0269;Sf.chr02.0703;Sf.chr02.1041;Sf.chr02.1180;Sf.chr02.1216;Sf.chr02.1406;Sf.chr02.1421;Sf.chr02.1909;Sf.chr03.0004;Sf.chr03.0339;Sf.chr03.0340;Sf.chr03.0408;Sf.chr0…
GO:0007528	neuromuscular junction development	BP	4	175	0.765035	1	Sf.chr01.0986;Sf.chr03.0950;Sf.chr03.1688;Sf.chr10.382
GO:0044454	nuclear chromosome part	CC	3	164	0.764942	0.987245	Sf.chr01.1821;Sf.chr03.0950;Sf.chr06.0514
GO:0043021	ribonucleoprotein complex binding	MF	1	46	0.764796	0.989859	Sf.chr07.0021
GO:0044446	intracellular organelle part	CC	53	2347	0.764125	0.987245	Sf.chr01.0290;Sf.chr01.0304;Sf.chr01.0771;Sf.chr01.1821;Sf.chr01.1927;Sf.chr01.2171;Sf.chr02.0148;Sf.chr02.0703;Sf.chr02.0783;Sf.chr02.0920;Sf.chr02.1180;Sf.chr02.1216;Sf.chr03.0004;Sf.chr03.0408;Sf.chr03.0950;Sf.chr03.1688;Sf.chr03.1704;Sf.chr03.1732;Sf.chr03.1865;Sf.chr04.0128;Sf.chr04.0259;Sf.chr04.0302;Sf.chr04.0303;Sf.chr04.0746;Sf.chr04.0754;Sf.chr04.0802;Sf.chr04.1506;Sf.chr04.1510;Sf.chr0…
GO:0030261	chromosome condensation	BP	1	48	0.763783	1	Sf.chr07.0135
GO:0044843	cell cycle G1/S phase transition	BP	1	48	0.763783	1	Sf.chrX.0114
GO:0035295	tube development	BP	17	662	0.762785	1	Sf.chr01.0096;Sf.chr01.0827;Sf.chr01.1863;Sf.chr02.0269;Sf.chr02.1406;Sf.chr03.0950;Sf.chr06.0013;Sf.chr06.0279;Sf.chr07.0057;Sf.chr07.0591;Sf.chr07.0724;Sf.chr07.0799;Sf.chr10.382;Sf.chr13.248;Sf.chr13.475;Sf.chr14.252;Sf.chrX.1128
GO:0042692	muscle cell differentiation	BP	3	134	0.76231	1	Sf.chr01.1510;Sf.chr04.0303;Sf.chr10.255
GO:0019219	regulation of nucleobase-containing compound metabolic process	BP	30	1128	0.761515	1	Sf.chr01.0827;Sf.chr01.1703;Sf.chr01.1863;Sf.chr01.2044;Sf.chr01.2209;Sf.chr02.0269;Sf.chr02.1406;Sf.chr03.0339;Sf.chr03.0340;Sf.chr03.0950;Sf.chr04.1510;Sf.chr05.0910;Sf.chr06.0015;Sf.chr06.0148;Sf.chr06.0279;Sf.chr06.0857;Sf.chr07.0057;Sf.chr07.0278;Sf.chr07.0724;Sf.chr08.074;Sf.chr10.073;Sf.chr10.183;Sf.chr10.359;Sf.chr11.133;Sf.chr11.201;Sf.chr11.228;Sf.chr11.267;Sf.chrX.0114;Sf.chrX.0926;Sf.…
GO:0007435	salivary gland morphogenesis	BP	2	92	0.760694	1	Sf.chr02.0215;Sf.chr05.1162
GO:0022612	gland morphogenesis	BP	2	92	0.760694	1	Sf.chr02.0215;Sf.chr05.1162
GO:0016772	transferase activity, transferring phosphorus-containing groups	MF	13	491	0.757321	0.982862	Sf.chr01.1442;Sf.chr01.1927;Sf.chr02.0036;Sf.chr03.1688;Sf.chr03.1865;Sf.chr04.0511;Sf.chr04.0512;Sf.chr05.0047;Sf.chr06.0020;Sf.chr07.1000;Sf.chr08.055;Sf.chr13.475;Sf.chr14.123
GO:0005230	extracellular ligand-gated ion channel activity	MF	1	45	0.757259	0.982862	Sf.chr04.0176
GO:0016410	N-acyltransferase activity	MF	1	45	0.757259	0.982862	Sf.chr03.0408
GO:0006914	autophagy	BP	4	173	0.757144	1	Sf.chr01.0096;Sf.chr03.1688;Sf.chr06.0148;Sf.chrX.0295
GO:0000082	G1/S transition of mitotic cell cycle	BP	1	47	0.756553	1	Sf.chrX.0114
GO:0001703	gastrulation with mouth forming first	BP	1	47	0.756553	1	Sf.chr02.0269
GO:0006354	DNA-templated transcription, elongation	BP	1	47	0.756553	1	Sf.chr07.0724
GO:0008345	larval locomotory behavior	BP	1	47	0.756553	1	Sf.chr02.0783
GO:0010004	gastrulation involving germ band extension	BP	1	47	0.756553	1	Sf.chr02.0269
GO:0030334	regulation of cell migration	BP	1	47	0.756553	1	Sf.chr06.0013
GO:0032886	regulation of microtubule-based process	BP	1	47	0.756553	1	Sf.chr03.1688
GO:0035082	axoneme assembly	BP	1	47	0.756553	1	Sf.chr08.320
GO:0035172	hemocyte proliferation	BP	1	47	0.756553	1	Sf.chr01.2209
GO:0048646	anatomical structure formation involved in morphogenesis	BP	13	513	0.756531	1	Sf.chr01.0827;Sf.chr01.1510;Sf.chr02.0269;Sf.chr02.0783;Sf.chr02.0920;Sf.chr03.0950;Sf.chr04.0303;Sf.chr04.1510;Sf.chr07.0057;Sf.chr08.320;Sf.chr10.255;Sf.chr11.267;Sf.chrX.0426
GO:0010941	regulation of cell death	BP	7	289	0.756239	1	Sf.chr01.1927;Sf.chr02.1180;Sf.chr02.1406;Sf.chr03.0950;Sf.chr03.1688;Sf.chr03.1704;Sf.chrX.0114
GO:0034622	cellular macromolecular complex assembly	BP	11	439	0.756099	1	Sf.chr01.0290;Sf.chr03.1732;Sf.chr04.0259;Sf.chr04.0746;Sf.chr04.0754;Sf.chr04.1510;Sf.chr05.0197;Sf.chr06.0253;Sf.chr07.1036;Sf.chr08.320;Sf.chr11.008
GO:0072521	purine-containing compound metabolic process	BP	5	212	0.756028	1	Sf.chr02.0171;Sf.chr04.0511;Sf.chr04.0512;Sf.chr05.0047;Sf.chr06.0383
GO:1903308	regulation of chromatin modification	BP	2	91	0.755333	1	Sf.chr02.0269;Sf.chr06.0514
GO:0000793	condensed chromosome	CC	1	57	0.754246	0.987245	Sf.chr04.1510
GO:0040011	locomotion	BP	17	658	0.75415	1	Sf.chr01.0986;Sf.chr01.2209;Sf.chr02.0215;Sf.chr02.0269;Sf.chr02.1406;Sf.chr03.1688;Sf.chr04.0551;Sf.chr04.1454;Sf.chr06.0013;Sf.chr06.0628;Sf.chr07.0591;Sf.chr07.0724;Sf.chr10.382;Sf.chr10.526;Sf.chr11.487;Sf.chrX.0426;Sf.chrX.0926
GO:0035107	appendage morphogenesis	BP	8	326	0.753548	1	Sf.chr01.1863;Sf.chr07.0057;Sf.chr07.0591;Sf.chr07.0799;Sf.chr13.248;Sf.chr13.475;Sf.chr14.252;Sf.chrX.1128
GO:0031331	positive regulation of cellular catabolic process	BP	2	90	0.749868	1	Sf.chrX.0114;Sf.chrX.0295
GO:0042303	molting cycle	BP	2	90	0.749868	1	Sf.chr06.0013;Sf.chrX.0159
GO:0051046	regulation of secretion	BP	2	90	0.749868	1	Sf.chr05.0154;Sf.chr14.252
GO:0044444	cytoplasmic part	CC	55	2419	0.749255	0.987245	Sf.chr01.0096;Sf.chr01.0196;Sf.chr01.0308;Sf.chr01.1863;Sf.chr01.1927;Sf.chr01.2209;Sf.chr02.0148;Sf.chr02.0171;Sf.chr02.0783;Sf.chr02.0920;Sf.chr02.1180;Sf.chr02.1216;Sf.chr03.0950;Sf.chr03.1653;Sf.chr03.1688;Sf.chr03.1704;Sf.chr03.1865;Sf.chr04.0128;Sf.chr04.0302;Sf.chr04.0303;Sf.chr04.0482;Sf.chr04.0511;Sf.chr04.0512;Sf.chr04.0950;Sf.chr04.1506;Sf.chr04.1565;Sf.chr05.0047;Sf.chr05.0123;Sf.chr0…
GO:0008039	synaptic target recognition	BP	1	46	0.749102	1	Sf.chr01.2209
GO:0008355	olfactory learning	BP	1	46	0.749102	1	Sf.chr10.382
GO:0034250	positive regulation of cellular amide metabolic process	BP	1	46	0.749102	1	Sf.chr01.2209
GO:0038202	TORC1 signaling	BP	1	46	0.749102	1	Sf.chr11.228
GO:0043902	positive regulation of multi-organism process	BP	1	46	0.749102	1	Sf.chr01.2209
GO:1901988	negative regulation of cell cycle phase transition	BP	1	46	0.749102	1	Sf.chrX.0114
GO:0007351	tripartite regional subdivision	BP	3	131	0.748684	1	Sf.chr01.0827;Sf.chr02.1180;Sf.chr02.1406
GO:0008595	anterior/posterior axis specification, embryo	BP	3	131	0.748684	1	Sf.chr01.0827;Sf.chr02.1180;Sf.chr02.1406
GO:0050795	regulation of behavior	BP	3	131	0.748684	1	Sf.chr03.0005;Sf.chr08.748;Sf.chr11.015
GO:0044260	cellular macromolecule metabolic process	BP	99	3506	0.746007	1	Sf.chr01.0304;Sf.chr01.0827;Sf.chr01.1135;Sf.chr01.1353;Sf.chr01.1442;Sf.chr01.1510;Sf.chr01.1703;Sf.chr01.1863;Sf.chr01.1927;Sf.chr01.2044;Sf.chr01.2171;Sf.chr01.2209;Sf.chr01.2268;Sf.chr02.0036;Sf.chr02.0148;Sf.chr02.0269;Sf.chr02.0703;Sf.chr02.1180;Sf.chr02.1216;Sf.chr02.1406;Sf.chr02.1421;Sf.chr02.1909;Sf.chr03.0004;Sf.chr03.0339;Sf.chr03.0340;Sf.chr03.0408;Sf.chr03.0409;Sf.chr03.0762;Sf.chr0…
GO:0007517	muscle organ development	BP	2	89	0.744299	1	Sf.chr04.0303;Sf.chrX.0114
GO:0007591	molting cycle, chitin-based cuticle	BP	2	89	0.744299	1	Sf.chr06.0013;Sf.chrX.0159
GO:0009144	purine nucleoside triphosphate metabolic process	BP	3	130	0.744007	1	Sf.chr04.0511;Sf.chr04.0512;Sf.chr05.0047
GO:0009199	ribonucleoside triphosphate metabolic process	BP	3	130	0.744007	1	Sf.chr04.0511;Sf.chr04.0512;Sf.chr05.0047
GO:0009605	response to external stimulus	BP	22	833	0.743433	1	Sf.chr01.0096;Sf.chr01.1510;Sf.chr01.1561;Sf.chr01.1863;Sf.chr01.2044;Sf.chr01.2209;Sf.chr02.0215;Sf.chr02.0269;Sf.chr03.0950;Sf.chr03.1688;Sf.chr04.1454;Sf.chr06.0013;Sf.chr06.0628;Sf.chr07.0724;Sf.chr10.382;Sf.chr10.526;Sf.chr11.133;Sf.chr11.228;Sf.chr11.487;Sf.chrX.0114;Sf.chrX.0295;Sf.chrX.0426
GO:0015629	actin cytoskeleton	CC	2	108	0.741892	0.987245	Sf.chr04.0551;Sf.chr12.324
GO:0003012	muscle system process	BP	1	45	0.741424	0.999967	Sf.chr02.0783
GO:0016203	muscle attachment	BP	1	45	0.741424	0.999967	Sf.chr04.0303
GO:1901991	negative regulation of mitotic cell cycle phase transition	BP	1	45	0.741424	0.999967	Sf.chrX.0114
GO:1903310	positive regulation of chromatin modification	BP	1	45	0.741424	0.999967	Sf.chr02.0269
GO:0009894	regulation of catabolic process	BP	5	208	0.741121	0.999967	Sf.chr01.0096;Sf.chr03.1688;Sf.chr06.0148;Sf.chrX.0114;Sf.chrX.0295
GO:0048638	regulation of developmental growth	BP	5	208	0.741121	0.999967	Sf.chr01.0096;Sf.chr01.0986;Sf.chr07.0358;Sf.chr10.382;Sf.chr13.351
GO:0007613	memory	BP	3	129	0.739261	0.999967	Sf.chr04.0551;Sf.chr10.359;Sf.chr10.382
GO:0009205	purine ribonucleoside triphosphate metabolic process	BP	3	129	0.739261	0.999967	Sf.chr04.0511;Sf.chr04.0512;Sf.chr05.0047
GO:0044456	synapse part	CC	3	157	0.738473	0.987245	Sf.chr03.1688;Sf.chr05.0154;Sf.chr10.382
GO:0035114	imaginal disc-derived appendage morphogenesis	BP	8	321	0.738203	0.999967	Sf.chr01.1863;Sf.chr07.0057;Sf.chr07.0591;Sf.chr07.0799;Sf.chr13.248;Sf.chr13.475;Sf.chr14.252;Sf.chrX.1128
GO:0016265	death	BP	10	395	0.737075	0.999491	Sf.chr01.1927;Sf.chr02.0215;Sf.chr02.1180;Sf.chr02.1406;Sf.chr03.0950;Sf.chr03.1688;Sf.chr03.1704;Sf.chr05.1162;Sf.chr07.0278;Sf.chrX.0114
GO:0007472	wing disc morphogenesis	BP	7	283	0.736776	0.999491	Sf.chr01.1863;Sf.chr07.0057;Sf.chr07.0591;Sf.chr07.0799;Sf.chr13.248;Sf.chr13.475;Sf.chrX.1128
GO:0099536	synaptic signaling	BP	7	283	0.736776	0.999491	Sf.chr01.1729;Sf.chr04.0551;Sf.chr05.0154;Sf.chr06.0587;Sf.chr07.0591;Sf.chr10.382;Sf.chr14.252
GO:0003341	cilium movement	BP	1	44	0.733512	0.99646	Sf.chr08.320
GO:0007034	vacuolar transport	BP	1	44	0.733512	0.99646	Sf.chr02.1180
GO:0008589	regulation of smoothened signaling pathway	BP	1	44	0.733512	0.99646	Sf.chr07.0799
GO:0009620	response to fungus	BP	1	44	0.733512	0.99646	Sf.chr01.2209
GO:0043038	amino acid activation	BP	1	44	0.733512	0.99646	Sf.chr09.437
GO:0050829	defense response to Gram-negative bacterium	BP	1	44	0.733512	0.99646	Sf.chr01.1561
GO:1902692	regulation of neuroblast proliferation	BP	1	44	0.733512	0.99646	Sf.chr06.0857
GO:0001745	compound eye morphogenesis	BP	7	282	0.73343	0.99646	Sf.chr01.0986;Sf.chr01.2044;Sf.chr02.1406;Sf.chr03.0950;Sf.chr08.326;Sf.chr10.269;Sf.chr13.475
GO:0007268	synaptic transmission	BP	7	282	0.73343	0.99646	Sf.chr01.1729;Sf.chr04.0551;Sf.chr05.0154;Sf.chr06.0587;Sf.chr07.0591;Sf.chr10.382;Sf.chr14.252
GO:0099537	trans-synaptic signaling	BP	7	282	0.73343	0.99646	Sf.chr01.1729;Sf.chr04.0551;Sf.chr05.0154;Sf.chr06.0587;Sf.chr07.0591;Sf.chr10.382;Sf.chr14.252
GO:0004713	protein tyrosine kinase activity	MF	1	42	0.733172	0.959385	Sf.chr02.0036
GO:0008080	N-acetyltransferase activity	MF	1	42	0.733172	0.959385	Sf.chr03.0408
GO:0051604	protein maturation	BP	2	87	0.732844	0.99646	Sf.chr02.1216;Sf.chr13.351
GO:0048731	system development	BP	45	1637	0.731499	0.99646	Sf.chr01.0096;Sf.chr01.0827;Sf.chr01.0986;Sf.chr01.1703;Sf.chr01.1863;Sf.chr01.1927;Sf.chr01.2044;Sf.chr01.2209;Sf.chr02.0215;Sf.chr02.0269;Sf.chr02.1406;Sf.chr03.0950;Sf.chr03.1688;Sf.chr04.0303;Sf.chr04.0551;Sf.chr04.1454;Sf.chr05.0154;Sf.chr05.1162;Sf.chr06.0013;Sf.chr06.0279;Sf.chr06.0587;Sf.chr06.0857;Sf.chr07.0057;Sf.chr07.0358;Sf.chr07.0591;Sf.chr07.0724;Sf.chr07.0799;Sf.chr08.326;Sf.chr08…
GO:0015931	nucleobase-containing compound transport	BP	3	127	0.72956	0.99646	Sf.chr04.0551;Sf.chr06.0457;Sf.chr10.329
GO:0019098	reproductive behavior	BP	3	127	0.72956	0.99646	Sf.chr01.0096;Sf.chr06.0013;Sf.chr11.015
GO:0055082	cellular chemical homeostasis	BP	3	127	0.72956	0.99646	Sf.chr04.0511;Sf.chr04.0512;Sf.chr08.741
GO:0008219	cell death	BP	10	392	0.728421	0.99646	Sf.chr01.1927;Sf.chr02.0215;Sf.chr02.1180;Sf.chr02.1406;Sf.chr03.0950;Sf.chr03.1688;Sf.chr03.1704;Sf.chr05.1162;Sf.chr07.0278;Sf.chrX.0114
GO:0019827	stem cell population maintenance	BP	2	86	0.726956	0.99646	Sf.chr02.0269;Sf.chr11.267
GO:0098727	maintenance of cell number	BP	2	86	0.726956	0.99646	Sf.chr02.0269;Sf.chr11.267
GO:1903530	regulation of secretion by cell	BP	2	86	0.726956	0.99646	Sf.chr05.0154;Sf.chr14.252
GO:0044451	nucleoplasm part	CC	8	386	0.725938	0.987245	Sf.chr03.0408;Sf.chr03.1865;Sf.chr05.0910;Sf.chr06.0015;Sf.chr06.0514;Sf.chr06.0857;Sf.chr07.0724;Sf.chr08.055
GO:0001510	RNA methylation	BP	1	43	0.725359	0.99646	Sf.chr09.777
GO:0006368	transcription elongation from RNA polymerase II promoter	BP	1	43	0.725359	0.99646	Sf.chr07.0724
GO:0007446	imaginal disc growth	BP	1	43	0.725359	0.99646	Sf.chr01.0096
GO:0007455	eye-antennal disc morphogenesis	BP	1	43	0.725359	0.99646	Sf.chr06.0279
GO:0010959	regulation of metal ion transport	BP	1	43	0.725359	0.99646	Sf.chr01.1729
GO:0043039	tRNA aminoacylation	BP	1	43	0.725359	0.99646	Sf.chr09.437
GO:0035556	intracellular signal transduction	BP	15	573	0.724965	0.99646	Sf.chr01.1863;Sf.chr01.1927;Sf.chr02.1097;Sf.chr03.0950;Sf.chr03.1688;Sf.chr06.0995;Sf.chr07.0149;Sf.chr07.0278;Sf.chr07.0591;Sf.chr10.269;Sf.chr11.228;Sf.chr13.248;Sf.chr14.005;Sf.chr14.252;Sf.chrX.0114
GO:0004812	aminoacyl-tRNA ligase activity	MF	1	41	0.724625	0.953454	Sf.chr09.437
GO:0008276	protein methyltransferase activity	MF	1	41	0.724625	0.953454	Sf.chr07.0724
GO:0016875	ligase activity, forming carbon-oxygen bonds	MF	1	41	0.724625	0.953454	Sf.chr09.437
GO:0016876	ligase activity, forming aminoacyl-tRNA and related compounds	MF	1	41	0.724625	0.953454	Sf.chr09.437
GO:1990351	transporter complex	CC	2	104	0.722695	0.987245	Sf.chr07.0249;Sf.chr10.526
GO:0005930	axoneme	CC	1	52	0.721915	0.987245	Sf.chr08.320
GO:0097014	ciliary plasm	CC	1	52	0.721915	0.987245	Sf.chr08.320
GO:0007478	leg disc morphogenesis	BP	2	85	0.720958	0.995019	Sf.chr06.0279;Sf.chr14.252
GO:0008285	negative regulation of cell proliferation	BP	2	85	0.720958	0.995019	Sf.chr06.0857;Sf.chrX.0114
GO:0005856	cytoskeleton	CC	9	429	0.720574	0.987245	Sf.chr01.0771;Sf.chr02.0920;Sf.chr03.1865;Sf.chr04.0551;Sf.chr05.0154;Sf.chr06.0442;Sf.chr08.320;Sf.chr08.748;Sf.chr12.324
GO:0006935	chemotaxis	BP	7	278	0.719758	0.994583	Sf.chr01.2209;Sf.chr02.0215;Sf.chr04.1454;Sf.chr07.0724;Sf.chr10.382;Sf.chr11.487;Sf.chrX.0426
GO:0060284	regulation of cell development	BP	7	278	0.719758	0.994583	Sf.chr02.1406;Sf.chr03.1688;Sf.chr04.0551;Sf.chr06.0857;Sf.chr07.0591;Sf.chr10.382;Sf.chrX.0426
GO:0044706	multi-multicellular organism process	BP	3	125	0.719581	0.994583	Sf.chr01.0096;Sf.chr06.0013;Sf.chr11.015
GO:0035120	post-embryonic appendage morphogenesis	BP	8	315	0.718951	0.994583	Sf.chr01.1863;Sf.chr07.0057;Sf.chr07.0591;Sf.chr07.0799;Sf.chr13.248;Sf.chr13.475;Sf.chr14.252;Sf.chrX.1128
GO:0030554	adenyl nucleotide binding	MF	20	717	0.718114	0.953454	Sf.chr01.0308;Sf.chr01.0771;Sf.chr01.1442;Sf.chr01.1927;Sf.chr02.0036;Sf.chr03.1688;Sf.chr04.0511;Sf.chr04.0512;Sf.chr04.1141;Sf.chr04.1510;Sf.chr05.0047;Sf.chr06.0020;Sf.chr06.0442;Sf.chr07.0135;Sf.chr07.0278;Sf.chr09.437;Sf.chr10.096;Sf.chr12.324;Sf.chr14.123;Sf.chrX.0587
GO:0022008	neurogenesis	BP	23	856	0.717395	0.993758	Sf.chr01.0986;Sf.chr01.1703;Sf.chr01.1927;Sf.chr01.2044;Sf.chr01.2209;Sf.chr02.0215;Sf.chr02.0269;Sf.chr02.1406;Sf.chr03.0950;Sf.chr03.1688;Sf.chr04.0551;Sf.chr06.0587;Sf.chr06.0857;Sf.chr07.0591;Sf.chr07.0724;Sf.chr07.0799;Sf.chr08.326;Sf.chr08.748;Sf.chr10.269;Sf.chr10.382;Sf.chrX.0114;Sf.chrX.0426;Sf.chrX.1128
GO:0006418	tRNA aminoacylation for protein translation	BP	1	42	0.716957	0.993758	Sf.chr09.437
GO:0019915	lipid storage	BP	1	42	0.716957	0.993758	Sf.chr10.073
GO:0048067	cuticle pigmentation	BP	1	42	0.716957	0.993758	Sf.chr06.0013
GO:0006950	response to stress	BP	30	1103	0.716567	0.993758	Sf.chr01.0096;Sf.chr01.0196;Sf.chr01.1510;Sf.chr01.1561;Sf.chr01.1863;Sf.chr01.1927;Sf.chr01.2209;Sf.chr03.0004;Sf.chr03.0005;Sf.chr03.0950;Sf.chr03.1063;Sf.chr03.1066;Sf.chr03.1688;Sf.chr04.0303;Sf.chr04.1506;Sf.chr04.1510;Sf.chr06.0013;Sf.chr06.0872;Sf.chr07.0278;Sf.chr07.0583;Sf.chr08.172;Sf.chr08.839;Sf.chr10.269;Sf.chr11.133;Sf.chr11.228;Sf.chr14.252;Sf.chrX.0114;Sf.chrX.0159;Sf.chrX.0295;Sf…
GO:0004725	protein tyrosine phosphatase activity	MF	1	40	0.715805	0.953454	Sf.chr02.1406
GO:0031123	RNA 3'-end processing	BP	2	84	0.71485	0.993289	Sf.chr04.0128;Sf.chrX.0114
GO:0042060	wound healing	BP	2	84	0.71485	0.993289	Sf.chr03.0950;Sf.chrX.0159
GO:2000241	regulation of reproductive process	BP	2	84	0.71485	0.993289	Sf.chr07.0278;Sf.chr11.015
GO:0006399	tRNA metabolic process	BP	3	124	0.714485	0.993289	Sf.chr04.0128;Sf.chr09.437;Sf.chr09.777
GO:0032559	adenyl ribonucleotide binding	MF	20	714	0.711144	0.95153	Sf.chr01.0308;Sf.chr01.0771;Sf.chr01.1442;Sf.chr01.1927;Sf.chr02.0036;Sf.chr03.1688;Sf.chr04.0511;Sf.chr04.0512;Sf.chr04.1141;Sf.chr04.1510;Sf.chr05.0047;Sf.chr06.0020;Sf.chr06.0442;Sf.chr07.0135;Sf.chr07.0278;Sf.chr09.437;Sf.chr10.096;Sf.chr12.324;Sf.chr14.123;Sf.chrX.0587
GO:0006605	protein targeting	BP	4	162	0.710099	0.98913	Sf.chr02.1180;Sf.chr03.1653;Sf.chr06.0628;Sf.chr08.808
GO:0007608	sensory perception of smell	BP	4	162	0.710099	0.98913	Sf.chr01.0262;Sf.chr12.239;Sf.chr13.276;Sf.chr13.277
GO:0006897	endocytosis	BP	5	200	0.709349	0.98913	Sf.chr01.0196;Sf.chr02.1406;Sf.chr03.1688;Sf.chr09.149;Sf.chr13.475
GO:0009100	glycoprotein metabolic process	BP	3	123	0.709319	0.98913	Sf.chr02.0148;Sf.chr04.0303;Sf.chr05.0123
GO:0016197	endosomal transport	BP	3	123	0.709319	0.98913	Sf.chr02.1180;Sf.chr03.1688;Sf.chr04.1506
GO:0007476	imaginal disc-derived wing morphogenesis	BP	7	275	0.709201	0.98913	Sf.chr01.1863;Sf.chr07.0057;Sf.chr07.0591;Sf.chr07.0799;Sf.chr13.248;Sf.chr13.475;Sf.chrX.1128
GO:0008586	imaginal disc-derived wing vein morphogenesis	BP	1	41	0.7083	0.98913	Sf.chr07.0591
GO:0045132	meiotic chromosome segregation	BP	1	41	0.7083	0.98913	Sf.chr10.359
GO:0045214	sarcomere organization	BP	1	41	0.7083	0.98913	Sf.chr04.0303
GO:0046532	regulation of photoreceptor cell differentiation	BP	1	41	0.7083	0.98913	Sf.chr02.1406
GO:0016323	basolateral plasma membrane	CC	1	50	0.707829	0.987245	Sf.chr07.0591
GO:0015294	solute:cation symporter activity	MF	1	39	0.706704	0.948261	Sf.chr07.0878
GO:0005524	ATP binding	MF	20	712	0.706442	0.948261	Sf.chr01.0308;Sf.chr01.0771;Sf.chr01.1442;Sf.chr01.1927;Sf.chr02.0036;Sf.chr03.1688;Sf.chr04.0511;Sf.chr04.0512;Sf.chr04.1141;Sf.chr04.1510;Sf.chr05.0047;Sf.chr06.0020;Sf.chr06.0442;Sf.chr07.0135;Sf.chr07.0278;Sf.chr09.437;Sf.chr10.096;Sf.chr12.324;Sf.chr14.123;Sf.chrX.0587
GO:0010564	regulation of cell cycle process	BP	4	161	0.705513	0.98886	Sf.chr02.0269;Sf.chr07.0278;Sf.chr07.0591;Sf.chrX.0114
GO:0009101	glycoprotein biosynthetic process	BP	3	122	0.704082	0.987469	Sf.chr02.0148;Sf.chr04.0303;Sf.chr05.0123
GO:0044705	multi-organism reproductive behavior	BP	3	122	0.704082	0.987469	Sf.chr01.0096;Sf.chr06.0013;Sf.chr11.015
GO:0030703	eggshell formation	BP	2	82	0.702299	0.986198	Sf.chr02.0920;Sf.chr03.0950
GO:0002164	larval development	BP	4	160	0.700875	0.984812	Sf.chr01.1927;Sf.chr01.2209;Sf.chr09.757;Sf.chrX.0159
GO:0008340	determination of adult lifespan	BP	4	160	0.700875	0.984812	Sf.chr01.1510;Sf.chr04.1131;Sf.chr09.115;Sf.chr13.475
GO:0007526	larval somatic muscle development	BP	1	40	0.699379	0.983939	Sf.chr01.2209
GO:0008347	glial cell migration	BP	1	40	0.699379	0.983939	Sf.chrX.0426
GO:0009060	aerobic respiration	BP	1	40	0.699379	0.983939	Sf.chr02.0465
GO:0051983	regulation of chromosome segregation	BP	1	40	0.699379	0.983939	Sf.chr07.0591
GO:0070507	regulation of microtubule cytoskeleton organization	BP	1	40	0.699379	0.983939	Sf.chr03.1688
GO:0007618	mating	BP	3	121	0.698773	0.983939	Sf.chr01.0096;Sf.chr06.0013;Sf.chr11.015
GO:0000987	core promoter proximal region sequence-specific DNA binding	MF	1	38	0.697313	0.940976	Sf.chr03.0950
GO:0001159	core promoter proximal region DNA binding	MF	1	38	0.697313	0.940976	Sf.chr03.0950
GO:0016667	oxidoreductase activity, acting on a sulfur group of donors	MF	1	38	0.697313	0.940976	Sf.chr04.0302
GO:0016835	carbon-oxygen lyase activity	MF	1	38	0.697313	0.940976	Sf.chr08.172
GO:0050839	cell adhesion molecule binding	MF	1	38	0.697313	0.940976	Sf.chr10.269
GO:1901681	sulfur compound binding	MF	1	38	0.697313	0.940976	Sf.chr10.096
GO:0001700	embryonic development via the syncytial blastoderm	BP	4	159	0.696184	0.983131	Sf.chr03.0950;Sf.chr04.1454;Sf.chr07.0591;Sf.chr10.269
GO:0046034	ATP metabolic process	BP	3	120	0.693393	0.979804	Sf.chr04.0511;Sf.chr04.0512;Sf.chr05.0047
GO:0072509	divalent inorganic cation transmembrane transporter activity	MF	2	77	0.693006	0.940976	Sf.chr07.0249;Sf.chr10.526
GO:0048585	negative regulation of response to stimulus	BP	10	380	0.691998	0.978446	Sf.chr01.1703;Sf.chr01.1863;Sf.chr01.1927;Sf.chr02.1180;Sf.chr03.0950;Sf.chr07.0057;Sf.chr07.0591;Sf.chr07.0799;Sf.chr10.382;Sf.chr13.248
GO:0006406	mRNA export from nucleus	BP	1	39	0.690187	0.976499	Sf.chr10.329
GO:0008407	chaeta morphogenesis	BP	1	39	0.690187	0.976499	Sf.chrX.1128
GO:0035010	encapsulation of foreign target	BP	1	39	0.690187	0.976499	Sf.chr14.252
GO:0045610	regulation of hemocyte differentiation	BP	1	39	0.690187	0.976499	Sf.chr01.2209
GO:0071427	mRNA-containing ribonucleoprotein complex export from nucleus	BP	1	39	0.690187	0.976499	Sf.chr10.329
GO:0090068	positive regulation of cell cycle process	BP	1	39	0.690187	0.976499	Sf.chrX.0114
GO:0006816	calcium ion transport	BP	2	80	0.689295	0.976499	Sf.chr07.0249;Sf.chr10.526
GO:0006839	mitochondrial transport	BP	2	80	0.689295	0.976499	Sf.chr06.0457;Sf.chr08.292
GO:0007033	vacuole organization	BP	2	80	0.689295	0.976499	Sf.chr03.1688;Sf.chr06.0148
GO:0010876	lipid localization	BP	3	119	0.687941	0.976499	Sf.chr02.0783;Sf.chr10.073;Sf.chrX.0205
GO:0035326	enhancer binding	MF	1	37	0.687622	0.940976	Sf.chr07.0057
GO:0005813	centrosome	CC	2	97	0.686235	0.968081	Sf.chr03.1865;Sf.chr08.748
GO:1902495	transmembrane transporter complex	CC	2	97	0.686235	0.968081	Sf.chr07.0249;Sf.chr10.526
GO:0048729	tissue morphogenesis	BP	16	593	0.684674	0.974827	Sf.chr01.0827;Sf.chr01.1863;Sf.chr02.0269;Sf.chr02.1406;Sf.chr03.0950;Sf.chr06.0279;Sf.chr07.0057;Sf.chr07.0591;Sf.chr07.0799;Sf.chr08.877;Sf.chr10.269;Sf.chr10.382;Sf.chr13.248;Sf.chr13.475;Sf.chr14.252;Sf.chrX.1128
GO:0007399	nervous system development	BP	29	1051	0.683469	0.973727	Sf.chr01.0986;Sf.chr01.1703;Sf.chr01.1927;Sf.chr01.2044;Sf.chr01.2209;Sf.chr02.0215;Sf.chr02.0269;Sf.chr02.1406;Sf.chr03.0950;Sf.chr03.1688;Sf.chr04.0551;Sf.chr04.1454;Sf.chr05.0154;Sf.chr06.0587;Sf.chr06.0857;Sf.chr07.0057;Sf.chr07.0591;Sf.chr07.0724;Sf.chr07.0799;Sf.chr08.326;Sf.chr08.748;Sf.chr10.073;Sf.chr10.269;Sf.chr10.359;Sf.chr10.382;Sf.chr11.487;Sf.chrX.0114;Sf.chrX.0426;Sf.chrX.1128
GO:0048749	compound eye development	BP	9	341	0.683318	0.973727	Sf.chr01.0986;Sf.chr01.2044;Sf.chr02.0269;Sf.chr02.1406;Sf.chr03.0950;Sf.chr08.326;Sf.chr10.269;Sf.chr13.475;Sf.chrX.0426
GO:0043565	sequence-specific DNA binding	MF	9	326	0.683086	0.940976	Sf.chr02.0269;Sf.chr03.0339;Sf.chr03.0340;Sf.chr03.0950;Sf.chr06.0279;Sf.chr07.0057;Sf.chr07.0724;Sf.chr10.073;Sf.chrX.0926
GO:0007304	chorion-containing eggshell formation	BP	2	79	0.68262	0.973727	Sf.chr02.0920;Sf.chr03.0950
GO:0016485	protein processing	BP	2	79	0.68262	0.973727	Sf.chr02.1216;Sf.chr13.351
GO:0006310	DNA recombination	BP	3	118	0.682418	0.973727	Sf.chr04.1506;Sf.chr04.1510;Sf.chr07.0278
GO:0000228	nuclear chromosome	CC	4	190	0.681494	0.968081	Sf.chr01.1821;Sf.chr03.0950;Sf.chr04.1510;Sf.chr06.0514
GO:0002440	production of molecular mediator of immune response	BP	1	38	0.680714	0.972881	Sf.chr01.2209
GO:0006726	eye pigment biosynthetic process	BP	1	38	0.680714	0.972881	Sf.chr04.0950
GO:0032104	regulation of response to extracellular stimulus	BP	1	38	0.680714	0.972881	Sf.chr03.1688
GO:0032107	regulation of response to nutrient levels	BP	1	38	0.680714	0.972881	Sf.chr03.1688
GO:0033045	regulation of sister chromatid segregation	BP	1	38	0.680714	0.972881	Sf.chr07.0591
GO:0018130	heterocycle biosynthetic process	BP	37	1328	0.679484	0.972881	Sf.chr01.0827;Sf.chr01.1703;Sf.chr01.1863;Sf.chr01.2044;Sf.chr01.2209;Sf.chr02.0171;Sf.chr02.0269;Sf.chr02.1406;Sf.chr03.0339;Sf.chr03.0340;Sf.chr03.0950;Sf.chr03.1865;Sf.chr04.0511;Sf.chr04.0512;Sf.chr04.0746;Sf.chr05.0047;Sf.chr05.0910;Sf.chr06.0015;Sf.chr06.0148;Sf.chr06.0279;Sf.chr06.0857;Sf.chr07.0057;Sf.chr07.0724;Sf.chr07.1000;Sf.chr08.055;Sf.chr08.074;Sf.chr10.073;Sf.chr10.183;Sf.chr10.35…
GO:1903047	mitotic cell cycle process	BP	8	303	0.677743	0.972338	Sf.chr01.0096;Sf.chr07.0278;Sf.chr07.0591;Sf.chr08.748;Sf.chr08.877;Sf.chr10.269;Sf.chr10.359;Sf.chrX.0114
GO:0000978	RNA polymerase II core promoter proximal region sequence-specific DNA binding	MF	1	36	0.677622	0.938397	Sf.chr03.0950
GO:0016616	oxidoreductase activity, acting on the CH-OH group of donors, NAD or NADP as acceptor	MF	1	36	0.677622	0.938397	Sf.chr02.0021
GO:0000910	cytokinesis	BP	3	117	0.676822	0.971637	Sf.chr01.0096;Sf.chr07.0591;Sf.chr08.877
GO:0031329	regulation of cellular catabolic process	BP	5	192	0.674965	0.969589	Sf.chr01.0096;Sf.chr03.1688;Sf.chr06.0148;Sf.chrX.0114;Sf.chrX.0295
GO:0019725	cellular homeostasis	BP	6	229	0.674922	0.969589	Sf.chr01.0196;Sf.chr03.0005;Sf.chr04.0511;Sf.chr04.0512;Sf.chr06.0587;Sf.chr08.741
GO:0007423	sensory organ development	BP	12	446	0.673142	0.968206	Sf.chr01.0986;Sf.chr01.2044;Sf.chr02.0269;Sf.chr02.1406;Sf.chr03.0950;Sf.chr07.0724;Sf.chr08.326;Sf.chr10.269;Sf.chr10.382;Sf.chr13.475;Sf.chrX.0426;Sf.chrX.1128
GO:2000026	regulation of multicellular organismal development	BP	14	517	0.671827	0.966932	Sf.chr01.0096;Sf.chr01.0986;Sf.chr01.2209;Sf.chr02.1406;Sf.chr03.1688;Sf.chr04.0551;Sf.chr06.0013;Sf.chr06.0857;Sf.chr07.0591;Sf.chr08.877;Sf.chr10.269;Sf.chr10.382;Sf.chr11.487;Sf.chrX.0426
GO:0042461	photoreceptor cell development	BP	3	116	0.671154	0.966582	Sf.chr01.0986;Sf.chr02.1406;Sf.chr08.326
GO:0001704	formation of primary germ layer	BP	1	37	0.670953	0.966582	Sf.chr02.0269
GO:0016241	regulation of macroautophagy	BP	1	37	0.670953	0.966582	Sf.chr03.1688
GO:0030198	extracellular matrix organization	BP	1	37	0.670953	0.966582	Sf.chr07.0358
GO:0034440	lipid oxidation	BP	1	37	0.670953	0.966582	Sf.chr08.172
GO:0048806	genitalia development	BP	1	37	0.670953	0.966582	Sf.chr10.382
GO:0051306	mitotic sister chromatid separation	BP	1	37	0.670953	0.966582	Sf.chr07.0591
GO:0071902	positive regulation of protein serine/threonine kinase activity	BP	1	37	0.670953	0.966582	Sf.chr01.1927
GO:1903429	regulation of cell maturation	BP	1	37	0.670953	0.966582	Sf.chr10.382
GO:2000647	negative regulation of stem cell proliferation	BP	1	37	0.670953	0.966582	Sf.chr06.0857
GO:0006281	DNA repair	BP	6	228	0.670802	0.966582	Sf.chr03.0004;Sf.chr04.1506;Sf.chr04.1510;Sf.chr06.0872;Sf.chr07.0278;Sf.chrX.0114
GO:0045165	cell fate commitment	BP	8	301	0.670532	0.966582	Sf.chr01.1927;Sf.chr01.2044;Sf.chr02.0269;Sf.chr02.1406;Sf.chr03.0950;Sf.chr04.1510;Sf.chr08.748;Sf.chrX.0926
GO:0001667	ameboidal-type cell migration	BP	5	191	0.670484	0.966582	Sf.chr02.0269;Sf.chr02.1406;Sf.chr06.0013;Sf.chr07.0591;Sf.chrX.0926
GO:0008023	transcription elongation factor complex	CC	1	45	0.669436	0.957202	Sf.chr07.0724
GO:0030286	dynein complex	CC	1	45	0.669436	0.957202	Sf.chr01.0771
GO:0099738	cell cortex region	CC	1	45	0.669436	0.957202	Sf.chr05.0154
GO:1901135	carbohydrate derivative metabolic process	BP	13	480	0.667951	0.966582	Sf.chr01.0827;Sf.chr02.0148;Sf.chr02.1041;Sf.chr03.1704;Sf.chr04.0303;Sf.chr04.0511;Sf.chr04.0512;Sf.chr05.0047;Sf.chr05.0123;Sf.chr07.0358;Sf.chr08.326;Sf.chr11.487;Sf.chrX.0159
GO:0016765	transferase activity, transferring alkyl or aryl (other than methyl) groups	MF	1	35	0.667303	0.929527	Sf.chr12.037
GO:2001141	regulation of RNA biosynthetic process	BP	28	1008	0.66683	0.966582	Sf.chr01.0827;Sf.chr01.1703;Sf.chr01.1863;Sf.chr01.2044;Sf.chr01.2209;Sf.chr02.0269;Sf.chr02.1406;Sf.chr03.0339;Sf.chr03.0340;Sf.chr03.0950;Sf.chr05.0910;Sf.chr06.0015;Sf.chr06.0148;Sf.chr06.0279;Sf.chr06.0857;Sf.chr07.0057;Sf.chr07.0724;Sf.chr08.074;Sf.chr10.073;Sf.chr10.183;Sf.chr10.359;Sf.chr11.133;Sf.chr11.201;Sf.chr11.228;Sf.chr11.267;Sf.chrX.0114;Sf.chrX.0926;Sf.chrX.1128
GO:0051020	GTPase binding	MF	3	110	0.665858	0.929527	Sf.chr03.1688;Sf.chr05.0154;Sf.chr10.269
GO:1903506	regulation of nucleic acid-templated transcription	BP	28	1007	0.664715	0.966582	Sf.chr01.0827;Sf.chr01.1703;Sf.chr01.1863;Sf.chr01.2044;Sf.chr01.2209;Sf.chr02.0269;Sf.chr02.1406;Sf.chr03.0339;Sf.chr03.0340;Sf.chr03.0950;Sf.chr05.0910;Sf.chr06.0015;Sf.chr06.0148;Sf.chr06.0279;Sf.chr06.0857;Sf.chr07.0057;Sf.chr07.0724;Sf.chr08.074;Sf.chr10.073;Sf.chr10.183;Sf.chr10.359;Sf.chr11.133;Sf.chr11.201;Sf.chr11.228;Sf.chr11.267;Sf.chrX.0114;Sf.chrX.0926;Sf.chrX.1128
GO:0004721	phosphoprotein phosphatase activity	MF	2	73	0.664577	0.929527	Sf.chr02.1406;Sf.chr13.248
GO:0006974	cellular response to DNA damage stimulus	BP	7	263	0.664412	0.966582	Sf.chr03.0004;Sf.chr04.1506;Sf.chr04.1510;Sf.chr06.0872;Sf.chr07.0278;Sf.chr08.839;Sf.chrX.0114
GO:0008283	cell proliferation	BP	10	371	0.662837	0.965101	Sf.chr01.1927;Sf.chr01.2209;Sf.chr02.0269;Sf.chr02.1180;Sf.chr03.0950;Sf.chr06.0857;Sf.chr08.748;Sf.chr10.269;Sf.chr13.248;Sf.chrX.0114
GO:0048736	appendage development	BP	9	335	0.66277	0.965101	Sf.chr01.1863;Sf.chr07.0057;Sf.chr07.0591;Sf.chr07.0724;Sf.chr07.0799;Sf.chr13.248;Sf.chr13.475;Sf.chr14.252;Sf.chrX.1128
GO:0090407	organophosphate biosynthetic process	BP	6	226	0.662466	0.965101	Sf.chr04.0511;Sf.chr04.0512;Sf.chr05.0047;Sf.chr07.0123;Sf.chr08.326;Sf.chr13.475
GO:0048699	generation of neurons	BP	22	796	0.662436	0.965101	Sf.chr01.0986;Sf.chr01.1703;Sf.chr01.1927;Sf.chr01.2044;Sf.chr01.2209;Sf.chr02.0215;Sf.chr02.0269;Sf.chr02.1406;Sf.chr03.0950;Sf.chr03.1688;Sf.chr04.0551;Sf.chr06.0587;Sf.chr06.0857;Sf.chr07.0591;Sf.chr07.0724;Sf.chr07.0799;Sf.chr08.326;Sf.chr08.748;Sf.chr10.382;Sf.chrX.0114;Sf.chrX.0426;Sf.chrX.1128
GO:0006402	mRNA catabolic process	BP	2	76	0.661894	0.965101	Sf.chr04.0128;Sf.chrX.0114
GO:0006650	glycerophospholipid metabolic process	BP	2	76	0.661894	0.965101	Sf.chr08.326;Sf.chr13.475
GO:0006869	lipid transport	BP	2	76	0.661894	0.965101	Sf.chr02.0783;Sf.chrX.0205
GO:0007422	peripheral nervous system development	BP	2	76	0.661894	0.965101	Sf.chr02.0269;Sf.chrX.0426
GO:0030258	lipid modification	BP	2	76	0.661894	0.965101	Sf.chr04.0303;Sf.chr08.172
GO:0051168	nuclear export	BP	2	76	0.661894	0.965101	Sf.chr01.1927;Sf.chr10.329
GO:0045495	pole plasm	CC	1	44	0.661175	0.957202	Sf.chr07.1036
GO:0006885	regulation of pH	BP	1	36	0.660895	0.965101	Sf.chr08.741
GO:0007143	female meiotic division	BP	1	36	0.660895	0.965101	Sf.chr04.1510
GO:0009755	hormone-mediated signaling pathway	BP	1	36	0.660895	0.965101	Sf.chr06.0148
GO:0030004	cellular monovalent inorganic cation homeostasis	BP	1	36	0.660895	0.965101	Sf.chr08.741
GO:0030522	intracellular receptor signaling pathway	BP	1	36	0.660895	0.965101	Sf.chr06.0148
GO:0030641	regulation of cellular pH	BP	1	36	0.660895	0.965101	Sf.chr08.741
GO:0055067	monovalent inorganic cation homeostasis	BP	1	36	0.660895	0.965101	Sf.chr08.741
GO:0072499	photoreceptor cell axon guidance	BP	1	36	0.660895	0.965101	Sf.chr10.382
GO:0045202	synapse	CC	5	230	0.660463	0.957202	Sf.chr01.1927;Sf.chr03.1688;Sf.chr05.0154;Sf.chr10.382;Sf.chr14.252
GO:0005773	vacuole	CC	3	139	0.6598	0.957202	Sf.chr03.1688;Sf.chr04.1506;Sf.chr06.0148
GO:0009611	response to wounding	BP	3	114	0.659603	0.965101	Sf.chr03.0950;Sf.chr06.0013;Sf.chrX.0159
GO:0090596	sensory organ morphogenesis	BP	8	298	0.659538	0.965101	Sf.chr01.0986;Sf.chr01.2044;Sf.chr02.1406;Sf.chr03.0950;Sf.chr08.326;Sf.chr10.269;Sf.chr10.382;Sf.chr13.475
GO:0005342	organic acid transmembrane transporter activity	MF	2	72	0.657147	0.923506	Sf.chr08.292;Sf.chr08.741
GO:0046943	carboxylic acid transmembrane transporter activity	MF	2	72	0.657147	0.923506	Sf.chr08.292;Sf.chr08.741
GO:0009994	oocyte differentiation	BP	4	151	0.656796	0.965101	Sf.chr02.0783;Sf.chr02.1180;Sf.chr04.1510;Sf.chr13.351
GO:0001158	enhancer sequence-specific DNA binding	MF	1	34	0.656654	0.923506	Sf.chr07.0057
GO:0048856	anatomical structure development	BP	66	2314	0.656254	0.965101	Sf.chr01.0096;Sf.chr01.0774;Sf.chr01.0827;Sf.chr01.0986;Sf.chr01.1073;Sf.chr01.1510;Sf.chr01.1703;Sf.chr01.1863;Sf.chr01.1927;Sf.chr01.2044;Sf.chr01.2202;Sf.chr01.2207;Sf.chr01.2209;Sf.chr02.0215;Sf.chr02.0269;Sf.chr02.0783;Sf.chr02.0920;Sf.chr02.1180;Sf.chr02.1406;Sf.chr03.0005;Sf.chr03.0950;Sf.chr03.1688;Sf.chr04.0303;Sf.chr04.0551;Sf.chr04.1454;Sf.chr04.1510;Sf.chr05.0154;Sf.chr05.1162;Sf.chr0…
GO:0008298	intracellular mRNA localization	BP	2	75	0.654748	0.965101	Sf.chr02.1180;Sf.chr04.1510
GO:0008344	adult locomotory behavior	BP	2	75	0.654748	0.965101	Sf.chr06.0013;Sf.chr10.526
GO:0005643	nuclear pore	CC	1	43	0.65271	0.957202	Sf.chr06.0628
GO:0030135	coated vesicle	CC	1	43	0.65271	0.957202	Sf.chr04.0950
GO:0070603	SWI/SNF superfamily-type complex	CC	1	43	0.65271	0.957202	Sf.chr01.1821
GO:0002009	morphogenesis of an epithelium	BP	16	581	0.652627	0.965101	Sf.chr01.0827;Sf.chr01.1863;Sf.chr02.0269;Sf.chr02.1406;Sf.chr03.0950;Sf.chr06.0279;Sf.chr07.0057;Sf.chr07.0591;Sf.chr07.0799;Sf.chr08.877;Sf.chr10.269;Sf.chr10.382;Sf.chr13.248;Sf.chr13.475;Sf.chr14.252;Sf.chrX.1128
GO:0046530	photoreceptor cell differentiation	BP	5	187	0.652166	0.965101	Sf.chr01.0986;Sf.chr01.2044;Sf.chr02.1406;Sf.chr03.0950;Sf.chr08.326
GO:0071103	DNA conformation change	BP	4	150	0.651641	0.965029	Sf.chr03.1732;Sf.chr04.0746;Sf.chr04.0754;Sf.chr07.0135
GO:0002700	regulation of production of molecular mediator of immune response	BP	1	35	0.650531	0.964019	Sf.chr01.2209
GO:0008258	head involution	BP	1	35	0.650531	0.964019	Sf.chr07.0591
GO:0010469	regulation of receptor activity	BP	1	35	0.650531	0.964019	Sf.chr04.0551
GO:0032102	negative regulation of response to external stimulus	BP	1	35	0.650531	0.964019	Sf.chr03.0950
GO:0051047	positive regulation of secretion	BP	1	35	0.650531	0.964019	Sf.chr05.0154
GO:0051453	regulation of intracellular pH	BP	1	35	0.650531	0.964019	Sf.chr08.741
GO:0072350	tricarboxylic acid metabolic process	BP	1	35	0.650531	0.964019	Sf.chr02.0465
GO:0006355	regulation of transcription, DNA-templated	BP	28	1000	0.649729	0.964019	Sf.chr01.0827;Sf.chr01.1703;Sf.chr01.1863;Sf.chr01.2044;Sf.chr01.2209;Sf.chr02.0269;Sf.chr02.1406;Sf.chr03.0339;Sf.chr03.0340;Sf.chr03.0950;Sf.chr05.0910;Sf.chr06.0015;Sf.chr06.0148;Sf.chr06.0279;Sf.chr06.0857;Sf.chr07.0057;Sf.chr07.0724;Sf.chr08.074;Sf.chr10.073;Sf.chr10.183;Sf.chr10.359;Sf.chr11.133;Sf.chr11.201;Sf.chr11.228;Sf.chr11.267;Sf.chrX.0114;Sf.chrX.0926;Sf.chrX.1128
GO:0048592	eye morphogenesis	BP	8	295	0.648334	0.964019	Sf.chr01.0986;Sf.chr01.2044;Sf.chr02.1406;Sf.chr03.0950;Sf.chr08.326;Sf.chr10.269;Sf.chr10.382;Sf.chr13.475
GO:0051146	striated muscle cell differentiation	BP	3	112	0.647763	0.964019	Sf.chr01.1510;Sf.chr04.0303;Sf.chr10.255
GO:0090130	tissue migration	BP	5	186	0.647487	0.964019	Sf.chr02.0269;Sf.chr02.1406;Sf.chr06.0013;Sf.chr07.0591;Sf.chrX.0926
GO:0031267	small GTPase binding	MF	3	107	0.647403	0.917959	Sf.chr03.1688;Sf.chr05.0154;Sf.chr10.269
GO:0015108	chloride transmembrane transporter activity	MF	1	33	0.645667	0.917959	Sf.chr08.741
GO:0012505	endomembrane system	CC	20	874	0.644132	0.957202	Sf.chr01.0096;Sf.chr01.0196;Sf.chr01.2209;Sf.chr02.0148;Sf.chr02.1180;Sf.chr02.1216;Sf.chr03.1653;Sf.chr03.1688;Sf.chr03.1704;Sf.chr04.0303;Sf.chr04.0482;Sf.chr04.0950;Sf.chr04.1506;Sf.chr05.0123;Sf.chr06.0587;Sf.chr06.0628;Sf.chr07.0583;Sf.chr08.326;Sf.chr09.149;Sf.chr13.351
GO:0000976	transcription regulatory region sequence-specific DNA binding	MF	4	142	0.644045	0.917959	Sf.chr02.0269;Sf.chr03.0950;Sf.chr07.0057;Sf.chrX.0926
GO:0097060	synaptic membrane	CC	1	42	0.644034	0.957202	Sf.chr10.382
GO:0006457	protein folding	BP	3	111	0.641735	0.957922	Sf.chr01.0196;Sf.chr05.1217;Sf.chr13.351
GO:0009260	ribonucleotide biosynthetic process	BP	3	111	0.641735	0.957922	Sf.chr04.0511;Sf.chr04.0512;Sf.chr05.0047
GO:0042742	defense response to bacterium	BP	3	111	0.641735	0.957922	Sf.chr01.1510;Sf.chr01.1561;Sf.chr01.2209
GO:0046390	ribose phosphate biosynthetic process	BP	3	111	0.641735	0.957922	Sf.chr04.0511;Sf.chr04.0512;Sf.chr05.0047
GO:0040008	regulation of growth	BP	8	293	0.640751	0.957922	Sf.chr01.0096;Sf.chr01.0986;Sf.chr01.1510;Sf.chr07.0057;Sf.chr07.0358;Sf.chr10.359;Sf.chr10.382;Sf.chr13.351
GO:0007306	eggshell chorion assembly	BP	2	73	0.640099	0.957922	Sf.chr02.0920;Sf.chr03.0950
GO:0060179	male mating behavior	BP	2	73	0.640099	0.957922	Sf.chr01.0096;Sf.chr06.0013
GO:0002775	antimicrobial peptide production	BP	1	34	0.639851	0.957922	Sf.chr01.2209
GO:0006821	chloride transport	BP	1	34	0.639851	0.957922	Sf.chr08.741
GO:0010965	regulation of mitotic sister chromatid separation	BP	1	34	0.639851	0.957922	Sf.chr07.0591
GO:0033047	regulation of mitotic sister chromatid segregation	BP	1	34	0.639851	0.957922	Sf.chr07.0591
GO:0044784	metaphase/anaphase transition of cell cycle	BP	1	34	0.639851	0.957922	Sf.chr07.0591
GO:0009792	embryo development ending in birth or egg hatching	BP	5	184	0.638014	0.957922	Sf.chr03.0950;Sf.chr04.1454;Sf.chr07.0591;Sf.chr10.269;Sf.chr13.351
GO:0009891	positive regulation of biosynthetic process	BP	13	470	0.637951	0.957922	Sf.chr01.1863;Sf.chr01.2044;Sf.chr01.2209;Sf.chr02.0269;Sf.chr03.0950;Sf.chr05.0910;Sf.chr06.0015;Sf.chr06.0148;Sf.chr07.0724;Sf.chr10.359;Sf.chr11.228;Sf.chr11.267;Sf.chrX.0926
GO:0031328	positive regulation of cellular biosynthetic process	BP	13	470	0.637951	0.957922	Sf.chr01.1863;Sf.chr01.2044;Sf.chr01.2209;Sf.chr02.0269;Sf.chr03.0950;Sf.chr05.0910;Sf.chr06.0015;Sf.chr06.0148;Sf.chr07.0724;Sf.chr10.359;Sf.chr11.228;Sf.chr11.267;Sf.chrX.0926
GO:0005740	mitochondrial envelope	CC	5	224	0.637302	0.957202	Sf.chr02.0783;Sf.chr04.0302;Sf.chr06.0253;Sf.chr06.0457;Sf.chr08.292
GO:0016568	chromatin modification	BP	8	292	0.636925	0.957922	Sf.chr01.1821;Sf.chr02.0269;Sf.chr03.0408;Sf.chr04.1131;Sf.chr05.0910;Sf.chr06.0015;Sf.chr06.0514;Sf.chr07.0724
GO:0007417	central nervous system development	BP	6	220	0.636688	0.957922	Sf.chr02.0269;Sf.chr02.1406;Sf.chr04.1454;Sf.chr10.359;Sf.chr10.382;Sf.chrX.0114
GO:0007617	mating behavior	BP	3	110	0.635636	0.957922	Sf.chr01.0096;Sf.chr06.0013;Sf.chr11.015
GO:0033057	multicellular organism reproductive behavior	BP	3	110	0.635636	0.957922	Sf.chr01.0096;Sf.chr06.0013;Sf.chr11.015
GO:0051961	negative regulation of nervous system development	BP	3	110	0.635636	0.957922	Sf.chr03.1688;Sf.chr06.0857;Sf.chr10.382
GO:0061640	cytoskeleton-dependent cytokinesis	BP	3	110	0.635636	0.957922	Sf.chr01.0096;Sf.chr07.0591;Sf.chr08.877
GO:0072522	purine-containing compound biosynthetic process	BP	3	110	0.635636	0.957922	Sf.chr04.0511;Sf.chr04.0512;Sf.chr05.0047
GO:0032502	developmental process	BP	74	2574	0.6352	0.957922	Sf.chr01.0096;Sf.chr01.0774;Sf.chr01.0827;Sf.chr01.0986;Sf.chr01.1073;Sf.chr01.1510;Sf.chr01.1703;Sf.chr01.1863;Sf.chr01.1927;Sf.chr01.2044;Sf.chr01.2202;Sf.chr01.2207;Sf.chr01.2209;Sf.chr02.0215;Sf.chr02.0269;Sf.chr02.0783;Sf.chr02.0920;Sf.chr02.1180;Sf.chr02.1406;Sf.chr03.0005;Sf.chr03.0950;Sf.chr03.1688;Sf.chr04.0303;Sf.chr04.0551;Sf.chr04.0950;Sf.chr04.1131;Sf.chr04.1454;Sf.chr04.1510;Sf.chr0…
GO:0000428	DNA-directed RNA polymerase complex	CC	3	134	0.635173	0.957202	Sf.chr03.1865;Sf.chr05.0910;Sf.chr08.055
GO:0030880	RNA polymerase complex	CC	3	134	0.635173	0.957202	Sf.chr03.1865;Sf.chr05.0910;Sf.chr08.055
GO:0098794	postsynapse	CC	1	41	0.635143	0.957202	Sf.chr10.382
GO:0048737	imaginal disc-derived appendage development	BP	9	327	0.634223	0.957922	Sf.chr01.1863;Sf.chr07.0057;Sf.chr07.0591;Sf.chr07.0724;Sf.chr07.0799;Sf.chr13.248;Sf.chr13.475;Sf.chr14.252;Sf.chrX.1128
GO:0017137	Rab GTPase binding	MF	2	69	0.634073	0.907182	Sf.chr03.1688;Sf.chr05.0154
GO:0010035	response to inorganic substance	BP	2	72	0.632594	0.957922	Sf.chr07.0249;Sf.chr10.526
GO:0090501	RNA phosphodiester bond hydrolysis	BP	2	72	0.632594	0.957922	Sf.chr01.0304;Sf.chr04.0128
GO:0010628	positive regulation of gene expression	BP	13	468	0.631791	0.957922	Sf.chr01.1863;Sf.chr01.2044;Sf.chr01.2209;Sf.chr02.0269;Sf.chr03.0950;Sf.chr05.0910;Sf.chr06.0148;Sf.chr07.0724;Sf.chr10.359;Sf.chr11.228;Sf.chr11.267;Sf.chrX.0114;Sf.chrX.0926
GO:0055029	nuclear DNA-directed RNA polymerase complex	CC	3	133	0.630103	0.957202	Sf.chr03.1865;Sf.chr05.0910;Sf.chr08.055
GO:1901362	organic cyclic compound biosynthetic process	BP	39	1371	0.629635	0.956994	Sf.chr01.0827;Sf.chr01.1703;Sf.chr01.1863;Sf.chr01.2044;Sf.chr01.2209;Sf.chr02.0171;Sf.chr02.0269;Sf.chr02.1406;Sf.chr03.0339;Sf.chr03.0340;Sf.chr03.0950;Sf.chr03.1865;Sf.chr04.0511;Sf.chr04.0512;Sf.chr04.0746;Sf.chr05.0047;Sf.chr05.0910;Sf.chr06.0013;Sf.chr06.0015;Sf.chr06.0148;Sf.chr06.0279;Sf.chr06.0857;Sf.chr07.0057;Sf.chr07.0724;Sf.chr07.0901;Sf.chr07.1000;Sf.chr08.055;Sf.chr08.074;Sf.chr10.…
GO:0002784	regulation of antimicrobial peptide production	BP	1	33	0.628847	0.956442	Sf.chr01.2209
GO:0006099	tricarboxylic acid cycle	BP	1	33	0.628847	0.956442	Sf.chr02.0465
GO:0006101	citrate metabolic process	BP	1	33	0.628847	0.956442	Sf.chr02.0465
GO:0006936	muscle contraction	BP	1	33	0.628847	0.956442	Sf.chr02.0783
GO:0007091	metaphase/anaphase transition of mitotic cell cycle	BP	1	33	0.628847	0.956442	Sf.chr07.0591
GO:0007310	oocyte dorsal/ventral axis specification	BP	1	33	0.628847	0.956442	Sf.chr13.351
GO:0007406	negative regulation of neuroblast proliferation	BP	1	33	0.628847	0.956442	Sf.chr06.0857
GO:0008088	axo-dendritic transport	BP	1	33	0.628847	0.956442	Sf.chr03.1688
GO:0016318	ommatidial rotation	BP	1	33	0.628847	0.956442	Sf.chr10.269
GO:0030716	oocyte fate determination	BP	1	33	0.628847	0.956442	Sf.chr04.1510
GO:0043409	negative regulation of MAPK cascade	BP	1	33	0.628847	0.956442	Sf.chr13.248
GO:0046165	alcohol biosynthetic process	BP	1	33	0.628847	0.956442	Sf.chr13.475
GO:1903532	positive regulation of secretion by cell	BP	1	33	0.628847	0.956442	Sf.chr05.0154
GO:2000736	regulation of stem cell differentiation	BP	1	33	0.628847	0.956442	Sf.chr06.0279
GO:0034654	nucleobase-containing compound biosynthetic process	BP	36	1267	0.628581	0.956442	Sf.chr01.0827;Sf.chr01.1703;Sf.chr01.1863;Sf.chr01.2044;Sf.chr01.2209;Sf.chr02.0269;Sf.chr02.1406;Sf.chr03.0339;Sf.chr03.0340;Sf.chr03.0950;Sf.chr03.1865;Sf.chr04.0511;Sf.chr04.0512;Sf.chr04.0746;Sf.chr05.0047;Sf.chr05.0910;Sf.chr06.0015;Sf.chr06.0148;Sf.chr06.0279;Sf.chr06.0857;Sf.chr07.0057;Sf.chr07.0724;Sf.chr07.1000;Sf.chr08.055;Sf.chr08.074;Sf.chr10.073;Sf.chr10.183;Sf.chr10.359;Sf.chr11.133…
GO:0017016	Ras GTPase binding	MF	3	104	0.628239	0.901552	Sf.chr03.1688;Sf.chr05.0154;Sf.chr10.269
GO:0044767	single-organism developmental process	BP	73	2534	0.625983	0.956442	Sf.chr01.0096;Sf.chr01.0774;Sf.chr01.0827;Sf.chr01.0986;Sf.chr01.1073;Sf.chr01.1510;Sf.chr01.1703;Sf.chr01.1863;Sf.chr01.1927;Sf.chr01.2044;Sf.chr01.2202;Sf.chr01.2207;Sf.chr01.2209;Sf.chr02.0215;Sf.chr02.0269;Sf.chr02.0783;Sf.chr02.0920;Sf.chr02.1180;Sf.chr02.1406;Sf.chr03.0950;Sf.chr03.1688;Sf.chr04.0303;Sf.chr04.0551;Sf.chr04.0950;Sf.chr04.1131;Sf.chr04.1454;Sf.chr04.1510;Sf.chr05.0154;Sf.chr0…
GO:1990234	transferase complex	CC	11	481	0.624038	0.957202	Sf.chr02.0148;Sf.chr03.0408;Sf.chr03.1865;Sf.chr05.0910;Sf.chr06.0015;Sf.chr06.0514;Sf.chr07.0724;Sf.chr08.055;Sf.chr08.326;Sf.chr09.731;Sf.chr09.777
GO:0010927	cellular component assembly involved in morphogenesis	BP	5	181	0.623516	0.956442	Sf.chr02.0920;Sf.chr03.0950;Sf.chr04.0303;Sf.chr08.320;Sf.chr10.255
GO:0017171	serine hydrolase activity	MF	5	173	0.623353	0.89725	Sf.chr04.1300;Sf.chr05.1314;Sf.chr08.477;Sf.chr10.723;Sf.chrX.0721
GO:0004197	cysteine-type endopeptidase activity	MF	1	31	0.622629	0.89725	Sf.chr02.1216
GO:0005549	odorant binding	MF	4	138	0.621634	0.89725	Sf.chr01.0262;Sf.chr12.239;Sf.chr13.276;Sf.chr13.277
GO:0043228	non-membrane-bounded organelle	CC	31	1326	0.619662	0.957202	Sf.chr01.0290;Sf.chr01.0304;Sf.chr01.0771;Sf.chr01.1821;Sf.chr01.2171;Sf.chr02.0920;Sf.chr03.0004;Sf.chr03.0408;Sf.chr03.0950;Sf.chr03.1732;Sf.chr03.1865;Sf.chr04.0551;Sf.chr04.0746;Sf.chr04.0754;Sf.chr04.0802;Sf.chr04.1510;Sf.chr05.0154;Sf.chr06.0279;Sf.chr06.0442;Sf.chr06.0514;Sf.chr07.0071;Sf.chr07.0724;Sf.chr07.1036;Sf.chr08.320;Sf.chr08.748;Sf.chr10.359;Sf.chr10.382;Sf.chr11.008;Sf.chr11.133…
GO:0043232	intracellular non-membrane-bounded organelle	CC	31	1326	0.619662	0.957202	Sf.chr01.0290;Sf.chr01.0304;Sf.chr01.0771;Sf.chr01.1821;Sf.chr01.2171;Sf.chr02.0920;Sf.chr03.0004;Sf.chr03.0408;Sf.chr03.0950;Sf.chr03.1732;Sf.chr03.1865;Sf.chr04.0551;Sf.chr04.0746;Sf.chr04.0754;Sf.chr04.0802;Sf.chr04.1510;Sf.chr05.0154;Sf.chr06.0279;Sf.chr06.0442;Sf.chr06.0514;Sf.chr07.0071;Sf.chr07.0724;Sf.chr07.1036;Sf.chr08.320;Sf.chr08.748;Sf.chr10.359;Sf.chr10.382;Sf.chr11.008;Sf.chr11.133…
GO:0051960	regulation of nervous system development	BP	9	323	0.619481	0.953145	Sf.chr01.0986;Sf.chr02.1406;Sf.chr03.1688;Sf.chr04.0551;Sf.chr06.0857;Sf.chr07.0591;Sf.chr10.382;Sf.chr11.487;Sf.chrX.0426
GO:0006661	phosphatidylinositol biosynthetic process	BP	1	32	0.617508	0.950759	Sf.chr08.326
GO:0007484	imaginal disc-derived genitalia development	BP	1	32	0.617508	0.950759	Sf.chr10.382
GO:0016198	axon choice point recognition	BP	1	32	0.617508	0.950759	Sf.chrX.0426
GO:0019395	fatty acid oxidation	BP	1	32	0.617508	0.950759	Sf.chr08.172
GO:0044786	cell cycle DNA replication	BP	1	32	0.617508	0.950759	Sf.chr02.0269
GO:0046626	regulation of insulin receptor signaling pathway	BP	1	32	0.617508	0.950759	Sf.chr01.1863
GO:0050832	defense response to fungus	BP	1	32	0.617508	0.950759	Sf.chr01.2209
GO:0050982	detection of mechanical stimulus	BP	1	32	0.617508	0.950759	Sf.chr10.526
GO:0072527	pyrimidine-containing compound metabolic process	BP	1	32	0.617508	0.950759	Sf.chr11.487
GO:1900076	regulation of cellular response to insulin stimulus	BP	1	32	0.617508	0.950759	Sf.chr01.1863
GO:1902806	regulation of cell cycle G1/S phase transition	BP	1	32	0.617508	0.950759	Sf.chrX.0114
GO:0000956	nuclear-transcribed mRNA catabolic process	BP	2	70	0.617219	0.950759	Sf.chr04.0128;Sf.chrX.0114
GO:0070482	response to oxygen levels	BP	2	70	0.617219	0.950759	Sf.chr03.1063;Sf.chr03.1066
GO:0008037	cell recognition	BP	3	107	0.61691	0.950759	Sf.chr01.2209;Sf.chr10.382;Sf.chrX.0426
GO:0005703	polytene chromosome puff	CC	1	39	0.616694	0.957202	Sf.chr03.0408
GO:0090132	epithelium migration	BP	5	179	0.613663	0.950759	Sf.chr02.0269;Sf.chr02.1406;Sf.chr06.0013;Sf.chr07.0591;Sf.chrX.0926
GO:0019438	aromatic compound biosynthetic process	BP	38	1328	0.612789	0.950759	Sf.chr01.0827;Sf.chr01.1703;Sf.chr01.1863;Sf.chr01.2044;Sf.chr01.2209;Sf.chr02.0269;Sf.chr02.1406;Sf.chr03.0339;Sf.chr03.0340;Sf.chr03.0950;Sf.chr03.1865;Sf.chr04.0511;Sf.chr04.0512;Sf.chr04.0746;Sf.chr05.0047;Sf.chr05.0910;Sf.chr06.0013;Sf.chr06.0015;Sf.chr06.0148;Sf.chr06.0279;Sf.chr06.0857;Sf.chr07.0057;Sf.chr07.0724;Sf.chr07.0901;Sf.chr07.1000;Sf.chr08.055;Sf.chr08.074;Sf.chr10.073;Sf.chr10.1…
GO:0016071	mRNA metabolic process	BP	10	356	0.610979	0.950759	Sf.chr02.0703;Sf.chr03.1203;Sf.chr04.0128;Sf.chr04.0259;Sf.chr05.1217;Sf.chr06.0200;Sf.chr06.0202;Sf.chr07.1036;Sf.chr08.839;Sf.chrX.0114
GO:0005253	anion channel activity	MF	1	30	0.610557	0.886895	Sf.chr08.741
GO:0031406	carboxylic acid binding	MF	1	30	0.610557	0.886895	Sf.chr10.096
GO:0043177	organic acid binding	MF	1	30	0.610557	0.886895	Sf.chr10.096
GO:0006486	protein glycosylation	BP	3	106	0.610526	0.950759	Sf.chr02.0148;Sf.chr04.0303;Sf.chr05.0123
GO:0043413	macromolecule glycosylation	BP	3	106	0.610526	0.950759	Sf.chr02.0148;Sf.chr04.0303;Sf.chr05.0123
GO:0008045	motor neuron axon guidance	BP	2	69	0.60935	0.950552	Sf.chr10.382;Sf.chrX.0426
GO:0008360	regulation of cell shape	BP	2	69	0.60935	0.950552	Sf.chr10.269;Sf.chr10.382
GO:0010631	epithelial cell migration	BP	5	178	0.608681	0.950552	Sf.chr02.0269;Sf.chr02.1406;Sf.chr06.0013;Sf.chr07.0591;Sf.chrX.0926
GO:0008236	serine-type peptidase activity	MF	5	170	0.607837	0.886895	Sf.chr04.1300;Sf.chr05.1314;Sf.chr08.477;Sf.chr10.723;Sf.chrX.0721
GO:0016459	myosin complex	CC	1	38	0.607125	0.954485	Sf.chr12.324
GO:0007593	chitin-based cuticle sclerotization	BP	1	31	0.605823	0.94702	Sf.chr06.0013
GO:0009411	response to UV	BP	1	31	0.605823	0.94702	Sf.chr07.0278
GO:0010821	regulation of mitochondrion organization	BP	1	31	0.605823	0.94702	Sf.chr01.1510
GO:0051260	protein homooligomerization	BP	1	31	0.605823	0.94702	Sf.chr04.0551
GO:1902476	chloride transmembrane transport	BP	1	31	0.605823	0.94702	Sf.chr08.741
GO:2000045	regulation of G1/S transition of mitotic cell cycle	BP	1	31	0.605823	0.94702	Sf.chrX.0114
GO:0006820	anion transport	BP	6	213	0.605212	0.94702	Sf.chr01.0612;Sf.chr02.0783;Sf.chr06.0457;Sf.chr08.292;Sf.chr08.741;Sf.chr10.085
GO:0006164	purine nucleotide biosynthetic process	BP	3	105	0.604072	0.94702	Sf.chr04.0511;Sf.chr04.0512;Sf.chr05.0047
GO:0009948	anterior/posterior axis specification	BP	4	141	0.602988	0.94702	Sf.chr01.0827;Sf.chr02.1180;Sf.chr02.1406;Sf.chr04.1510
GO:0030718	germ-line stem cell population maintenance	BP	2	68	0.601358	0.945952	Sf.chr02.0269;Sf.chr11.267
GO:0051783	regulation of nuclear division	BP	2	68	0.601358	0.945952	Sf.chr07.0278;Sf.chr07.0591
GO:0003684	damaged DNA binding	MF	1	29	0.5981	0.879558	Sf.chr07.0278
GO:0019902	phosphatase binding	MF	1	29	0.5981	0.879558	Sf.chr07.0724
GO:0008356	asymmetric cell division	BP	3	104	0.597548	0.941274	Sf.chr01.1927;Sf.chr02.0269;Sf.chr08.748
GO:0005924	cell-substrate adherens junction	CC	1	37	0.597318	0.943762	Sf.chr10.269
GO:0030055	cell-substrate junction	CC	1	37	0.597318	0.943762	Sf.chr10.269
GO:0060293	germ plasm	CC	1	37	0.597318	0.943762	Sf.chr07.1036
GO:0000323	lytic vacuole	CC	2	82	0.595108	0.943762	Sf.chr03.1688;Sf.chr04.1506
GO:0000912	assembly of actomyosin apparatus involved in cytokinesis	BP	1	30	0.593784	0.935999	Sf.chr07.0591
GO:0007270	neuron-neuron synaptic transmission	BP	1	30	0.593784	0.935999	Sf.chr06.0587
GO:0010883	regulation of lipid storage	BP	1	30	0.593784	0.935999	Sf.chr10.073
GO:0030539	male genitalia development	BP	1	30	0.593784	0.935999	Sf.chr10.382
GO:0035011	melanotic encapsulation of foreign target	BP	1	30	0.593784	0.935999	Sf.chr14.252
GO:0043901	negative regulation of multi-organism process	BP	1	30	0.593784	0.935999	Sf.chr03.0950
GO:0043967	histone H4 acetylation	BP	1	30	0.593784	0.935999	Sf.chr03.0408
GO:0050830	defense response to Gram-positive bacterium	BP	1	30	0.593784	0.935999	Sf.chr01.2209
GO:0060180	female mating behavior	BP	1	30	0.593784	0.935999	Sf.chr11.015
GO:0097193	intrinsic apoptotic signaling pathway	BP	1	30	0.593784	0.935999	Sf.chr07.0278
GO:2001020	regulation of response to DNA damage stimulus	BP	1	30	0.593784	0.935999	Sf.chr04.1510
GO:0034249	negative regulation of cellular amide metabolic process	BP	2	67	0.593244	0.935999	Sf.chr01.1510;Sf.chrX.0114
GO:0045930	negative regulation of mitotic cell cycle	BP	2	67	0.593244	0.935999	Sf.chr07.0278;Sf.chrX.0114
GO:0045995	regulation of embryonic development	BP	2	67	0.593244	0.935999	Sf.chr01.2209;Sf.chr10.269
GO:0048546	digestive tract morphogenesis	BP	2	67	0.593244	0.935999	Sf.chr02.0269;Sf.chr07.0591
GO:0004222	metalloendopeptidase activity	MF	2	64	0.59296	0.877434	Sf.chr02.0138;Sf.chr02.1216
GO:0051239	regulation of multicellular organismal process	BP	21	733	0.592524	0.935999	Sf.chr01.0096;Sf.chr01.0986;Sf.chr01.2209;Sf.chr02.1406;Sf.chr03.0005;Sf.chr03.0950;Sf.chr03.1688;Sf.chr04.0551;Sf.chr06.0013;Sf.chr06.0857;Sf.chr07.0358;Sf.chr07.0591;Sf.chr08.748;Sf.chr08.877;Sf.chr10.269;Sf.chr10.382;Sf.chr11.015;Sf.chr11.487;Sf.chr13.351;Sf.chrX.0426;Sf.chrX.1128
GO:0042802	identical protein binding	MF	5	167	0.591964	0.877434	Sf.chr07.0724;Sf.chr07.0901;Sf.chr11.228;Sf.chr11.487;Sf.chr13.351
GO:0007018	microtubule-based movement	BP	4	139	0.59164	0.935999	Sf.chr01.0771;Sf.chr03.1688;Sf.chr06.0442;Sf.chr08.320
GO:0008038	neuron recognition	BP	3	103	0.590955	0.935999	Sf.chr01.2209;Sf.chr10.382;Sf.chrX.0426
GO:0009152	purine ribonucleotide biosynthetic process	BP	3	103	0.590955	0.935999	Sf.chr04.0511;Sf.chr04.0512;Sf.chr05.0047
GO:0010506	regulation of autophagy	BP	3	103	0.590955	0.935999	Sf.chr01.0096;Sf.chr03.1688;Sf.chr06.0148
GO:0098793	presynapse	CC	3	125	0.587836	0.943762	Sf.chr03.1688;Sf.chr05.0154;Sf.chr10.382
GO:0000792	heterochromatin	CC	1	36	0.587268	0.943762	Sf.chr11.133
GO:0034399	nuclear periphery	CC	1	36	0.587268	0.943762	Sf.chr04.0128
GO:0007610	behavior	BP	16	558	0.586985	0.935999	Sf.chr01.0096;Sf.chr01.2252;Sf.chr02.0783;Sf.chr03.0005;Sf.chr04.0551;Sf.chr04.1454;Sf.chr06.0013;Sf.chr08.152;Sf.chr08.748;Sf.chr10.359;Sf.chr10.382;Sf.chr10.526;Sf.chr11.015;Sf.chr14.072;Sf.chrX.0114;Sf.chrX.1128
GO:0019903	protein phosphatase binding	MF	1	28	0.585246	0.871447	Sf.chr07.0724
GO:0030674	protein binding, bridging	MF	1	28	0.585246	0.871447	Sf.chr02.1097
GO:0042054	histone methyltransferase activity	MF	1	28	0.585246	0.871447	Sf.chr07.0724
GO:0005764	lysosome	CC	2	80	0.581577	0.943762	Sf.chr03.1688;Sf.chr04.1506
GO:0000154	rRNA modification	BP	1	29	0.581378	0.930122	Sf.chr01.0304
GO:0006109	regulation of carbohydrate metabolic process	BP	1	29	0.581378	0.930122	Sf.chrX.0295
GO:0007494	midgut development	BP	1	29	0.581378	0.930122	Sf.chr07.0591
GO:0009566	fertilization	BP	1	29	0.581378	0.930122	Sf.chr09.126
GO:0009826	unidimensional cell growth	BP	1	29	0.581378	0.930122	Sf.chr10.269
GO:0016199	axon midline choice point recognition	BP	1	29	0.581378	0.930122	Sf.chrX.0426
GO:0016334	establishment or maintenance of polarity of follicular epithelium	BP	1	29	0.581378	0.930122	Sf.chr02.1406
GO:0035966	response to topologically incorrect protein	BP	1	29	0.581378	0.930122	Sf.chr04.0303
GO:0040018	positive regulation of multicellular organism growth	BP	1	29	0.581378	0.930122	Sf.chr01.0096
GO:0043628	ncRNA 3'-end processing	BP	1	29	0.581378	0.930122	Sf.chr04.0128
GO:0060537	muscle tissue development	BP	1	29	0.581378	0.930122	Sf.chrX.0114
GO:2001233	regulation of apoptotic signaling pathway	BP	1	29	0.581378	0.930122	Sf.chr01.1927
GO:0050896	response to stimulus	BP	79	2710	0.581075	0.930122	Sf.chr01.0096;Sf.chr01.0196;Sf.chr01.0827;Sf.chr01.1510;Sf.chr01.1561;Sf.chr01.1703;Sf.chr01.1863;Sf.chr01.1927;Sf.chr01.2044;Sf.chr01.2068;Sf.chr01.2209;Sf.chr01.2252;Sf.chr02.0171;Sf.chr02.0215;Sf.chr02.0269;Sf.chr02.1097;Sf.chr02.1180;Sf.chr02.1406;Sf.chr03.0004;Sf.chr03.0005;Sf.chr03.0950;Sf.chr03.1063;Sf.chr03.1066;Sf.chr03.1327;Sf.chr03.1688;Sf.chr04.0303;Sf.chr04.0551;Sf.chr04.1454;Sf.chr0…
GO:0007525	somatic muscle development	BP	3	101	0.577563	0.930122	Sf.chr01.1510;Sf.chr01.2209;Sf.chr04.0303
GO:0050954	sensory perception of mechanical stimulus	BP	3	101	0.577563	0.930122	Sf.chr01.2044;Sf.chr07.0249;Sf.chr10.526
GO:0034660	ncRNA metabolic process	BP	9	312	0.577459	0.930122	Sf.chr01.0304;Sf.chr01.2171;Sf.chr01.2268;Sf.chr04.0128;Sf.chr07.0071;Sf.chr09.437;Sf.chr09.777;Sf.chr11.008;Sf.chr11.267
GO:0030117	membrane coat	CC	1	35	0.576969	0.943762	Sf.chr04.1506
GO:0043186	P granule	CC	1	35	0.576969	0.943762	Sf.chr07.1036
GO:0044450	microtubule organizing center part	CC	1	35	0.576969	0.943762	Sf.chr02.0920
GO:0048475	coated membrane	CC	1	35	0.576969	0.943762	Sf.chr04.1506
GO:0015085	calcium ion transmembrane transporter activity	MF	2	62	0.57558	0.865192	Sf.chr07.0249;Sf.chr10.526
GO:0000578	embryonic axis specification	BP	4	136	0.574269	0.929317	Sf.chr01.0827;Sf.chr01.2209;Sf.chr02.1180;Sf.chr02.1406
GO:0051276	chromosome organization	BP	17	588	0.573569	0.928852	Sf.chr01.1821;Sf.chr02.0269;Sf.chr03.0408;Sf.chr03.1732;Sf.chr04.0746;Sf.chr04.0754;Sf.chr04.1131;Sf.chr04.1510;Sf.chr05.0910;Sf.chr06.0015;Sf.chr06.0514;Sf.chr07.0135;Sf.chr07.0278;Sf.chr07.0591;Sf.chr07.0724;Sf.chr10.359;Sf.chr11.133
GO:0000980	RNA polymerase II distal enhancer sequence-specific DNA binding	MF	1	27	0.571982	0.862512	Sf.chr07.0057
GO:0005254	chloride channel activity	MF	1	27	0.571982	0.862512	Sf.chr08.741
GO:0016836	hydro-lyase activity	MF	1	27	0.571982	0.862512	Sf.chr08.172
GO:0031490	chromatin DNA binding	MF	1	27	0.571982	0.862512	Sf.chr11.267
GO:1901699	cellular response to nitrogen compound	BP	3	100	0.570765	0.924976	Sf.chr01.1510;Sf.chr01.1863;Sf.chr11.267
GO:0018193	peptidyl-amino acid modification	BP	10	345	0.570648	0.924976	Sf.chr01.1927;Sf.chr03.0408;Sf.chr03.1203;Sf.chr03.1688;Sf.chr04.1620;Sf.chr05.0910;Sf.chr05.1217;Sf.chr06.0015;Sf.chr06.0514;Sf.chr07.0724
GO:0009056	catabolic process	BP	23	793	0.569594	0.92441	Sf.chr01.0096;Sf.chr01.0678;Sf.chr01.1863;Sf.chr01.1957;Sf.chr02.1180;Sf.chr02.1827;Sf.chr02.1909;Sf.chr03.1688;Sf.chr04.0008;Sf.chr04.0128;Sf.chr04.0303;Sf.chr04.0511;Sf.chr04.0512;Sf.chr05.0047;Sf.chr06.0148;Sf.chr06.0721;Sf.chr08.172;Sf.chr08.603;Sf.chr11.015;Sf.chr11.487;Sf.chrX.0114;Sf.chrX.0159;Sf.chrX.0295
GO:0006635	fatty acid beta-oxidation	BP	1	28	0.568594	0.923453	Sf.chr08.172
GO:0007062	sister chromatid cohesion	BP	1	28	0.568594	0.923453	Sf.chr10.359
GO:0007294	germarium-derived oocyte fate determination	BP	1	28	0.568594	0.923453	Sf.chr04.1510
GO:0007379	segment specification	BP	1	28	0.568594	0.923453	Sf.chr11.201
GO:0007485	imaginal disc-derived male genitalia development	BP	1	28	0.568594	0.923453	Sf.chr10.382
GO:0035148	tube formation	BP	1	28	0.568594	0.923453	Sf.chr01.0827
GO:0042147	retrograde transport, endosome to Golgi	BP	1	28	0.568594	0.923453	Sf.chr03.1688
GO:0045570	regulation of imaginal disc growth	BP	1	28	0.568594	0.923453	Sf.chr01.0096
GO:0048085	adult chitin-containing cuticle pigmentation	BP	1	28	0.568594	0.923453	Sf.chr06.0013
GO:0050805	negative regulation of synaptic transmission	BP	1	28	0.568594	0.923453	Sf.chr04.0551
GO:0050975	sensory perception of touch	BP	1	28	0.568594	0.923453	Sf.chr10.526
GO:0070286	axonemal dynein complex assembly	BP	1	28	0.568594	0.923453	Sf.chr08.320
GO:1902742	apoptotic process involved in development	BP	1	28	0.568594	0.923453	Sf.chr01.1927
GO:0016571	histone methylation	BP	2	64	0.568171	0.923453	Sf.chr06.0514;Sf.chr07.0724
GO:0060249	anatomical structure homeostasis	BP	5	170	0.567552	0.923453	Sf.chr03.0005;Sf.chr06.0587;Sf.chr07.0591;Sf.chr09.149;Sf.chr13.248
GO:0016592	mediator complex	CC	1	34	0.566414	0.943762	Sf.chr06.0857
GO:0032153	cell division site	CC	1	34	0.566414	0.943762	Sf.chr01.2209
GO:0032155	cell division site part	CC	1	34	0.566414	0.943762	Sf.chr01.2209
GO:0035239	tube morphogenesis	BP	14	482	0.565892	0.923453	Sf.chr01.0827;Sf.chr01.1863;Sf.chr02.0269;Sf.chr02.1406;Sf.chr03.0950;Sf.chr06.0279;Sf.chr07.0057;Sf.chr07.0591;Sf.chr07.0799;Sf.chr10.382;Sf.chr13.248;Sf.chr13.475;Sf.chr14.252;Sf.chrX.1128
GO:0005829	cytosol	CC	13	545	0.565728	0.943762	Sf.chr01.0308;Sf.chr01.1863;Sf.chr01.1927;Sf.chr03.0950;Sf.chr03.1865;Sf.chr04.0511;Sf.chr04.0512;Sf.chr04.1506;Sf.chr04.1565;Sf.chr05.0047;Sf.chr08.603;Sf.chr11.487;Sf.chrX.0114
GO:0031984	organelle subcompartment	CC	6	249	0.564323	0.943762	Sf.chr02.0148;Sf.chr02.1216;Sf.chr03.1688;Sf.chr03.1704;Sf.chr04.0303;Sf.chr08.326
GO:0007391	dorsal closure	BP	3	99	0.563901	0.923453	Sf.chr03.0950;Sf.chr07.0591;Sf.chr10.269
GO:0042462	eye photoreceptor cell development	BP	3	99	0.563901	0.923453	Sf.chr01.0986;Sf.chr02.1406;Sf.chr08.326
GO:0051093	negative regulation of developmental process	BP	6	204	0.562692	0.923453	Sf.chr01.1703;Sf.chr01.1927;Sf.chr02.0269;Sf.chr03.1688;Sf.chr06.0857;Sf.chr10.382
GO:0031344	regulation of cell projection organization	BP	4	134	0.562463	0.923453	Sf.chr03.1688;Sf.chr04.0551;Sf.chr07.0591;Sf.chrX.0426
GO:0004984	olfactory receptor activity	MF	4	128	0.561914	0.858228	Sf.chr01.0262;Sf.chr12.239;Sf.chr13.276;Sf.chr13.277
GO:0000281	mitotic cytokinesis	BP	2	63	0.55957	0.922103	Sf.chr01.0096;Sf.chr08.877
GO:0017148	negative regulation of translation	BP	2	63	0.55957	0.922103	Sf.chr01.1510;Sf.chrX.0114
GO:0055001	muscle cell development	BP	2	63	0.55957	0.922103	Sf.chr04.0303;Sf.chr10.255
GO:0005089	Rho guanyl-nucleotide exchange factor activity	MF	1	26	0.558295	0.855453	Sf.chr14.252
GO:0016278	lysine N-methyltransferase activity	MF	1	26	0.558295	0.855453	Sf.chr07.0724
GO:0016279	protein-lysine N-methyltransferase activity	MF	1	26	0.558295	0.855453	Sf.chr07.0724
GO:0009628	response to abiotic stimulus	BP	13	445	0.557605	0.920888	Sf.chr01.2044;Sf.chr02.0269;Sf.chr03.0950;Sf.chr03.1063;Sf.chr03.1066;Sf.chr04.1510;Sf.chr06.0013;Sf.chr06.0628;Sf.chr07.0249;Sf.chr07.0278;Sf.chr08.172;Sf.chr10.526;Sf.chrX.0114
GO:0044248	cellular catabolic process	BP	20	685	0.556211	0.919258	Sf.chr01.0096;Sf.chr01.1863;Sf.chr01.1957;Sf.chr02.1180;Sf.chr02.1827;Sf.chr02.1909;Sf.chr03.1688;Sf.chr04.0008;Sf.chr04.0128;Sf.chr04.0303;Sf.chr04.0511;Sf.chr04.0512;Sf.chr05.0047;Sf.chr06.0148;Sf.chr06.0721;Sf.chr08.172;Sf.chr08.603;Sf.chr11.487;Sf.chrX.0114;Sf.chrX.0295
GO:0005776	autophagosome	CC	1	33	0.555598	0.943762	Sf.chr06.0148
GO:0007029	endoplasmic reticulum organization	BP	1	27	0.555423	0.918631	Sf.chr08.326
GO:0014706	striated muscle tissue development	BP	1	27	0.555423	0.918631	Sf.chrX.0114
GO:0030148	sphingolipid biosynthetic process	BP	1	27	0.555423	0.918631	Sf.chr03.1704
GO:0030717	karyosome formation	BP	1	27	0.555423	0.918631	Sf.chr04.1510
GO:0032509	endosome transport via multivesicular body sorting pathway	BP	1	27	0.555423	0.918631	Sf.chr02.1180
GO:0035112	genitalia morphogenesis	BP	1	27	0.555423	0.918631	Sf.chr10.382
GO:0035277	spiracle morphogenesis, open tracheal system	BP	1	27	0.555423	0.918631	Sf.chr07.0591
GO:0051568	histone H3-K4 methylation	BP	1	27	0.555423	0.918631	Sf.chr07.0724
GO:0044440	endosomal part	CC	2	76	0.553536	0.943762	Sf.chr02.1180;Sf.chr03.1688
GO:0055002	striated muscle cell development	BP	2	62	0.550848	0.916452	Sf.chr04.0303;Sf.chr10.255
GO:0007548	sex differentiation	BP	3	97	0.549976	0.915677	Sf.chr06.0279;Sf.chr10.382;Sf.chr11.267
GO:0016236	macroautophagy	BP	3	97	0.549976	0.915677	Sf.chr03.1688;Sf.chr06.0148;Sf.chrX.0295
GO:0051173	positive regulation of nitrogen compound metabolic process	BP	14	477	0.549751	0.915677	Sf.chr01.1863;Sf.chr01.2044;Sf.chr01.2209;Sf.chr02.0269;Sf.chr03.0950;Sf.chr05.0910;Sf.chr06.0015;Sf.chr06.0148;Sf.chr07.0724;Sf.chr10.359;Sf.chr11.228;Sf.chr11.267;Sf.chrX.0114;Sf.chrX.0926
GO:0042277	peptide binding	MF	2	59	0.548511	0.848674	Sf.chr03.1653;Sf.chr06.0248
GO:0005875	microtubule associated complex	CC	3	118	0.548443	0.943762	Sf.chr01.0771;Sf.chr02.0920;Sf.chr06.0442
GO:0034702	ion channel complex	CC	2	75	0.546323	0.943762	Sf.chr07.0249;Sf.chr10.526
GO:0016860	intramolecular oxidoreductase activity	MF	1	25	0.544173	0.844713	Sf.chr01.0196
GO:0034212	peptide N-acetyltransferase activity	MF	1	25	0.544173	0.844713	Sf.chr03.0408
GO:0010557	positive regulation of macromolecule biosynthetic process	BP	13	441	0.544162	0.908012	Sf.chr01.1863;Sf.chr01.2044;Sf.chr01.2209;Sf.chr02.0269;Sf.chr03.0950;Sf.chr05.0910;Sf.chr06.0015;Sf.chr06.0148;Sf.chr07.0724;Sf.chr10.359;Sf.chr11.228;Sf.chr11.267;Sf.chrX.0926
GO:0007498	mesoderm development	BP	3	96	0.542916	0.906606	Sf.chr02.0269;Sf.chr02.1406;Sf.chr03.0005
GO:0000790	nuclear chromatin	CC	3	117	0.542641	0.943762	Sf.chr01.1821;Sf.chr03.0950;Sf.chr06.0514
GO:0002831	regulation of response to biotic stimulus	BP	2	61	0.542006	0.905758	Sf.chr01.2209;Sf.chr03.0950
GO:0070588	calcium ion transmembrane transport	BP	2	61	0.542006	0.905758	Sf.chr07.0249;Sf.chr10.526
GO:0007620	copulation	BP	1	26	0.54185	0.905758	Sf.chr11.015
GO:0018991	oviposition	BP	1	26	0.54185	0.905758	Sf.chr11.015
GO:0019751	polyol metabolic process	BP	1	26	0.54185	0.905758	Sf.chr05.0047
GO:0032784	regulation of DNA-templated transcription, elongation	BP	1	26	0.54185	0.905758	Sf.chr07.0724
GO:0045807	positive regulation of endocytosis	BP	1	26	0.54185	0.905758	Sf.chr01.0196
GO:0045879	negative regulation of smoothened signaling pathway	BP	1	26	0.54185	0.905758	Sf.chr07.0799
GO:0045924	regulation of female receptivity	BP	1	26	0.54185	0.905758	Sf.chr11.015
GO:0048017	inositol lipid-mediated signaling	BP	1	26	0.54185	0.905758	Sf.chr01.1863
GO:0090598	male anatomical structure morphogenesis	BP	1	26	0.54185	0.905758	Sf.chr10.382
GO:1902115	regulation of organelle assembly	BP	1	26	0.54185	0.905758	Sf.chr03.1688
GO:0044427	chromosomal part	CC	10	411	0.541535	0.943762	Sf.chr01.1821;Sf.chr03.0408;Sf.chr03.0950;Sf.chr03.1732;Sf.chr04.0746;Sf.chr04.0754;Sf.chr04.0802;Sf.chr06.0514;Sf.chr10.359;Sf.chr11.133
GO:0035272	exocrine system development	BP	4	130	0.538334	0.905758	Sf.chr02.0215;Sf.chr05.1162;Sf.chr07.0057;Sf.chrX.0426
GO:0005815	microtubule organizing center	CC	3	116	0.536796	0.943762	Sf.chr02.0920;Sf.chr03.1865;Sf.chr08.748
GO:0010648	negative regulation of cell communication	BP	10	336	0.536436	0.905185	Sf.chr01.1703;Sf.chr01.1863;Sf.chr01.1927;Sf.chr02.1180;Sf.chr04.0551;Sf.chr07.0057;Sf.chr07.0591;Sf.chr07.0799;Sf.chr10.382;Sf.chr13.248
GO:0007416	synapse assembly	BP	5	164	0.535327	0.903992	Sf.chr01.0986;Sf.chr01.2209;Sf.chr03.0950;Sf.chr05.0154;Sf.chr10.382
GO:0030427	site of polarized growth	CC	1	31	0.533154	0.943762	Sf.chrX.0426
GO:0032154	cleavage furrow	CC	1	31	0.533154	0.943762	Sf.chr01.2209
GO:0097610	cell surface furrow	CC	1	31	0.533154	0.943762	Sf.chr01.2209
GO:0000075	cell cycle checkpoint	BP	2	60	0.533045	0.900813	Sf.chr07.0278;Sf.chrX.0114
GO:0008306	associative learning	BP	2	60	0.533045	0.900813	Sf.chr10.382;Sf.chrX.0114
GO:0048645	organ formation	BP	2	60	0.533045	0.900813	Sf.chr07.0057;Sf.chrX.0426
GO:0007431	salivary gland development	BP	4	129	0.532198	0.900813	Sf.chr02.0215;Sf.chr05.1162;Sf.chr07.0057;Sf.chrX.0426
GO:0023014	signal transduction by protein phosphorylation	BP	4	129	0.532198	0.900813	Sf.chr01.1927;Sf.chr03.0950;Sf.chr10.269;Sf.chr13.248
GO:0034470	ncRNA processing	BP	7	232	0.531625	0.900813	Sf.chr01.0304;Sf.chr01.2171;Sf.chr01.2268;Sf.chr04.0128;Sf.chr07.0071;Sf.chr09.777;Sf.chr11.008
GO:1990837	sequence-specific double-stranded DNA binding	MF	5	156	0.530937	0.829589	Sf.chr02.0269;Sf.chr03.0950;Sf.chr06.0279;Sf.chr07.0057;Sf.chrX.0926
GO:0099568	cytoplasmic region	CC	4	157	0.530926	0.943762	Sf.chr01.1927;Sf.chr05.0154;Sf.chr07.0591;Sf.chr10.269
GO:0007167	enzyme linked receptor protein signaling pathway	BP	8	266	0.530416	0.900427	Sf.chr01.0827;Sf.chr01.1703;Sf.chr01.1863;Sf.chr02.1180;Sf.chr02.1406;Sf.chr07.0057;Sf.chr07.0591;Sf.chr10.382
GO:0022603	regulation of anatomical structure morphogenesis	BP	8	266	0.530416	0.900427	Sf.chr02.1406;Sf.chr03.1688;Sf.chr04.0551;Sf.chr07.0591;Sf.chr08.877;Sf.chr10.269;Sf.chr10.382;Sf.chrX.0426
GO:0001754	eye photoreceptor cell differentiation	BP	5	163	0.529852	0.900427	Sf.chr01.0986;Sf.chr01.2044;Sf.chr02.1406;Sf.chr03.0950;Sf.chr08.326
GO:0005088	Ras guanyl-nucleotide exchange factor activity	MF	2	57	0.529806	0.829589	Sf.chr02.1097;Sf.chr14.252
GO:0016070	RNA metabolic process	BP	50	1695	0.529659	0.900427	Sf.chr01.0304;Sf.chr01.0827;Sf.chr01.1703;Sf.chr01.1863;Sf.chr01.2044;Sf.chr01.2171;Sf.chr01.2209;Sf.chr01.2268;Sf.chr02.0269;Sf.chr02.0703;Sf.chr02.1406;Sf.chr02.1909;Sf.chr03.0339;Sf.chr03.0340;Sf.chr03.0950;Sf.chr03.1203;Sf.chr03.1833;Sf.chr03.1865;Sf.chr04.0128;Sf.chr04.0259;Sf.chr04.0746;Sf.chr05.0910;Sf.chr05.1217;Sf.chr06.0015;Sf.chr06.0148;Sf.chr06.0200;Sf.chr06.0202;Sf.chr06.0279;Sf.chr0…
GO:0099516	ion antiporter activity	MF	1	24	0.529601	0.829589	Sf.chr08.741
GO:0009968	negative regulation of signal transduction	BP	9	300	0.529466	0.900427	Sf.chr01.1703;Sf.chr01.1863;Sf.chr01.1927;Sf.chr02.1180;Sf.chr07.0057;Sf.chr07.0591;Sf.chr07.0799;Sf.chr10.382;Sf.chr13.248
GO:0042051	compound eye photoreceptor development	BP	3	94	0.52861	0.900427	Sf.chr01.0986;Sf.chr02.1406;Sf.chr08.326
GO:0006270	DNA replication initiation	BP	1	25	0.527865	0.90017	Sf.chr07.0135
GO:0006275	regulation of DNA replication	BP	1	25	0.527865	0.90017	Sf.chr02.0269
GO:0007271	synaptic transmission, cholinergic	BP	1	25	0.527865	0.90017	Sf.chr01.1729
GO:0007338	single fertilization	BP	1	25	0.527865	0.90017	Sf.chr09.126
GO:0007483	genital disc morphogenesis	BP	1	25	0.527865	0.90017	Sf.chr10.382
GO:0016476	regulation of embryonic cell shape	BP	1	25	0.527865	0.90017	Sf.chr10.269
GO:0035967	cellular response to topologically incorrect protein	BP	1	25	0.527865	0.90017	Sf.chr04.0303
GO:0043648	dicarboxylic acid metabolic process	BP	1	25	0.527865	0.90017	Sf.chr07.0901
GO:0048015	phosphatidylinositol-mediated signaling	BP	1	25	0.527865	0.90017	Sf.chr01.1863
GO:0050777	negative regulation of immune response	BP	1	25	0.527865	0.90017	Sf.chr03.0950
GO:0050974	detection of mechanical stimulus involved in sensory perception	BP	1	25	0.527865	0.90017	Sf.chr10.526
GO:0051402	neuron apoptotic process	BP	1	25	0.527865	0.90017	Sf.chrX.0114
GO:0051646	mitochondrion localization	BP	1	25	0.527865	0.90017	Sf.chr03.1688
GO:0072528	pyrimidine-containing compound biosynthetic process	BP	1	25	0.527865	0.90017	Sf.chr11.487
GO:0001654	eye development	BP	11	367	0.524387	0.90017	Sf.chr01.0986;Sf.chr01.2044;Sf.chr02.0269;Sf.chr02.1406;Sf.chr03.0950;Sf.chr07.0724;Sf.chr08.326;Sf.chr10.269;Sf.chr10.382;Sf.chr13.475;Sf.chrX.0426
GO:0005768	endosome	CC	5	197	0.522271	0.943762	Sf.chr01.2209;Sf.chr02.1180;Sf.chr03.1688;Sf.chr04.1506;Sf.chr09.149
GO:0005085	guanyl-nucleotide exchange factor activity	MF	3	89	0.5222	0.82407	Sf.chr02.1097;Sf.chr14.005;Sf.chr14.252
GO:0008361	regulation of cell size	BP	3	93	0.521364	0.899303	Sf.chr01.0096;Sf.chr01.1510;Sf.chr10.359
GO:0008194	UDP-glycosyltransferase activity	MF	2	56	0.520259	0.823744	Sf.chr03.1704;Sf.chrX.0295
GO:1901566	organonitrogen compound biosynthetic process	BP	20	671	0.517374	0.893106	Sf.chr01.0304;Sf.chr01.0827;Sf.chr01.1510;Sf.chr01.2209;Sf.chr02.0021;Sf.chr02.0171;Sf.chr02.1734;Sf.chr03.1704;Sf.chr04.0511;Sf.chr04.0512;Sf.chr05.0047;Sf.chr06.0013;Sf.chr07.0901;Sf.chr08.152;Sf.chr08.339;Sf.chr08.603;Sf.chr09.437;Sf.chr11.487;Sf.chr13.475;Sf.chrX.0114
GO:0048513	animal organ development	BP	33	1111	0.514704	0.889178	Sf.chr01.0096;Sf.chr01.0986;Sf.chr01.1863;Sf.chr01.2044;Sf.chr01.2209;Sf.chr02.0215;Sf.chr02.0269;Sf.chr02.1406;Sf.chr03.0950;Sf.chr04.0303;Sf.chr04.1454;Sf.chr05.1162;Sf.chr06.0013;Sf.chr06.0279;Sf.chr07.0057;Sf.chr07.0591;Sf.chr07.0724;Sf.chr07.0799;Sf.chr08.326;Sf.chr08.877;Sf.chr09.757;Sf.chr10.269;Sf.chr10.359;Sf.chr10.382;Sf.chr11.267;Sf.chr11.487;Sf.chr13.248;Sf.chr13.475;Sf.chr14.252;Sf.c…
GO:0005048	signal sequence binding	MF	1	23	0.514565	0.817452	Sf.chr03.1653
GO:0015932	nucleobase-containing compound transmembrane transporter activity	MF	1	23	0.514565	0.817452	Sf.chr06.0457
GO:0017056	structural constituent of nuclear pore	MF	1	23	0.514565	0.817452	Sf.chr06.0628
GO:0006401	RNA catabolic process	BP	3	92	0.514059	0.888746	Sf.chr02.1909;Sf.chr04.0128;Sf.chrX.0114
GO:0007293	germarium-derived egg chamber formation	BP	3	92	0.514059	0.888746	Sf.chr02.0783;Sf.chr04.1510;Sf.chr11.267
GO:0048608	reproductive structure development	BP	3	92	0.514059	0.888746	Sf.chr06.0279;Sf.chr10.382;Sf.chr11.267
GO:0061458	reproductive system development	BP	3	92	0.514059	0.888746	Sf.chr06.0279;Sf.chr10.382;Sf.chr11.267
GO:0000165	MAPK cascade	BP	4	126	0.513559	0.888746	Sf.chr01.1927;Sf.chr03.0950;Sf.chr10.269;Sf.chr13.248
GO:0000460	maturation of 5.8S rRNA	BP	1	24	0.513455	0.888746	Sf.chr04.0128
GO:0000470	maturation of LSU-rRNA	BP	1	24	0.513455	0.888746	Sf.chr01.0304
GO:0006493	protein O-linked glycosylation	BP	1	24	0.513455	0.888746	Sf.chr04.0303
GO:0006505	GPI anchor metabolic process	BP	1	24	0.513455	0.888746	Sf.chr08.326
GO:0006720	isoprenoid metabolic process	BP	1	24	0.513455	0.888746	Sf.chr06.0721
GO:0006749	glutathione metabolic process	BP	1	24	0.513455	0.888746	Sf.chr12.037
GO:0007215	glutamate receptor signaling pathway	BP	1	24	0.513455	0.888746	Sf.chr04.0551
GO:0016246	RNA interference	BP	1	24	0.513455	0.888746	Sf.chr07.0583
GO:0031058	positive regulation of histone modification	BP	1	24	0.513455	0.888746	Sf.chr02.0269
GO:0035126	post-embryonic genitalia morphogenesis	BP	1	24	0.513455	0.888746	Sf.chr10.382
GO:0036503	ERAD pathway	BP	1	24	0.513455	0.888746	Sf.chr04.0303
GO:0046660	female sex differentiation	BP	1	24	0.513455	0.888746	Sf.chr06.0279
GO:0048259	regulation of receptor-mediated endocytosis	BP	1	24	0.513455	0.888746	Sf.chr03.1688
GO:0048332	mesoderm morphogenesis	BP	1	24	0.513455	0.888746	Sf.chr02.0269
GO:0048805	imaginal disc-derived genitalia morphogenesis	BP	1	24	0.513455	0.888746	Sf.chr10.382
GO:0048808	male genitalia morphogenesis	BP	1	24	0.513455	0.888746	Sf.chr10.382
GO:0051058	negative regulation of small GTPase mediated signal transduction	BP	1	24	0.513455	0.888746	Sf.chr07.0591
GO:1902875	regulation of embryonic pattern specification	BP	1	24	0.513455	0.888746	Sf.chr01.2209
GO:0023057	negative regulation of signaling	BP	10	330	0.513127	0.888746	Sf.chr01.1703;Sf.chr01.1863;Sf.chr01.1927;Sf.chr02.1180;Sf.chr04.0551;Sf.chr07.0057;Sf.chr07.0591;Sf.chr07.0799;Sf.chr10.382;Sf.chr13.248
GO:0007169	transmembrane receptor protein tyrosine kinase signaling pathway	BP	6	194	0.513098	0.888746	Sf.chr01.0827;Sf.chr01.1863;Sf.chr02.1180;Sf.chr02.1406;Sf.chr07.0591;Sf.chr10.382
GO:0006397	mRNA processing	BP	9	296	0.513057	0.888746	Sf.chr02.0703;Sf.chr03.1203;Sf.chr04.0259;Sf.chr05.1217;Sf.chr06.0200;Sf.chr06.0202;Sf.chr07.1036;Sf.chr08.839;Sf.chrX.0114
GO:0032774	RNA biosynthetic process	BP	32	1075	0.509933	0.888746	Sf.chr01.0827;Sf.chr01.1703;Sf.chr01.1863;Sf.chr01.2044;Sf.chr01.2209;Sf.chr02.0269;Sf.chr02.1406;Sf.chr03.0339;Sf.chr03.0340;Sf.chr03.0950;Sf.chr03.1865;Sf.chr04.0746;Sf.chr05.0910;Sf.chr06.0015;Sf.chr06.0148;Sf.chr06.0279;Sf.chr06.0857;Sf.chr07.0057;Sf.chr07.0724;Sf.chr07.1000;Sf.chr08.055;Sf.chr08.074;Sf.chr10.073;Sf.chr10.183;Sf.chr10.359;Sf.chr11.133;Sf.chr11.201;Sf.chr11.228;Sf.chr11.267;Sf…
GO:0005871	kinesin complex	CC	1	29	0.509585	0.941689	Sf.chr06.0442
GO:0045171	intercellular bridge	CC	1	29	0.509585	0.941689	Sf.chr01.1863
GO:0045211	postsynaptic membrane	CC	1	29	0.509585	0.941689	Sf.chr10.382
GO:1901575	organic substance catabolic process	BP	20	668	0.508953	0.888746	Sf.chr01.0678;Sf.chr01.1863;Sf.chr01.1957;Sf.chr02.1180;Sf.chr02.1827;Sf.chr02.1909;Sf.chr04.0008;Sf.chr04.0128;Sf.chr04.0303;Sf.chr04.0511;Sf.chr04.0512;Sf.chr05.0047;Sf.chr06.0721;Sf.chr08.172;Sf.chr08.603;Sf.chr11.015;Sf.chr11.487;Sf.chrX.0114;Sf.chrX.0159;Sf.chrX.0295
GO:0016358	dendrite development	BP	5	159	0.507677	0.888746	Sf.chr01.1703;Sf.chr03.1688;Sf.chr04.0551;Sf.chr07.0591;Sf.chrX.0426
GO:0009617	response to bacterium	BP	4	125	0.507271	0.888746	Sf.chr01.1510;Sf.chr01.1561;Sf.chr01.2209;Sf.chr03.0950
GO:0098656	anion transmembrane transport	BP	4	125	0.507271	0.888746	Sf.chr01.0612;Sf.chr06.0457;Sf.chr08.292;Sf.chr08.741
GO:0031098	stress-activated protein kinase signaling cascade	BP	3	91	0.506696	0.888746	Sf.chr01.1927;Sf.chr03.0950;Sf.chr10.269
GO:0072657	protein localization to membrane	BP	3	91	0.506696	0.888746	Sf.chr03.1653;Sf.chr08.326;Sf.chr08.808
GO:0018022	peptidyl-lysine methylation	BP	2	57	0.505454	0.888746	Sf.chr06.0514;Sf.chr07.0724
GO:0042273	ribosomal large subunit biogenesis	BP	2	57	0.505454	0.888746	Sf.chr01.0290;Sf.chr01.0304
GO:0043269	regulation of ion transport	BP	2	57	0.505454	0.888746	Sf.chr01.1729;Sf.chr04.0551
GO:0048859	formation of anatomical boundary	BP	2	57	0.505454	0.888746	Sf.chr07.0057;Sf.chrX.0426
GO:0060538	skeletal muscle organ development	BP	2	57	0.505454	0.888746	Sf.chr04.0303;Sf.chrX.0114
GO:0097190	apoptotic signaling pathway	BP	2	57	0.505454	0.888746	Sf.chr01.1927;Sf.chr07.0278
GO:0005938	cell cortex	CC	4	152	0.505282	0.941689	Sf.chr01.1927;Sf.chr05.0154;Sf.chr07.0591;Sf.chr10.269
GO:0043679	axon terminus	CC	2	69	0.50138	0.941689	Sf.chr03.1688;Sf.chr10.382
GO:0044306	neuron projection terminus	CC	2	69	0.50138	0.941689	Sf.chr03.1688;Sf.chr10.382
GO:0050793	regulation of developmental process	BP	21	699	0.500994	0.888746	Sf.chr01.0096;Sf.chr01.0986;Sf.chr01.1703;Sf.chr01.1927;Sf.chr01.2209;Sf.chr02.0269;Sf.chr02.1406;Sf.chr03.0950;Sf.chr03.1688;Sf.chr04.0551;Sf.chr06.0013;Sf.chr06.0279;Sf.chr06.0857;Sf.chr07.0358;Sf.chr07.0591;Sf.chr08.877;Sf.chr10.269;Sf.chr10.382;Sf.chr11.487;Sf.chr13.351;Sf.chrX.0426
GO:0003777	microtubule motor activity	MF	2	54	0.500782	0.803619	Sf.chr01.0771;Sf.chr06.0442
GO:0007619	courtship behavior	BP	3	90	0.499275	0.888746	Sf.chr01.0096;Sf.chr06.0013;Sf.chr11.015
GO:0005484	SNAP receptor activity	MF	1	22	0.499049	0.803554	Sf.chr09.126
GO:0008157	protein phosphatase 1 binding	MF	1	22	0.499049	0.803554	Sf.chr07.0724
GO:0015370	solute:sodium symporter activity	MF	1	22	0.499049	0.803554	Sf.chr07.0878
GO:0007163	establishment or maintenance of cell polarity	BP	7	225	0.498917	0.888746	Sf.chr01.1927;Sf.chr02.1406;Sf.chr03.0950;Sf.chr07.0591;Sf.chr08.748;Sf.chr10.269;Sf.chr13.475
GO:0050767	regulation of neurogenesis	BP	7	225	0.498917	0.888746	Sf.chr02.1406;Sf.chr03.1688;Sf.chr04.0551;Sf.chr06.0857;Sf.chr07.0591;Sf.chr10.382;Sf.chrX.0426
GO:0002699	positive regulation of immune effector process	BP	1	23	0.498608	0.888746	Sf.chr01.2209
GO:0002777	antimicrobial peptide biosynthetic process	BP	1	23	0.498608	0.888746	Sf.chr01.2209
GO:0002805	regulation of antimicrobial peptide biosynthetic process	BP	1	23	0.498608	0.888746	Sf.chr01.2209
GO:0006506	GPI anchor biosynthetic process	BP	1	23	0.498608	0.888746	Sf.chr08.326
GO:0007320	insemination	BP	1	23	0.498608	0.888746	Sf.chr11.015
GO:0007465	R7 cell fate commitment	BP	1	23	0.498608	0.888746	Sf.chr02.1406
GO:0009064	glutamine family amino acid metabolic process	BP	1	23	0.498608	0.888746	Sf.chr04.0008
GO:0031440	regulation of mRNA 3'-end processing	BP	1	23	0.498608	0.888746	Sf.chrX.0114
GO:0042337	cuticle development involved in chitin-based cuticle molting cycle	BP	1	23	0.498608	0.888746	Sf.chrX.0159
GO:0043523	regulation of neuron apoptotic process	BP	1	23	0.498608	0.888746	Sf.chrX.0114
GO:0046580	negative regulation of Ras protein signal transduction	BP	1	23	0.498608	0.888746	Sf.chr07.0591
GO:0046622	positive regulation of organ growth	BP	1	23	0.498608	0.888746	Sf.chr01.0096
GO:0046692	sperm competition	BP	1	23	0.498608	0.888746	Sf.chr11.015
GO:0048056	R3/R4 cell differentiation	BP	1	23	0.498608	0.888746	Sf.chr03.0950
GO:0048545	response to steroid hormone	BP	1	23	0.498608	0.888746	Sf.chr06.0148
GO:0048803	imaginal disc-derived male genitalia morphogenesis	BP	1	23	0.498608	0.888746	Sf.chr10.382
GO:0070972	protein localization to endoplasmic reticulum	BP	1	23	0.498608	0.888746	Sf.chr08.808
GO:0098781	ncRNA transcription	BP	1	23	0.498608	0.888746	Sf.chr11.267
GO:1900424	regulation of defense response to bacterium	BP	1	23	0.498608	0.888746	Sf.chr01.2209
GO:1901264	carbohydrate derivative transport	BP	1	23	0.498608	0.888746	Sf.chr06.0457
GO:0097659	nucleic acid-templated transcription	BP	32	1070	0.498524	0.888746	Sf.chr01.0827;Sf.chr01.1703;Sf.chr01.1863;Sf.chr01.2044;Sf.chr01.2209;Sf.chr02.0269;Sf.chr02.1406;Sf.chr03.0339;Sf.chr03.0340;Sf.chr03.0950;Sf.chr03.1865;Sf.chr04.0746;Sf.chr05.0910;Sf.chr06.0015;Sf.chr06.0148;Sf.chr06.0279;Sf.chr06.0857;Sf.chr07.0057;Sf.chr07.0724;Sf.chr07.1000;Sf.chr08.055;Sf.chr08.074;Sf.chr10.073;Sf.chr10.183;Sf.chr10.359;Sf.chr11.133;Sf.chr11.201;Sf.chr11.228;Sf.chr11.267;Sf…
GO:0000794	condensed nuclear chromosome	CC	1	28	0.49736	0.941689	Sf.chr04.1510
GO:0030426	growth cone	CC	1	28	0.49736	0.941689	Sf.chrX.0426
GO:0098852	lytic vacuole membrane	CC	1	28	0.49736	0.941689	Sf.chr03.1688
GO:0015711	organic anion transport	BP	5	157	0.496437	0.888746	Sf.chr01.0612;Sf.chr02.0783;Sf.chr06.0457;Sf.chr08.292;Sf.chr08.741
GO:0007559	histolysis	BP	2	56	0.496025	0.888746	Sf.chr02.0215;Sf.chr05.1162
GO:0009913	epidermal cell differentiation	BP	2	56	0.496025	0.888746	Sf.chr07.0799;Sf.chrX.1128
GO:0016271	tissue death	BP	2	56	0.496025	0.888746	Sf.chr02.0215;Sf.chr05.1162
GO:0022404	molting cycle process	BP	2	56	0.496025	0.888746	Sf.chr06.0013;Sf.chrX.0159
GO:0006323	DNA packaging	BP	4	123	0.49459	0.888746	Sf.chr03.1732;Sf.chr04.0746;Sf.chr04.0754;Sf.chr07.0135
GO:0050803	regulation of synapse structure or activity	BP	6	190	0.492685	0.888746	Sf.chr01.0986;Sf.chr01.1510;Sf.chr03.1688;Sf.chr04.0551;Sf.chr05.0154;Sf.chr10.382
GO:0017145	stem cell division	BP	3	89	0.4918	0.888746	Sf.chr01.1927;Sf.chr02.0269;Sf.chr08.748
GO:0019904	protein domain specific binding	MF	3	85	0.49128	0.799172	Sf.chr01.2209;Sf.chr10.269;Sf.chrX.0426
GO:0001751	compound eye photoreceptor cell differentiation	BP	5	156	0.490782	0.888746	Sf.chr01.0986;Sf.chr01.2044;Sf.chr02.1406;Sf.chr03.0950;Sf.chr08.326
GO:0008406	gonad development	BP	2	55	0.486484	0.888746	Sf.chr06.0279;Sf.chr11.267
GO:0034968	histone lysine methylation	BP	2	55	0.486484	0.888746	Sf.chr06.0514;Sf.chr07.0724
GO:0045137	development of primary sexual characteristics	BP	2	55	0.486484	0.888746	Sf.chr06.0279;Sf.chr11.267
GO:1901617	organic hydroxy compound biosynthetic process	BP	2	55	0.486484	0.888746	Sf.chr06.0013;Sf.chr13.475
GO:0018205	peptidyl-lysine modification	BP	5	155	0.485105	0.888746	Sf.chr03.0408;Sf.chr05.0910;Sf.chr06.0015;Sf.chr06.0514;Sf.chr07.0724
GO:0005765	lysosomal membrane	CC	1	27	0.484833	0.941689	Sf.chr03.1688
GO:0045121	membrane raft	CC	1	27	0.484833	0.941689	Sf.chr04.0551
GO:0098857	membrane microdomain	CC	1	27	0.484833	0.941689	Sf.chr04.0551
GO:0006351	transcription, DNA-templated	BP	32	1064	0.484795	0.888746	Sf.chr01.0827;Sf.chr01.1703;Sf.chr01.1863;Sf.chr01.2044;Sf.chr01.2209;Sf.chr02.0269;Sf.chr02.1406;Sf.chr03.0339;Sf.chr03.0340;Sf.chr03.0950;Sf.chr03.1865;Sf.chr04.0746;Sf.chr05.0910;Sf.chr06.0015;Sf.chr06.0148;Sf.chr06.0279;Sf.chr06.0857;Sf.chr07.0057;Sf.chr07.0724;Sf.chr07.1000;Sf.chr08.055;Sf.chr08.074;Sf.chr10.073;Sf.chr10.183;Sf.chr10.359;Sf.chr11.133;Sf.chr11.201;Sf.chr11.228;Sf.chr11.267;Sf…
GO:0001707	mesoderm formation	BP	1	22	0.483308	0.888746	Sf.chr02.0269
GO:0002833	positive regulation of response to biotic stimulus	BP	1	22	0.483308	0.888746	Sf.chr01.2209
GO:0007464	R3/R4 cell fate commitment	BP	1	22	0.483308	0.888746	Sf.chr03.0950
GO:0008363	larval chitin-based cuticle development	BP	1	22	0.483308	0.888746	Sf.chrX.0159
GO:0010675	regulation of cellular carbohydrate metabolic process	BP	1	22	0.483308	0.888746	Sf.chrX.0295
GO:0016180	snRNA processing	BP	1	22	0.483308	0.888746	Sf.chr04.0128
GO:0030433	ER-associated ubiquitin-dependent protein catabolic process	BP	1	22	0.483308	0.888746	Sf.chr04.0303
GO:0042558	pteridine-containing compound metabolic process	BP	1	22	0.483308	0.888746	Sf.chr08.152
GO:0045792	negative regulation of cell size	BP	1	22	0.483308	0.888746	Sf.chr01.1510
GO:0046662	regulation of oviposition	BP	1	22	0.483308	0.888746	Sf.chr11.015
GO:0090175	regulation of establishment of planar polarity	BP	1	22	0.483308	0.888746	Sf.chr08.877
GO:0008138	protein tyrosine/serine/threonine phosphatase activity	MF	1	21	0.48304	0.788468	Sf.chr13.248
GO:0018024	histone-lysine N-methyltransferase activity	MF	1	21	0.48304	0.788468	Sf.chr07.0724
GO:0043022	ribosome binding	MF	1	21	0.48304	0.788468	Sf.chr07.0021
GO:0061733	peptide-lysine-N-acetyltransferase activity	MF	1	21	0.48304	0.788468	Sf.chr03.0408
GO:0046983	protein dimerization activity	MF	11	340	0.481944	0.788468	Sf.chr01.1821;Sf.chr03.0950;Sf.chr04.0746;Sf.chr04.0754;Sf.chr04.0802;Sf.chr06.0248;Sf.chr07.0724;Sf.chr07.0901;Sf.chr11.228;Sf.chr11.487;Sf.chr13.351
GO:0048732	gland development	BP	6	187	0.477196	0.886278	Sf.chr01.2044;Sf.chr02.0215;Sf.chr05.1162;Sf.chr07.0057;Sf.chr09.757;Sf.chrX.0426
GO:0006909	phagocytosis	BP	2	54	0.476832	0.886278	Sf.chr01.0196;Sf.chr02.1406
GO:0007442	hindgut morphogenesis	BP	2	54	0.476832	0.886278	Sf.chr02.0269;Sf.chr07.0591
GO:0051259	protein oligomerization	BP	2	54	0.476832	0.886278	Sf.chr01.1927;Sf.chr04.0551
GO:0061525	hindgut development	BP	2	54	0.476832	0.886278	Sf.chr02.0269;Sf.chr07.0591
GO:0043414	macromolecule methylation	BP	4	120	0.475321	0.886278	Sf.chr06.0514;Sf.chr07.0724;Sf.chr09.777;Sf.chrX.0114
GO:0005684	U2-type spliceosomal complex	CC	1	26	0.471995	0.938054	Sf.chr07.1036
GO:0001012	RNA polymerase II regulatory region DNA binding	MF	4	114	0.470576	0.781551	Sf.chr02.0269;Sf.chr03.0950;Sf.chr07.0057;Sf.chrX.0926
GO:0006644	phospholipid metabolic process	BP	4	119	0.468837	0.875084	Sf.chr01.1957;Sf.chr07.0123;Sf.chr08.326;Sf.chr13.475
GO:0006396	RNA processing	BP	17	553	0.468284	0.874777	Sf.chr01.0304;Sf.chr01.2171;Sf.chr01.2268;Sf.chr02.0703;Sf.chr03.1203;Sf.chr03.1833;Sf.chr04.0128;Sf.chr04.0259;Sf.chr05.1217;Sf.chr06.0200;Sf.chr06.0202;Sf.chr07.0071;Sf.chr07.1036;Sf.chr08.839;Sf.chr09.777;Sf.chr11.008;Sf.chrX.0114
GO:0009953	dorsal/ventral pattern formation	BP	5	152	0.467947	0.874777	Sf.chr01.2209;Sf.chr02.0269;Sf.chr02.1406;Sf.chr04.1510;Sf.chr13.351
GO:0007492	endoderm development	BP	1	21	0.467545	0.874777	Sf.chr04.0551
GO:0019226	transmission of nerve impulse	BP	1	21	0.467545	0.874777	Sf.chr11.487
GO:0031060	regulation of histone methylation	BP	1	21	0.467545	0.874777	Sf.chr06.0514
GO:0034097	response to cytokine	BP	1	21	0.467545	0.874777	Sf.chr03.0950
GO:0034637	cellular carbohydrate biosynthetic process	BP	1	21	0.467545	0.874777	Sf.chrX.0295
GO:0035335	peptidyl-tyrosine dephosphorylation	BP	1	21	0.467545	0.874777	Sf.chr02.1406
GO:0035637	multicellular organismal signaling	BP	1	21	0.467545	0.874777	Sf.chr11.487
GO:0046467	membrane lipid biosynthetic process	BP	2	53	0.46707	0.874777	Sf.chr03.1704;Sf.chr08.326
GO:0007444	imaginal disc development	BP	16	519	0.466767	0.874777	Sf.chr01.0096;Sf.chr01.1863;Sf.chr02.0269;Sf.chr02.1406;Sf.chr03.0950;Sf.chr06.0013;Sf.chr06.0279;Sf.chr07.0057;Sf.chr07.0591;Sf.chr07.0724;Sf.chr07.0799;Sf.chr10.382;Sf.chr13.248;Sf.chr13.475;Sf.chr14.252;Sf.chrX.1128
GO:0004402	histone acetyltransferase activity	MF	1	20	0.466521	0.777535	Sf.chr03.0408
GO:0019213	deacetylase activity	MF	1	20	0.466521	0.777535	Sf.chr04.1131
GO:1901505	carbohydrate derivative transporter activity	MF	1	20	0.466521	0.777535	Sf.chr06.0457
GO:0008509	anion transmembrane transporter activity	MF	5	145	0.466207	0.777535	Sf.chr01.0612;Sf.chr06.0457;Sf.chr08.292;Sf.chr08.741;Sf.chr10.085
GO:0000977	RNA polymerase II regulatory region sequence-specific DNA binding	MF	4	113	0.463772	0.777535	Sf.chr02.0269;Sf.chr03.0950;Sf.chr07.0057;Sf.chrX.0926
GO:0006260	DNA replication	BP	4	118	0.462324	0.871601	Sf.chr02.0269;Sf.chr04.1510;Sf.chr07.0135;Sf.chr08.839
GO:0003824	catalytic activity	MF	112	3585	0.461828	0.777535	Sf.chr01.0095;Sf.chr01.0096;Sf.chr01.0196;Sf.chr01.0308;Sf.chr01.0389;Sf.chr01.0678;Sf.chr01.0771;Sf.chr01.1353;Sf.chr01.1442;Sf.chr01.1561;Sf.chr01.1863;Sf.chr01.1927;Sf.chr01.1957;Sf.chr02.0021;Sf.chr02.0036;Sf.chr02.0098;Sf.chr02.0138;Sf.chr02.0171;Sf.chr02.0465;Sf.chr02.0486;Sf.chr02.0488;Sf.chr02.0775;Sf.chr02.1216;Sf.chr02.1406;Sf.chr02.1421;Sf.chr02.1590;Sf.chr02.1734;Sf.chr02.1807;Sf.chr0…
GO:0016569	covalent chromatin modification	BP	7	217	0.460728	0.869319	Sf.chr02.0269;Sf.chr03.0408;Sf.chr04.1131;Sf.chr05.0910;Sf.chr06.0015;Sf.chr06.0514;Sf.chr07.0724
GO:0007552	metamorphosis	BP	14	450	0.459917	0.868518	Sf.chr01.1863;Sf.chr02.0215;Sf.chr02.0269;Sf.chr03.0950;Sf.chr05.1162;Sf.chr06.0279;Sf.chr07.0057;Sf.chr07.0591;Sf.chr07.0799;Sf.chr10.382;Sf.chr13.248;Sf.chr13.475;Sf.chr14.252;Sf.chrX.1128
GO:0045893	positive regulation of transcription, DNA-templated	BP	12	383	0.459042	0.867593	Sf.chr01.1863;Sf.chr01.2044;Sf.chr01.2209;Sf.chr02.0269;Sf.chr03.0950;Sf.chr05.0910;Sf.chr06.0148;Sf.chr07.0724;Sf.chr10.359;Sf.chr11.228;Sf.chr11.267;Sf.chrX.0926
GO:0045172	germline ring canal	CC	1	25	0.45884	0.91768	Sf.chr01.1863
GO:0007474	imaginal disc-derived wing vein specification	BP	2	52	0.457202	0.864842	Sf.chr01.1863;Sf.chr13.248
GO:0010160	formation of organ boundary	BP	2	52	0.457202	0.864842	Sf.chr07.0057;Sf.chrX.0426
GO:1901576	organic substance biosynthetic process	BP	65	2162	0.457023	0.864842	Sf.chr01.0304;Sf.chr01.0308;Sf.chr01.0827;Sf.chr01.1510;Sf.chr01.1703;Sf.chr01.1863;Sf.chr01.2044;Sf.chr01.2209;Sf.chr02.0021;Sf.chr02.0148;Sf.chr02.0171;Sf.chr02.0269;Sf.chr02.1406;Sf.chr02.1734;Sf.chr03.0005;Sf.chr03.0023;Sf.chr03.0339;Sf.chr03.0340;Sf.chr03.0950;Sf.chr03.1704;Sf.chr03.1865;Sf.chr04.0303;Sf.chr04.0511;Sf.chr04.0512;Sf.chr04.0746;Sf.chr04.1510;Sf.chr05.0047;Sf.chr05.0123;Sf.chr0…
GO:0006261	DNA-dependent DNA replication	BP	3	84	0.453643	0.860279	Sf.chr02.0269;Sf.chr04.1510;Sf.chr07.0135
GO:0006352	DNA-templated transcription, initiation	BP	3	84	0.453643	0.860279	Sf.chr03.1865;Sf.chr04.0746;Sf.chr05.0910
GO:0003774	motor activity	MF	3	80	0.451318	0.768373	Sf.chr01.0771;Sf.chr06.0442;Sf.chr12.324
GO:0002702	positive regulation of production of molecular mediator of immune response	BP	1	20	0.451302	0.857283	Sf.chr01.2209
GO:0006282	regulation of DNA repair	BP	1	20	0.451302	0.857283	Sf.chr04.1510
GO:0006862	nucleotide transport	BP	1	20	0.451302	0.857283	Sf.chr06.0457
GO:0010632	regulation of epithelial cell migration	BP	1	20	0.451302	0.857283	Sf.chr06.0013
GO:0031644	regulation of neurological system process	BP	1	20	0.451302	0.857283	Sf.chr11.487
GO:0034472	snRNA 3'-end processing	BP	1	20	0.451302	0.857283	Sf.chr04.0128
GO:0035019	somatic stem cell population maintenance	BP	1	20	0.451302	0.857283	Sf.chr02.0269
GO:0042023	DNA endoreduplication	BP	1	20	0.451302	0.857283	Sf.chr02.0269
GO:0046528	imaginal disc fusion	BP	1	20	0.451302	0.857283	Sf.chr03.0950
GO:0046529	imaginal disc fusion, thorax closure	BP	1	20	0.451302	0.857283	Sf.chr03.0950
GO:0048072	compound eye pigmentation	BP	1	20	0.451302	0.857283	Sf.chr02.0269
GO:0070983	dendrite guidance	BP	1	20	0.451302	0.857283	Sf.chrX.0426
GO:0071383	cellular response to steroid hormone stimulus	BP	1	20	0.451302	0.857283	Sf.chr06.0148
GO:1904062	regulation of cation transmembrane transport	BP	1	20	0.451302	0.857283	Sf.chr01.1729
GO:0016311	dephosphorylation	BP	5	149	0.450621	0.857283	Sf.chr01.1863;Sf.chr02.1406;Sf.chr04.1565;Sf.chr07.1034;Sf.chr13.248
GO:0048813	dendrite morphogenesis	BP	5	149	0.450621	0.857283	Sf.chr01.1703;Sf.chr03.1688;Sf.chr04.0551;Sf.chr07.0591;Sf.chrX.0426
GO:0070925	organelle assembly	BP	9	281	0.45024	0.857283	Sf.chr01.0290;Sf.chr02.1180;Sf.chr03.1688;Sf.chr04.0303;Sf.chr05.0197;Sf.chr06.0148;Sf.chr08.320;Sf.chr10.255;Sf.chr11.008
GO:0005262	calcium channel activity	MF	2	49	0.449944	0.768373	Sf.chr07.0249;Sf.chr10.526
GO:0008173	RNA methyltransferase activity	MF	2	49	0.449944	0.768373	Sf.chr09.731;Sf.chr09.777
GO:0005326	neurotransmitter transporter activity	MF	1	19	0.449476	0.768373	Sf.chr07.0878
GO:0005548	phospholipid transporter activity	MF	1	19	0.449476	0.768373	Sf.chr02.0783
GO:0008569	ATP-dependent microtubule motor activity, minus-end-directed	MF	1	19	0.449476	0.768373	Sf.chr06.0442
GO:0016763	transferase activity, transferring pentosyl groups	MF	1	19	0.449476	0.768373	Sf.chr11.487
GO:0051050	positive regulation of transport	BP	4	116	0.449219	0.857283	Sf.chr01.0196;Sf.chr01.1729;Sf.chr04.0551;Sf.chr05.0154
GO:0033554	cellular response to stress	BP	19	613	0.447668	0.857283	Sf.chr01.0196;Sf.chr01.1863;Sf.chr01.1927;Sf.chr03.0004;Sf.chr03.0005;Sf.chr03.0950;Sf.chr03.1688;Sf.chr04.0303;Sf.chr04.1506;Sf.chr04.1510;Sf.chr06.0872;Sf.chr07.0278;Sf.chr07.0583;Sf.chr08.839;Sf.chr10.269;Sf.chr11.133;Sf.chrX.0114;Sf.chrX.0295;Sf.chrX.0856
GO:0030100	regulation of endocytosis	BP	2	51	0.44723	0.857283	Sf.chr01.0196;Sf.chr03.1688
GO:0030239	myofibril assembly	BP	2	51	0.44723	0.857283	Sf.chr04.0303;Sf.chr10.255
GO:0035215	genital disc development	BP	2	51	0.44723	0.857283	Sf.chr02.0269;Sf.chr10.382
GO:0035315	hair cell differentiation	BP	2	51	0.44723	0.857283	Sf.chr07.0799;Sf.chrX.1128
GO:0044297	cell body	CC	4	141	0.446913	0.899519	Sf.chr01.1927;Sf.chr03.1688;Sf.chr04.0551;Sf.chrX.0426
GO:0003002	regionalization	BP	14	446	0.446383	0.857283	Sf.chr01.0827;Sf.chr01.1863;Sf.chr01.2209;Sf.chr02.0269;Sf.chr02.1180;Sf.chr02.1406;Sf.chr04.0551;Sf.chr04.1510;Sf.chr07.0057;Sf.chr11.201;Sf.chr13.248;Sf.chr13.351;Sf.chrX.0114;Sf.chrX.0426
GO:0016570	histone modification	BP	7	214	0.446242	0.857283	Sf.chr02.0269;Sf.chr03.0408;Sf.chr04.1131;Sf.chr05.0910;Sf.chr06.0015;Sf.chr06.0514;Sf.chr07.0724
GO:0007264	small GTPase mediated signal transduction	BP	6	181	0.445847	0.857283	Sf.chr02.1097;Sf.chr07.0149;Sf.chr07.0591;Sf.chr10.269;Sf.chr14.005;Sf.chr14.252
GO:0031519	PcG protein complex	CC	1	24	0.445359	0.899519	Sf.chr06.0514
GO:0030534	adult behavior	BP	5	148	0.444813	0.857283	Sf.chr06.0013;Sf.chr08.152;Sf.chr10.382;Sf.chr10.526;Sf.chr14.072
GO:0005700	polytene chromosome	CC	5	180	0.442747	0.899519	Sf.chr03.0408;Sf.chr06.0279;Sf.chr06.0514;Sf.chr07.0724;Sf.chr10.359
GO:0030529	intracellular ribonucleoprotein complex	CC	12	461	0.441216	0.899519	Sf.chr01.0290;Sf.chr01.0304;Sf.chr01.2171;Sf.chr02.0703;Sf.chr03.1653;Sf.chr04.0259;Sf.chr06.0200;Sf.chr06.0202;Sf.chr07.0071;Sf.chr07.1036;Sf.chr08.808;Sf.chr11.008
GO:0007635	chemosensory behavior	BP	3	82	0.438052	0.851516	Sf.chr01.2252;Sf.chr04.1454;Sf.chr10.382
GO:0042455	ribonucleoside biosynthetic process	BP	3	82	0.438052	0.851516	Sf.chr04.0511;Sf.chr04.0512;Sf.chr05.0047
GO:0071417	cellular response to organonitrogen compound	BP	3	82	0.438052	0.851516	Sf.chr01.1510;Sf.chr01.1863;Sf.chr11.267
GO:0000724	double-strand break repair via homologous recombination	BP	2	50	0.437157	0.851516	Sf.chr04.1506;Sf.chr04.1510
GO:0000725	recombinational repair	BP	2	50	0.437157	0.851516	Sf.chr04.1506;Sf.chr04.1510
GO:0016051	carbohydrate biosynthetic process	BP	2	50	0.437157	0.851516	Sf.chr10.096;Sf.chrX.0295
GO:0044550	secondary metabolite biosynthetic process	BP	2	50	0.437157	0.851516	Sf.chr01.0096;Sf.chr11.015
GO:0051028	mRNA transport	BP	2	50	0.437157	0.851516	Sf.chr04.0551;Sf.chr10.329
GO:0016331	morphogenesis of embryonic epithelium	BP	4	114	0.436017	0.851516	Sf.chr01.0827;Sf.chr03.0950;Sf.chr07.0591;Sf.chr10.269
GO:0043473	pigmentation	BP	4	114	0.436017	0.851516	Sf.chr02.0269;Sf.chr04.0950;Sf.chr06.0013;Sf.chr09.149
GO:0000988	transcription factor activity, protein binding	MF	5	140	0.435897	0.761217	Sf.chr01.1863;Sf.chr03.0950;Sf.chr05.0910;Sf.chr06.0015;Sf.chr06.0148
GO:0042803	protein homodimerization activity	MF	5	140	0.435897	0.761217	Sf.chr07.0724;Sf.chr07.0901;Sf.chr11.228;Sf.chr11.487;Sf.chr13.351
GO:0000289	nuclear-transcribed mRNA poly(A) tail shortening	BP	1	19	0.434566	0.851516	Sf.chrX.0114
GO:0002225	positive regulation of antimicrobial peptide production	BP	1	19	0.434566	0.851516	Sf.chr01.2209
GO:0002760	positive regulation of antimicrobial humoral response	BP	1	19	0.434566	0.851516	Sf.chr01.2209
GO:0002922	positive regulation of humoral immune response	BP	1	19	0.434566	0.851516	Sf.chr01.2209
GO:0006026	aminoglycan catabolic process	BP	1	19	0.434566	0.851516	Sf.chrX.0159
GO:0007482	haltere development	BP	1	19	0.434566	0.851516	Sf.chr07.0724
GO:0032786	positive regulation of DNA-templated transcription, elongation	BP	1	19	0.434566	0.851516	Sf.chr07.0724
GO:0034243	regulation of transcription elongation from RNA polymerase II promoter	BP	1	19	0.434566	0.851516	Sf.chr07.0724
GO:0035146	tube fusion	BP	1	19	0.434566	0.851516	Sf.chr02.0269
GO:0035147	branch fusion, open tracheal system	BP	1	19	0.434566	0.851516	Sf.chr02.0269
GO:0035209	pupal development	BP	1	19	0.434566	0.851516	Sf.chr10.183
GO:0035216	haltere disc development	BP	1	19	0.434566	0.851516	Sf.chr07.0724
GO:0072599	establishment of protein localization to endoplasmic reticulum	BP	1	19	0.434566	0.851516	Sf.chr08.808
GO:1901679	nucleotide transmembrane transport	BP	1	19	0.434566	0.851516	Sf.chr06.0457
GO:1902807	negative regulation of cell cycle G1/S phase transition	BP	1	19	0.434566	0.851516	Sf.chrX.0114
GO:2000134	negative regulation of G1/S transition of mitotic cell cycle	BP	1	19	0.434566	0.851516	Sf.chrX.0114
GO:0005694	chromosome	CC	13	499	0.434118	0.89661	Sf.chr01.1821;Sf.chr03.0408;Sf.chr03.0950;Sf.chr03.1732;Sf.chr04.0746;Sf.chr04.0754;Sf.chr04.0802;Sf.chr04.1510;Sf.chr06.0279;Sf.chr06.0514;Sf.chr07.0724;Sf.chr10.359;Sf.chr11.133
GO:0008083	growth factor activity	MF	1	18	0.431889	0.759805	Sf.chr01.1642
GO:0015215	nucleotide transmembrane transporter activity	MF	1	18	0.431889	0.759805	Sf.chr06.0457
GO:0015605	organophosphate ester transmembrane transporter activity	MF	1	18	0.431889	0.759805	Sf.chr06.0457
GO:0031300	intrinsic component of organelle membrane	CC	3	99	0.431688	0.89661	Sf.chr02.1216;Sf.chr06.0253;Sf.chr08.326
GO:0000791	euchromatin	CC	1	23	0.431544	0.89661	Sf.chr06.0514
GO:0031902	late endosome membrane	CC	1	23	0.431544	0.89661	Sf.chr03.1688
GO:0051403	stress-activated MAPK cascade	BP	3	81	0.430194	0.851516	Sf.chr01.1927;Sf.chr03.0950;Sf.chr10.269
GO:0007568	aging	BP	6	178	0.430029	0.851516	Sf.chr01.1510;Sf.chr03.0950;Sf.chr04.1131;Sf.chr09.115;Sf.chr13.475;Sf.chrX.1128
GO:0007560	imaginal disc morphogenesis	BP	12	375	0.429776	0.851516	Sf.chr01.1863;Sf.chr02.0269;Sf.chr03.0950;Sf.chr06.0279;Sf.chr07.0057;Sf.chr07.0591;Sf.chr07.0799;Sf.chr10.382;Sf.chr13.248;Sf.chr13.475;Sf.chr14.252;Sf.chrX.1128
GO:0045595	regulation of cell differentiation	BP	12	375	0.429776	0.851516	Sf.chr01.1703;Sf.chr01.2209;Sf.chr02.0269;Sf.chr02.1406;Sf.chr03.0950;Sf.chr03.1688;Sf.chr04.0551;Sf.chr06.0279;Sf.chr06.0857;Sf.chr07.0591;Sf.chr10.382;Sf.chrX.0426
GO:0048563	post-embryonic organ morphogenesis	BP	12	375	0.429776	0.851516	Sf.chr01.1863;Sf.chr02.0269;Sf.chr03.0950;Sf.chr06.0279;Sf.chr07.0057;Sf.chr07.0591;Sf.chr07.0799;Sf.chr10.382;Sf.chr13.248;Sf.chr13.475;Sf.chr14.252;Sf.chrX.1128
GO:0045935	positive regulation of nucleobase-containing compound metabolic process	BP	14	441	0.429446	0.851516	Sf.chr01.1863;Sf.chr01.2044;Sf.chr01.2209;Sf.chr02.0269;Sf.chr03.0950;Sf.chr05.0910;Sf.chr06.0015;Sf.chr06.0148;Sf.chr07.0724;Sf.chr10.359;Sf.chr11.228;Sf.chr11.267;Sf.chrX.0114;Sf.chrX.0926
GO:0005319	lipid transporter activity	MF	2	47	0.428805	0.759805	Sf.chr02.0783;Sf.chrX.0205
GO:0050807	regulation of synapse organization	BP	5	145	0.427307	0.851516	Sf.chr01.0986;Sf.chr01.1510;Sf.chr03.1688;Sf.chr05.0154;Sf.chr10.382
GO:0006582	melanin metabolic process	BP	2	49	0.426985	0.851516	Sf.chr01.2209;Sf.chr14.252
GO:0035316	non-sensory hair organization	BP	2	49	0.426985	0.851516	Sf.chr07.0799;Sf.chrX.1128
GO:0042058	regulation of epidermal growth factor receptor signaling pathway	BP	2	49	0.426985	0.851516	Sf.chr02.1180;Sf.chr10.382
GO:1901184	regulation of ERBB signaling pathway	BP	2	49	0.426985	0.851516	Sf.chr02.1180;Sf.chr10.382
GO:0044707	single-multicellular organism process	BP	74	2447	0.426448	0.851516	Sf.chr01.0096;Sf.chr01.0774;Sf.chr01.0827;Sf.chr01.0986;Sf.chr01.1073;Sf.chr01.1510;Sf.chr01.1703;Sf.chr01.1729;Sf.chr01.1863;Sf.chr01.1927;Sf.chr01.2044;Sf.chr01.2202;Sf.chr01.2207;Sf.chr01.2209;Sf.chr02.0215;Sf.chr02.0269;Sf.chr02.0783;Sf.chr02.1180;Sf.chr02.1406;Sf.chr03.0005;Sf.chr03.0950;Sf.chr03.1688;Sf.chr04.0303;Sf.chr04.0551;Sf.chr04.1131;Sf.chr04.1454;Sf.chr04.1510;Sf.chr05.0154;Sf.chr0…
GO:0048569	post-embryonic organ development	BP	14	440	0.426058	0.851516	Sf.chr01.1863;Sf.chr01.2209;Sf.chr02.0269;Sf.chr03.0950;Sf.chr06.0279;Sf.chr07.0057;Sf.chr07.0591;Sf.chr07.0799;Sf.chr09.757;Sf.chr10.382;Sf.chr13.248;Sf.chr13.475;Sf.chr14.252;Sf.chrX.1128
GO:0000989	transcription factor activity, transcription factor binding	MF	5	138	0.423665	0.756545	Sf.chr01.1863;Sf.chr03.0950;Sf.chr05.0910;Sf.chr06.0015;Sf.chr06.0148
GO:0070085	glycosylation	BP	4	112	0.422729	0.850368	Sf.chr02.0148;Sf.chr04.0303;Sf.chr05.0123;Sf.chr08.326
GO:0060562	epithelial tube morphogenesis	BP	14	439	0.422671	0.850368	Sf.chr01.0827;Sf.chr01.1863;Sf.chr02.0269;Sf.chr02.1406;Sf.chr03.0950;Sf.chr06.0279;Sf.chr07.0057;Sf.chr07.0591;Sf.chr07.0799;Sf.chr10.382;Sf.chr13.248;Sf.chr13.475;Sf.chr14.252;Sf.chrX.1128
GO:0007127	meiosis I	BP	3	80	0.422298	0.850368	Sf.chr04.1510;Sf.chr07.0278;Sf.chr10.359
GO:0008380	RNA splicing	BP	8	241	0.41912	0.845376	Sf.chr02.0703;Sf.chr03.1203;Sf.chr04.0259;Sf.chr05.1217;Sf.chr06.0200;Sf.chr06.0202;Sf.chr07.1036;Sf.chr08.839
GO:0048878	chemical homeostasis	BP	8	241	0.41912	0.845376	Sf.chr01.0096;Sf.chr01.0308;Sf.chr01.1863;Sf.chr03.0005;Sf.chr04.0511;Sf.chr04.0512;Sf.chr08.741;Sf.chr10.073
GO:0043233	organelle lumen	CC	24	938	0.418969	0.888551	Sf.chr01.0290;Sf.chr01.0304;Sf.chr01.1821;Sf.chr01.1927;Sf.chr01.2171;Sf.chr03.0004;Sf.chr03.0408;Sf.chr03.0950;Sf.chr03.1865;Sf.chr04.0128;Sf.chr04.1506;Sf.chr04.1510;Sf.chr05.0910;Sf.chr06.0015;Sf.chr06.0514;Sf.chr06.0857;Sf.chr07.0071;Sf.chr07.0724;Sf.chr08.055;Sf.chr10.096;Sf.chr11.008;Sf.chr11.133;Sf.chr11.267;Sf.chr13.351
GO:0005669	transcription factor TFIID complex	CC	1	22	0.417387	0.888551	Sf.chr05.0910
GO:0030863	cortical cytoskeleton	CC	1	22	0.417387	0.888551	Sf.chr05.0154
GO:0036452	ESCRT complex	CC	1	22	0.417387	0.888551	Sf.chr02.1180
GO:0007032	endosome organization	BP	1	18	0.417321	0.843258	Sf.chr02.1180
GO:0007413	axonal fasciculation	BP	1	18	0.417321	0.843258	Sf.chr10.382
GO:0014041	regulation of neuron maturation	BP	1	18	0.417321	0.843258	Sf.chr10.382
GO:0014065	phosphatidylinositol 3-kinase signaling	BP	1	18	0.417321	0.843258	Sf.chr01.1863
GO:0015893	drug transport	BP	1	18	0.417321	0.843258	Sf.chr06.0457
GO:0042478	regulation of eye photoreceptor cell development	BP	1	18	0.417321	0.843258	Sf.chr02.1406
GO:0046189	phenol-containing compound biosynthetic process	BP	1	18	0.417321	0.843258	Sf.chr06.0013
GO:0046348	amino sugar catabolic process	BP	1	18	0.417321	0.843258	Sf.chrX.0159
GO:0051782	negative regulation of cell division	BP	1	18	0.417321	0.843258	Sf.chr07.0278
GO:0051784	negative regulation of nuclear division	BP	1	18	0.417321	0.843258	Sf.chr07.0278
GO:1901072	glucosamine-containing compound catabolic process	BP	1	18	0.417321	0.843258	Sf.chrX.0159
GO:1902803	regulation of synaptic vesicle transport	BP	1	18	0.417321	0.843258	Sf.chr03.1688
GO:1904799	regulation of neuron remodeling	BP	1	18	0.417321	0.843258	Sf.chr10.382
GO:0070013	intracellular organelle lumen	CC	24	937	0.416785	0.888551	Sf.chr01.0290;Sf.chr01.0304;Sf.chr01.1821;Sf.chr01.1927;Sf.chr01.2171;Sf.chr03.0004;Sf.chr03.0408;Sf.chr03.0950;Sf.chr03.1865;Sf.chr04.0128;Sf.chr04.1506;Sf.chr04.1510;Sf.chr05.0910;Sf.chr06.0015;Sf.chr06.0514;Sf.chr06.0857;Sf.chr07.0071;Sf.chr07.0724;Sf.chr08.055;Sf.chr10.096;Sf.chr11.008;Sf.chr11.133;Sf.chr11.267;Sf.chr13.351
GO:0006665	sphingolipid metabolic process	BP	2	48	0.416718	0.843258	Sf.chr01.1957;Sf.chr03.1704
GO:0019216	regulation of lipid metabolic process	BP	2	48	0.416718	0.843258	Sf.chr01.0096;Sf.chr01.1863
GO:0035317	imaginal disc-derived wing hair organization	BP	2	48	0.416718	0.843258	Sf.chr07.0799;Sf.chrX.1128
GO:0008514	organic anion transmembrane transporter activity	MF	4	106	0.415392	0.74457	Sf.chr01.0612;Sf.chr06.0457;Sf.chr08.292;Sf.chr08.741
GO:0006302	double-strand break repair	BP	3	79	0.414365	0.843258	Sf.chr04.1506;Sf.chr04.1510;Sf.chr07.0278
GO:0006333	chromatin assembly or disassembly	BP	3	79	0.414365	0.843258	Sf.chr03.1732;Sf.chr04.0746;Sf.chr04.0754
GO:0016881	acid-amino acid ligase activity	MF	1	17	0.413742	0.744422	Sf.chr04.1141
GO:0035591	signaling adaptor activity	MF	1	17	0.413742	0.744422	Sf.chr02.1097
GO:0070491	repressing transcription factor binding	MF	1	17	0.413742	0.744422	Sf.chr02.0269
GO:0031301	integral component of organelle membrane	CC	3	96	0.412211	0.888551	Sf.chr02.1216;Sf.chr06.0253;Sf.chr08.326
GO:0043195	terminal bouton	CC	2	58	0.412072	0.888551	Sf.chr03.1688;Sf.chr10.382
GO:0050808	synapse organization	BP	9	272	0.412001	0.843258	Sf.chr01.0986;Sf.chr01.1510;Sf.chr01.1927;Sf.chr01.2209;Sf.chr03.0950;Sf.chr03.1688;Sf.chr04.0551;Sf.chr05.0154;Sf.chr10.382
GO:0043543	protein acylation	BP	4	110	0.409368	0.841541	Sf.chr03.0408;Sf.chr05.0910;Sf.chr06.0015;Sf.chr07.0724
GO:0000981	RNA polymerase II transcription factor activity, sequence-specific DNA binding	MF	6	166	0.40711	0.740908	Sf.chr01.2044;Sf.chr02.0269;Sf.chr03.0950;Sf.chr10.183;Sf.chrX.0114;Sf.chrX.1128
GO:0006959	humoral immune response	BP	3	78	0.406399	0.836201	Sf.chr01.1510;Sf.chr01.2209;Sf.chr03.0950
GO:0007254	JNK cascade	BP	3	78	0.406399	0.836201	Sf.chr01.1927;Sf.chr03.0950;Sf.chr10.269
GO:0007093	mitotic cell cycle checkpoint	BP	2	47	0.40636	0.836201	Sf.chr07.0278;Sf.chrX.0114
GO:0031056	regulation of histone modification	BP	2	47	0.40636	0.836201	Sf.chr02.0269;Sf.chr06.0514
GO:0034332	adherens junction organization	BP	2	47	0.40636	0.836201	Sf.chr02.0269;Sf.chr10.269
GO:0046843	dorsal appendage formation	BP	2	47	0.40636	0.836201	Sf.chr02.0920;Sf.chr03.0950
GO:2000177	regulation of neural precursor cell proliferation	BP	2	47	0.40636	0.836201	Sf.chr06.0857;Sf.chrX.0114
GO:0009886	post-embryonic morphogenesis	BP	14	434	0.405752	0.836201	Sf.chr01.1863;Sf.chr02.0215;Sf.chr02.0269;Sf.chr03.0950;Sf.chr05.1162;Sf.chr06.0279;Sf.chr07.0057;Sf.chr07.0591;Sf.chr07.0799;Sf.chr10.382;Sf.chr13.248;Sf.chr13.475;Sf.chr14.252;Sf.chrX.1128
GO:1901564	organonitrogen compound metabolic process	BP	31	996	0.405256	0.836201	Sf.chr01.0304;Sf.chr01.0827;Sf.chr01.1510;Sf.chr01.1957;Sf.chr01.2209;Sf.chr02.0021;Sf.chr02.0171;Sf.chr02.1041;Sf.chr02.1734;Sf.chr02.1827;Sf.chr03.1704;Sf.chr04.0008;Sf.chr04.0511;Sf.chr04.0512;Sf.chr05.0047;Sf.chr06.0013;Sf.chr06.0383;Sf.chr06.0587;Sf.chr07.0358;Sf.chr07.0415;Sf.chr07.0901;Sf.chr08.152;Sf.chr08.339;Sf.chr08.603;Sf.chr09.437;Sf.chr11.487;Sf.chr12.037;Sf.chr13.475;Sf.chr14.072;S…
GO:0004252	serine-type endopeptidase activity	MF	5	135	0.405234	0.740332	Sf.chr04.1300;Sf.chr05.1314;Sf.chr08.477;Sf.chr10.723;Sf.chrX.0721
GO:0060548	negative regulation of cell death	BP	5	141	0.403815	0.836201	Sf.chr01.1927;Sf.chr02.1406;Sf.chr03.1688;Sf.chr03.1704;Sf.chrX.0114
GO:0005770	late endosome	CC	2	57	0.403559	0.888551	Sf.chr03.1688;Sf.chr04.1506
GO:0031227	intrinsic component of endoplasmic reticulum membrane	CC	2	57	0.403559	0.888551	Sf.chr02.1216;Sf.chr08.326
GO:0045944	positive regulation of transcription from RNA polymerase II promoter	BP	9	270	0.403491	0.836201	Sf.chr01.1863;Sf.chr01.2044;Sf.chr01.2209;Sf.chr02.0269;Sf.chr03.0950;Sf.chr06.0148;Sf.chr07.0724;Sf.chr10.359;Sf.chrX.0926
GO:0042330	taxis	BP	11	335	0.402932	0.836201	Sf.chr01.2209;Sf.chr02.0215;Sf.chr02.0269;Sf.chr04.1454;Sf.chr06.0013;Sf.chr06.0628;Sf.chr07.0724;Sf.chr10.382;Sf.chr10.526;Sf.chr11.487;Sf.chrX.0426
GO:0042440	pigment metabolic process	BP	4	109	0.402664	0.836201	Sf.chr01.2209;Sf.chr04.0950;Sf.chr09.149;Sf.chr14.252
GO:0001895	retina homeostasis	BP	1	17	0.399553	0.832001	Sf.chr09.149
GO:0006023	aminoglycan biosynthetic process	BP	1	17	0.399553	0.832001	Sf.chr01.0827
GO:0006360	transcription from RNA polymerase I promoter	BP	1	17	0.399553	0.832001	Sf.chr11.267
GO:0006446	regulation of translational initiation	BP	1	17	0.399553	0.832001	Sf.chr01.1510
GO:0006855	drug transmembrane transport	BP	1	17	0.399553	0.832001	Sf.chr06.0457
GO:0007370	ventral furrow formation	BP	1	17	0.399553	0.832001	Sf.chr02.0269
GO:0007392	initiation of dorsal closure	BP	1	17	0.399553	0.832001	Sf.chr10.269
GO:0008543	fibroblast growth factor receptor signaling pathway	BP	1	17	0.399553	0.832001	Sf.chr02.1406
GO:0031000	response to caffeine	BP	1	17	0.399553	0.832001	Sf.chr04.1510
GO:0035153	epithelial cell type specification, open tracheal system	BP	1	17	0.399553	0.832001	Sf.chr02.0269
GO:0040040	thermosensory behavior	BP	1	17	0.399553	0.832001	Sf.chr06.0013
GO:0043401	steroid hormone mediated signaling pathway	BP	1	17	0.399553	0.832001	Sf.chr06.0148
GO:0044091	membrane biogenesis	BP	1	17	0.399553	0.832001	Sf.chr08.326
GO:0044344	cellular response to fibroblast growth factor stimulus	BP	1	17	0.399553	0.832001	Sf.chr02.1406
GO:0045047	protein targeting to ER	BP	1	17	0.399553	0.832001	Sf.chr08.808
GO:0045314	regulation of compound eye photoreceptor development	BP	1	17	0.399553	0.832001	Sf.chr02.1406
GO:0070192	chromosome organization involved in meiotic cell cycle	BP	1	17	0.399553	0.832001	Sf.chr10.359
GO:0071774	response to fibroblast growth factor	BP	1	17	0.399553	0.832001	Sf.chr02.1406
GO:0090503	RNA phosphodiester bond hydrolysis, exonucleolytic	BP	1	17	0.399553	0.832001	Sf.chr04.0128
GO:2000369	regulation of clathrin-mediated endocytosis	BP	1	17	0.399553	0.832001	Sf.chr03.1688
GO:0006643	membrane lipid metabolic process	BP	3	77	0.398401	0.832001	Sf.chr01.1957;Sf.chr03.1704;Sf.chr08.326
GO:0010721	negative regulation of cell development	BP	3	77	0.398401	0.832001	Sf.chr03.1688;Sf.chr06.0857;Sf.chr10.382
GO:0009952	anterior/posterior pattern specification	BP	6	172	0.398217	0.832001	Sf.chr01.0827;Sf.chr02.1180;Sf.chr02.1406;Sf.chr04.0551;Sf.chr04.1510;Sf.chrX.0114
GO:0043069	negative regulation of programmed cell death	BP	4	108	0.395947	0.832001	Sf.chr01.1927;Sf.chr02.1406;Sf.chr03.1704;Sf.chrX.0114
GO:0048619	embryonic hindgut morphogenesis	BP	2	46	0.395915	0.832001	Sf.chr02.0269;Sf.chr07.0591
GO:0070997	neuron death	BP	2	46	0.395915	0.832001	Sf.chr03.1688;Sf.chrX.0114
GO:0044708	single-organism behavior	BP	14	431	0.395622	0.832001	Sf.chr01.2252;Sf.chr02.0783;Sf.chr03.0005;Sf.chr04.0551;Sf.chr04.1454;Sf.chr06.0013;Sf.chr08.152;Sf.chr08.748;Sf.chr10.359;Sf.chr10.382;Sf.chr10.526;Sf.chr14.072;Sf.chrX.0114;Sf.chrX.1128
GO:0005328	neurotransmitter:sodium symporter activity	MF	1	16	0.395017	0.724452	Sf.chr07.0878
GO:0008374	O-acyltransferase activity	MF	1	16	0.395017	0.724452	Sf.chr07.0123
GO:0015923	mannosidase activity	MF	1	16	0.395017	0.724452	Sf.chr04.1219
GO:0016866	intramolecular transferase activity	MF	1	16	0.395017	0.724452	Sf.chr07.0901
GO:0017069	snRNA binding	MF	1	16	0.395017	0.724452	Sf.chr03.1833
GO:0072341	modified amino acid binding	MF	1	16	0.395017	0.724452	Sf.chr05.1193
GO:1902680	positive regulation of RNA biosynthetic process	BP	13	398	0.394549	0.832001	Sf.chr01.1863;Sf.chr01.2044;Sf.chr01.2209;Sf.chr02.0269;Sf.chr03.0950;Sf.chr05.0910;Sf.chr06.0015;Sf.chr06.0148;Sf.chr07.0724;Sf.chr10.359;Sf.chr11.228;Sf.chr11.267;Sf.chrX.0926
GO:1903508	positive regulation of nucleic acid-templated transcription	BP	13	398	0.394549	0.832001	Sf.chr01.1863;Sf.chr01.2044;Sf.chr01.2209;Sf.chr02.0269;Sf.chr03.0950;Sf.chr05.0910;Sf.chr06.0015;Sf.chr06.0148;Sf.chr07.0724;Sf.chr10.359;Sf.chr11.228;Sf.chr11.267;Sf.chrX.0926
GO:0003712	transcription cofactor activity	MF	5	133	0.392908	0.724452	Sf.chr01.1863;Sf.chr03.0950;Sf.chr05.0910;Sf.chr06.0015;Sf.chr06.0148
GO:0016791	phosphatase activity	MF	5	133	0.392908	0.724452	Sf.chr01.1863;Sf.chr02.1406;Sf.chr04.1565;Sf.chr07.1034;Sf.chr13.248
GO:0006479	protein methylation	BP	3	76	0.390375	0.832001	Sf.chr06.0514;Sf.chr07.0724;Sf.chrX.0114
GO:0008213	protein alkylation	BP	3	76	0.390375	0.832001	Sf.chr06.0514;Sf.chr07.0724;Sf.chrX.0114
GO:0048066	developmental pigmentation	BP	4	107	0.389219	0.832001	Sf.chr02.0269;Sf.chr04.0950;Sf.chr06.0013;Sf.chr09.149
GO:0072089	stem cell proliferation	BP	4	107	0.389219	0.832001	Sf.chr01.1927;Sf.chr02.0269;Sf.chr06.0857;Sf.chr08.748
GO:0005913	cell-cell adherens junction	CC	1	20	0.388014	0.875803	Sf.chr10.269
GO:0030687	preribosome, large subunit precursor	CC	1	20	0.388014	0.875803	Sf.chr01.0290
GO:0010008	endosome membrane	CC	2	55	0.386362	0.875803	Sf.chr02.1180;Sf.chr03.1688
GO:0042446	hormone biosynthetic process	BP	2	45	0.385387	0.827772	Sf.chr01.0096;Sf.chr11.015
GO:0048520	positive regulation of behavior	BP	2	45	0.385387	0.827772	Sf.chr03.0005;Sf.chr08.748
GO:0016903	oxidoreductase activity, acting on the aldehyde or oxo group of donors	MF	2	43	0.385306	0.724452	Sf.chr03.0023;Sf.chrX.0102
GO:0042393	histone binding	MF	2	43	0.385306	0.724452	Sf.chr04.0746;Sf.chr11.133
GO:0009124	nucleoside monophosphate biosynthetic process	BP	3	75	0.382323	0.822763	Sf.chr04.0511;Sf.chr04.0512;Sf.chr05.0047
GO:0000271	polysaccharide biosynthetic process	BP	1	16	0.381245	0.821228	Sf.chrX.0295
GO:0006298	mismatch repair	BP	1	16	0.381245	0.821228	Sf.chr07.0278
GO:0008630	intrinsic apoptotic signaling pathway in response to DNA damage	BP	1	16	0.381245	0.821228	Sf.chr07.0278
GO:0009799	specification of symmetry	BP	1	16	0.381245	0.821228	Sf.chr08.320
GO:0009855	determination of bilateral symmetry	BP	1	16	0.381245	0.821228	Sf.chr08.320
GO:0015914	phospholipid transport	BP	1	16	0.381245	0.821228	Sf.chr02.0783
GO:0016063	rhodopsin biosynthetic process	BP	1	16	0.381245	0.821228	Sf.chr04.0950
GO:0018210	peptidyl-threonine modification	BP	1	16	0.381245	0.821228	Sf.chr01.1927
GO:0030488	tRNA methylation	BP	1	16	0.381245	0.821228	Sf.chr09.777
GO:0030518	intracellular steroid hormone receptor signaling pathway	BP	1	16	0.381245	0.821228	Sf.chr06.0148
GO:0030728	ovulation	BP	1	16	0.381245	0.821228	Sf.chr11.015
GO:0045494	photoreceptor cell maintenance	BP	1	16	0.381245	0.821228	Sf.chr09.149
GO:0046008	regulation of female receptivity, post-mating	BP	1	16	0.381245	0.821228	Sf.chr11.015
GO:0046693	sperm storage	BP	1	16	0.381245	0.821228	Sf.chr11.015
GO:0048168	regulation of neuronal synaptic plasticity	BP	1	16	0.381245	0.821228	Sf.chr04.0551
GO:0070988	demethylation	BP	1	16	0.381245	0.821228	Sf.chr09.757
GO:0090659	walking behavior	BP	1	16	0.381245	0.821228	Sf.chr10.526
GO:0097090	presynaptic membrane organization	BP	1	16	0.381245	0.821228	Sf.chr05.0154
GO:2001234	negative regulation of apoptotic signaling pathway	BP	1	16	0.381245	0.821228	Sf.chr01.1927
GO:0030176	integral component of endoplasmic reticulum membrane	CC	2	54	0.377684	0.871154	Sf.chr02.1216;Sf.chr08.326
GO:0004559	alpha-mannosidase activity	MF	1	15	0.375697	0.71669	Sf.chr04.1219
GO:0031369	translation initiation factor binding	MF	1	15	0.375697	0.71669	Sf.chr01.1510
GO:0033558	protein deacetylase activity	MF	1	15	0.375697	0.71669	Sf.chr04.1131
GO:0035064	methylated histone binding	MF	1	15	0.375697	0.71669	Sf.chr11.133
GO:0008202	steroid metabolic process	BP	2	44	0.37478	0.821228	Sf.chrX.0309;Sf.chrX.0441
GO:0010212	response to ionizing radiation	BP	2	44	0.37478	0.821228	Sf.chr04.1510;Sf.chr07.0278
GO:0060322	head development	BP	5	136	0.374316	0.821228	Sf.chr02.0269;Sf.chr04.1454;Sf.chr10.359;Sf.chr10.382;Sf.chrX.0114
GO:0031497	chromatin assembly	BP	3	74	0.374248	0.821228	Sf.chr03.1732;Sf.chr04.0746;Sf.chr04.0754
GO:0065010	extracellular membrane-bounded organelle	CC	1	19	0.37278	0.866165	Sf.chr07.1034
GO:0070062	extracellular exosome	CC	1	19	0.37278	0.866165	Sf.chr07.1034
GO:0033267	axon part	CC	3	90	0.372704	0.866165	Sf.chr03.1688;Sf.chr10.382;Sf.chrX.0426
GO:0045664	regulation of neuron differentiation	BP	6	167	0.371648	0.818572	Sf.chr02.1406;Sf.chr03.1688;Sf.chr04.0551;Sf.chr07.0591;Sf.chr10.382;Sf.chrX.0426
GO:1990904	ribonucleoprotein complex	CC	13	477	0.370266	0.866165	Sf.chr01.0290;Sf.chr01.0304;Sf.chr01.2171;Sf.chr02.0703;Sf.chr03.1653;Sf.chr03.1833;Sf.chr04.0259;Sf.chr06.0200;Sf.chr06.0202;Sf.chr07.0071;Sf.chr07.1036;Sf.chr08.808;Sf.chr11.008
GO:0048707	instar larval or pupal morphogenesis	BP	14	423	0.368751	0.812985	Sf.chr01.1863;Sf.chr02.0215;Sf.chr02.0269;Sf.chr03.0950;Sf.chr05.1162;Sf.chr06.0279;Sf.chr07.0057;Sf.chr07.0591;Sf.chr07.0799;Sf.chr10.382;Sf.chr13.248;Sf.chr13.475;Sf.chr14.252;Sf.chrX.1128
GO:0003013	circulatory system process	BP	2	43	0.3641	0.803519	Sf.chr03.0950;Sf.chrX.1128
GO:0061333	renal tubule morphogenesis	BP	2	43	0.3641	0.803519	Sf.chr02.0269;Sf.chr07.0591
GO:1901214	regulation of neuron death	BP	2	43	0.3641	0.803519	Sf.chr03.1688;Sf.chrX.0114
GO:0071824	protein-DNA complex subunit organization	BP	5	134	0.362507	0.802364	Sf.chr01.1821;Sf.chr03.1732;Sf.chr04.0746;Sf.chr04.0754;Sf.chr04.1510
GO:0002807	positive regulation of antimicrobial peptide biosynthetic process	BP	1	15	0.362382	0.802364	Sf.chr01.2209
GO:0006032	chitin catabolic process	BP	1	15	0.362382	0.802364	Sf.chrX.0159
GO:0006206	pyrimidine nucleobase metabolic process	BP	1	15	0.362382	0.802364	Sf.chr11.487
GO:0006611	protein export from nucleus	BP	1	15	0.362382	0.802364	Sf.chr01.1927
GO:0006672	ceramide metabolic process	BP	1	15	0.362382	0.802364	Sf.chr03.1704
GO:0007064	mitotic sister chromatid cohesion	BP	1	15	0.362382	0.802364	Sf.chr10.359
GO:0007586	digestion	BP	1	15	0.362382	0.802364	Sf.chrX.0317
GO:0007628	adult walking behavior	BP	1	15	0.362382	0.802364	Sf.chr10.526
GO:0014009	glial cell proliferation	BP	1	15	0.362382	0.802364	Sf.chr10.269
GO:0018107	peptidyl-threonine phosphorylation	BP	1	15	0.362382	0.802364	Sf.chr01.1927
GO:0033692	cellular polysaccharide biosynthetic process	BP	1	15	0.362382	0.802364	Sf.chrX.0295
GO:0043052	thermotaxis	BP	1	15	0.362382	0.802364	Sf.chr06.0013
GO:0043524	negative regulation of neuron apoptotic process	BP	1	15	0.362382	0.802364	Sf.chrX.0114
GO:0046364	monosaccharide biosynthetic process	BP	1	15	0.362382	0.802364	Sf.chr10.096
GO:0050905	neuromuscular process	BP	1	15	0.362382	0.802364	Sf.chr10.526
GO:0051445	regulation of meiotic cell cycle	BP	1	15	0.362382	0.802364	Sf.chr07.0278
GO:0072665	protein localization to vacuole	BP	1	15	0.362382	0.802364	Sf.chr02.1180
GO:1901616	organic hydroxy compound catabolic process	BP	1	15	0.362382	0.802364	Sf.chr01.1957
GO:1904748	regulation of apoptotic process involved in development	BP	1	15	0.362382	0.802364	Sf.chr01.1927
GO:0010975	regulation of neuron projection development	BP	4	103	0.362229	0.802364	Sf.chr03.1688;Sf.chr04.0551;Sf.chr07.0591;Sf.chrX.0426
GO:0043066	negative regulation of apoptotic process	BP	4	103	0.362229	0.802364	Sf.chr01.1927;Sf.chr02.1406;Sf.chr03.1704;Sf.chrX.0114
GO:1901137	carbohydrate derivative biosynthetic process	BP	10	292	0.361274	0.802364	Sf.chr01.0827;Sf.chr02.0148;Sf.chr03.1704;Sf.chr04.0303;Sf.chr04.0511;Sf.chr04.0512;Sf.chr05.0047;Sf.chr05.0123;Sf.chr08.326;Sf.chr11.487
GO:0007178	transmembrane receptor protein serine/threonine kinase signaling pathway	BP	3	72	0.358042	0.802364	Sf.chr01.1703;Sf.chr01.1863;Sf.chr07.0057
GO:0042451	purine nucleoside biosynthetic process	BP	3	72	0.358042	0.802364	Sf.chr04.0511;Sf.chr04.0512;Sf.chr05.0047
GO:0046129	purine ribonucleoside biosynthetic process	BP	3	72	0.358042	0.802364	Sf.chr04.0511;Sf.chr04.0512;Sf.chr05.0047
GO:0044665	MLL1/2 complex	CC	1	18	0.357169	0.855042	Sf.chr07.0724
GO:0071010	prespliceosome	CC	1	18	0.357169	0.855042	Sf.chr07.1036
GO:0004112	cyclic-nucleotide phosphodiesterase activity	MF	1	14	0.355761	0.689741	Sf.chr06.0443
GO:0004407	histone deacetylase activity	MF	1	14	0.355761	0.689741	Sf.chr04.1131
GO:0019209	kinase activator activity	MF	1	14	0.355761	0.689741	Sf.chr01.1927
GO:0030295	protein kinase activator activity	MF	1	14	0.355761	0.689741	Sf.chr01.1927
GO:0010259	multicellular organism aging	BP	6	164	0.355735	0.802364	Sf.chr01.1510;Sf.chr03.0950;Sf.chr04.1131;Sf.chr09.115;Sf.chr13.475;Sf.chrX.1128
GO:0070848	response to growth factor	BP	4	102	0.355471	0.802364	Sf.chr01.1703;Sf.chr01.1863;Sf.chr02.1406;Sf.chr07.0057
GO:0009887	organ morphogenesis	BP	23	711	0.353872	0.802364	Sf.chr01.0986;Sf.chr01.1863;Sf.chr01.2044;Sf.chr02.0215;Sf.chr02.0269;Sf.chr02.1406;Sf.chr03.0950;Sf.chr05.1162;Sf.chr06.0279;Sf.chr07.0057;Sf.chr07.0591;Sf.chr07.0799;Sf.chr08.326;Sf.chr08.877;Sf.chr10.269;Sf.chr10.359;Sf.chr10.382;Sf.chr11.487;Sf.chr13.248;Sf.chr13.475;Sf.chr14.252;Sf.chrX.0426;Sf.chrX.1128
GO:0007443	Malpighian tubule morphogenesis	BP	2	42	0.353352	0.802364	Sf.chr02.0269;Sf.chr07.0591
GO:0046474	glycerophospholipid biosynthetic process	BP	2	42	0.353352	0.802364	Sf.chr08.326;Sf.chr13.475
GO:0009156	ribonucleoside monophosphate biosynthetic process	BP	3	71	0.349916	0.798845	Sf.chr04.0511;Sf.chr04.0512;Sf.chr05.0047
GO:0042067	establishment of ommatidial planar polarity	BP	3	71	0.349916	0.798845	Sf.chr03.0950;Sf.chr10.269;Sf.chr13.475
GO:0006325	chromatin organization	BP	13	384	0.345919	0.791324	Sf.chr01.1821;Sf.chr02.0269;Sf.chr03.0408;Sf.chr03.1732;Sf.chr04.0746;Sf.chr04.0754;Sf.chr04.1131;Sf.chr05.0910;Sf.chr06.0015;Sf.chr06.0514;Sf.chr07.0724;Sf.chr10.359;Sf.chr11.133
GO:0009798	axis specification	BP	7	193	0.344143	0.788063	Sf.chr01.0827;Sf.chr01.2209;Sf.chr02.0269;Sf.chr02.1180;Sf.chr02.1406;Sf.chr04.1510;Sf.chr13.351
GO:0000466	maturation of 5.8S rRNA from tricistronic rRNA transcript (SSU-rRNA, 5.8S rRNA, LSU-rRNA)	BP	1	14	0.342945	0.78612	Sf.chr04.0128
GO:0002778	antibacterial peptide production	BP	1	14	0.342945	0.78612	Sf.chr01.2209
GO:0002780	antibacterial peptide biosynthetic process	BP	1	14	0.342945	0.78612	Sf.chr01.2209
GO:0002786	regulation of antibacterial peptide production	BP	1	14	0.342945	0.78612	Sf.chr01.2209
GO:0002808	regulation of antibacterial peptide biosynthetic process	BP	1	14	0.342945	0.78612	Sf.chr01.2209
GO:0002832	negative regulation of response to biotic stimulus	BP	1	14	0.342945	0.78612	Sf.chr03.0950
GO:0006623	protein targeting to vacuole	BP	1	14	0.342945	0.78612	Sf.chr02.1180
GO:0006999	nuclear pore organization	BP	1	14	0.342945	0.78612	Sf.chr06.0628
GO:0007272	ensheathment of neurons	BP	1	14	0.342945	0.78612	Sf.chr11.487
GO:0007368	determination of left/right symmetry	BP	1	14	0.342945	0.78612	Sf.chr08.320
GO:0007519	skeletal muscle tissue development	BP	1	14	0.342945	0.78612	Sf.chrX.0114
GO:0008069	dorsal/ventral axis specification, ovarian follicular epithelium	BP	1	14	0.342945	0.78612	Sf.chr02.1406
GO:0009303	rRNA transcription	BP	1	14	0.342945	0.78612	Sf.chr11.267
GO:0009409	response to cold	BP	1	14	0.342945	0.78612	Sf.chr08.172
GO:0009649	entrainment of circadian clock	BP	1	14	0.342945	0.78612	Sf.chr01.2044
GO:0010324	membrane invagination	BP	1	14	0.342945	0.78612	Sf.chr02.1406
GO:0014066	regulation of phosphatidylinositol 3-kinase signaling	BP	1	14	0.342945	0.78612	Sf.chr01.1863
GO:0015858	nucleoside transport	BP	1	14	0.342945	0.78612	Sf.chr06.0457
GO:0016578	histone deubiquitination	BP	1	14	0.342945	0.78612	Sf.chr05.0910
GO:0018990	ecdysis, chitin-based cuticle	BP	1	14	0.342945	0.78612	Sf.chrX.0159
GO:0035025	positive regulation of Rho protein signal transduction	BP	1	14	0.342945	0.78612	Sf.chr14.252
GO:0035212	cell competition in a multicellular organism	BP	1	14	0.342945	0.78612	Sf.chr07.0057
GO:0043094	cellular metabolic compound salvage	BP	1	14	0.342945	0.78612	Sf.chr11.487
GO:0043277	apoptotic cell clearance	BP	1	14	0.342945	0.78612	Sf.chr01.0196
GO:0060795	cell fate commitment involved in formation of primary germ layer	BP	1	14	0.342945	0.78612	Sf.chr02.0269
GO:0061723	glycophagy	BP	1	14	0.342945	0.78612	Sf.chrX.0295
GO:0072666	establishment of protein localization to vacuole	BP	1	14	0.342945	0.78612	Sf.chr02.1180
GO:1990709	presynaptic active zone organization	BP	1	14	0.342945	0.78612	Sf.chr05.0154
GO:0050660	flavin adenine dinucleotide binding	MF	3	67	0.342584	0.675218	Sf.chr03.1778;Sf.chrX.0309;Sf.chrX.0441
GO:0042749	regulation of circadian sleep/wake cycle	BP	2	41	0.342542	0.78612	Sf.chr03.0005;Sf.chr08.748
GO:0009612	response to mechanical stimulus	BP	3	70	0.34178	0.78612	Sf.chr03.0950;Sf.chr10.526;Sf.chrX.0114
GO:0042048	olfactory behavior	BP	3	70	0.34178	0.78612	Sf.chr01.2252;Sf.chr04.1454;Sf.chr10.382
GO:0007275	multicellular organism development	BP	65	2094	0.341615	0.78612	Sf.chr01.0096;Sf.chr01.0774;Sf.chr01.0827;Sf.chr01.0986;Sf.chr01.1073;Sf.chr01.1510;Sf.chr01.1703;Sf.chr01.1863;Sf.chr01.1927;Sf.chr01.2044;Sf.chr01.2202;Sf.chr01.2207;Sf.chr01.2209;Sf.chr02.0215;Sf.chr02.0269;Sf.chr02.1180;Sf.chr02.1406;Sf.chr03.0950;Sf.chr03.1688;Sf.chr04.0303;Sf.chr04.0551;Sf.chr04.1131;Sf.chr04.1454;Sf.chr04.1510;Sf.chr05.0154;Sf.chr05.1162;Sf.chr05.1193;Sf.chr06.0013;Sf.chr0…
GO:0014069	postsynaptic density	CC	1	17	0.341173	0.829312	Sf.chr10.382
GO:0030119	AP-type membrane coat adaptor complex	CC	1	17	0.341173	0.829312	Sf.chr04.1506
GO:0035327	transcriptionally active chromatin	CC	1	17	0.341173	0.829312	Sf.chr10.359
GO:0060076	excitatory synapse	CC	1	17	0.341173	0.829312	Sf.chr10.382
GO:0099572	postsynaptic specialization	CC	1	17	0.341173	0.829312	Sf.chr10.382
GO:0003697	single-stranded DNA binding	MF	2	39	0.340439	0.673786	Sf.chr04.1510;Sf.chr06.0872
GO:0007389	pattern specification process	BP	16	478	0.33792	0.78612	Sf.chr01.0827;Sf.chr01.1863;Sf.chr01.2209;Sf.chr02.0269;Sf.chr02.1180;Sf.chr02.1406;Sf.chr04.0551;Sf.chr04.1510;Sf.chr07.0057;Sf.chr08.320;Sf.chr10.269;Sf.chr11.201;Sf.chr13.248;Sf.chr13.351;Sf.chrX.0114;Sf.chrX.0426
GO:0006366	transcription from RNA polymerase II promoter	BP	21	639	0.335896	0.78612	Sf.chr01.0827;Sf.chr01.1703;Sf.chr01.1863;Sf.chr01.2044;Sf.chr01.2209;Sf.chr02.0269;Sf.chr02.1406;Sf.chr03.0950;Sf.chr05.0910;Sf.chr06.0015;Sf.chr06.0148;Sf.chr06.0279;Sf.chr06.0857;Sf.chr07.0057;Sf.chr07.0724;Sf.chr10.073;Sf.chr10.183;Sf.chr10.359;Sf.chrX.0114;Sf.chrX.0926;Sf.chrX.1128
GO:0071363	cellular response to growth factor stimulus	BP	4	99	0.335207	0.78612	Sf.chr01.1703;Sf.chr01.1863;Sf.chr02.1406;Sf.chr07.0057
GO:0003756	protein disulfide isomerase activity	MF	1	13	0.335192	0.666176	Sf.chr01.0196
GO:0004114	3',5'-cyclic-nucleotide phosphodiesterase activity	MF	1	13	0.335192	0.666176	Sf.chr06.0443
GO:0004312	fatty acid synthase activity	MF	1	13	0.335192	0.666176	Sf.chr05.1193
GO:0004568	chitinase activity	MF	1	13	0.335192	0.666176	Sf.chrX.0159
GO:0005337	nucleoside transmembrane transporter activity	MF	1	13	0.335192	0.666176	Sf.chr06.0457
GO:0008484	sulfuric ester hydrolase activity	MF	1	13	0.335192	0.666176	Sf.chr02.1807
GO:0016864	intramolecular oxidoreductase activity, transposing S-S bonds	MF	1	13	0.335192	0.666176	Sf.chr01.0196
GO:0008544	epidermis development	BP	3	69	0.333637	0.78612	Sf.chr07.0799;Sf.chr10.269;Sf.chrX.1128
GO:0019730	antimicrobial humoral response	BP	3	69	0.333637	0.78612	Sf.chr01.1510;Sf.chr01.2209;Sf.chr03.0950
GO:0005666	DNA-directed RNA polymerase III complex	CC	2	49	0.333606	0.829312	Sf.chr03.1865;Sf.chr08.055
GO:0006664	glycolipid metabolic process	BP	2	40	0.331675	0.78612	Sf.chr03.1704;Sf.chr08.326
GO:0008293	torso signaling pathway	BP	2	40	0.331675	0.78612	Sf.chr01.0827;Sf.chr02.1406
GO:0031570	DNA integrity checkpoint	BP	2	40	0.331675	0.78612	Sf.chr07.0278;Sf.chrX.0114
GO:0045793	positive regulation of cell size	BP	2	40	0.331675	0.78612	Sf.chr01.0096;Sf.chr10.359
GO:1903509	liposaccharide metabolic process	BP	2	40	0.331675	0.78612	Sf.chr03.1704;Sf.chr08.326
GO:0051254	positive regulation of RNA metabolic process	BP	14	411	0.329062	0.78612	Sf.chr01.1863;Sf.chr01.2044;Sf.chr01.2209;Sf.chr02.0269;Sf.chr03.0950;Sf.chr05.0910;Sf.chr06.0015;Sf.chr06.0148;Sf.chr07.0724;Sf.chr10.359;Sf.chr11.228;Sf.chr11.267;Sf.chrX.0114;Sf.chrX.0926
GO:0004497	monooxygenase activity	MF	2	38	0.329054	0.666176	Sf.chr06.0013;Sf.chrX.1023
GO:0000375	RNA splicing, via transesterification reactions	BP	8	221	0.328976	0.78612	Sf.chr02.0703;Sf.chr03.1203;Sf.chr04.0259;Sf.chr05.1217;Sf.chr06.0200;Sf.chr06.0202;Sf.chr07.1036;Sf.chr08.839
GO:0000377	RNA splicing, via transesterification reactions with bulged adenosine as nucleophile	BP	8	221	0.328976	0.78612	Sf.chr02.0703;Sf.chr03.1203;Sf.chr04.0259;Sf.chr05.1217;Sf.chr06.0200;Sf.chr06.0202;Sf.chr07.1036;Sf.chr08.839
GO:0000398	mRNA splicing, via spliceosome	BP	8	221	0.328976	0.78612	Sf.chr02.0703;Sf.chr03.1203;Sf.chr04.0259;Sf.chr05.1217;Sf.chr06.0200;Sf.chr06.0202;Sf.chr07.1036;Sf.chr08.839
GO:0071496	cellular response to external stimulus	BP	4	98	0.328462	0.78612	Sf.chr01.1863;Sf.chr03.1688;Sf.chr11.133;Sf.chrX.0295
GO:0016491	oxidoreductase activity	MF	18	515	0.327617	0.666176	Sf.chr01.0095;Sf.chr01.0096;Sf.chr01.0389;Sf.chr02.0021;Sf.chr02.0171;Sf.chr02.0488;Sf.chr03.0023;Sf.chr03.1113;Sf.chr03.1778;Sf.chr04.0302;Sf.chr04.1543;Sf.chr05.1193;Sf.chr06.0013;Sf.chr07.0651;Sf.chrX.0102;Sf.chrX.0309;Sf.chrX.0441;Sf.chrX.1023
GO:0001738	morphogenesis of a polarized epithelium	BP	5	128	0.327192	0.78612	Sf.chr03.0950;Sf.chr07.0799;Sf.chr08.877;Sf.chr10.269;Sf.chr13.475
GO:0071826	ribonucleoprotein complex subunit organization	BP	5	128	0.327192	0.78612	Sf.chr01.0290;Sf.chr04.0259;Sf.chr05.0197;Sf.chr07.1036;Sf.chr11.008
GO:0001655	urogenital system development	BP	3	68	0.32549	0.785293	Sf.chr02.0269;Sf.chr07.0057;Sf.chr07.0591
GO:0050768	negative regulation of neurogenesis	BP	3	68	0.32549	0.785293	Sf.chr03.1688;Sf.chr06.0857;Sf.chr10.382
GO:0051052	regulation of DNA metabolic process	BP	3	68	0.32549	0.785293	Sf.chr02.0269;Sf.chr04.1510;Sf.chr07.0278
GO:0005671	Ada2/Gcn5/Ada3 transcription activator complex	CC	1	16	0.32478	0.827666	Sf.chr03.0408
GO:0009897	external side of plasma membrane	CC	1	16	0.32478	0.827666	Sf.chr01.2209
GO:0035324	female germline ring canal	CC	1	16	0.32478	0.827666	Sf.chr01.1863
GO:0098573	intrinsic component of mitochondrial membrane	CC	1	16	0.32478	0.827666	Sf.chr06.0253
GO:0005769	early endosome	CC	2	48	0.324676	0.827666	Sf.chr01.2209;Sf.chr09.149
GO:0034703	cation channel complex	CC	2	48	0.324676	0.827666	Sf.chr07.0249;Sf.chr10.526
GO:0015291	secondary active transmembrane transporter activity	MF	4	93	0.323754	0.666176	Sf.chr01.0612;Sf.chr07.0878;Sf.chr08.292;Sf.chr08.741
GO:0016853	isomerase activity	MF	4	93	0.323754	0.666176	Sf.chr01.0196;Sf.chr03.1203;Sf.chr05.1217;Sf.chr07.0901
GO:0052689	carboxylic ester hydrolase activity	MF	4	93	0.323754	0.666176	Sf.chr01.0678;Sf.chr02.0098;Sf.chr02.0486;Sf.chr11.015
GO:0001522	pseudouridine synthesis	BP	1	13	0.322919	0.781604	Sf.chr01.0304
GO:0002251	organ or tissue specific immune response	BP	1	13	0.322919	0.781604	Sf.chr13.248
GO:0002385	mucosal immune response	BP	1	13	0.322919	0.781604	Sf.chr13.248
GO:0006517	protein deglycosylation	BP	1	13	0.322919	0.781604	Sf.chr04.1219
GO:0006687	glycosphingolipid metabolic process	BP	1	13	0.322919	0.781604	Sf.chr03.1704
GO:0006911	phagocytosis, engulfment	BP	1	13	0.322919	0.781604	Sf.chr02.1406
GO:0008366	axon ensheathment	BP	1	13	0.322919	0.781604	Sf.chr11.487
GO:0008585	female gonad development	BP	1	13	0.322919	0.781604	Sf.chr06.0279
GO:0010906	regulation of glucose metabolic process	BP	1	13	0.322919	0.781604	Sf.chrX.0295
GO:0016330	second mitotic wave involved in compound eye morphogenesis	BP	1	13	0.322919	0.781604	Sf.chr10.269
GO:0021953	central nervous system neuron differentiation	BP	1	13	0.322919	0.781604	Sf.chrX.0114
GO:0031345	negative regulation of cell projection organization	BP	1	13	0.322919	0.781604	Sf.chr03.1688
GO:0032968	positive regulation of transcription elongation from RNA polymerase II promoter	BP	1	13	0.322919	0.781604	Sf.chr07.0724
GO:0044275	cellular carbohydrate catabolic process	BP	1	13	0.322919	0.781604	Sf.chrX.0295
GO:0045005	DNA-dependent DNA replication maintenance of fidelity	BP	1	13	0.322919	0.781604	Sf.chr04.1510
GO:0046164	alcohol catabolic process	BP	1	13	0.322919	0.781604	Sf.chr01.1957
GO:0046545	development of primary female sexual characteristics	BP	1	13	0.322919	0.781604	Sf.chr06.0279
GO:0048311	mitochondrion distribution	BP	1	13	0.322919	0.781604	Sf.chr03.1688
GO:1900426	positive regulation of defense response to bacterium	BP	1	13	0.322919	0.781604	Sf.chr01.2209
GO:1904064	positive regulation of cation transmembrane transport	BP	1	13	0.322919	0.781604	Sf.chr01.1729
GO:0042592	homeostatic process	BP	16	473	0.322683	0.781604	Sf.chr01.0096;Sf.chr01.0196;Sf.chr01.0308;Sf.chr01.1863;Sf.chr01.2044;Sf.chr02.0269;Sf.chr03.0005;Sf.chr04.0511;Sf.chr04.0512;Sf.chr06.0587;Sf.chr07.0583;Sf.chr07.0591;Sf.chr08.741;Sf.chr09.149;Sf.chr10.073;Sf.chr13.248
GO:0007622	rhythmic behavior	BP	4	97	0.321726	0.781604	Sf.chr03.0005;Sf.chr08.748;Sf.chr10.359;Sf.chrX.1128
GO:0003015	heart process	BP	2	39	0.320759	0.781604	Sf.chr03.0950;Sf.chrX.1128
GO:0042441	eye pigment metabolic process	BP	2	39	0.320759	0.781604	Sf.chr04.0950;Sf.chr09.149
GO:0043324	pigment metabolic process involved in developmental pigmentation	BP	2	39	0.320759	0.781604	Sf.chr04.0950;Sf.chr09.149
GO:0043474	pigment metabolic process involved in pigmentation	BP	2	39	0.320759	0.781604	Sf.chr04.0950;Sf.chr09.149
GO:1901136	carbohydrate derivative catabolic process	BP	2	39	0.320759	0.781604	Sf.chr11.487;Sf.chrX.0159
GO:0034641	cellular nitrogen compound metabolic process	BP	86	2781	0.318945	0.781604	Sf.chr01.0304;Sf.chr01.0827;Sf.chr01.1135;Sf.chr01.1510;Sf.chr01.1703;Sf.chr01.1863;Sf.chr01.1957;Sf.chr01.2044;Sf.chr01.2171;Sf.chr01.2209;Sf.chr01.2268;Sf.chr02.0171;Sf.chr02.0269;Sf.chr02.0703;Sf.chr02.1406;Sf.chr02.1734;Sf.chr02.1827;Sf.chr02.1909;Sf.chr03.0004;Sf.chr03.0339;Sf.chr03.0340;Sf.chr03.0409;Sf.chr03.0762;Sf.chr03.0950;Sf.chr03.1203;Sf.chr03.1557;Sf.chr03.1679;Sf.chr03.1704;Sf.chr0…
GO:0006066	alcohol metabolic process	BP	3	67	0.317343	0.781604	Sf.chr01.1957;Sf.chr05.0047;Sf.chr13.475
GO:0048663	neuron fate commitment	BP	3	67	0.317343	0.781604	Sf.chr01.2044;Sf.chr02.1406;Sf.chr03.0950
GO:0072001	renal system development	BP	3	67	0.317343	0.781604	Sf.chr02.0269;Sf.chr07.0057;Sf.chr07.0591
GO:0065004	protein-DNA complex assembly	BP	4	96	0.315	0.781604	Sf.chr03.1732;Sf.chr04.0746;Sf.chr04.0754;Sf.chr04.1510
GO:0003993	acid phosphatase activity	MF	1	12	0.313968	0.656982	Sf.chr07.1034
GO:0010485	H4 histone acetyltransferase activity	MF	1	12	0.313968	0.656982	Sf.chr03.0408
GO:0015645	fatty acid ligase activity	MF	1	12	0.313968	0.656982	Sf.chr03.0005
GO:0070887	cellular response to chemical stimulus	BP	14	406	0.312834	0.781604	Sf.chr01.1510;Sf.chr01.1703;Sf.chr01.1863;Sf.chr02.1406;Sf.chr03.0950;Sf.chr04.0303;Sf.chr05.1193;Sf.chr06.0148;Sf.chr06.0857;Sf.chr07.0057;Sf.chr10.183;Sf.chr11.267;Sf.chrX.0295;Sf.chrX.0587
GO:0035006	melanization defense response	BP	2	38	0.3098	0.777436	Sf.chr01.2209;Sf.chr14.252
GO:0042052	rhabdomere development	BP	2	38	0.3098	0.777436	Sf.chr01.0986;Sf.chr08.326
GO:0042059	negative regulation of epidermal growth factor receptor signaling pathway	BP	2	38	0.3098	0.777436	Sf.chr02.1180;Sf.chr10.382
GO:0072329	monocarboxylic acid catabolic process	BP	2	38	0.3098	0.777436	Sf.chr01.1863;Sf.chr08.172
GO:1901185	negative regulation of ERBB signaling pathway	BP	2	38	0.3098	0.777436	Sf.chr02.1180;Sf.chr10.382
GO:0007605	sensory perception of sound	BP	3	66	0.3092	0.777436	Sf.chr01.2044;Sf.chr07.0249;Sf.chr10.526
GO:0010948	negative regulation of cell cycle process	BP	3	66	0.3092	0.777436	Sf.chr02.0269;Sf.chr07.0278;Sf.chrX.0114
GO:0071375	cellular response to peptide hormone stimulus	BP	3	66	0.3092	0.777436	Sf.chr01.1510;Sf.chr01.1863;Sf.chr11.267
GO:1901653	cellular response to peptide	BP	3	66	0.3092	0.777436	Sf.chr01.1510;Sf.chr01.1863;Sf.chr11.267
GO:0032592	integral component of mitochondrial membrane	CC	1	15	0.307983	0.824768	Sf.chr06.0253
GO:0042734	presynaptic membrane	CC	1	15	0.307983	0.824768	Sf.chr10.382
GO:0071004	U2-type prespliceosome	CC	1	15	0.307983	0.824768	Sf.chr07.1036
GO:1990391	DNA repair complex	CC	1	15	0.307983	0.824768	Sf.chr07.0278
GO:0015297	antiporter activity	MF	2	36	0.306135	0.64917	Sf.chr08.292;Sf.chr08.741
GO:0000028	ribosomal small subunit assembly	BP	1	12	0.302285	0.766266	Sf.chr11.008
GO:0002803	positive regulation of antibacterial peptide production	BP	1	12	0.302285	0.766266	Sf.chr01.2209
GO:0006213	pyrimidine nucleoside metabolic process	BP	1	12	0.302285	0.766266	Sf.chr11.487
GO:0006356	regulation of transcription from RNA polymerase I promoter	BP	1	12	0.302285	0.766266	Sf.chr11.267
GO:0006515	misfolded or incompletely synthesized protein catabolic process	BP	1	12	0.302285	0.766266	Sf.chr04.0303
GO:0006963	positive regulation of antibacterial peptide biosynthetic process	BP	1	12	0.302285	0.766266	Sf.chr01.2209
GO:0010165	response to X-ray	BP	1	12	0.302285	0.766266	Sf.chr07.0278
GO:0019400	alditol metabolic process	BP	1	12	0.302285	0.766266	Sf.chr05.0047
GO:0034661	ncRNA catabolic process	BP	1	12	0.302285	0.766266	Sf.chr04.0128
GO:0036098	male germ-line stem cell population maintenance	BP	1	12	0.302285	0.766266	Sf.chr11.267
GO:0045003	double-strand break repair via synthesis-dependent strand annealing	BP	1	12	0.302285	0.766266	Sf.chr04.1510
GO:0045572	positive regulation of imaginal disc growth	BP	1	12	0.302285	0.766266	Sf.chr01.0096
GO:0048079	regulation of cuticle pigmentation	BP	1	12	0.302285	0.766266	Sf.chr06.0013
GO:0090329	regulation of DNA-dependent DNA replication	BP	1	12	0.302285	0.766266	Sf.chr02.0269
GO:2001257	regulation of cation channel activity	BP	1	12	0.302285	0.766266	Sf.chr01.1729
GO:0006473	protein acetylation	BP	4	94	0.301589	0.766266	Sf.chr03.0408;Sf.chr05.0910;Sf.chr06.0015;Sf.chr07.0724
GO:0048512	circadian behavior	BP	4	94	0.301589	0.766266	Sf.chr03.0005;Sf.chr08.748;Sf.chr10.359;Sf.chrX.1128
GO:0008168	methyltransferase activity	MF	5	118	0.300728	0.640564	Sf.chr04.1620;Sf.chr07.0724;Sf.chr09.731;Sf.chr09.777;Sf.chr11.133
GO:0002920	regulation of humoral immune response	BP	2	37	0.298807	0.766266	Sf.chr01.2209;Sf.chr03.0950
GO:0007354	zygotic determination of anterior/posterior axis, embryo	BP	2	37	0.298807	0.766266	Sf.chr01.0827;Sf.chr02.1406
GO:0009062	fatty acid catabolic process	BP	2	37	0.298807	0.766266	Sf.chr01.1863;Sf.chr08.172
GO:0015748	organophosphate ester transport	BP	2	37	0.298807	0.766266	Sf.chr02.0783;Sf.chr06.0457
GO:0035159	regulation of tube length, open tracheal system	BP	2	37	0.298807	0.766266	Sf.chr01.0827;Sf.chr10.382
GO:0046661	male sex differentiation	BP	2	37	0.298807	0.766266	Sf.chr10.382;Sf.chr11.267
GO:0031974	membrane-enclosed lumen	CC	26	960	0.298337	0.824768	Sf.chr01.0290;Sf.chr01.0304;Sf.chr01.1821;Sf.chr01.1927;Sf.chr01.2171;Sf.chr02.0783;Sf.chr03.0004;Sf.chr03.0408;Sf.chr03.0950;Sf.chr03.1865;Sf.chr04.0128;Sf.chr04.0302;Sf.chr04.1506;Sf.chr04.1510;Sf.chr05.0910;Sf.chr06.0015;Sf.chr06.0514;Sf.chr06.0857;Sf.chr07.0071;Sf.chr07.0724;Sf.chr08.055;Sf.chr10.096;Sf.chr11.008;Sf.chr11.133;Sf.chr11.267;Sf.chr13.351
GO:0045596	negative regulation of cell differentiation	BP	5	123	0.298061	0.766266	Sf.chr01.1703;Sf.chr02.0269;Sf.chr03.1688;Sf.chr06.0857;Sf.chr10.382
GO:0019748	secondary metabolic process	BP	4	93	0.294909	0.766266	Sf.chr01.0096;Sf.chr01.2209;Sf.chr11.015;Sf.chr14.252
GO:0045786	negative regulation of cell cycle	BP	4	93	0.294909	0.766266	Sf.chr01.1927;Sf.chr02.0269;Sf.chr07.0278;Sf.chrX.0114
GO:0032868	response to insulin	BP	3	64	0.292941	0.764978	Sf.chr01.1510;Sf.chr01.1863;Sf.chr11.267
GO:0042493	response to drug	BP	3	64	0.292941	0.764978	Sf.chr03.0950;Sf.chr06.0457;Sf.chr08.292
GO:0003677	DNA binding	MF	29	841	0.292585	0.626027	Sf.chr01.2044;Sf.chr02.0269;Sf.chr03.0339;Sf.chr03.0340;Sf.chr03.0950;Sf.chr03.1732;Sf.chr04.0746;Sf.chr04.0754;Sf.chr04.0802;Sf.chr04.1194;Sf.chr04.1510;Sf.chr05.0093;Sf.chr05.0910;Sf.chr06.0279;Sf.chr06.0328;Sf.chr06.0514;Sf.chr06.0872;Sf.chr07.0057;Sf.chr07.0135;Sf.chr07.0278;Sf.chr07.0724;Sf.chr07.1000;Sf.chr08.839;Sf.chr10.073;Sf.chr11.201;Sf.chr11.267;Sf.chr11.310;Sf.chr12.351;Sf.chrX.0926
GO:0007420	brain development	BP	5	122	0.292285	0.764978	Sf.chr02.0269;Sf.chr04.1454;Sf.chr10.359;Sf.chr10.382;Sf.chrX.0114
GO:0015301	anion:anion antiporter activity	MF	1	11	0.292069	0.626027	Sf.chr08.741
GO:0030215	semaphorin receptor binding	MF	1	11	0.292069	0.626027	Sf.chr04.1454
GO:0009991	response to extracellular stimulus	BP	7	182	0.291722	0.764455	Sf.chr01.0096;Sf.chr01.1510;Sf.chr01.1863;Sf.chr03.1688;Sf.chr11.133;Sf.chr11.228;Sf.chrX.0295
GO:0005682	U5 snRNP	CC	1	14	0.29077	0.813127	Sf.chr07.1036
GO:0044295	axonal growth cone	CC	1	14	0.29077	0.813127	Sf.chrX.0426
GO:0071495	cellular response to endogenous stimulus	BP	8	212	0.2895	0.759515	Sf.chr01.1510;Sf.chr01.1703;Sf.chr01.1863;Sf.chr02.1406;Sf.chr03.0950;Sf.chr06.0148;Sf.chr07.0057;Sf.chr11.267
GO:0035097	histone methyltransferase complex	CC	2	44	0.288698	0.813127	Sf.chr06.0514;Sf.chr07.0724
GO:0042175	nuclear outer membrane-endoplasmic reticulum membrane network	CC	5	148	0.288628	0.813127	Sf.chr02.0148;Sf.chr02.1216;Sf.chr03.1704;Sf.chr04.0303;Sf.chr08.326
GO:0051056	regulation of small GTPase mediated signal transduction	BP	4	92	0.288249	0.757116	Sf.chr02.1097;Sf.chr07.0591;Sf.chr14.005;Sf.chr14.252
GO:0000077	DNA damage checkpoint	BP	2	36	0.287786	0.756782	Sf.chr07.0278;Sf.chrX.0114
GO:0002759	regulation of antimicrobial humoral response	BP	2	36	0.287786	0.756782	Sf.chr01.2209;Sf.chr03.0950
GO:0006006	glucose metabolic process	BP	2	36	0.287786	0.756782	Sf.chr10.096;Sf.chrX.0295
GO:0007266	Rho protein signal transduction	BP	2	36	0.287786	0.756782	Sf.chr07.0591;Sf.chr14.252
GO:0048872	homeostasis of number of cells	BP	2	36	0.287786	0.756782	Sf.chr02.0269;Sf.chr07.0583
GO:0022604	regulation of cell morphogenesis	BP	6	151	0.287767	0.756782	Sf.chr03.1688;Sf.chr04.0551;Sf.chr07.0591;Sf.chr10.269;Sf.chr10.382;Sf.chrX.0426
GO:0003682	chromatin binding	MF	7	173	0.287129	0.622769	Sf.chr03.0004;Sf.chr03.0408;Sf.chr07.0724;Sf.chr10.359;Sf.chr11.201;Sf.chr11.228;Sf.chr11.267
GO:0016757	transferase activity, transferring glycosyl groups	MF	6	144	0.286072	0.622769	Sf.chr03.1704;Sf.chr04.0303;Sf.chr05.0123;Sf.chr08.326;Sf.chr11.487;Sf.chrX.0295
GO:0008654	phospholipid biosynthetic process	BP	3	63	0.284833	0.754305	Sf.chr07.0123;Sf.chr08.326;Sf.chr13.475
GO:0009127	purine nucleoside monophosphate biosynthetic process	BP	3	63	0.284833	0.754305	Sf.chr04.0511;Sf.chr04.0512;Sf.chr05.0047
GO:0009168	purine ribonucleoside monophosphate biosynthetic process	BP	3	63	0.284833	0.754305	Sf.chr04.0511;Sf.chr04.0512;Sf.chr05.0047
GO:0032869	cellular response to insulin stimulus	BP	3	63	0.284833	0.754305	Sf.chr01.1510;Sf.chr01.1863;Sf.chr11.267
GO:0000291	nuclear-transcribed mRNA catabolic process, exonucleolytic	BP	1	11	0.281025	0.74774	Sf.chr04.0128
GO:0006094	gluconeogenesis	BP	1	11	0.281025	0.74774	Sf.chr10.096
GO:0006312	mitotic recombination	BP	1	11	0.281025	0.74774	Sf.chr04.1510
GO:0006760	folic acid-containing compound metabolic process	BP	1	11	0.281025	0.74774	Sf.chr08.152
GO:0007394	dorsal closure, elongation of leading edge cells	BP	1	11	0.281025	0.74774	Sf.chr10.269
GO:0009065	glutamine family amino acid catabolic process	BP	1	11	0.281025	0.74774	Sf.chr04.0008
GO:0010565	regulation of cellular ketone metabolic process	BP	1	11	0.281025	0.74774	Sf.chr01.1863
GO:0010996	response to auditory stimulus	BP	1	11	0.281025	0.74774	Sf.chr10.526
GO:0016201	synaptic target inhibition	BP	1	11	0.281025	0.74774	Sf.chr01.2209
GO:0019319	hexose biosynthetic process	BP	1	11	0.281025	0.74774	Sf.chr10.096
GO:0032222	regulation of synaptic transmission, cholinergic	BP	1	11	0.281025	0.74774	Sf.chr01.1729
GO:0042770	signal transduction in response to DNA damage	BP	1	11	0.281025	0.74774	Sf.chrX.0114
GO:0043266	regulation of potassium ion transport	BP	1	11	0.281025	0.74774	Sf.chr01.1729
GO:0044088	regulation of vacuole organization	BP	1	11	0.281025	0.74774	Sf.chr03.1688
GO:0045478	fusome organization	BP	1	11	0.281025	0.74774	Sf.chr11.267
GO:0045910	negative regulation of DNA recombination	BP	1	11	0.281025	0.74774	Sf.chr07.0278
GO:0046628	positive regulation of insulin receptor signaling pathway	BP	1	11	0.281025	0.74774	Sf.chr01.1863
GO:0070071	proton-transporting two-sector ATPase complex assembly	BP	1	11	0.281025	0.74774	Sf.chr06.0253
GO:0070193	synaptonemal complex organization	BP	1	11	0.281025	0.74774	Sf.chr10.359
GO:1900078	positive regulation of cellular response to insulin stimulus	BP	1	11	0.281025	0.74774	Sf.chr01.1863
GO:2000242	negative regulation of reproductive process	BP	1	11	0.281025	0.74774	Sf.chr07.0278
GO:2000274	regulation of epithelial cell migration, open tracheal system	BP	1	11	0.281025	0.74774	Sf.chr06.0013
GO:0042578	phosphoric ester hydrolase activity	MF	7	171	0.277409	0.607231	Sf.chr01.1863;Sf.chr01.1957;Sf.chr02.1406;Sf.chr04.1565;Sf.chr06.0443;Sf.chr07.1034;Sf.chr13.248
GO:0016740	transferase activity	MF	39	1144	0.2772	0.607231	Sf.chr01.0308;Sf.chr01.1353;Sf.chr01.1442;Sf.chr01.1927;Sf.chr02.0036;Sf.chr02.0465;Sf.chr02.1421;Sf.chr03.0004;Sf.chr03.0408;Sf.chr03.1688;Sf.chr03.1704;Sf.chr03.1865;Sf.chr04.0303;Sf.chr04.0511;Sf.chr04.0512;Sf.chr04.1620;Sf.chr05.0047;Sf.chr05.0123;Sf.chr05.1193;Sf.chr06.0020;Sf.chr07.0123;Sf.chr07.0415;Sf.chr07.0724;Sf.chr07.1000;Sf.chr08.055;Sf.chr08.152;Sf.chr08.326;Sf.chr08.339;Sf.chr09.73…
GO:0000288	nuclear-transcribed mRNA catabolic process, deadenylation-dependent decay	BP	2	35	0.276746	0.74774	Sf.chr04.0128;Sf.chrX.0114
GO:0001101	response to acid chemical	BP	2	35	0.276746	0.74774	Sf.chr07.0249;Sf.chr10.526
GO:0043279	response to alkaloid	BP	2	35	0.276746	0.74774	Sf.chr02.0269;Sf.chr04.1510
GO:0044057	regulation of system process	BP	3	62	0.276744	0.74774	Sf.chr03.0950;Sf.chr11.487;Sf.chrX.1128
GO:0044249	cellular biosynthetic process	BP	68	2152	0.276584	0.74774	Sf.chr01.0096;Sf.chr01.0304;Sf.chr01.0308;Sf.chr01.0827;Sf.chr01.1510;Sf.chr01.1703;Sf.chr01.1863;Sf.chr01.2044;Sf.chr01.2209;Sf.chr02.0021;Sf.chr02.0148;Sf.chr02.0171;Sf.chr02.0269;Sf.chr02.1406;Sf.chr02.1734;Sf.chr03.0005;Sf.chr03.0023;Sf.chr03.0339;Sf.chr03.0340;Sf.chr03.0950;Sf.chr03.1704;Sf.chr03.1865;Sf.chr04.0303;Sf.chr04.0511;Sf.chr04.0512;Sf.chr04.0746;Sf.chr04.0950;Sf.chr04.1510;Sf.chr0…
GO:0022618	ribonucleoprotein complex assembly	BP	5	119	0.275087	0.74774	Sf.chr01.0290;Sf.chr04.0259;Sf.chr05.0197;Sf.chr07.1036;Sf.chr11.008
GO:0005789	endoplasmic reticulum membrane	CC	5	145	0.274537	0.795905	Sf.chr02.0148;Sf.chr02.1216;Sf.chr03.1704;Sf.chr04.0303;Sf.chr08.326
GO:0005719	nuclear euchromatin	CC	1	13	0.273132	0.795905	Sf.chr06.0514
GO:0030134	ER to Golgi transport vesicle	CC	1	13	0.273132	0.795905	Sf.chr04.0950
GO:0031010	ISWI-type complex	CC	1	13	0.273132	0.795905	Sf.chr01.1821
GO:0031667	response to nutrient levels	BP	7	178	0.27313	0.74774	Sf.chr01.0096;Sf.chr01.1510;Sf.chr01.1863;Sf.chr03.1688;Sf.chr11.133;Sf.chr11.228;Sf.chrX.0295
GO:0000122	negative regulation of transcription from RNA polymerase II promoter	BP	6	148	0.272475	0.74774	Sf.chr02.0269;Sf.chr03.0950;Sf.chr07.0057;Sf.chr10.183;Sf.chrX.0114;Sf.chrX.1128
GO:0008081	phosphoric diester hydrolase activity	MF	2	33	0.271512	0.599853	Sf.chr01.1957;Sf.chr06.0443
GO:0016859	cis-trans isomerase activity	MF	2	33	0.271512	0.599853	Sf.chr03.1203;Sf.chr05.1217
GO:0004571	mannosyl-oligosaccharide 1,2-alpha-mannosidase activity	MF	1	10	0.269474	0.599853	Sf.chr04.1219
GO:0008271	secondary active sulfate transmembrane transporter activity	MF	1	10	0.269474	0.599853	Sf.chr08.741
GO:0015211	purine nucleoside transmembrane transporter activity	MF	1	10	0.269474	0.599853	Sf.chr06.0457
GO:0015924	mannosyl-oligosaccharide mannosidase activity	MF	1	10	0.269474	0.599853	Sf.chr04.1219
GO:0034338	short-chain carboxylesterase activity	MF	1	10	0.269474	0.599853	Sf.chr11.015
GO:0070735	protein-glycine ligase activity	MF	1	10	0.269474	0.599853	Sf.chr04.1141
GO:0046552	photoreceptor cell fate commitment	BP	3	61	0.26868	0.741174	Sf.chr01.2044;Sf.chr02.1406;Sf.chr03.0950
GO:0071772	response to BMP	BP	3	61	0.26868	0.741174	Sf.chr01.1703;Sf.chr01.1863;Sf.chr07.0057
GO:0006475	internal protein amino acid acetylation	BP	4	89	0.268411	0.741174	Sf.chr03.0408;Sf.chr05.0910;Sf.chr06.0015;Sf.chr07.0724
GO:0007405	neuroblast proliferation	BP	4	89	0.268411	0.741174	Sf.chr01.1927;Sf.chr02.0269;Sf.chr06.0857;Sf.chr08.748
GO:0018393	internal peptidyl-lysine acetylation	BP	4	89	0.268411	0.741174	Sf.chr03.0408;Sf.chr05.0910;Sf.chr06.0015;Sf.chr07.0724
GO:0018394	peptidyl-lysine acetylation	BP	4	89	0.268411	0.741174	Sf.chr03.0408;Sf.chr05.0910;Sf.chr06.0015;Sf.chr07.0724
GO:0031668	cellular response to extracellular stimulus	BP	4	89	0.268411	0.741174	Sf.chr01.1863;Sf.chr03.1688;Sf.chr11.133;Sf.chrX.0295
GO:0007265	Ras protein signal transduction	BP	6	147	0.267422	0.741174	Sf.chr02.1097;Sf.chr07.0149;Sf.chr07.0591;Sf.chr10.269;Sf.chr14.005;Sf.chr14.252
GO:0000045	autophagosome assembly	BP	2	34	0.265697	0.740203	Sf.chr03.1688;Sf.chr06.0148
GO:0008015	blood circulation	BP	2	34	0.265697	0.740203	Sf.chr03.0950;Sf.chrX.1128
GO:0009247	glycolipid biosynthetic process	BP	2	34	0.265697	0.740203	Sf.chr03.1704;Sf.chr08.326
GO:2000178	negative regulation of neural precursor cell proliferation	BP	2	34	0.265697	0.740203	Sf.chr06.0857;Sf.chrX.0114
GO:0005654	nucleoplasm	CC	14	477	0.26475	0.795905	Sf.chr01.1927;Sf.chr03.0004;Sf.chr03.0408;Sf.chr03.1865;Sf.chr04.1506;Sf.chr04.1510;Sf.chr05.0910;Sf.chr06.0015;Sf.chr06.0514;Sf.chr06.0857;Sf.chr07.0724;Sf.chr08.055;Sf.chr11.133;Sf.chr11.267
GO:0001736	establishment of planar polarity	BP	5	117	0.263744	0.738418	Sf.chr03.0950;Sf.chr07.0799;Sf.chr08.877;Sf.chr10.269;Sf.chr13.475
GO:0007164	establishment of tissue polarity	BP	5	117	0.263744	0.738418	Sf.chr03.0950;Sf.chr07.0799;Sf.chr08.877;Sf.chr10.269;Sf.chr13.475
GO:0003676	nucleic acid binding	MF	73	2203	0.262592	0.599853	Sf.chr01.0290;Sf.chr01.0304;Sf.chr01.1135;Sf.chr01.1538;Sf.chr01.2044;Sf.chr02.0017;Sf.chr02.0269;Sf.chr02.0703;Sf.chr02.0812;Sf.chr02.1735;Sf.chr03.0160;Sf.chr03.0339;Sf.chr03.0340;Sf.chr03.0409;Sf.chr03.0762;Sf.chr03.0950;Sf.chr03.1557;Sf.chr03.1679;Sf.chr03.1732;Sf.chr03.1833;Sf.chr04.0128;Sf.chr04.0259;Sf.chr04.0383;Sf.chr04.0549;Sf.chr04.0551;Sf.chr04.0746;Sf.chr04.0754;Sf.chr04.0802;Sf.chr0…
GO:0016573	histone acetylation	BP	4	88	0.261854	0.734954	Sf.chr03.0408;Sf.chr05.0910;Sf.chr06.0015;Sf.chr07.0724
GO:0044238	primary metabolic process	BP	142	4627	0.261602	0.734954	Sf.chr01.0095;Sf.chr01.0096;Sf.chr01.0304;Sf.chr01.0308;Sf.chr01.0678;Sf.chr01.0827;Sf.chr01.1135;Sf.chr01.1353;Sf.chr01.1442;Sf.chr01.1510;Sf.chr01.1703;Sf.chr01.1863;Sf.chr01.1927;Sf.chr01.1957;Sf.chr01.2044;Sf.chr01.2171;Sf.chr01.2209;Sf.chr01.2268;Sf.chr02.0021;Sf.chr02.0036;Sf.chr02.0138;Sf.chr02.0148;Sf.chr02.0171;Sf.chr02.0269;Sf.chr02.0465;Sf.chr02.0703;Sf.chr02.1180;Sf.chr02.1216;Sf.chr0…
GO:0031981	nuclear lumen	CC	22	784	0.261215	0.793691	Sf.chr01.0290;Sf.chr01.0304;Sf.chr01.1821;Sf.chr01.1927;Sf.chr01.2171;Sf.chr03.0004;Sf.chr03.0408;Sf.chr03.0950;Sf.chr03.1865;Sf.chr04.0128;Sf.chr04.1506;Sf.chr04.1510;Sf.chr05.0910;Sf.chr06.0015;Sf.chr06.0514;Sf.chr06.0857;Sf.chr07.0071;Sf.chr07.0724;Sf.chr08.055;Sf.chr11.008;Sf.chr11.133;Sf.chr11.267
GO:0006733	oxidoreduction coenzyme metabolic process	BP	3	60	0.260643	0.733385	Sf.chr04.0511;Sf.chr04.0512;Sf.chr05.0047
GO:0030010	establishment of cell polarity	BP	3	60	0.260643	0.733385	Sf.chr07.0591;Sf.chr08.748;Sf.chr10.269
GO:0098722	asymmetric stem cell division	BP	3	60	0.260643	0.733385	Sf.chr01.1927;Sf.chr02.0269;Sf.chr08.748
GO:0016879	ligase activity, forming carbon-nitrogen bonds	MF	2	32	0.259946	0.59939	Sf.chr02.1734;Sf.chr04.1141
GO:0000002	mitochondrial genome maintenance	BP	1	10	0.25912	0.731845	Sf.chr11.487
GO:0002921	negative regulation of humoral immune response	BP	1	10	0.25912	0.731845	Sf.chr03.0950
GO:0006012	galactose metabolic process	BP	1	10	0.25912	0.731845	Sf.chr05.0047
GO:0006013	mannose metabolic process	BP	1	10	0.25912	0.731845	Sf.chr04.1219
GO:0006614	SRP-dependent cotranslational protein targeting to membrane	BP	1	10	0.25912	0.731845	Sf.chr08.808
GO:0006721	terpenoid metabolic process	BP	1	10	0.25912	0.731845	Sf.chr06.0721
GO:0006939	smooth muscle contraction	BP	1	10	0.25912	0.731845	Sf.chr02.0783
GO:0007488	histoblast morphogenesis	BP	1	10	0.25912	0.731845	Sf.chr02.0269
GO:0007499	ectoderm and mesoderm interaction	BP	1	10	0.25912	0.731845	Sf.chr02.0269
GO:0007564	regulation of chitin-based cuticle tanning	BP	1	10	0.25912	0.731845	Sf.chr06.0013
GO:0009631	cold acclimation	BP	1	10	0.25912	0.731845	Sf.chr08.172
GO:0015865	purine nucleotide transport	BP	1	10	0.25912	0.731845	Sf.chr06.0457
GO:0015868	purine ribonucleotide transport	BP	1	10	0.25912	0.731845	Sf.chr06.0457
GO:0018094	protein polyglycylation	BP	1	10	0.25912	0.731845	Sf.chr04.1141
GO:0021954	central nervous system neuron development	BP	1	10	0.25912	0.731845	Sf.chrX.0114
GO:0022600	digestive system process	BP	1	10	0.25912	0.731845	Sf.chrX.0317
GO:0031297	replication fork processing	BP	1	10	0.25912	0.731845	Sf.chr04.1510
GO:0035076	ecdysone receptor-mediated signaling pathway	BP	1	10	0.25912	0.731845	Sf.chr06.0148
GO:0035262	gonad morphogenesis	BP	1	10	0.25912	0.731845	Sf.chr06.0279
GO:0035268	protein mannosylation	BP	1	10	0.25912	0.731845	Sf.chr04.0303
GO:0042766	nucleosome mobilization	BP	1	10	0.25912	0.731845	Sf.chr01.1821
GO:0043162	ubiquitin-dependent protein catabolic process via the multivesicular body sorting pathway	BP	1	10	0.25912	0.731845	Sf.chr02.1180
GO:0043470	regulation of carbohydrate catabolic process	BP	1	10	0.25912	0.731845	Sf.chrX.0295
GO:0043471	regulation of cellular carbohydrate catabolic process	BP	1	10	0.25912	0.731845	Sf.chrX.0295
GO:0045450	bicoid mRNA localization	BP	1	10	0.25912	0.731845	Sf.chr02.1180
GO:0045913	positive regulation of carbohydrate metabolic process	BP	1	10	0.25912	0.731845	Sf.chrX.0295
GO:0045943	positive regulation of transcription from RNA polymerase I promoter	BP	1	10	0.25912	0.731845	Sf.chr11.267
GO:0046134	pyrimidine nucleoside biosynthetic process	BP	1	10	0.25912	0.731845	Sf.chr11.487
GO:0048047	mating behavior, sex discrimination	BP	1	10	0.25912	0.731845	Sf.chr01.0096
GO:0051788	response to misfolded protein	BP	1	10	0.25912	0.731845	Sf.chr04.0303
GO:0060996	dendritic spine development	BP	1	10	0.25912	0.731845	Sf.chr04.0551
GO:0070734	histone H3-K27 methylation	BP	1	10	0.25912	0.731845	Sf.chr06.0514
GO:0071025	RNA surveillance	BP	1	10	0.25912	0.731845	Sf.chr04.0128
GO:0071218	cellular response to misfolded protein	BP	1	10	0.25912	0.731845	Sf.chr04.0303
GO:0072332	intrinsic apoptotic signaling pathway by p53 class mediator	BP	1	10	0.25912	0.731845	Sf.chr07.0278
GO:1903421	regulation of synaptic vesicle recycling	BP	1	10	0.25912	0.731845	Sf.chr03.1688
GO:0048511	rhythmic process	BP	6	145	0.257392	0.731845	Sf.chr01.2044;Sf.chr03.0005;Sf.chr08.152;Sf.chr08.748;Sf.chr10.359;Sf.chrX.1128
GO:0009058	biosynthetic process	BP	71	2238	0.257185	0.731845	Sf.chr01.0096;Sf.chr01.0304;Sf.chr01.0308;Sf.chr01.0827;Sf.chr01.1510;Sf.chr01.1703;Sf.chr01.1863;Sf.chr01.2044;Sf.chr01.2209;Sf.chr02.0021;Sf.chr02.0148;Sf.chr02.0171;Sf.chr02.0269;Sf.chr02.1406;Sf.chr02.1590;Sf.chr02.1734;Sf.chr03.0005;Sf.chr03.0023;Sf.chr03.0339;Sf.chr03.0340;Sf.chr03.0950;Sf.chr03.1704;Sf.chr03.1865;Sf.chr04.0303;Sf.chr04.0511;Sf.chr04.0512;Sf.chr04.0746;Sf.chr04.0950;Sf.chr0…
GO:0010769	regulation of cell morphogenesis involved in differentiation	BP	4	87	0.255329	0.731845	Sf.chr03.1688;Sf.chr04.0551;Sf.chr07.0591;Sf.chrX.0426
GO:0034728	nucleosome organization	BP	4	87	0.255329	0.731845	Sf.chr01.1821;Sf.chr03.1732;Sf.chr04.0746;Sf.chr04.0754
GO:0005915	zonula adherens	CC	1	12	0.255058	0.782508	Sf.chr10.269
GO:0071212	subsynaptic reticulum	CC	1	12	0.255058	0.782508	Sf.chr03.1688
GO:0016073	snRNA metabolic process	BP	2	33	0.254648	0.731845	Sf.chr01.0304;Sf.chr04.0128
GO:0034762	regulation of transmembrane transport	BP	2	33	0.254648	0.731845	Sf.chr01.1729;Sf.chr04.0551
GO:0035825	reciprocal DNA recombination	BP	2	33	0.254648	0.731845	Sf.chr04.1510;Sf.chr07.0278
GO:0098661	inorganic anion transmembrane transport	BP	2	33	0.254648	0.731845	Sf.chr08.292;Sf.chr08.741
GO:0043226	organelle	CC	103	4064	0.254506	0.782508	Sf.chr01.0096;Sf.chr01.0196;Sf.chr01.0290;Sf.chr01.0304;Sf.chr01.0612;Sf.chr01.0771;Sf.chr01.1703;Sf.chr01.1821;Sf.chr01.1863;Sf.chr01.1927;Sf.chr01.2044;Sf.chr01.2171;Sf.chr01.2209;Sf.chr01.2268;Sf.chr02.0148;Sf.chr02.0171;Sf.chr02.0269;Sf.chr02.0703;Sf.chr02.0783;Sf.chr02.0920;Sf.chr02.1180;Sf.chr02.1216;Sf.chr03.0004;Sf.chr03.0023;Sf.chr03.0408;Sf.chr03.0950;Sf.chr03.1653;Sf.chr03.1688;Sf.chr0…
GO:0031594	neuromuscular junction	CC	3	72	0.253103	0.782508	Sf.chr03.1688;Sf.chr10.382;Sf.chr14.252
GO:0005506	iron ion binding	MF	5	110	0.253026	0.58628	Sf.chr01.0389;Sf.chr02.0488;Sf.chr06.0013;Sf.chr07.0651;Sf.chrX.1023
GO:0042274	ribosomal small subunit biogenesis	BP	3	59	0.252639	0.731845	Sf.chr01.2268;Sf.chr07.0071;Sf.chr11.008
GO:0072524	pyridine-containing compound metabolic process	BP	3	59	0.252639	0.731845	Sf.chr04.0511;Sf.chr04.0512;Sf.chr05.0047
GO:0015980	energy derivation by oxidation of organic compounds	BP	5	115	0.252514	0.731845	Sf.chr02.0465;Sf.chr05.1193;Sf.chr06.0857;Sf.chrX.0295;Sf.chrX.0587
GO:0006357	regulation of transcription from RNA polymerase II promoter	BP	21	605	0.249396	0.731845	Sf.chr01.0827;Sf.chr01.1703;Sf.chr01.1863;Sf.chr01.2044;Sf.chr01.2209;Sf.chr02.0269;Sf.chr02.1406;Sf.chr03.0950;Sf.chr05.0910;Sf.chr06.0015;Sf.chr06.0148;Sf.chr06.0279;Sf.chr06.0857;Sf.chr07.0057;Sf.chr07.0724;Sf.chr10.073;Sf.chr10.183;Sf.chr10.359;Sf.chrX.0114;Sf.chrX.0926;Sf.chrX.1128
GO:0031669	cellular response to nutrient levels	BP	4	86	0.248838	0.731845	Sf.chr01.1863;Sf.chr03.1688;Sf.chr11.133;Sf.chrX.0295
GO:0003755	peptidyl-prolyl cis-trans isomerase activity	MF	2	31	0.248385	0.578348	Sf.chr03.1203;Sf.chr05.1217
GO:0042910	xenobiotic transporter activity	MF	2	31	0.248385	0.578348	Sf.chr06.0457;Sf.chr08.292
GO:0000295	adenine nucleotide transmembrane transporter activity	MF	1	9	0.24616	0.578348	Sf.chr06.0457
GO:0004364	glutathione transferase activity	MF	1	9	0.24616	0.578348	Sf.chr12.037
GO:0005346	purine ribonucleotide transmembrane transporter activity	MF	1	9	0.24616	0.578348	Sf.chr06.0457
GO:0010484	H3 histone acetyltransferase activity	MF	1	9	0.24616	0.578348	Sf.chr03.0408
GO:0015216	purine nucleotide transmembrane transporter activity	MF	1	9	0.24616	0.578348	Sf.chr06.0457
GO:0070403	NAD+ binding	MF	1	9	0.24616	0.578348	Sf.chr04.1131
[truncated: 1,043 more rows]

## Sheet: 38℃ VS. 27℃
GO ID	GO Term	Ontology	GeneRatio	BgRatio	Pvalue	FDR	geneID
GO:0008150	biological_process	BP	879	8195	1	1	Sf.chr01.0029;Sf.chr01.0081;Sf.chr01.0097;Sf.chr01.0098;Sf.chr01.0102;Sf.chr01.0110;Sf.chr01.0162;Sf.chr01.0164;Sf.chr01.0172;Sf.chr01.0175;Sf.chr01.0186;Sf.chr01.0192;Sf.chr01.0194;Sf.chr01.0196;Sf.chr01.0208;Sf.chr01.0217;Sf.chr01.0218;Sf.chr01.0236;Sf.chr01.0248;Sf.chr01.0250;Sf.chr01.0288;Sf.chr01.0290;Sf.chr01.0291;Sf.chr01.0304;Sf.chr01.0308;Sf.chr01.0317;Sf.chr01.0332;Sf.chr01.0357;Sf.chr0…
GO:0003674	molecular_function	MF	1024	8998	1	1	Sf.chr01.0029;Sf.chr01.0077;Sf.chr01.0081;Sf.chr01.0091;Sf.chr01.0097;Sf.chr01.0098;Sf.chr01.0110;Sf.chr01.0159;Sf.chr01.0162;Sf.chr01.0164;Sf.chr01.0172;Sf.chr01.0175;Sf.chr01.0186;Sf.chr01.0192;Sf.chr01.0196;Sf.chr01.0217;Sf.chr01.0218;Sf.chr01.0236;Sf.chr01.0248;Sf.chr01.0250;Sf.chr01.0286;Sf.chr01.0290;Sf.chr01.0291;Sf.chr01.0304;Sf.chr01.0308;Sf.chr01.0317;Sf.chr01.0332;Sf.chr01.0349;Sf.chr0…
GO:0005575	cellular_component	CC	694	6689	1	1	Sf.chr01.0077;Sf.chr01.0081;Sf.chr01.0097;Sf.chr01.0098;Sf.chr01.0102;Sf.chr01.0110;Sf.chr01.0162;Sf.chr01.0164;Sf.chr01.0192;Sf.chr01.0194;Sf.chr01.0196;Sf.chr01.0208;Sf.chr01.0236;Sf.chr01.0248;Sf.chr01.0250;Sf.chr01.0290;Sf.chr01.0291;Sf.chr01.0304;Sf.chr01.0308;Sf.chr01.0317;Sf.chr01.0332;Sf.chr01.0350;Sf.chr01.0357;Sf.chr01.0358;Sf.chr01.0440;Sf.chr01.0519;Sf.chr01.0522;Sf.chr01.0566;Sf.chr0…
GO:0044422	organelle part	CC	169	2427	1	1	Sf.chr01.0162;Sf.chr01.0194;Sf.chr01.0250;Sf.chr01.0290;Sf.chr01.0304;Sf.chr01.0357;Sf.chr01.0358;Sf.chr01.0519;Sf.chr01.0522;Sf.chr01.0686;Sf.chr01.0704;Sf.chr01.0771;Sf.chr01.0810;Sf.chr01.0904;Sf.chr01.0926;Sf.chr01.1043;Sf.chr01.1199;Sf.chr01.1471;Sf.chr01.1591;Sf.chr01.1821;Sf.chr01.1828;Sf.chr01.1872;Sf.chr01.1884;Sf.chr01.2127;Sf.chr02.0051;Sf.chr02.0124;Sf.chr02.0148;Sf.chr02.0163;Sf.chr0…
GO:0044446	intracellular organelle part	CC	162	2347	1	1	Sf.chr01.0162;Sf.chr01.0250;Sf.chr01.0290;Sf.chr01.0304;Sf.chr01.0357;Sf.chr01.0358;Sf.chr01.0519;Sf.chr01.0522;Sf.chr01.0686;Sf.chr01.0704;Sf.chr01.0771;Sf.chr01.0810;Sf.chr01.0904;Sf.chr01.0926;Sf.chr01.1199;Sf.chr01.1471;Sf.chr01.1591;Sf.chr01.1821;Sf.chr01.1828;Sf.chr01.1872;Sf.chr01.1884;Sf.chr01.2127;Sf.chr02.0051;Sf.chr02.0124;Sf.chr02.0148;Sf.chr02.0163;Sf.chr02.0272;Sf.chr02.0297;Sf.chr0…
GO:0043229	intracellular organelle	CC	341	4017	1	1	Sf.chr01.0097;Sf.chr01.0098;Sf.chr01.0162;Sf.chr01.0194;Sf.chr01.0196;Sf.chr01.0236;Sf.chr01.0250;Sf.chr01.0290;Sf.chr01.0304;Sf.chr01.0332;Sf.chr01.0357;Sf.chr01.0358;Sf.chr01.0519;Sf.chr01.0522;Sf.chr01.0686;Sf.chr01.0704;Sf.chr01.0760;Sf.chr01.0771;Sf.chr01.0810;Sf.chr01.0892;Sf.chr01.0904;Sf.chr01.0926;Sf.chr01.0958;Sf.chr01.0999;Sf.chr01.1043;Sf.chr01.1062;Sf.chr01.1199;Sf.chr01.1471;Sf.chr0…
GO:0043226	organelle	CC	347	4064	1	1	Sf.chr01.0097;Sf.chr01.0098;Sf.chr01.0162;Sf.chr01.0194;Sf.chr01.0196;Sf.chr01.0236;Sf.chr01.0250;Sf.chr01.0290;Sf.chr01.0304;Sf.chr01.0332;Sf.chr01.0357;Sf.chr01.0358;Sf.chr01.0519;Sf.chr01.0522;Sf.chr01.0686;Sf.chr01.0704;Sf.chr01.0760;Sf.chr01.0771;Sf.chr01.0810;Sf.chr01.0892;Sf.chr01.0904;Sf.chr01.0926;Sf.chr01.0958;Sf.chr01.0999;Sf.chr01.1043;Sf.chr01.1062;Sf.chr01.1199;Sf.chr01.1471;Sf.chr0…
GO:0006996	organelle organization	BP	125	1731	1	1	Sf.chr01.0162;Sf.chr01.0194;Sf.chr01.0290;Sf.chr01.0357;Sf.chr01.0358;Sf.chr01.0686;Sf.chr01.0704;Sf.chr01.0810;Sf.chr01.0892;Sf.chr01.1043;Sf.chr01.1062;Sf.chr01.1199;Sf.chr01.1537;Sf.chr01.1672;Sf.chr01.1821;Sf.chr01.1826;Sf.chr01.1884;Sf.chr01.1928;Sf.chr01.2284;Sf.chr02.0011;Sf.chr02.0124;Sf.chr02.0163;Sf.chr02.0272;Sf.chr02.0597;Sf.chr02.0669;Sf.chr02.0777;Sf.chr02.0836;Sf.chr02.0839;Sf.chr0…
GO:0005740	mitochondrial envelope	CC	4	224	1	1	Sf.chr01.0686;Sf.chr02.1542;Sf.chr08.267;Sf.chr08.669
GO:0005623	cell	CC	530	5595	1	1	Sf.chr01.0097;Sf.chr01.0098;Sf.chr01.0162;Sf.chr01.0164;Sf.chr01.0194;Sf.chr01.0196;Sf.chr01.0236;Sf.chr01.0250;Sf.chr01.0290;Sf.chr01.0291;Sf.chr01.0304;Sf.chr01.0308;Sf.chr01.0332;Sf.chr01.0350;Sf.chr01.0357;Sf.chr01.0358;Sf.chr01.0440;Sf.chr01.0519;Sf.chr01.0522;Sf.chr01.0566;Sf.chr01.0645;Sf.chr01.0686;Sf.chr01.0704;Sf.chr01.0720;Sf.chr01.0760;Sf.chr01.0761;Sf.chr01.0771;Sf.chr01.0810;Sf.chr0…
GO:0044464	cell part	CC	530	5591	1	1	Sf.chr01.0097;Sf.chr01.0098;Sf.chr01.0162;Sf.chr01.0164;Sf.chr01.0194;Sf.chr01.0196;Sf.chr01.0236;Sf.chr01.0250;Sf.chr01.0290;Sf.chr01.0291;Sf.chr01.0304;Sf.chr01.0308;Sf.chr01.0332;Sf.chr01.0350;Sf.chr01.0357;Sf.chr01.0358;Sf.chr01.0440;Sf.chr01.0519;Sf.chr01.0522;Sf.chr01.0566;Sf.chr01.0645;Sf.chr01.0686;Sf.chr01.0704;Sf.chr01.0720;Sf.chr01.0760;Sf.chr01.0761;Sf.chr01.0771;Sf.chr01.0810;Sf.chr0…
GO:0009987	cellular process	BP	691	6931	1	1	Sf.chr01.0081;Sf.chr01.0097;Sf.chr01.0098;Sf.chr01.0102;Sf.chr01.0162;Sf.chr01.0164;Sf.chr01.0192;Sf.chr01.0194;Sf.chr01.0196;Sf.chr01.0236;Sf.chr01.0248;Sf.chr01.0250;Sf.chr01.0288;Sf.chr01.0290;Sf.chr01.0304;Sf.chr01.0308;Sf.chr01.0317;Sf.chr01.0332;Sf.chr01.0357;Sf.chr01.0358;Sf.chr01.0440;Sf.chr01.0519;Sf.chr01.0522;Sf.chr01.0594;Sf.chr01.0644;Sf.chr01.0645;Sf.chr01.0686;Sf.chr01.0704;Sf.chr0…
GO:0044429	mitochondrial part	CC	13	362	1	1	Sf.chr01.0686;Sf.chr01.1199;Sf.chr01.1591;Sf.chr02.1542;Sf.chr04.1139;Sf.chr04.1458;Sf.chr04.1626;Sf.chr05.0874;Sf.chr08.267;Sf.chr08.669;Sf.chr09.750;Sf.chr10.096;Sf.chr12.086
GO:0031966	mitochondrial membrane	CC	4	206	1	1	Sf.chr01.0686;Sf.chr02.1542;Sf.chr08.267;Sf.chr08.669
GO:0098805	whole membrane	CC	18	433	1	1	Sf.chr01.0250;Sf.chr01.0522;Sf.chr01.1872;Sf.chr02.0272;Sf.chr02.1307;Sf.chr02.1425;Sf.chr02.1502;Sf.chr02.1557;Sf.chr02.1600;Sf.chr03.0124;Sf.chr03.0358;Sf.chr04.1390;Sf.chr06.0915;Sf.chr09.293;Sf.chr09.782;Sf.chrX.0537;Sf.chrX.0543;Sf.chrX.0593
GO:1902589	single-organism organelle organization	BP	87	1246	1	1	Sf.chr01.0162;Sf.chr01.0194;Sf.chr01.0357;Sf.chr01.0358;Sf.chr01.0686;Sf.chr01.0810;Sf.chr01.0892;Sf.chr01.1043;Sf.chr01.1062;Sf.chr01.1199;Sf.chr01.1672;Sf.chr01.1826;Sf.chr01.1884;Sf.chr01.1928;Sf.chr02.0011;Sf.chr02.0124;Sf.chr02.0163;Sf.chr02.0777;Sf.chr02.0836;Sf.chr02.0839;Sf.chr02.1047;Sf.chr02.1088;Sf.chr02.1287;Sf.chr02.1542;Sf.chr02.1557;Sf.chr02.1763;Sf.chr02.1861;Sf.chr02.1898;Sf.chr0…
GO:0043227	membrane-bounded organelle	CC	300	3473	0.999999	1	Sf.chr01.0097;Sf.chr01.0098;Sf.chr01.0162;Sf.chr01.0196;Sf.chr01.0236;Sf.chr01.0250;Sf.chr01.0290;Sf.chr01.0304;Sf.chr01.0332;Sf.chr01.0519;Sf.chr01.0522;Sf.chr01.0686;Sf.chr01.0704;Sf.chr01.0760;Sf.chr01.0810;Sf.chr01.0892;Sf.chr01.0904;Sf.chr01.0926;Sf.chr01.0958;Sf.chr01.0999;Sf.chr01.1062;Sf.chr01.1199;Sf.chr01.1471;Sf.chr01.1513;Sf.chr01.1537;Sf.chr01.1590;Sf.chr01.1591;Sf.chr01.1821;Sf.chr0…
GO:0031967	organelle envelope	CC	11	321	0.999999	1	Sf.chr01.0686;Sf.chr01.0810;Sf.chr02.1542;Sf.chr03.0802;Sf.chr04.1390;Sf.chr05.1011;Sf.chr06.0628;Sf.chr08.267;Sf.chr08.669;Sf.chr13.122;Sf.chr13.313
GO:0031975	envelope	CC	11	321	0.999999	1	Sf.chr01.0686;Sf.chr01.0810;Sf.chr02.1542;Sf.chr03.0802;Sf.chr04.1390;Sf.chr05.1011;Sf.chr06.0628;Sf.chr08.267;Sf.chr08.669;Sf.chr13.122;Sf.chr13.313
GO:0043231	intracellular membrane-bounded organelle	CC	299	3457	0.999999	1	Sf.chr01.0097;Sf.chr01.0098;Sf.chr01.0162;Sf.chr01.0196;Sf.chr01.0236;Sf.chr01.0250;Sf.chr01.0290;Sf.chr01.0304;Sf.chr01.0332;Sf.chr01.0519;Sf.chr01.0522;Sf.chr01.0686;Sf.chr01.0704;Sf.chr01.0760;Sf.chr01.0810;Sf.chr01.0892;Sf.chr01.0904;Sf.chr01.0926;Sf.chr01.0958;Sf.chr01.0999;Sf.chr01.1062;Sf.chr01.1199;Sf.chr01.1471;Sf.chr01.1513;Sf.chr01.1537;Sf.chr01.1590;Sf.chr01.1591;Sf.chr01.1821;Sf.chr0…
GO:0098798	mitochondrial protein complex	CC	1	118	0.999998	1	Sf.chr02.1542
GO:0004842	ubiquitin-protein transferase activity	MF	3	150	0.999998	1	Sf.chr04.0260;Sf.chr08.404;Sf.chrX.1199
GO:0071840	cellular component organization or biogenesis	BP	242	2807	0.999997	1	Sf.chr01.0097;Sf.chr01.0098;Sf.chr01.0102;Sf.chr01.0162;Sf.chr01.0194;Sf.chr01.0196;Sf.chr01.0290;Sf.chr01.0304;Sf.chr01.0357;Sf.chr01.0358;Sf.chr01.0440;Sf.chr01.0519;Sf.chr01.0644;Sf.chr01.0686;Sf.chr01.0704;Sf.chr01.0760;Sf.chr01.0810;Sf.chr01.0892;Sf.chr01.0958;Sf.chr01.0999;Sf.chr01.1043;Sf.chr01.1062;Sf.chr01.1199;Sf.chr01.1226;Sf.chr01.1537;Sf.chr01.1565;Sf.chr01.1590;Sf.chr01.1672;Sf.chr0…
GO:0044763	single-organism cellular process	BP	494	5173	0.999997	1	Sf.chr01.0081;Sf.chr01.0097;Sf.chr01.0098;Sf.chr01.0102;Sf.chr01.0162;Sf.chr01.0192;Sf.chr01.0194;Sf.chr01.0196;Sf.chr01.0236;Sf.chr01.0248;Sf.chr01.0250;Sf.chr01.0308;Sf.chr01.0317;Sf.chr01.0357;Sf.chr01.0358;Sf.chr01.0440;Sf.chr01.0522;Sf.chr01.0644;Sf.chr01.0645;Sf.chr01.0686;Sf.chr01.0760;Sf.chr01.0771;Sf.chr01.0810;Sf.chr01.0827;Sf.chr01.0892;Sf.chr01.0904;Sf.chr01.0926;Sf.chr01.1043;Sf.chr0…
GO:0005768	endosome	CC	5	197	0.999996	1	Sf.chr01.0522;Sf.chr01.0810;Sf.chr01.1899;Sf.chr04.1209;Sf.chrX.0850
GO:0051641	cellular localization	BP	73	1044	0.999995	1	Sf.chr01.0644;Sf.chr01.0686;Sf.chr01.0810;Sf.chr01.0904;Sf.chr01.1899;Sf.chr02.0006;Sf.chr02.0011;Sf.chr02.0213;Sf.chr02.0272;Sf.chr02.0554;Sf.chr02.0597;Sf.chr02.0604;Sf.chr02.1425;Sf.chr02.1502;Sf.chr02.1542;Sf.chr02.1557;Sf.chr02.1747;Sf.chr03.1032;Sf.chr03.1046;Sf.chr03.1270;Sf.chr03.1425;Sf.chr03.1651;Sf.chr03.1653;Sf.chr03.1724;Sf.chr03.1859;Sf.chr04.0076;Sf.chr04.0131;Sf.chr04.0309;Sf.chr0…
GO:0016043	cellular component organization	BP	230	2666	0.999994	1	Sf.chr01.0097;Sf.chr01.0098;Sf.chr01.0102;Sf.chr01.0162;Sf.chr01.0194;Sf.chr01.0196;Sf.chr01.0290;Sf.chr01.0357;Sf.chr01.0358;Sf.chr01.0440;Sf.chr01.0644;Sf.chr01.0686;Sf.chr01.0704;Sf.chr01.0760;Sf.chr01.0810;Sf.chr01.0892;Sf.chr01.0958;Sf.chr01.0999;Sf.chr01.1043;Sf.chr01.1062;Sf.chr01.1199;Sf.chr01.1226;Sf.chr01.1537;Sf.chr01.1565;Sf.chr01.1590;Sf.chr01.1672;Sf.chr01.1821;Sf.chr01.1826;Sf.chr0…
GO:0019866	organelle inner membrane	CC	4	175	0.999994	1	Sf.chr01.0686;Sf.chr02.1542;Sf.chr08.267;Sf.chr08.669
GO:0050794	regulation of cellular process	BP	285	3201	0.999993	1	Sf.chr01.0097;Sf.chr01.0098;Sf.chr01.0102;Sf.chr01.0162;Sf.chr01.0196;Sf.chr01.0248;Sf.chr01.0332;Sf.chr01.0357;Sf.chr01.0358;Sf.chr01.0522;Sf.chr01.0760;Sf.chr01.0827;Sf.chr01.0892;Sf.chr01.0904;Sf.chr01.1062;Sf.chr01.1226;Sf.chr01.1247;Sf.chr01.1537;Sf.chr01.1565;Sf.chr01.1590;Sf.chr01.1672;Sf.chr01.1682;Sf.chr01.1724;Sf.chr01.1729;Sf.chr01.1828;Sf.chr01.1829;Sf.chr01.1864;Sf.chr01.1880;Sf.chr0…
GO:0019787	ubiquitin-like protein transferase activity	MF	4	158	0.999993	1	Sf.chr04.0067;Sf.chr04.0260;Sf.chr08.404;Sf.chrX.1199
GO:0005743	mitochondrial inner membrane	CC	4	169	0.999989	1	Sf.chr01.0686;Sf.chr02.1542;Sf.chr08.267;Sf.chr08.669
GO:0044430	cytoskeletal part	CC	16	349	0.999981	1	Sf.chr01.0357;Sf.chr01.0358;Sf.chr01.0771;Sf.chr02.0163;Sf.chr02.0272;Sf.chr03.0225;Sf.chr03.0644;Sf.chr03.1376;Sf.chr04.0131;Sf.chr04.1129;Sf.chr08.107;Sf.chr10.501;Sf.chr11.382;Sf.chr11.427;Sf.chr13.275;Sf.chr14.153
GO:0007049	cell cycle	BP	42	658	0.999976	1	Sf.chr01.0097;Sf.chr01.0098;Sf.chr01.0162;Sf.chr01.0357;Sf.chr01.0358;Sf.chr01.0892;Sf.chr01.1062;Sf.chr01.1565;Sf.chr01.1899;Sf.chr01.1928;Sf.chr02.0124;Sf.chr02.0344;Sf.chr02.1557;Sf.chr03.0145;Sf.chr03.1104;Sf.chr03.1376;Sf.chr04.0646;Sf.chr04.0675;Sf.chr04.1129;Sf.chr04.1246;Sf.chr04.1273;Sf.chr05.0193;Sf.chr05.0971;Sf.chr05.1077;Sf.chr05.1143;Sf.chr06.0667;Sf.chr07.0001;Sf.chr07.0189;Sf.chr0…
GO:0000278	mitotic cell cycle	BP	22	412	0.999973	1	Sf.chr01.0097;Sf.chr01.0098;Sf.chr01.1062;Sf.chr01.1565;Sf.chr01.1899;Sf.chr02.0124;Sf.chr02.0344;Sf.chr04.0675;Sf.chr04.1129;Sf.chr05.1143;Sf.chr06.0667;Sf.chr07.0001;Sf.chr08.085;Sf.chr09.650;Sf.chr10.083;Sf.chr10.269;Sf.chr10.661;Sf.chr11.427;Sf.chr12.221;Sf.chr13.268;Sf.chrX.0256;Sf.chrX.0403
GO:0050789	regulation of biological process	BP	320	3492	0.999968	1	Sf.chr01.0097;Sf.chr01.0098;Sf.chr01.0102;Sf.chr01.0162;Sf.chr01.0196;Sf.chr01.0248;Sf.chr01.0291;Sf.chr01.0332;Sf.chr01.0357;Sf.chr01.0358;Sf.chr01.0522;Sf.chr01.0760;Sf.chr01.0810;Sf.chr01.0827;Sf.chr01.0892;Sf.chr01.0904;Sf.chr01.1062;Sf.chr01.1226;Sf.chr01.1247;Sf.chr01.1537;Sf.chr01.1565;Sf.chr01.1590;Sf.chr01.1672;Sf.chr01.1682;Sf.chr01.1724;Sf.chr01.1729;Sf.chr01.1826;Sf.chr01.1828;Sf.chr0…
GO:0005875	microtubule associated complex	CC	2	118	0.999968	1	Sf.chr01.0771;Sf.chr10.501
GO:1902582	single-organism intracellular transport	BP	44	676	0.999968	1	Sf.chr01.0644;Sf.chr01.0686;Sf.chr01.0810;Sf.chr02.0213;Sf.chr02.0597;Sf.chr02.0604;Sf.chr02.1425;Sf.chr02.1502;Sf.chr02.1542;Sf.chr02.1557;Sf.chr02.1747;Sf.chr03.1425;Sf.chr03.1653;Sf.chr03.1724;Sf.chr03.1859;Sf.chr04.0076;Sf.chr04.0309;Sf.chr04.0950;Sf.chr04.1390;Sf.chr05.1306;Sf.chr06.0628;Sf.chr06.0969;Sf.chr07.0819;Sf.chr07.0917;Sf.chr07.0918;Sf.chr07.0924;Sf.chr08.242;Sf.chr08.267;Sf.chr08.…
GO:0046907	intracellular transport	BP	50	745	0.999967	1	Sf.chr01.0644;Sf.chr01.0686;Sf.chr01.0810;Sf.chr02.0006;Sf.chr02.0011;Sf.chr02.0213;Sf.chr02.0272;Sf.chr02.0597;Sf.chr02.0604;Sf.chr02.1425;Sf.chr02.1502;Sf.chr02.1542;Sf.chr02.1557;Sf.chr02.1747;Sf.chr03.1425;Sf.chr03.1653;Sf.chr03.1724;Sf.chr03.1859;Sf.chr04.0076;Sf.chr04.0309;Sf.chr04.0950;Sf.chr04.1390;Sf.chr05.1306;Sf.chr06.0628;Sf.chr06.0969;Sf.chr07.0788;Sf.chr07.0819;Sf.chr07.0917;Sf.chr0…
GO:0051649	establishment of localization in cell	BP	63	891	0.999966	1	Sf.chr01.0644;Sf.chr01.0686;Sf.chr01.0810;Sf.chr01.0904;Sf.chr02.0006;Sf.chr02.0011;Sf.chr02.0213;Sf.chr02.0272;Sf.chr02.0554;Sf.chr02.0597;Sf.chr02.0604;Sf.chr02.1425;Sf.chr02.1502;Sf.chr02.1542;Sf.chr02.1557;Sf.chr02.1747;Sf.chr03.1032;Sf.chr03.1425;Sf.chr03.1651;Sf.chr03.1653;Sf.chr03.1724;Sf.chr03.1859;Sf.chr04.0076;Sf.chr04.0309;Sf.chr04.0950;Sf.chr04.1390;Sf.chr05.0154;Sf.chr05.0616;Sf.chr0…
GO:0031090	organelle membrane	CC	37	610	0.999965	1	Sf.chr01.0250;Sf.chr01.0522;Sf.chr01.0686;Sf.chr01.0904;Sf.chr01.0926;Sf.chr01.1872;Sf.chr01.2127;Sf.chr02.0051;Sf.chr02.0148;Sf.chr02.0374;Sf.chr02.0604;Sf.chr02.1272;Sf.chr02.1425;Sf.chr02.1542;Sf.chr02.1557;Sf.chr02.1600;Sf.chr03.0200;Sf.chr03.0545;Sf.chr03.1397;Sf.chr03.1664;Sf.chr04.1246;Sf.chr04.1390;Sf.chr04.1477;Sf.chr05.0556;Sf.chr05.1306;Sf.chr06.0718;Sf.chr07.0808;Sf.chr07.0876;Sf.chr0…
GO:0007154	cell communication	BP	151	1824	0.999965	1	Sf.chr01.0248;Sf.chr01.0357;Sf.chr01.0358;Sf.chr01.0522;Sf.chr01.0760;Sf.chr01.0810;Sf.chr01.0827;Sf.chr01.0892;Sf.chr01.0904;Sf.chr01.1247;Sf.chr01.1565;Sf.chr01.1590;Sf.chr01.1672;Sf.chr01.1682;Sf.chr01.1724;Sf.chr01.1729;Sf.chr01.1864;Sf.chr01.1899;Sf.chr01.2297;Sf.chr01.2354;Sf.chr02.0272;Sf.chr02.0382;Sf.chr02.0485;Sf.chr02.0588;Sf.chr02.0597;Sf.chr02.0669;Sf.chr02.0867;Sf.chr02.0910;Sf.chr0…
GO:0007005	mitochondrion organization	BP	11	260	0.999963	1	Sf.chr01.0686;Sf.chr01.1199;Sf.chr02.0669;Sf.chr02.1088;Sf.chr02.1542;Sf.chr02.1841;Sf.chr03.1104;Sf.chr04.1458;Sf.chr09.750;Sf.chr11.487;Sf.chr12.086
GO:0023052	signaling	BP	147	1781	0.999962	1	Sf.chr01.0248;Sf.chr01.0357;Sf.chr01.0358;Sf.chr01.0522;Sf.chr01.0760;Sf.chr01.0827;Sf.chr01.0892;Sf.chr01.0904;Sf.chr01.1247;Sf.chr01.1565;Sf.chr01.1590;Sf.chr01.1672;Sf.chr01.1682;Sf.chr01.1724;Sf.chr01.1729;Sf.chr01.1864;Sf.chr01.1899;Sf.chr01.2297;Sf.chr01.2354;Sf.chr02.0272;Sf.chr02.0382;Sf.chr02.0485;Sf.chr02.0588;Sf.chr02.0597;Sf.chr02.0669;Sf.chr02.0867;Sf.chr02.0910;Sf.chr02.1100;Sf.chr0…
GO:0005739	mitochondrion	CC	37	607	0.999959	1	Sf.chr01.0236;Sf.chr01.0686;Sf.chr01.1199;Sf.chr01.1591;Sf.chr01.2095;Sf.chr02.0669;Sf.chr02.1088;Sf.chr02.1542;Sf.chr02.1841;Sf.chr03.0905;Sf.chr03.1507;Sf.chr04.1139;Sf.chr04.1458;Sf.chr04.1626;Sf.chr05.0425;Sf.chr05.0781;Sf.chr05.0874;Sf.chr05.0971;Sf.chr06.0634;Sf.chr07.0395;Sf.chr07.0402;Sf.chr08.152;Sf.chr08.172;Sf.chr08.267;Sf.chr08.669;Sf.chr09.605;Sf.chr09.750;Sf.chr09.825;Sf.chr10.096;S…
GO:0048477	oogenesis	BP	35	565	0.999957	1	Sf.chr01.0760;Sf.chr01.1590;Sf.chr01.1672;Sf.chr01.1899;Sf.chr02.0370;Sf.chr02.1576;Sf.chr02.1579;Sf.chr03.0802;Sf.chr03.1032;Sf.chr03.1046;Sf.chr03.1299;Sf.chr03.1425;Sf.chr04.1209;Sf.chr05.0610;Sf.chr05.0971;Sf.chr05.1143;Sf.chr06.0994;Sf.chr07.0054;Sf.chr07.0231;Sf.chr08.896;Sf.chr09.690;Sf.chr10.142;Sf.chr10.421;Sf.chr11.315;Sf.chr12.221;Sf.chr13.222;Sf.chr13.268;Sf.chr14.049;Sf.chrX.0317;Sf.…
GO:0005515	protein binding	MF	296	3076	0.999944	1	Sf.chr01.0164;Sf.chr01.0248;Sf.chr01.0356;Sf.chr01.0357;Sf.chr01.0358;Sf.chr01.0457;Sf.chr01.0522;Sf.chr01.0684;Sf.chr01.0704;Sf.chr01.0720;Sf.chr01.0760;Sf.chr01.0810;Sf.chr01.0847;Sf.chr01.0904;Sf.chr01.0937;Sf.chr01.1043;Sf.chr01.1062;Sf.chr01.1540;Sf.chr01.1642;Sf.chr01.1672;Sf.chr01.1682;Sf.chr01.1724;Sf.chr01.1821;Sf.chr01.1872;Sf.chr01.1873;Sf.chr01.1880;Sf.chr01.1887;Sf.chr01.1899;Sf.chr0…
GO:0044700	single organism signaling	BP	147	1770	0.999943	1	Sf.chr01.0248;Sf.chr01.0357;Sf.chr01.0358;Sf.chr01.0522;Sf.chr01.0760;Sf.chr01.0827;Sf.chr01.0892;Sf.chr01.0904;Sf.chr01.1247;Sf.chr01.1565;Sf.chr01.1590;Sf.chr01.1672;Sf.chr01.1682;Sf.chr01.1724;Sf.chr01.1729;Sf.chr01.1864;Sf.chr01.1899;Sf.chr01.2297;Sf.chr01.2354;Sf.chr02.0272;Sf.chr02.0382;Sf.chr02.0485;Sf.chr02.0588;Sf.chr02.0597;Sf.chr02.0669;Sf.chr02.0867;Sf.chr02.0910;Sf.chr02.1100;Sf.chr0…
GO:0048869	cellular developmental process	BP	139	1687	0.999941	1	Sf.chr01.0102;Sf.chr01.0194;Sf.chr01.0522;Sf.chr01.0645;Sf.chr01.0760;Sf.chr01.0810;Sf.chr01.1043;Sf.chr01.1565;Sf.chr01.1590;Sf.chr01.1672;Sf.chr01.1884;Sf.chr01.1899;Sf.chr01.2095;Sf.chr01.2115;Sf.chr02.0011;Sf.chr02.0124;Sf.chr02.0215;Sf.chr02.0370;Sf.chr02.0485;Sf.chr02.0883;Sf.chr02.0884;Sf.chr02.0902;Sf.chr02.0910;Sf.chr02.1088;Sf.chr02.1169;Sf.chr02.1287;Sf.chr02.1502;Sf.chr02.1557;Sf.chr0…
GO:0008285	negative regulation of cell proliferation	BP	1	85	0.999939	1	Sf.chr14.049
GO:1902578	single-organism localization	BP	141	1701	0.999924	1	Sf.chr01.0081;Sf.chr01.0192;Sf.chr01.0196;Sf.chr01.0317;Sf.chr01.0644;Sf.chr01.0686;Sf.chr01.0810;Sf.chr01.0904;Sf.chr01.1039;Sf.chr01.1126;Sf.chr01.1267;Sf.chr01.1413;Sf.chr01.1537;Sf.chr01.1540;Sf.chr01.1729;Sf.chr01.1872;Sf.chr01.1899;Sf.chr01.2111;Sf.chr01.2197;Sf.chr01.2208;Sf.chr02.0213;Sf.chr02.0272;Sf.chr02.0458;Sf.chr02.0460;Sf.chr02.0461;Sf.chr02.0554;Sf.chr02.0597;Sf.chr02.0604;Sf.chr0…
GO:0065007	biological regulation	BP	359	3831	0.999916	1	Sf.chr01.0097;Sf.chr01.0098;Sf.chr01.0102;Sf.chr01.0162;Sf.chr01.0196;Sf.chr01.0248;Sf.chr01.0250;Sf.chr01.0291;Sf.chr01.0308;Sf.chr01.0332;Sf.chr01.0357;Sf.chr01.0358;Sf.chr01.0522;Sf.chr01.0645;Sf.chr01.0760;Sf.chr01.0810;Sf.chr01.0827;Sf.chr01.0892;Sf.chr01.0904;Sf.chr01.1062;Sf.chr01.1226;Sf.chr01.1247;Sf.chr01.1537;Sf.chr01.1565;Sf.chr01.1590;Sf.chr01.1672;Sf.chr01.1682;Sf.chr01.1724;Sf.chr0…
GO:0005622	intracellular	CC	469	4920	0.999911	1	Sf.chr01.0097;Sf.chr01.0098;Sf.chr01.0162;Sf.chr01.0164;Sf.chr01.0194;Sf.chr01.0196;Sf.chr01.0236;Sf.chr01.0250;Sf.chr01.0290;Sf.chr01.0291;Sf.chr01.0304;Sf.chr01.0308;Sf.chr01.0332;Sf.chr01.0357;Sf.chr01.0358;Sf.chr01.0440;Sf.chr01.0519;Sf.chr01.0522;Sf.chr01.0566;Sf.chr01.0645;Sf.chr01.0686;Sf.chr01.0704;Sf.chr01.0720;Sf.chr01.0760;Sf.chr01.0761;Sf.chr01.0771;Sf.chr01.0810;Sf.chr01.0892;Sf.chr0…
GO:0016197	endosomal transport	BP	3	123	0.999901	1	Sf.chr01.0810;Sf.chr12.314;Sf.chrX.0850
GO:0007276	gamete generation	BP	58	812	0.999896	1	Sf.chr01.0162;Sf.chr01.0760;Sf.chr01.0892;Sf.chr01.1590;Sf.chr01.1672;Sf.chr01.1864;Sf.chr01.1884;Sf.chr01.1899;Sf.chr02.0370;Sf.chr02.0902;Sf.chr02.1287;Sf.chr02.1557;Sf.chr02.1576;Sf.chr02.1579;Sf.chr03.0313;Sf.chr03.0802;Sf.chr03.1032;Sf.chr03.1046;Sf.chr03.1299;Sf.chr03.1425;Sf.chr04.0950;Sf.chr04.1209;Sf.chr04.1246;Sf.chr05.0610;Sf.chr05.0971;Sf.chr05.1077;Sf.chr05.1143;Sf.chr06.0994;Sf.chr0…
GO:0005856	cytoskeleton	CC	24	429	0.999894	1	Sf.chr01.0194;Sf.chr01.0357;Sf.chr01.0358;Sf.chr01.0771;Sf.chr01.1043;Sf.chr01.2354;Sf.chr02.0163;Sf.chr02.0272;Sf.chr02.0839;Sf.chr02.1009;Sf.chr03.0225;Sf.chr03.0644;Sf.chr03.1376;Sf.chr04.0131;Sf.chr04.1129;Sf.chr05.0154;Sf.chr08.107;Sf.chr10.501;Sf.chr11.382;Sf.chr11.427;Sf.chr13.275;Sf.chr14.152;Sf.chr14.153;Sf.chrX.0098
GO:0022412	cellular process involved in reproduction in multicellular organism	BP	49	710	0.999891	1	Sf.chr01.0760;Sf.chr01.0892;Sf.chr01.1590;Sf.chr01.1672;Sf.chr01.1884;Sf.chr01.1899;Sf.chr02.0370;Sf.chr02.0902;Sf.chr02.1287;Sf.chr02.1576;Sf.chr02.1579;Sf.chr03.0313;Sf.chr03.0802;Sf.chr03.1032;Sf.chr03.1046;Sf.chr03.1299;Sf.chr03.1425;Sf.chr04.1209;Sf.chr05.0610;Sf.chr05.0971;Sf.chr05.1143;Sf.chr06.0994;Sf.chr07.0054;Sf.chr07.0231;Sf.chr07.0725;Sf.chr08.199;Sf.chr08.896;Sf.chr09.690;Sf.chr10.1…
GO:0007018	microtubule-based movement	BP	4	139	0.999882	1	Sf.chr01.0194;Sf.chr01.0771;Sf.chr01.1043;Sf.chr01.2012
GO:0022900	electron transport chain	BP	1	79	0.999878	1	Sf.chr12.402
GO:0007281	germ cell development	BP	44	650	0.999874	1	Sf.chr01.0760;Sf.chr01.1590;Sf.chr01.1672;Sf.chr01.1884;Sf.chr01.1899;Sf.chr02.0370;Sf.chr02.0902;Sf.chr02.1287;Sf.chr02.1576;Sf.chr02.1579;Sf.chr03.0802;Sf.chr03.1032;Sf.chr03.1046;Sf.chr03.1299;Sf.chr03.1425;Sf.chr04.1209;Sf.chr05.0610;Sf.chr05.0971;Sf.chr05.1143;Sf.chr06.0994;Sf.chr07.0054;Sf.chr07.0231;Sf.chr08.199;Sf.chr08.896;Sf.chr09.690;Sf.chr10.142;Sf.chr10.421;Sf.chr10.488;Sf.chr11.129;…
GO:0043228	non-membrane-bounded organelle	CC	103	1326	0.99986	1	Sf.chr01.0162;Sf.chr01.0194;Sf.chr01.0290;Sf.chr01.0304;Sf.chr01.0357;Sf.chr01.0358;Sf.chr01.0519;Sf.chr01.0704;Sf.chr01.0771;Sf.chr01.1043;Sf.chr01.1199;Sf.chr01.1590;Sf.chr01.1821;Sf.chr01.2354;Sf.chr02.0124;Sf.chr02.0163;Sf.chr02.0272;Sf.chr02.0794;Sf.chr02.0839;Sf.chr02.1009;Sf.chr02.1047;Sf.chr02.1809;Sf.chr02.1861;Sf.chr03.0123;Sf.chr03.0225;Sf.chr03.0644;Sf.chr03.0898;Sf.chr03.1046;Sf.chr0…
GO:0043232	intracellular non-membrane-bounded organelle	CC	103	1326	0.99986	1	Sf.chr01.0162;Sf.chr01.0194;Sf.chr01.0290;Sf.chr01.0304;Sf.chr01.0357;Sf.chr01.0358;Sf.chr01.0519;Sf.chr01.0704;Sf.chr01.0771;Sf.chr01.1043;Sf.chr01.1199;Sf.chr01.1590;Sf.chr01.1821;Sf.chr01.2354;Sf.chr02.0124;Sf.chr02.0163;Sf.chr02.0272;Sf.chr02.0794;Sf.chr02.0839;Sf.chr02.1009;Sf.chr02.1047;Sf.chr02.1809;Sf.chr02.1861;Sf.chr03.0123;Sf.chr03.0225;Sf.chr03.0644;Sf.chr03.0898;Sf.chr03.1046;Sf.chr0…
GO:0003006	developmental process involved in reproduction	BP	51	726	0.99985	1	Sf.chr01.0760;Sf.chr01.1537;Sf.chr01.1590;Sf.chr01.1672;Sf.chr01.1884;Sf.chr01.1899;Sf.chr02.0011;Sf.chr02.0370;Sf.chr02.0902;Sf.chr02.1287;Sf.chr02.1576;Sf.chr02.1579;Sf.chr03.0802;Sf.chr03.1032;Sf.chr03.1046;Sf.chr03.1299;Sf.chr03.1425;Sf.chr04.1209;Sf.chr05.0610;Sf.chr05.0971;Sf.chr05.1143;Sf.chr06.0994;Sf.chr07.0054;Sf.chr07.0231;Sf.chr08.199;Sf.chr08.896;Sf.chr09.385;Sf.chr09.604;Sf.chr09.69…
GO:0051234	establishment of localization	BP	151	1781	0.999835	1	Sf.chr01.0081;Sf.chr01.0192;Sf.chr01.0196;Sf.chr01.0317;Sf.chr01.0644;Sf.chr01.0686;Sf.chr01.0810;Sf.chr01.0904;Sf.chr01.1039;Sf.chr01.1126;Sf.chr01.1267;Sf.chr01.1413;Sf.chr01.1537;Sf.chr01.1540;Sf.chr01.1729;Sf.chr01.1872;Sf.chr01.2111;Sf.chr01.2197;Sf.chr01.2208;Sf.chr02.0006;Sf.chr02.0011;Sf.chr02.0213;Sf.chr02.0272;Sf.chr02.0458;Sf.chr02.0460;Sf.chr02.0461;Sf.chr02.0554;Sf.chr02.0597;Sf.chr0…
GO:0007010	cytoskeleton organization	BP	37	564	0.999834	1	Sf.chr01.0194;Sf.chr01.0357;Sf.chr01.0358;Sf.chr01.0892;Sf.chr01.1672;Sf.chr01.1884;Sf.chr02.0011;Sf.chr02.0163;Sf.chr02.0272;Sf.chr02.0839;Sf.chr02.1287;Sf.chr02.1763;Sf.chr03.0644;Sf.chr03.1046;Sf.chr03.1425;Sf.chr03.1771;Sf.chr04.1129;Sf.chr04.1246;Sf.chr04.1273;Sf.chr05.0971;Sf.chr06.0667;Sf.chr07.0231;Sf.chr07.0881;Sf.chr09.690;Sf.chr10.269;Sf.chr11.382;Sf.chr11.427;Sf.chr12.118;Sf.chr12.221…
GO:0008283	cell proliferation	BP	21	371	0.999829	1	Sf.chr01.0760;Sf.chr01.1672;Sf.chr02.1747;Sf.chr03.1032;Sf.chr03.1104;Sf.chr03.1714;Sf.chr06.0667;Sf.chr07.0109;Sf.chr09.604;Sf.chr09.605;Sf.chr10.269;Sf.chr10.421;Sf.chr10.488;Sf.chr11.427;Sf.chr13.248;Sf.chr14.049;Sf.chrX.0537;Sf.chrX.0543;Sf.chrX.0985;Sf.chrX.1008;Sf.scaffold.031
GO:0051656	establishment of organelle localization	BP	10	226	0.999825	1	Sf.chr02.0597;Sf.chr03.1425;Sf.chr03.1859;Sf.chr06.0667;Sf.chr07.0917;Sf.chr07.0918;Sf.chr09.262;Sf.chr10.269;Sf.chr12.221;Sf.chr13.268
GO:0051179	localization	BP	194	2210	0.999817	1	Sf.chr01.0081;Sf.chr01.0192;Sf.chr01.0196;Sf.chr01.0317;Sf.chr01.0357;Sf.chr01.0358;Sf.chr01.0522;Sf.chr01.0644;Sf.chr01.0686;Sf.chr01.0810;Sf.chr01.0904;Sf.chr01.1039;Sf.chr01.1126;Sf.chr01.1267;Sf.chr01.1413;Sf.chr01.1537;Sf.chr01.1540;Sf.chr01.1565;Sf.chr01.1672;Sf.chr01.1729;Sf.chr01.1872;Sf.chr01.1884;Sf.chr01.1899;Sf.chr01.2111;Sf.chr01.2197;Sf.chr01.2208;Sf.chr02.0006;Sf.chr02.0011;Sf.chr0…
GO:0051640	organelle localization	BP	12	253	0.999816	1	Sf.chr01.0686;Sf.chr02.0597;Sf.chr03.1425;Sf.chr03.1859;Sf.chr05.0154;Sf.chr06.0667;Sf.chr07.0917;Sf.chr07.0918;Sf.chr09.262;Sf.chr10.269;Sf.chr12.221;Sf.chr13.268
GO:0007292	female gamete generation	BP	41	607	0.999804	1	Sf.chr01.0162;Sf.chr01.0760;Sf.chr01.1590;Sf.chr01.1672;Sf.chr01.1864;Sf.chr01.1899;Sf.chr02.0370;Sf.chr02.1576;Sf.chr02.1579;Sf.chr03.0802;Sf.chr03.1032;Sf.chr03.1046;Sf.chr03.1299;Sf.chr03.1425;Sf.chr04.1209;Sf.chr05.0610;Sf.chr05.0971;Sf.chr05.1077;Sf.chr05.1143;Sf.chr06.0994;Sf.chr07.0001;Sf.chr07.0054;Sf.chr07.0231;Sf.chr08.896;Sf.chr09.690;Sf.chr10.142;Sf.chr10.421;Sf.chr11.015;Sf.chr11.016…
GO:0044424	intracellular part	CC	468	4890	0.999803	1	Sf.chr01.0097;Sf.chr01.0098;Sf.chr01.0162;Sf.chr01.0164;Sf.chr01.0194;Sf.chr01.0196;Sf.chr01.0236;Sf.chr01.0250;Sf.chr01.0290;Sf.chr01.0291;Sf.chr01.0304;Sf.chr01.0308;Sf.chr01.0332;Sf.chr01.0357;Sf.chr01.0358;Sf.chr01.0440;Sf.chr01.0519;Sf.chr01.0522;Sf.chr01.0566;Sf.chr01.0645;Sf.chr01.0686;Sf.chr01.0704;Sf.chr01.0720;Sf.chr01.0760;Sf.chr01.0761;Sf.chr01.0771;Sf.chr01.0810;Sf.chr01.0892;Sf.chr0…
GO:0044702	single organism reproductive process	BP	68	908	0.999803	1	Sf.chr01.0162;Sf.chr01.0704;Sf.chr01.0760;Sf.chr01.0892;Sf.chr01.1062;Sf.chr01.1590;Sf.chr01.1672;Sf.chr01.1864;Sf.chr01.1884;Sf.chr01.1899;Sf.chr01.1928;Sf.chr02.0370;Sf.chr02.0902;Sf.chr02.1287;Sf.chr02.1557;Sf.chr02.1576;Sf.chr02.1579;Sf.chr03.0313;Sf.chr03.0802;Sf.chr03.1032;Sf.chr03.1046;Sf.chr03.1299;Sf.chr03.1425;Sf.chr04.0646;Sf.chr04.0950;Sf.chr04.1209;Sf.chr04.1246;Sf.chr05.0610;Sf.chr0…
GO:0045333	cellular respiration	BP	2	97	0.999801	1	Sf.chr01.0686;Sf.chr14.049
GO:0016020	membrane	CC	209	2413	0.999796	1	Sf.chr01.0081;Sf.chr01.0102;Sf.chr01.0192;Sf.chr01.0248;Sf.chr01.0250;Sf.chr01.0317;Sf.chr01.0350;Sf.chr01.0522;Sf.chr01.0644;Sf.chr01.0670;Sf.chr01.0686;Sf.chr01.0760;Sf.chr01.0810;Sf.chr01.0892;Sf.chr01.0904;Sf.chr01.0926;Sf.chr01.1039;Sf.chr01.1041;Sf.chr01.1126;Sf.chr01.1247;Sf.chr01.1267;Sf.chr01.1413;Sf.chr01.1540;Sf.chr01.1565;Sf.chr01.1672;Sf.chr01.1682;Sf.chr01.1864;Sf.chr01.1872;Sf.chr0…
GO:0051726	regulation of cell cycle	BP	16	304	0.999787	1	Sf.chr01.1062;Sf.chr01.1899;Sf.chr02.0344;Sf.chr03.1104;Sf.chr04.1129;Sf.chr05.0193;Sf.chr05.0971;Sf.chr05.1143;Sf.chr07.0001;Sf.chr08.085;Sf.chr09.650;Sf.chr10.661;Sf.chr11.382;Sf.chr13.268;Sf.chrX.0256;Sf.chrX.0403
GO:0006810	transport	BP	146	1722	0.999781	1	Sf.chr01.0081;Sf.chr01.0192;Sf.chr01.0196;Sf.chr01.0317;Sf.chr01.0644;Sf.chr01.0686;Sf.chr01.0810;Sf.chr01.0904;Sf.chr01.1039;Sf.chr01.1126;Sf.chr01.1267;Sf.chr01.1413;Sf.chr01.1537;Sf.chr01.1540;Sf.chr01.1729;Sf.chr01.1872;Sf.chr01.2111;Sf.chr01.2197;Sf.chr01.2208;Sf.chr02.0006;Sf.chr02.0011;Sf.chr02.0213;Sf.chr02.0272;Sf.chr02.0458;Sf.chr02.0460;Sf.chr02.0461;Sf.chr02.0554;Sf.chr02.0597;Sf.chr0…
GO:0098609	cell-cell adhesion	BP	4	132	0.999771	1	Sf.chr04.1209;Sf.chr05.0616;Sf.chr12.413;Sf.chr13.248
GO:0044440	endosomal part	CC	1	76	0.999769	1	Sf.chr01.0522
GO:0044444	cytoplasmic part	CC	210	2419	0.999767	1	Sf.chr01.0097;Sf.chr01.0098;Sf.chr01.0164;Sf.chr01.0194;Sf.chr01.0196;Sf.chr01.0236;Sf.chr01.0250;Sf.chr01.0308;Sf.chr01.0357;Sf.chr01.0358;Sf.chr01.0440;Sf.chr01.0522;Sf.chr01.0566;Sf.chr01.0645;Sf.chr01.0686;Sf.chr01.0760;Sf.chr01.0810;Sf.chr01.0892;Sf.chr01.0904;Sf.chr01.0926;Sf.chr01.0958;Sf.chr01.0999;Sf.chr01.1043;Sf.chr01.1199;Sf.chr01.1537;Sf.chr01.1591;Sf.chr01.1872;Sf.chr01.1899;Sf.chr0…
GO:0030036	actin cytoskeleton organization	BP	14	276	0.999758	1	Sf.chr01.0892;Sf.chr01.1672;Sf.chr02.0011;Sf.chr02.0163;Sf.chr02.0839;Sf.chr02.1763;Sf.chr03.1771;Sf.chr04.1246;Sf.chr07.0881;Sf.chr12.314;Sf.chr14.102;Sf.chrX.0256;Sf.chrX.0790;Sf.scaffold.078
GO:0019899	enzyme binding	MF	24	376	0.999701	1	Sf.chr01.1987;Sf.chr01.1988;Sf.chr01.2115;Sf.chr02.1861;Sf.chr03.1425;Sf.chr03.1724;Sf.chr04.0675;Sf.chr05.0154;Sf.chr05.0623;Sf.chr06.0994;Sf.chr07.0788;Sf.chr07.0917;Sf.chr07.0918;Sf.chr07.1094;Sf.chr08.205;Sf.chr08.404;Sf.chr08.465;Sf.chr08.514;Sf.chr08.758;Sf.chr09.358;Sf.chr10.269;Sf.chrX.0128;Sf.chrX.0537;Sf.chrX.1009
GO:0007165	signal transduction	BP	130	1549	0.999694	1	Sf.chr01.0248;Sf.chr01.0357;Sf.chr01.0358;Sf.chr01.0522;Sf.chr01.0760;Sf.chr01.0827;Sf.chr01.0892;Sf.chr01.0904;Sf.chr01.1247;Sf.chr01.1565;Sf.chr01.1672;Sf.chr01.1682;Sf.chr01.1724;Sf.chr01.1864;Sf.chr01.1899;Sf.chr01.2297;Sf.chr01.2354;Sf.chr02.0272;Sf.chr02.0382;Sf.chr02.0485;Sf.chr02.0588;Sf.chr02.0669;Sf.chr02.0867;Sf.chr02.0910;Sf.chr02.1100;Sf.chr02.1287;Sf.chr02.1317;Sf.chr02.1594;Sf.chr0…
GO:0098589	membrane region	CC	11	240	0.999694	1	Sf.chr01.0522;Sf.chr02.0272;Sf.chr02.1307;Sf.chr02.1502;Sf.chr03.0124;Sf.chr03.0358;Sf.chr06.0915;Sf.chr09.293;Sf.chr09.782;Sf.chrX.0537;Sf.chrX.0543
GO:0015934	large ribosomal subunit	CC	2	96	0.999692	1	Sf.chr01.1199;Sf.chr09.831
GO:0032991	macromolecular complex	CC	207	2377	0.999662	1	Sf.chr01.0077;Sf.chr01.0164;Sf.chr01.0290;Sf.chr01.0291;Sf.chr01.0304;Sf.chr01.0308;Sf.chr01.0440;Sf.chr01.0566;Sf.chr01.0645;Sf.chr01.0771;Sf.chr01.0810;Sf.chr01.0926;Sf.chr01.0958;Sf.chr01.0999;Sf.chr01.1062;Sf.chr01.1199;Sf.chr01.1590;Sf.chr01.1821;Sf.chr01.1828;Sf.chr01.1872;Sf.chr01.1873;Sf.chr01.1880;Sf.chr01.1917;Sf.chr01.2115;Sf.chr01.2127;Sf.chr01.2155;Sf.chr01.2156;Sf.chr02.0124;Sf.chr0…
GO:0098742	cell-cell adhesion via plasma-membrane adhesion molecules	BP	1	70	0.999657	1	Sf.chr04.1209
GO:0005911	cell-cell junction	CC	3	114	0.999649	1	Sf.chr04.1209;Sf.chr10.269;Sf.chrX.0543
GO:0008092	cytoskeletal protein binding	MF	19	314	0.999618	1	Sf.chr01.2012;Sf.chr02.0163;Sf.chr02.0867;Sf.chr02.1763;Sf.chr03.1425;Sf.chr04.0062;Sf.chr04.1209;Sf.chr04.1254;Sf.chr05.0817;Sf.chr05.0818;Sf.chr07.0429;Sf.chr09.346;Sf.chr10.339;Sf.chr10.501;Sf.chr11.427;Sf.chr14.152;Sf.chrX.0104;Sf.chrX.0537;Sf.scaffold.078
GO:0019953	sexual reproduction	BP	70	914	0.999615	1	Sf.chr01.0097;Sf.chr01.0098;Sf.chr01.0162;Sf.chr01.0704;Sf.chr01.0760;Sf.chr01.0892;Sf.chr01.1590;Sf.chr01.1672;Sf.chr01.1864;Sf.chr01.1884;Sf.chr01.1899;Sf.chr02.0370;Sf.chr02.0638;Sf.chr02.0902;Sf.chr02.1287;Sf.chr02.1317;Sf.chr02.1557;Sf.chr02.1576;Sf.chr02.1579;Sf.chr03.0224;Sf.chr03.0313;Sf.chr03.0343;Sf.chr03.0802;Sf.chr03.1032;Sf.chr03.1046;Sf.chr03.1299;Sf.chr03.1425;Sf.chr04.0950;Sf.chr0…
GO:0007268	synaptic transmission	BP	15	282	0.999607	1	Sf.chr01.0760;Sf.chr01.1590;Sf.chr01.1729;Sf.chr02.0597;Sf.chr02.0910;Sf.chr03.1332;Sf.chr03.1425;Sf.chr05.0154;Sf.chr06.0587;Sf.chr07.0231;Sf.chr07.0917;Sf.chr07.0918;Sf.chr09.782;Sf.chr10.439;Sf.chrX.0483
GO:0099537	trans-synaptic signaling	BP	15	282	0.999607	1	Sf.chr01.0760;Sf.chr01.1590;Sf.chr01.1729;Sf.chr02.0597;Sf.chr02.0910;Sf.chr03.1332;Sf.chr03.1425;Sf.chr05.0154;Sf.chr06.0587;Sf.chr07.0231;Sf.chr07.0917;Sf.chr07.0918;Sf.chr09.782;Sf.chr10.439;Sf.chrX.0483
GO:0044765	single-organism transport	BP	134	1581	0.999585	1	Sf.chr01.0081;Sf.chr01.0192;Sf.chr01.0196;Sf.chr01.0317;Sf.chr01.0644;Sf.chr01.0686;Sf.chr01.0810;Sf.chr01.0904;Sf.chr01.1039;Sf.chr01.1126;Sf.chr01.1267;Sf.chr01.1413;Sf.chr01.1537;Sf.chr01.1540;Sf.chr01.1729;Sf.chr01.1872;Sf.chr01.2111;Sf.chr01.2197;Sf.chr01.2208;Sf.chr02.0213;Sf.chr02.0272;Sf.chr02.0458;Sf.chr02.0460;Sf.chr02.0461;Sf.chr02.0554;Sf.chr02.0597;Sf.chr02.0604;Sf.chr02.0999;Sf.chr0…
GO:0030154	cell differentiation	BP	132	1559	0.999562	1	Sf.chr01.0102;Sf.chr01.0194;Sf.chr01.0522;Sf.chr01.0645;Sf.chr01.0760;Sf.chr01.0810;Sf.chr01.1565;Sf.chr01.1590;Sf.chr01.1672;Sf.chr01.1884;Sf.chr01.1899;Sf.chr01.2115;Sf.chr02.0011;Sf.chr02.0124;Sf.chr02.0215;Sf.chr02.0370;Sf.chr02.0485;Sf.chr02.0883;Sf.chr02.0884;Sf.chr02.0902;Sf.chr02.0910;Sf.chr02.1088;Sf.chr02.1169;Sf.chr02.1287;Sf.chr02.1502;Sf.chr02.1576;Sf.chr02.1579;Sf.chr02.1763;Sf.chr0…
GO:0043679	axon terminus	CC	1	69	0.999499	1	Sf.chrX.0543
GO:0044306	neuron projection terminus	CC	1	69	0.999499	1	Sf.chrX.0543
GO:0015631	tubulin binding	MF	4	115	0.999435	1	Sf.chr01.2012;Sf.chr04.0062;Sf.chr10.501;Sf.chr11.427
GO:0044085	cellular component biogenesis	BP	106	1284	0.999432	1	Sf.chr01.0162;Sf.chr01.0194;Sf.chr01.0290;Sf.chr01.0304;Sf.chr01.0357;Sf.chr01.0358;Sf.chr01.0440;Sf.chr01.0519;Sf.chr01.0704;Sf.chr01.0958;Sf.chr01.0999;Sf.chr01.1043;Sf.chr01.1565;Sf.chr01.1590;Sf.chr01.1672;Sf.chr01.1880;Sf.chr01.1884;Sf.chr01.2095;Sf.chr01.2268;Sf.chr02.0006;Sf.chr02.0011;Sf.chr02.0163;Sf.chr02.0664;Sf.chr02.0839;Sf.chr02.1047;Sf.chr02.1272;Sf.chr02.1287;Sf.chr02.1763;Sf.chr0…
GO:0044703	multi-organism reproductive process	BP	72	926	0.999432	1	Sf.chr01.0097;Sf.chr01.0098;Sf.chr01.0162;Sf.chr01.0704;Sf.chr01.0760;Sf.chr01.0892;Sf.chr01.1590;Sf.chr01.1672;Sf.chr01.1864;Sf.chr01.1884;Sf.chr01.1899;Sf.chr02.0370;Sf.chr02.0638;Sf.chr02.0902;Sf.chr02.1287;Sf.chr02.1317;Sf.chr02.1557;Sf.chr02.1576;Sf.chr02.1579;Sf.chr03.0224;Sf.chr03.0313;Sf.chr03.0343;Sf.chr03.0802;Sf.chr03.1032;Sf.chr03.1046;Sf.chr03.1299;Sf.chr03.1425;Sf.chr04.0950;Sf.chr0…
GO:0000819	sister chromatid segregation	BP	3	105	0.999414	1	Sf.chr04.0675;Sf.chr04.1129;Sf.chr10.083
GO:0005840	ribosome	CC	7	173	0.999397	1	Sf.chr01.1199;Sf.chr02.0794;Sf.chr02.1809;Sf.chr04.1458;Sf.chr08.548;Sf.chr09.750;Sf.chr09.831
GO:0048609	multicellular organismal reproductive process	BP	70	903	0.999395	1	Sf.chr01.0097;Sf.chr01.0098;Sf.chr01.0162;Sf.chr01.0760;Sf.chr01.0892;Sf.chr01.1590;Sf.chr01.1672;Sf.chr01.1864;Sf.chr01.1884;Sf.chr01.1899;Sf.chr02.0370;Sf.chr02.0902;Sf.chr02.1287;Sf.chr02.1317;Sf.chr02.1557;Sf.chr02.1576;Sf.chr02.1579;Sf.chr03.0224;Sf.chr03.0313;Sf.chr03.0343;Sf.chr03.0802;Sf.chr03.1032;Sf.chr03.1046;Sf.chr03.1299;Sf.chr03.1425;Sf.chr04.0950;Sf.chr04.1209;Sf.chr04.1246;Sf.chr0…
GO:0045202	synapse	CC	11	230	0.999377	1	Sf.chr01.1590;Sf.chr02.0382;Sf.chr05.0154;Sf.chr05.0971;Sf.chr07.0819;Sf.chr07.0917;Sf.chr07.0918;Sf.chr09.262;Sf.chr09.782;Sf.chr10.488;Sf.chrX.0543
GO:0007015	actin filament organization	BP	5	137	0.999373	1	Sf.chr02.0011;Sf.chr02.0163;Sf.chr02.0839;Sf.chr02.1763;Sf.chr12.314
GO:0007059	chromosome segregation	BP	6	152	0.999361	1	Sf.chr03.1376;Sf.chr04.0675;Sf.chr04.1129;Sf.chr05.1077;Sf.chr10.083;Sf.chr10.488
GO:0015630	microtubule cytoskeleton	CC	14	269	0.999303	1	Sf.chr01.0357;Sf.chr01.0358;Sf.chr01.0771;Sf.chr02.1009;Sf.chr03.0225;Sf.chr03.0644;Sf.chr03.1376;Sf.chr04.0131;Sf.chr04.1129;Sf.chr08.107;Sf.chr10.501;Sf.chr11.382;Sf.chr11.427;Sf.chr13.275
GO:0050808	synapse organization	BP	15	272	0.999237	1	Sf.chr01.1565;Sf.chr01.1590;Sf.chr02.0382;Sf.chr04.1013;Sf.chr05.0154;Sf.chr05.0817;Sf.chr05.0818;Sf.chr05.1143;Sf.chr07.0819;Sf.chr08.615;Sf.chr09.067;Sf.chr09.068;Sf.chr14.115;Sf.chrX.0483;Sf.chrX.0543
GO:0048468	cell development	BP	106	1275	0.99922	1	Sf.chr01.0102;Sf.chr01.0194;Sf.chr01.0760;Sf.chr01.0810;Sf.chr01.1565;Sf.chr01.1590;Sf.chr01.1672;Sf.chr01.1884;Sf.chr01.1899;Sf.chr02.0011;Sf.chr02.0215;Sf.chr02.0370;Sf.chr02.0485;Sf.chr02.0883;Sf.chr02.0884;Sf.chr02.0902;Sf.chr02.0910;Sf.chr02.1088;Sf.chr02.1169;Sf.chr02.1287;Sf.chr02.1576;Sf.chr02.1579;Sf.chr03.0224;Sf.chr03.0644;Sf.chr03.0802;Sf.chr03.1020;Sf.chr03.1032;Sf.chr03.1046;Sf.chr0…
GO:0016651	oxidoreductase activity, acting on NAD(P)H	MF	1	59	0.999217	1	Sf.chr09.605
GO:0044428	nuclear part	CC	81	1043	0.99921	1	Sf.chr01.0162;Sf.chr01.0290;Sf.chr01.0304;Sf.chr01.0519;Sf.chr01.0704;Sf.chr01.0810;Sf.chr01.1471;Sf.chr01.1821;Sf.chr01.1828;Sf.chr01.1884;Sf.chr02.0124;Sf.chr02.0297;Sf.chr02.0366;Sf.chr02.0370;Sf.chr02.0664;Sf.chr02.0836;Sf.chr02.0902;Sf.chr02.1047;Sf.chr02.1502;Sf.chr02.1809;Sf.chr02.1861;Sf.chr03.0123;Sf.chr03.0145;Sf.chr03.0802;Sf.chr03.1279;Sf.chr03.1714;Sf.chr04.0060;Sf.chr04.0061;Sf.chr0…
GO:0007606	sensory perception of chemical stimulus	BP	11	219	0.999187	1	Sf.chr01.0670;Sf.chr01.1991;Sf.chr03.0358;Sf.chr04.0924;Sf.chr07.0827;Sf.chr08.406;Sf.chr09.586;Sf.chr10.014;Sf.chr12.054;Sf.chr13.326;Sf.chrX.0483
GO:0044391	ribosomal subunit	CC	6	154	0.99918	1	Sf.chr01.1199;Sf.chr02.1809;Sf.chr04.1458;Sf.chr08.548;Sf.chr09.750;Sf.chr09.831
GO:0051650	establishment of vesicle localization	BP	6	149	0.999179	1	Sf.chr02.0597;Sf.chr03.1425;Sf.chr03.1859;Sf.chr07.0917;Sf.chr07.0918;Sf.chr09.262
GO:0099536	synaptic signaling	BP	16	283	0.99915	1	Sf.chr01.0760;Sf.chr01.1590;Sf.chr01.1729;Sf.chr02.0597;Sf.chr02.0910;Sf.chr03.1270;Sf.chr03.1332;Sf.chr03.1425;Sf.chr05.0154;Sf.chr06.0587;Sf.chr07.0231;Sf.chr07.0917;Sf.chr07.0918;Sf.chr09.782;Sf.chr10.439;Sf.chrX.0483
GO:0061659	ubiquitin-like protein ligase activity	MF	3	95	0.999139	1	Sf.chr04.0260;Sf.chr08.404;Sf.chrX.1199
GO:0003735	structural constituent of ribosome	MF	7	153	0.999107	1	Sf.chr01.1199;Sf.chr02.0794;Sf.chr02.1809;Sf.chr04.1458;Sf.chr08.548;Sf.chr09.750;Sf.chr09.831
GO:0042127	regulation of cell proliferation	BP	12	230	0.99905	1	Sf.chr01.0760;Sf.chr02.1747;Sf.chr03.1032;Sf.chr03.1104;Sf.chr07.0109;Sf.chr09.604;Sf.chr10.421;Sf.chr13.248;Sf.chr14.049;Sf.chrX.0537;Sf.chrX.0985;Sf.scaffold.031
GO:0061630	ubiquitin protein ligase activity	MF	3	94	0.999046	1	Sf.chr04.0260;Sf.chr08.404;Sf.chrX.1199
GO:0005549	odorant binding	MF	6	138	0.999002	1	Sf.chr01.0670;Sf.chr01.1991;Sf.chr07.0827;Sf.chr08.406;Sf.chr12.054;Sf.chr13.326
GO:0006259	DNA metabolic process	BP	38	539	0.998947	1	Sf.chr01.0594;Sf.chr01.1149;Sf.chr01.1255;Sf.chr01.1928;Sf.chr02.0050;Sf.chr02.0344;Sf.chr02.1898;Sf.chr03.0145;Sf.chr03.0750;Sf.chr03.0942;Sf.chr03.1104;Sf.chr03.1626;Sf.chr03.1631;Sf.chr03.1836;Sf.chr04.0538;Sf.chr05.0794;Sf.chr05.1077;Sf.chr06.0768;Sf.chr06.0957;Sf.chr07.0001;Sf.chr07.0189;Sf.chr07.0531;Sf.chr07.0863;Sf.chr07.1050;Sf.chr08.009;Sf.chr08.107;Sf.chr08.434;Sf.chr09.524;Sf.chr09.65…
GO:0015980	energy derivation by oxidation of organic compounds	BP	4	115	0.998906	1	Sf.chr01.0686;Sf.chr05.1193;Sf.chr14.049;Sf.chrX.0587
GO:0030029	actin filament-based process	BP	17	291	0.998871	1	Sf.chr01.0102;Sf.chr01.0892;Sf.chr01.1672;Sf.chr02.0011;Sf.chr02.0163;Sf.chr02.0839;Sf.chr02.1763;Sf.chr03.1771;Sf.chr04.1246;Sf.chr07.0881;Sf.chr11.093;Sf.chr11.094;Sf.chr12.314;Sf.chr14.102;Sf.chrX.0256;Sf.chrX.0790;Sf.scaffold.078
GO:0043933	macromolecular complex subunit organization	BP	82	1013	0.998812	1	Sf.chr01.0162;Sf.chr01.0290;Sf.chr01.0357;Sf.chr01.0358;Sf.chr01.0440;Sf.chr01.0704;Sf.chr01.0892;Sf.chr01.0958;Sf.chr01.0999;Sf.chr01.1226;Sf.chr01.1537;Sf.chr01.1821;Sf.chr01.1826;Sf.chr01.1880;Sf.chr02.0006;Sf.chr02.0011;Sf.chr02.0124;Sf.chr02.0163;Sf.chr02.0777;Sf.chr02.0836;Sf.chr02.0839;Sf.chr02.1047;Sf.chr02.1763;Sf.chr02.1861;Sf.chr03.0145;Sf.chr03.0368;Sf.chr03.0898;Sf.chr03.1032;Sf.chr0…
GO:0030054	cell junction	CC	7	164	0.998786	1	Sf.chr03.1030;Sf.chr03.1531;Sf.chr04.1209;Sf.chr10.083;Sf.chr10.269;Sf.chrX.0543;Sf.scaffold.003
GO:0010256	endomembrane system organization	BP	10	200	0.998782	1	Sf.chr01.0892;Sf.chr01.1899;Sf.chr02.0597;Sf.chr02.1272;Sf.chr02.1502;Sf.chr03.1046;Sf.chr05.0616;Sf.chr08.098;Sf.chr14.055;Sf.chrX.0850
GO:0051704	multi-organism process	BP	95	1148	0.998774	1	Sf.chr01.0097;Sf.chr01.0098;Sf.chr01.0162;Sf.chr01.0704;Sf.chr01.0760;Sf.chr01.0810;Sf.chr01.0892;Sf.chr01.1317;Sf.chr01.1561;Sf.chr01.1590;Sf.chr01.1672;Sf.chr01.1864;Sf.chr01.1884;Sf.chr01.1899;Sf.chr01.2354;Sf.chr02.0370;Sf.chr02.0638;Sf.chr02.0902;Sf.chr02.1287;Sf.chr02.1317;Sf.chr02.1557;Sf.chr02.1576;Sf.chr02.1579;Sf.chr03.0224;Sf.chr03.0313;Sf.chr03.0343;Sf.chr03.0802;Sf.chr03.1032;Sf.chr0…
GO:0007067	mitotic nuclear division	BP	6	144	0.998758	1	Sf.chr01.1062;Sf.chr04.0675;Sf.chr04.1129;Sf.chr10.083;Sf.chr11.427;Sf.chrX.0403
GO:0007600	sensory perception	BP	24	374	0.998748	1	Sf.chr01.0357;Sf.chr01.0358;Sf.chr01.0670;Sf.chr01.1884;Sf.chr01.1991;Sf.chr03.0358;Sf.chr03.0809;Sf.chr03.1379;Sf.chr04.0924;Sf.chr06.0181;Sf.chr06.0915;Sf.chr07.0249;Sf.chr07.0827;Sf.chr08.406;Sf.chr09.586;Sf.chr09.604;Sf.chr09.750;Sf.chr10.014;Sf.chr10.526;Sf.chr12.054;Sf.chr13.322;Sf.chr13.326;Sf.chrX.0483;Sf.chrX.1001
GO:0032504	multicellular organism reproduction	BP	76	948	0.998733	1	Sf.chr01.0097;Sf.chr01.0098;Sf.chr01.0162;Sf.chr01.0208;Sf.chr01.0760;Sf.chr01.0892;Sf.chr01.1590;Sf.chr01.1672;Sf.chr01.1864;Sf.chr01.1884;Sf.chr01.1899;Sf.chr02.0370;Sf.chr02.0638;Sf.chr02.0902;Sf.chr02.1287;Sf.chr02.1317;Sf.chr02.1557;Sf.chr02.1576;Sf.chr02.1579;Sf.chr03.0224;Sf.chr03.0313;Sf.chr03.0343;Sf.chr03.0802;Sf.chr03.1032;Sf.chr03.1046;Sf.chr03.1216;Sf.chr03.1299;Sf.chr03.1425;Sf.chr0…
GO:0000070	mitotic sister chromatid segregation	BP	3	97	0.998733	1	Sf.chr04.0675;Sf.chr04.1129;Sf.chr10.083
GO:0030855	epithelial cell differentiation	BP	24	373	0.998677	1	Sf.chr01.0102;Sf.chr01.0194;Sf.chr01.1590;Sf.chr01.1672;Sf.chr01.1899;Sf.chr02.0370;Sf.chr02.1576;Sf.chr02.1579;Sf.chr02.1763;Sf.chr03.1032;Sf.chr03.1299;Sf.chr04.1209;Sf.chr05.0971;Sf.chr05.1143;Sf.chr08.896;Sf.chr10.142;Sf.chr10.421;Sf.chr11.093;Sf.chr11.094;Sf.chr13.222;Sf.chr14.049;Sf.chrX.0537;Sf.chrX.0543;Sf.chrX.0883
GO:0071944	cell periphery	CC	85	1070	0.998573	1	Sf.chr01.0350;Sf.chr01.0522;Sf.chr01.0760;Sf.chr01.1540;Sf.chr01.1672;Sf.chr01.1864;Sf.chr01.1872;Sf.chr01.1899;Sf.chr01.1917;Sf.chr01.1990;Sf.chr01.2059;Sf.chr01.2095;Sf.chr01.2197;Sf.chr02.0272;Sf.chr02.0867;Sf.chr02.0910;Sf.chr02.0999;Sf.chr02.1100;Sf.chr02.1300;Sf.chr02.1307;Sf.chr02.1502;Sf.chr02.1747;Sf.chr03.0124;Sf.chr03.0189;Sf.chr03.0358;Sf.chr03.0802;Sf.chr03.1032;Sf.chr03.1332;Sf.chr0…
GO:0090304	nucleic acid metabolic process	BP	191	2110	0.998499	1	Sf.chr01.0162;Sf.chr01.0304;Sf.chr01.0332;Sf.chr01.0440;Sf.chr01.0519;Sf.chr01.0594;Sf.chr01.0686;Sf.chr01.0827;Sf.chr01.1149;Sf.chr01.1255;Sf.chr01.1537;Sf.chr01.1590;Sf.chr01.1682;Sf.chr01.1828;Sf.chr01.1864;Sf.chr01.1884;Sf.chr01.1887;Sf.chr01.1928;Sf.chr01.2268;Sf.chr02.0006;Sf.chr02.0011;Sf.chr02.0050;Sf.chr02.0124;Sf.chr02.0297;Sf.chr02.0344;Sf.chr02.0370;Sf.chr02.0517;Sf.chr02.0609;Sf.chr0…
GO:0007052	mitotic spindle organization	BP	1	57	0.998483	1	Sf.chr12.221
GO:0019991	septate junction assembly	BP	1	57	0.998483	1	Sf.chr02.1272
GO:0043234	protein complex	CC	164	1890	0.998384	1	Sf.chr01.0077;Sf.chr01.0164;Sf.chr01.0291;Sf.chr01.0308;Sf.chr01.0440;Sf.chr01.0566;Sf.chr01.0645;Sf.chr01.0771;Sf.chr01.0810;Sf.chr01.0926;Sf.chr01.0958;Sf.chr01.0999;Sf.chr01.1062;Sf.chr01.1821;Sf.chr01.1828;Sf.chr01.1872;Sf.chr01.1873;Sf.chr01.1880;Sf.chr01.1917;Sf.chr01.2115;Sf.chr01.2127;Sf.chr01.2155;Sf.chr01.2156;Sf.chr02.0124;Sf.chr02.0148;Sf.chr02.0163;Sf.chr02.0272;Sf.chr02.0297;Sf.chr0…
GO:0022836	gated channel activity	MF	8	159	0.998372	1	Sf.chr02.0999;Sf.chr02.1300;Sf.chr02.1747;Sf.chr03.0358;Sf.chr03.0560;Sf.chr04.0924;Sf.chr06.0915;Sf.chr06.1002
GO:0005886	plasma membrane	CC	76	969	0.998355	1	Sf.chr01.0350;Sf.chr01.0522;Sf.chr01.0760;Sf.chr01.1540;Sf.chr01.1672;Sf.chr01.1864;Sf.chr01.1872;Sf.chr01.1899;Sf.chr01.1917;Sf.chr01.1990;Sf.chr01.2059;Sf.chr01.2095;Sf.chr01.2197;Sf.chr02.0272;Sf.chr02.0910;Sf.chr02.0999;Sf.chr02.1100;Sf.chr02.1300;Sf.chr02.1307;Sf.chr02.1502;Sf.chr02.1747;Sf.chr03.0124;Sf.chr03.0189;Sf.chr03.0358;Sf.chr03.0802;Sf.chr03.1032;Sf.chr03.1332;Sf.chr03.1531;Sf.chr0…
GO:0043195	terminal bouton	CC	1	58	0.998308	1	Sf.chrX.0543
GO:0009913	epidermal cell differentiation	BP	1	56	0.998299	1	Sf.chr02.1763
GO:0022414	reproductive process	BP	84	1024	0.998295	1	Sf.chr01.0097;Sf.chr01.0098;Sf.chr01.0162;Sf.chr01.0704;Sf.chr01.0760;Sf.chr01.0892;Sf.chr01.1062;Sf.chr01.1537;Sf.chr01.1590;Sf.chr01.1672;Sf.chr01.1864;Sf.chr01.1884;Sf.chr01.1899;Sf.chr01.1928;Sf.chr02.0011;Sf.chr02.0370;Sf.chr02.0638;Sf.chr02.0902;Sf.chr02.1287;Sf.chr02.1317;Sf.chr02.1557;Sf.chr02.1576;Sf.chr02.1579;Sf.chr03.0224;Sf.chr03.0313;Sf.chr03.0343;Sf.chr03.0802;Sf.chr03.1032;Sf.chr0…
GO:0022416	chaeta development	BP	2	76	0.998236	1	Sf.chr03.1104;Sf.chr06.0319
GO:0044463	cell projection part	CC	14	254	0.998185	1	Sf.chr01.0194;Sf.chr01.1043;Sf.chr02.0272;Sf.chr02.1287;Sf.chr03.0358;Sf.chr04.0131;Sf.chr04.0849;Sf.chr06.0915;Sf.chr07.0619;Sf.chr09.604;Sf.chr11.427;Sf.chrX.0426;Sf.chrX.0427;Sf.chrX.0543
GO:0034329	cell junction assembly	BP	3	93	0.998145	1	Sf.chr02.1272;Sf.chr04.1209;Sf.chrX.0543
GO:0007051	spindle organization	BP	4	109	0.998124	1	Sf.chr01.0892;Sf.chr04.1246;Sf.chr12.221;Sf.chrX.0256
GO:0006139	nucleobase-containing compound metabolic process	BP	221	2396	0.998122	1	Sf.chr01.0162;Sf.chr01.0304;Sf.chr01.0332;Sf.chr01.0440;Sf.chr01.0519;Sf.chr01.0594;Sf.chr01.0645;Sf.chr01.0686;Sf.chr01.0827;Sf.chr01.1149;Sf.chr01.1255;Sf.chr01.1537;Sf.chr01.1590;Sf.chr01.1682;Sf.chr01.1828;Sf.chr01.1864;Sf.chr01.1884;Sf.chr01.1887;Sf.chr01.1928;Sf.chr01.2268;Sf.chr02.0006;Sf.chr02.0011;Sf.chr02.0050;Sf.chr02.0124;Sf.chr02.0168;Sf.chr02.0171;Sf.chr02.0297;Sf.chr02.0344;Sf.chr0…
GO:0005770	late endosome	CC	1	57	0.998111	1	Sf.chr01.0810
GO:0051648	vesicle localization	BP	7	153	0.9981	1	Sf.chr02.0597;Sf.chr03.1425;Sf.chr03.1859;Sf.chr05.0154;Sf.chr07.0917;Sf.chr07.0918;Sf.chr09.262
GO:0051716	cellular response to stimulus	BP	180	1990	0.997943	1	Sf.chr01.0196;Sf.chr01.0236;Sf.chr01.0248;Sf.chr01.0357;Sf.chr01.0358;Sf.chr01.0522;Sf.chr01.0720;Sf.chr01.0760;Sf.chr01.0810;Sf.chr01.0827;Sf.chr01.0892;Sf.chr01.0904;Sf.chr01.1007;Sf.chr01.1247;Sf.chr01.1565;Sf.chr01.1672;Sf.chr01.1682;Sf.chr01.1724;Sf.chr01.1864;Sf.chr01.1899;Sf.chr01.1928;Sf.chr01.2297;Sf.chr01.2354;Sf.chr02.0272;Sf.chr02.0382;Sf.chr02.0485;Sf.chr02.0588;Sf.chr02.0669;Sf.chr0…
GO:0098590	plasma membrane region	CC	11	212	0.997873	1	Sf.chr01.0522;Sf.chr02.0272;Sf.chr02.1307;Sf.chr02.1502;Sf.chr03.0124;Sf.chr03.0358;Sf.chr06.0915;Sf.chr09.293;Sf.chr09.782;Sf.chrX.0537;Sf.chrX.0543
GO:0072091	regulation of stem cell proliferation	BP	1	54	0.997862	1	Sf.chr14.049
GO:0072089	stem cell proliferation	BP	4	107	0.997758	1	Sf.chr06.0667;Sf.chr11.427;Sf.chr14.049;Sf.chrX.0543
GO:0010008	endosome membrane	CC	1	55	0.997643	1	Sf.chr01.0522
GO:1903047	mitotic cell cycle process	BP	19	303	0.997629	1	Sf.chr01.0097;Sf.chr01.0098;Sf.chr01.1062;Sf.chr01.1565;Sf.chr01.1899;Sf.chr02.0344;Sf.chr04.0675;Sf.chr04.1129;Sf.chr05.1143;Sf.chr06.0667;Sf.chr07.0001;Sf.chr09.650;Sf.chr10.083;Sf.chr10.269;Sf.chr10.661;Sf.chr11.427;Sf.chr12.221;Sf.chrX.0256;Sf.chrX.0403
GO:0004984	olfactory receptor activity	MF	6	128	0.997625	1	Sf.chr01.0670;Sf.chr01.1991;Sf.chr07.0827;Sf.chr08.406;Sf.chr12.054;Sf.chr13.326
GO:0007267	cell-cell signaling	BP	27	397	0.997618	1	Sf.chr01.0760;Sf.chr01.0904;Sf.chr01.1590;Sf.chr01.1729;Sf.chr02.0597;Sf.chr02.0910;Sf.chr03.0903;Sf.chr03.1020;Sf.chr03.1032;Sf.chr03.1270;Sf.chr03.1332;Sf.chr03.1425;Sf.chr05.0154;Sf.chr06.0587;Sf.chr07.0231;Sf.chr07.0917;Sf.chr07.0918;Sf.chr08.242;Sf.chr08.549;Sf.chr09.605;Sf.chr09.782;Sf.chr10.421;Sf.chr10.439;Sf.chr13.476;Sf.chr13.477;Sf.chrX.0483;Sf.chrX.1019
GO:0051304	chromosome separation	BP	1	53	0.997603	1	Sf.chr04.1129
GO:0022803	passive transmembrane transporter activity	MF	16	250	0.997457	1	Sf.chr02.0999;Sf.chr02.1300;Sf.chr02.1747;Sf.chr03.0358;Sf.chr03.0560;Sf.chr04.0924;Sf.chr06.0915;Sf.chr06.0916;Sf.chr06.1002;Sf.chr07.0249;Sf.chr08.741;Sf.chr08.767;Sf.chr10.330;Sf.chr10.526;Sf.chr11.047;Sf.chrX.1068
GO:0008017	microtubule binding	MF	4	99	0.997382	1	Sf.chr01.2012;Sf.chr04.0062;Sf.chr10.501;Sf.chr11.427
GO:0022607	cellular component assembly	BP	90	1074	0.99738	1	Sf.chr01.0162;Sf.chr01.0194;Sf.chr01.0290;Sf.chr01.0357;Sf.chr01.0358;Sf.chr01.0440;Sf.chr01.0704;Sf.chr01.0958;Sf.chr01.0999;Sf.chr01.1043;Sf.chr01.1565;Sf.chr01.1590;Sf.chr01.1672;Sf.chr01.1880;Sf.chr01.1884;Sf.chr02.0006;Sf.chr02.0011;Sf.chr02.0163;Sf.chr02.0839;Sf.chr02.1272;Sf.chr02.1287;Sf.chr02.1763;Sf.chr03.0802;Sf.chr03.0898;Sf.chr03.1032;Sf.chr03.1046;Sf.chr03.1270;Sf.chr03.1771;Sf.chr0…
GO:0048285	organelle fission	BP	17	277	0.997362	1	Sf.chr01.0162;Sf.chr01.0892;Sf.chr01.1062;Sf.chr01.1928;Sf.chr02.1557;Sf.chr04.0675;Sf.chr04.1129;Sf.chr04.1246;Sf.chr05.1077;Sf.chr07.0001;Sf.chr07.0189;Sf.chr10.083;Sf.chr10.488;Sf.chr11.427;Sf.chr12.221;Sf.chrX.0256;Sf.chrX.0403
GO:0016337	single organismal cell-cell adhesion	BP	2	72	0.997344	1	Sf.chr04.1209;Sf.chr12.413
GO:0005773	vacuole	CC	6	139	0.997314	1	Sf.chr01.1872;Sf.chr02.1600;Sf.chr03.1046;Sf.chr08.092;Sf.chrX.0593;Sf.chrX.0940
GO:0015267	channel activity	MF	16	249	0.997289	1	Sf.chr02.0999;Sf.chr02.1300;Sf.chr02.1747;Sf.chr03.0358;Sf.chr03.0560;Sf.chr04.0924;Sf.chr06.0915;Sf.chr06.0916;Sf.chr06.1002;Sf.chr07.0249;Sf.chr08.741;Sf.chr08.767;Sf.chr10.330;Sf.chr10.526;Sf.chr11.047;Sf.chrX.1068
GO:0007608	sensory perception of smell	BP	8	162	0.99727	1	Sf.chr01.0670;Sf.chr01.1991;Sf.chr03.0358;Sf.chr07.0827;Sf.chr08.406;Sf.chr10.014;Sf.chr12.054;Sf.chr13.326
GO:0000003	reproduction	BP	88	1052	0.997264	1	Sf.chr01.0097;Sf.chr01.0098;Sf.chr01.0162;Sf.chr01.0208;Sf.chr01.0704;Sf.chr01.0760;Sf.chr01.0892;Sf.chr01.1062;Sf.chr01.1537;Sf.chr01.1590;Sf.chr01.1672;Sf.chr01.1864;Sf.chr01.1884;Sf.chr01.1899;Sf.chr01.1928;Sf.chr02.0011;Sf.chr02.0370;Sf.chr02.0638;Sf.chr02.0902;Sf.chr02.1287;Sf.chr02.1317;Sf.chr02.1557;Sf.chr02.1576;Sf.chr02.1579;Sf.chr03.0224;Sf.chr03.0313;Sf.chr03.0343;Sf.chr03.0802;Sf.chr0…
GO:0005819	spindle	CC	2	74	0.997216	1	Sf.chr03.1376;Sf.chr04.1129
GO:0015629	actin cytoskeleton	CC	4	108	0.997193	1	Sf.chr02.0163;Sf.chr02.0272;Sf.chr02.0839;Sf.chr14.153
GO:0022402	cell cycle process	BP	36	495	0.997101	1	Sf.chr01.0097;Sf.chr01.0098;Sf.chr01.0162;Sf.chr01.0357;Sf.chr01.0358;Sf.chr01.0892;Sf.chr01.1062;Sf.chr01.1565;Sf.chr01.1899;Sf.chr01.1928;Sf.chr02.0344;Sf.chr02.1557;Sf.chr03.0145;Sf.chr03.1104;Sf.chr03.1376;Sf.chr04.0675;Sf.chr04.1129;Sf.chr04.1246;Sf.chr04.1273;Sf.chr05.0971;Sf.chr05.1077;Sf.chr05.1143;Sf.chr06.0667;Sf.chr07.0001;Sf.chr07.0189;Sf.chr09.650;Sf.chr10.083;Sf.chr10.269;Sf.chr10.4…
GO:0022626	cytosolic ribosome	CC	3	91	0.997025	1	Sf.chr02.1809;Sf.chr08.548;Sf.chr09.831
GO:0007156	homophilic cell adhesion via plasma membrane adhesion molecules	BP	1	51	0.996988	1	Sf.chr04.1209
GO:0035315	hair cell differentiation	BP	1	51	0.996988	1	Sf.chr02.1763
GO:0042386	hemocyte differentiation	BP	1	51	0.996988	1	Sf.chr01.1672
GO:0048522	positive regulation of cellular process	BP	105	1224	0.996986	1	Sf.chr01.0196;Sf.chr01.0760;Sf.chr01.1226;Sf.chr01.1565;Sf.chr01.1672;Sf.chr01.1729;Sf.chr01.1880;Sf.chr01.1899;Sf.chr01.2354;Sf.chr02.0011;Sf.chr02.0124;Sf.chr02.0163;Sf.chr02.0370;Sf.chr02.0382;Sf.chr02.0485;Sf.chr02.0609;Sf.chr02.0777;Sf.chr02.0836;Sf.chr02.0867;Sf.chr02.1502;Sf.chr02.1691;Sf.chr02.1763;Sf.chr03.0145;Sf.chr03.0358;Sf.chr03.0802;Sf.chr03.0985;Sf.chr03.1020;Sf.chr03.1032;Sf.chr0…
GO:0048489	synaptic vesicle transport	BP	6	133	0.996977	1	Sf.chr02.0597;Sf.chr03.1425;Sf.chr03.1859;Sf.chr07.0917;Sf.chr07.0918;Sf.chr09.262
GO:0097480	establishment of synaptic vesicle localization	BP	6	133	0.996977	1	Sf.chr02.0597;Sf.chr03.1425;Sf.chr03.1859;Sf.chr07.0917;Sf.chr07.0918;Sf.chr09.262
GO:0005737	cytoplasm	CC	301	3225	0.996934	1	Sf.chr01.0097;Sf.chr01.0098;Sf.chr01.0162;Sf.chr01.0164;Sf.chr01.0194;Sf.chr01.0196;Sf.chr01.0236;Sf.chr01.0250;Sf.chr01.0308;Sf.chr01.0357;Sf.chr01.0358;Sf.chr01.0440;Sf.chr01.0522;Sf.chr01.0566;Sf.chr01.0645;Sf.chr01.0686;Sf.chr01.0704;Sf.chr01.0720;Sf.chr01.0760;Sf.chr01.0761;Sf.chr01.0810;Sf.chr01.0892;Sf.chr01.0904;Sf.chr01.0926;Sf.chr01.0958;Sf.chr01.0999;Sf.chr01.1043;Sf.chr01.1199;Sf.chr0…
GO:0005488	binding	MF	675	6263	0.996911	1	Sf.chr01.0029;Sf.chr01.0091;Sf.chr01.0110;Sf.chr01.0159;Sf.chr01.0162;Sf.chr01.0164;Sf.chr01.0186;Sf.chr01.0236;Sf.chr01.0248;Sf.chr01.0250;Sf.chr01.0286;Sf.chr01.0290;Sf.chr01.0304;Sf.chr01.0308;Sf.chr01.0332;Sf.chr01.0349;Sf.chr01.0356;Sf.chr01.0357;Sf.chr01.0358;Sf.chr01.0389;Sf.chr01.0440;Sf.chr01.0457;Sf.chr01.0522;Sf.chr01.0594;Sf.chr01.0645;Sf.chr01.0670;Sf.chr01.0684;Sf.chr01.0704;Sf.chr0…
GO:0006310	DNA recombination	BP	5	118	0.996824	1	Sf.chr01.1928;Sf.chr05.1077;Sf.chr07.0189;Sf.chr08.107;Sf.chr09.690
GO:0033267	axon part	CC	3	90	0.996743	1	Sf.chrX.0426;Sf.chrX.0427;Sf.chrX.0543
GO:0012505	endomembrane system	CC	69	874	0.996712	1	Sf.chr01.0097;Sf.chr01.0098;Sf.chr01.0196;Sf.chr01.0250;Sf.chr01.0522;Sf.chr01.0810;Sf.chr01.0892;Sf.chr01.0904;Sf.chr01.0926;Sf.chr01.1899;Sf.chr01.2095;Sf.chr01.2127;Sf.chr02.0051;Sf.chr02.0148;Sf.chr02.0213;Sf.chr02.0374;Sf.chr02.0554;Sf.chr02.0597;Sf.chr02.0604;Sf.chr02.1272;Sf.chr02.1425;Sf.chr02.1502;Sf.chr02.1557;Sf.chr03.0200;Sf.chr03.0288;Sf.chr03.0545;Sf.chr03.0802;Sf.chr03.1313;Sf.chr0…
GO:0031974	membrane-enclosed lumen	CC	77	960	0.996686	1	Sf.chr01.0162;Sf.chr01.0290;Sf.chr01.0304;Sf.chr01.0519;Sf.chr01.0704;Sf.chr01.1199;Sf.chr01.1471;Sf.chr01.1591;Sf.chr01.1821;Sf.chr01.1828;Sf.chr01.1884;Sf.chr02.0297;Sf.chr02.0366;Sf.chr02.0370;Sf.chr02.0664;Sf.chr02.0836;Sf.chr02.0902;Sf.chr02.1047;Sf.chr02.1502;Sf.chr02.1542;Sf.chr02.1809;Sf.chr02.1861;Sf.chr03.0123;Sf.chr03.0145;Sf.chr03.0802;Sf.chr03.1279;Sf.chr03.1714;Sf.chr04.0060;Sf.chr0…
GO:0070647	protein modification by small protein conjugation or removal	BP	20	308	0.996496	1	Sf.chr01.1062;Sf.chr01.1873;Sf.chr02.0124;Sf.chr02.1716;Sf.chr03.0802;Sf.chr03.1724;Sf.chr04.0067;Sf.chr04.0260;Sf.chr04.0306;Sf.chr04.1129;Sf.chr04.1254;Sf.chr06.0248;Sf.chr06.0573;Sf.chr08.404;Sf.chr08.694;Sf.chr08.758;Sf.chr10.535;Sf.chr13.371;Sf.chrX.0975;Sf.chrX.1199
GO:0098813	nuclear chromosome segregation	BP	6	131	0.996457	1	Sf.chr03.1376;Sf.chr04.0675;Sf.chr04.1129;Sf.chr05.1077;Sf.chr10.083;Sf.chr10.488
GO:0033036	macromolecule localization	BP	68	835	0.996368	1	Sf.chr01.0522;Sf.chr01.0644;Sf.chr01.0810;Sf.chr01.0904;Sf.chr01.1565;Sf.chr01.1872;Sf.chr01.1899;Sf.chr02.0006;Sf.chr02.0272;Sf.chr02.0554;Sf.chr02.0597;Sf.chr02.0604;Sf.chr02.1425;Sf.chr02.1502;Sf.chr02.1542;Sf.chr02.1557;Sf.chr03.0646;Sf.chr03.1032;Sf.chr03.1046;Sf.chr03.1270;Sf.chr03.1425;Sf.chr03.1651;Sf.chr03.1653;Sf.chr03.1724;Sf.chr04.0076;Sf.chr04.0131;Sf.chr04.0309;Sf.chr04.1209;Sf.chr0…
GO:0022625	cytosolic large ribosomal subunit	CC	1	51	0.996334	1	Sf.chr09.831
GO:0008593	regulation of Notch signaling pathway	BP	5	116	0.996252	1	Sf.chr01.0522;Sf.chr01.1899;Sf.chr02.0867;Sf.chr07.0001;Sf.chr10.535
GO:0035316	non-sensory hair organization	BP	1	49	0.996216	1	Sf.chr02.1763
GO:0004518	nuclease activity	MF	5	109	0.996205	1	Sf.chr02.0710;Sf.chr03.0750;Sf.chr05.0818;Sf.chr08.098;Sf.chr08.107
GO:0000428	DNA-directed RNA polymerase complex	CC	6	134	0.996056	1	Sf.chr02.0297;Sf.chr05.0297;Sf.chr06.0798;Sf.chr06.0971;Sf.chr12.156;Sf.chrX.0857
GO:0030880	RNA polymerase complex	CC	6	134	0.996056	1	Sf.chr02.0297;Sf.chr05.0297;Sf.chr06.0798;Sf.chr06.0971;Sf.chr12.156;Sf.chrX.0857
GO:0002065	columnar/cuboidal epithelial cell differentiation	BP	19	293	0.995827	1	Sf.chr01.1590;Sf.chr01.1672;Sf.chr01.1899;Sf.chr02.0370;Sf.chr02.1576;Sf.chr02.1579;Sf.chr03.1032;Sf.chr03.1299;Sf.chr04.1209;Sf.chr05.0971;Sf.chr05.1143;Sf.chr08.896;Sf.chr10.142;Sf.chr10.421;Sf.chr13.222;Sf.chr14.049;Sf.chrX.0537;Sf.chrX.0543;Sf.chrX.0883
GO:0016192	vesicle-mediated transport	BP	37	498	0.995823	1	Sf.chr01.0196;Sf.chr01.0644;Sf.chr02.0213;Sf.chr02.0597;Sf.chr02.1425;Sf.chr02.1502;Sf.chr02.1557;Sf.chr02.1942;Sf.chr03.1270;Sf.chr03.1425;Sf.chr03.1451;Sf.chr03.1859;Sf.chr04.0950;Sf.chr04.1390;Sf.chr05.0154;Sf.chr05.0616;Sf.chr06.0287;Sf.chr06.0969;Sf.chr07.0725;Sf.chr07.0788;Sf.chr07.0917;Sf.chr07.0918;Sf.chr08.092;Sf.chr08.242;Sf.chr08.255;Sf.chr08.514;Sf.chr09.262;Sf.chr09.604;Sf.chr11.315;…
GO:0006665	sphingolipid metabolic process	BP	1	48	0.995758	1	Sf.chr04.1246
GO:0030261	chromosome condensation	BP	1	48	0.995758	1	Sf.chr10.488
GO:0035317	imaginal disc-derived wing hair organization	BP	1	48	0.995758	1	Sf.chr02.1763
GO:0055029	nuclear DNA-directed RNA polymerase complex	CC	6	133	0.995744	1	Sf.chr02.0297;Sf.chr05.0297;Sf.chr06.0798;Sf.chr06.0971;Sf.chr12.156;Sf.chrX.0857
GO:0034330	cell junction organization	BP	5	114	0.99558	1	Sf.chr02.1272;Sf.chr04.1209;Sf.chr07.0881;Sf.chr10.269;Sf.chrX.0543
GO:0046483	heterocycle metabolic process	BP	232	2469	0.99558	1	Sf.chr01.0162;Sf.chr01.0304;Sf.chr01.0332;Sf.chr01.0440;Sf.chr01.0519;Sf.chr01.0594;Sf.chr01.0645;Sf.chr01.0686;Sf.chr01.0827;Sf.chr01.1149;Sf.chr01.1255;Sf.chr01.1537;Sf.chr01.1590;Sf.chr01.1682;Sf.chr01.1791;Sf.chr01.1828;Sf.chr01.1829;Sf.chr01.1864;Sf.chr01.1884;Sf.chr01.1887;Sf.chr01.1928;Sf.chr01.2268;Sf.chr02.0006;Sf.chr02.0011;Sf.chr02.0050;Sf.chr02.0124;Sf.chr02.0168;Sf.chr02.0171;Sf.chr0…
GO:0022838	substrate-specific channel activity	MF	16	241	0.995512	1	Sf.chr02.0999;Sf.chr02.1300;Sf.chr02.1747;Sf.chr03.0358;Sf.chr03.0560;Sf.chr04.0924;Sf.chr06.0915;Sf.chr06.0916;Sf.chr06.1002;Sf.chr07.0249;Sf.chr08.741;Sf.chr08.767;Sf.chr10.330;Sf.chr10.526;Sf.chr11.047;Sf.chrX.1068
GO:0016567	protein ubiquitination	BP	13	219	0.995463	1	Sf.chr01.1062;Sf.chr02.1716;Sf.chr03.0802;Sf.chr03.1724;Sf.chr04.0260;Sf.chr04.0306;Sf.chr04.1129;Sf.chr04.1254;Sf.chr08.404;Sf.chr08.758;Sf.chr13.371;Sf.chrX.0975;Sf.chrX.1199
GO:0005666	DNA-directed RNA polymerase III complex	CC	1	49	0.995428	1	Sf.chr06.0971
GO:0007219	Notch signaling pathway	BP	7	141	0.99525	1	Sf.chr01.0522;Sf.chr01.1899;Sf.chr02.0867;Sf.chr07.0001;Sf.chr07.0919;Sf.chr10.269;Sf.chr10.535
GO:2000177	regulation of neural precursor cell proliferation	BP	1	47	0.995245	1	Sf.chr14.049
GO:0007346	regulation of mitotic cell cycle	BP	11	193	0.995174	1	Sf.chr01.1062;Sf.chr01.1899;Sf.chr02.0344;Sf.chr04.1129;Sf.chr05.1143;Sf.chr07.0001;Sf.chr08.085;Sf.chr09.650;Sf.chr10.661;Sf.chr13.268;Sf.chrX.0403
GO:0043233	organelle lumen	CC	76	938	0.995143	1	Sf.chr01.0162;Sf.chr01.0290;Sf.chr01.0304;Sf.chr01.0519;Sf.chr01.0704;Sf.chr01.1199;Sf.chr01.1471;Sf.chr01.1591;Sf.chr01.1821;Sf.chr01.1828;Sf.chr01.1884;Sf.chr02.0297;Sf.chr02.0366;Sf.chr02.0370;Sf.chr02.0664;Sf.chr02.0836;Sf.chr02.0902;Sf.chr02.1047;Sf.chr02.1502;Sf.chr02.1809;Sf.chr02.1861;Sf.chr03.0123;Sf.chr03.0145;Sf.chr03.0802;Sf.chr03.1279;Sf.chr03.1714;Sf.chr04.0060;Sf.chr04.0061;Sf.chr0…
GO:0070013	intracellular organelle lumen	CC	76	937	0.994979	1	Sf.chr01.0162;Sf.chr01.0290;Sf.chr01.0304;Sf.chr01.0519;Sf.chr01.0704;Sf.chr01.1199;Sf.chr01.1471;Sf.chr01.1591;Sf.chr01.1821;Sf.chr01.1828;Sf.chr01.1884;Sf.chr02.0297;Sf.chr02.0366;Sf.chr02.0370;Sf.chr02.0664;Sf.chr02.0836;Sf.chr02.0902;Sf.chr02.1047;Sf.chr02.1502;Sf.chr02.1809;Sf.chr02.1861;Sf.chr03.0123;Sf.chr03.0145;Sf.chr03.0802;Sf.chr03.1279;Sf.chr03.1714;Sf.chr04.0060;Sf.chr04.0061;Sf.chr0…
GO:0005216	ion channel activity	MF	16	239	0.994922	1	Sf.chr02.0999;Sf.chr02.1300;Sf.chr02.1747;Sf.chr03.0358;Sf.chr03.0560;Sf.chr04.0924;Sf.chr06.0915;Sf.chr06.0916;Sf.chr06.1002;Sf.chr07.0249;Sf.chr08.741;Sf.chr08.767;Sf.chr10.330;Sf.chr10.526;Sf.chr11.047;Sf.chrX.1068
GO:0005769	early endosome	CC	1	48	0.994895	1	Sf.chr01.0522
GO:0016887	ATPase activity	MF	20	283	0.994693	1	Sf.chr01.0761;Sf.chr01.1039;Sf.chr01.1872;Sf.chr01.1928;Sf.chr02.0272;Sf.chr04.0060;Sf.chr04.0061;Sf.chr04.0948;Sf.chr05.0415;Sf.chr05.0462;Sf.chr05.0739;Sf.chr05.0751;Sf.chr05.1004;Sf.chr07.0189;Sf.chr07.0361;Sf.chr12.086;Sf.chr12.178;Sf.chr14.066;Sf.chr14.153;Sf.chrX.0261
GO:0043296	apical junction complex	CC	3	84	0.994415	1	Sf.chr04.1209;Sf.chr10.269;Sf.chrX.0543
GO:0050896	response to stimulus	BP	258	2710	0.994408	1	Sf.chr01.0097;Sf.chr01.0098;Sf.chr01.0196;Sf.chr01.0236;Sf.chr01.0248;Sf.chr01.0357;Sf.chr01.0358;Sf.chr01.0522;Sf.chr01.0645;Sf.chr01.0720;Sf.chr01.0722;Sf.chr01.0760;Sf.chr01.0810;Sf.chr01.0827;Sf.chr01.0892;Sf.chr01.0904;Sf.chr01.1007;Sf.chr01.1247;Sf.chr01.1317;Sf.chr01.1561;Sf.chr01.1565;Sf.chr01.1672;Sf.chr01.1682;Sf.chr01.1724;Sf.chr01.1864;Sf.chr01.1899;Sf.chr01.1928;Sf.chr01.2297;Sf.chr0…
GO:0045216	cell-cell junction organization	BP	5	111	0.994353	1	Sf.chr02.1272;Sf.chr04.1209;Sf.chr07.0881;Sf.chr10.269;Sf.chrX.0543
GO:0051338	regulation of transferase activity	BP	9	165	0.994327	1	Sf.chr01.1062;Sf.chr01.2342;Sf.chr04.1129;Sf.chr06.0994;Sf.chr07.0001;Sf.chr08.085;Sf.chr09.605;Sf.chr13.268;Sf.chrX.0543
GO:0044456	synapse part	CC	8	157	0.99432	1	Sf.chr05.0154;Sf.chr07.0819;Sf.chr07.0917;Sf.chr07.0918;Sf.chr09.262;Sf.chr09.782;Sf.chr10.488;Sf.chrX.0543
GO:0003779	actin binding	MF	8	143	0.99432	1	Sf.chr02.0163;Sf.chr02.0867;Sf.chr02.1763;Sf.chr04.1254;Sf.chr07.0429;Sf.chr09.346;Sf.chrX.0537;Sf.scaffold.078
GO:0015077	monovalent inorganic cation transmembrane transporter activity	MF	12	191	0.994257	1	Sf.chr01.1872;Sf.chr02.0554;Sf.chr02.0999;Sf.chr03.0898;Sf.chr06.0915;Sf.chr06.0916;Sf.chr06.1002;Sf.chr07.0361;Sf.chr09.293;Sf.chr10.330;Sf.chr11.261;Sf.chrX.1068
GO:0044425	membrane part	CC	152	1722	0.994206	1	Sf.chr01.0102;Sf.chr01.0248;Sf.chr01.0317;Sf.chr01.0350;Sf.chr01.0522;Sf.chr01.0644;Sf.chr01.0686;Sf.chr01.0810;Sf.chr01.0904;Sf.chr01.0926;Sf.chr01.1039;Sf.chr01.1041;Sf.chr01.1247;Sf.chr01.1267;Sf.chr01.1540;Sf.chr01.1864;Sf.chr01.1872;Sf.chr01.1899;Sf.chr01.1917;Sf.chr01.1990;Sf.chr01.2059;Sf.chr01.2111;Sf.chr01.2127;Sf.chr01.2197;Sf.chr01.2208;Sf.chr02.0051;Sf.chr02.0065;Sf.chr02.0148;Sf.chr0…
GO:0008104	protein localization	BP	51	642	0.994182	1	Sf.chr01.0522;Sf.chr01.0644;Sf.chr01.0810;Sf.chr01.0904;Sf.chr01.1565;Sf.chr01.1899;Sf.chr02.0272;Sf.chr02.0554;Sf.chr02.0597;Sf.chr02.0604;Sf.chr02.1425;Sf.chr02.1502;Sf.chr02.1542;Sf.chr02.1557;Sf.chr03.1270;Sf.chr03.1651;Sf.chr03.1653;Sf.chr03.1724;Sf.chr04.0076;Sf.chr04.0131;Sf.chr04.0309;Sf.chr04.1209;Sf.chr04.1390;Sf.chr05.0971;Sf.chr05.1306;Sf.chr06.0628;Sf.chr06.0667;Sf.chr07.0788;Sf.chr0…
GO:0048863	stem cell differentiation	BP	4	96	0.994141	1	Sf.chr06.0667;Sf.chr12.413;Sf.chr13.097;Sf.chr14.049
GO:0003012	muscle system process	BP	1	45	0.994026	1	Sf.chr02.1747
GO:0032403	protein complex binding	MF	13	202	0.994005	1	Sf.chr01.0760;Sf.chr01.1880;Sf.chr01.2012;Sf.chr02.0382;Sf.chr02.1763;Sf.chr03.1425;Sf.chr04.0062;Sf.chr07.0429;Sf.chr08.199;Sf.chr10.501;Sf.chr11.427;Sf.chrX.0483;Sf.chrX.0537
GO:0019900	kinase binding	MF	4	90	0.993976	1	Sf.chr06.0994;Sf.chr09.358;Sf.chrX.0537;Sf.chrX.1009
GO:0005794	Golgi apparatus	CC	17	271	0.993883	1	Sf.chr01.0892;Sf.chr01.2095;Sf.chr02.0554;Sf.chr02.0597;Sf.chr02.1425;Sf.chr02.1557;Sf.chr03.0288;Sf.chr03.1664;Sf.chr07.0614;Sf.chr07.0808;Sf.chr07.0876;Sf.chr08.514;Sf.chr10.083;Sf.chr12.182;Sf.chrX.0593;Sf.chrX.1110;Sf.scaffold.003
GO:0007043	cell-cell junction assembly	BP	3	80	0.993753	1	Sf.chr02.1272;Sf.chr04.1209;Sf.chrX.0543
GO:0022610	biological adhesion	BP	14	226	0.993741	1	Sf.chr03.1030;Sf.chr04.1209;Sf.chr05.0319;Sf.chr05.0616;Sf.chr06.0311;Sf.chr06.0313;Sf.chr06.0851;Sf.chr06.0852;Sf.chr06.0854;Sf.chr08.092;Sf.chr12.413;Sf.chr13.248;Sf.chr14.049;Sf.chrX.0850
GO:0070727	cellular macromolecule localization	BP	42	543	0.993678	1	Sf.chr01.0644;Sf.chr01.0810;Sf.chr01.1899;Sf.chr02.0272;Sf.chr02.0597;Sf.chr02.0604;Sf.chr02.1425;Sf.chr02.1502;Sf.chr02.1542;Sf.chr02.1557;Sf.chr03.1046;Sf.chr03.1270;Sf.chr03.1425;Sf.chr03.1653;Sf.chr03.1724;Sf.chr04.0076;Sf.chr04.0131;Sf.chr04.0309;Sf.chr04.1390;Sf.chr05.1306;Sf.chr06.0628;Sf.chr07.0231;Sf.chr07.0788;Sf.chr07.0819;Sf.chr07.0924;Sf.chr08.107;Sf.chr08.514;Sf.chr08.548;Sf.chr08.7…
GO:0061351	neural precursor cell proliferation	BP	4	95	0.993617	1	Sf.chr06.0667;Sf.chr11.427;Sf.chr14.049;Sf.chrX.0543
GO:0034613	cellular protein localization	BP	37	488	0.993548	1	Sf.chr01.0644;Sf.chr01.0810;Sf.chr01.1899;Sf.chr02.0272;Sf.chr02.0597;Sf.chr02.0604;Sf.chr02.1425;Sf.chr02.1502;Sf.chr02.1542;Sf.chr02.1557;Sf.chr03.1270;Sf.chr03.1653;Sf.chr03.1724;Sf.chr04.0076;Sf.chr04.0131;Sf.chr04.0309;Sf.chr04.1390;Sf.chr05.1306;Sf.chr06.0628;Sf.chr07.0788;Sf.chr07.0819;Sf.chr07.0924;Sf.chr08.107;Sf.chr08.514;Sf.chr08.548;Sf.chr08.758;Sf.chr08.808;Sf.chr09.605;Sf.chr09.690;…
GO:0006396	RNA processing	BP	43	553	0.99346	1	Sf.chr01.0304;Sf.chr01.0519;Sf.chr01.1590;Sf.chr01.1884;Sf.chr01.2268;Sf.chr02.0006;Sf.chr02.0297;Sf.chr02.0517;Sf.chr02.0902;Sf.chr02.1047;Sf.chr02.1134;Sf.chr03.0123;Sf.chr03.1279;Sf.chr03.1528;Sf.chr04.0259;Sf.chr05.0297;Sf.chr05.0537;Sf.chr05.0623;Sf.chr05.1004;Sf.chr05.1155;Sf.chr05.1217;Sf.chr06.0096;Sf.chr06.0358;Sf.chr06.0551;Sf.chr06.0578;Sf.chr06.0706;Sf.chr07.0071;Sf.chr07.1036;Sf.chr0…
GO:0016050	vesicle organization	BP	5	109	0.993361	1	Sf.chr02.0597;Sf.chr03.1270;Sf.chr04.1390;Sf.chr07.0788;Sf.chr08.514
GO:1902692	regulation of neuroblast proliferation	BP	1	44	0.993304	1	Sf.chr14.049
GO:0033043	regulation of organelle organization	BP	27	376	0.993272	1	Sf.chr01.0162;Sf.chr01.1062;Sf.chr02.0011;Sf.chr02.0163;Sf.chr02.0777;Sf.chr02.1763;Sf.chr04.0764;Sf.chr04.1129;Sf.chr05.1004;Sf.chr07.0750;Sf.chr07.0788;Sf.chr08.514;Sf.chr08.771;Sf.chr11.382;Sf.chr11.427;Sf.chr12.118;Sf.chr12.314;Sf.chrX.0076;Sf.chrX.0128;Sf.chrX.0256;Sf.chrX.0403;Sf.chrX.0537;Sf.chrX.0653;Sf.chrX.0655;Sf.chrX.0975;Sf.chrX.0978;Sf.chrX.1034
GO:0097479	synaptic vesicle localization	BP	7	136	0.993121	1	Sf.chr02.0597;Sf.chr03.1425;Sf.chr03.1859;Sf.chr05.0154;Sf.chr07.0917;Sf.chr07.0918;Sf.chr09.262
GO:1902495	transmembrane transporter complex	CC	4	97	0.99293	1	Sf.chr02.0999;Sf.chr07.0249;Sf.chr10.330;Sf.chr10.526
GO:0000315	organellar large ribosomal subunit	CC	1	45	0.992891	1	Sf.chr01.1199
GO:0005762	mitochondrial large ribosomal subunit	CC	1	45	0.992891	1	Sf.chr01.1199
GO:0030286	dynein complex	CC	1	45	0.992891	1	Sf.chr01.0771
GO:0044431	Golgi apparatus part	CC	9	167	0.992844	1	Sf.chr02.0597;Sf.chr02.1425;Sf.chr02.1557;Sf.chr03.1664;Sf.chr07.0614;Sf.chr07.0808;Sf.chr07.0876;Sf.chr12.182;Sf.chrX.0593
GO:0071900	regulation of protein serine/threonine kinase activity	BP	2	62	0.992708	1	Sf.chr08.085;Sf.chr13.268
GO:0000280	nuclear division	BP	17	259	0.992598	1	Sf.chr01.0162;Sf.chr01.0892;Sf.chr01.1062;Sf.chr01.1928;Sf.chr02.1557;Sf.chr04.0675;Sf.chr04.1129;Sf.chr04.1246;Sf.chr05.1077;Sf.chr07.0001;Sf.chr07.0189;Sf.chr10.083;Sf.chr10.488;Sf.chr11.427;Sf.chr12.221;Sf.chrX.0256;Sf.chrX.0403
GO:0007155	cell adhesion	BP	14	223	0.992522	1	Sf.chr03.1030;Sf.chr04.1209;Sf.chr05.0319;Sf.chr05.0616;Sf.chr06.0311;Sf.chr06.0313;Sf.chr06.0851;Sf.chr06.0852;Sf.chr06.0854;Sf.chr08.092;Sf.chr12.413;Sf.chr13.248;Sf.chr14.049;Sf.chrX.0850
GO:0032543	mitochondrial translation	BP	4	93	0.992429	1	Sf.chr01.1199;Sf.chr02.1088;Sf.chr04.1458;Sf.chr09.750
GO:0046903	secretion	BP	16	246	0.992104	1	Sf.chr01.0904;Sf.chr02.0554;Sf.chr02.0597;Sf.chr03.1032;Sf.chr03.1425;Sf.chr03.1651;Sf.chr05.0139;Sf.chr05.0154;Sf.chr05.0616;Sf.chr07.0725;Sf.chr07.0917;Sf.chr07.0918;Sf.chr08.092;Sf.chr08.242;Sf.chr10.421;Sf.chrX.1019
GO:0034641	cellular nitrogen compound metabolic process	BP	267	2781	0.992094	1	Sf.chr01.0162;Sf.chr01.0164;Sf.chr01.0250;Sf.chr01.0304;Sf.chr01.0332;Sf.chr01.0440;Sf.chr01.0519;Sf.chr01.0594;Sf.chr01.0645;Sf.chr01.0686;Sf.chr01.0720;Sf.chr01.0827;Sf.chr01.1149;Sf.chr01.1199;Sf.chr01.1226;Sf.chr01.1255;Sf.chr01.1312;Sf.chr01.1537;Sf.chr01.1565;Sf.chr01.1590;Sf.chr01.1682;Sf.chr01.1828;Sf.chr01.1829;Sf.chr01.1864;Sf.chr01.1884;Sf.chr01.1887;Sf.chr01.1928;Sf.chr01.2127;Sf.chr0…
GO:0043549	regulation of kinase activity	BP	7	134	0.992038	1	Sf.chr01.2342;Sf.chr06.0994;Sf.chr07.0001;Sf.chr08.085;Sf.chr09.605;Sf.chr13.268;Sf.chrX.0543
GO:0070925	organelle assembly	BP	19	281	0.991996	1	Sf.chr01.0162;Sf.chr01.0194;Sf.chr01.0290;Sf.chr01.0704;Sf.chr01.1043;Sf.chr01.1884;Sf.chr02.1287;Sf.chr03.1771;Sf.chr04.1246;Sf.chr06.0994;Sf.chr08.548;Sf.chr09.358;Sf.chr11.382;Sf.chr11.427;Sf.chr12.221;Sf.chr14.102;Sf.chrX.0256;Sf.chrX.0790;Sf.chrX.0978
GO:0006643	membrane lipid metabolic process	BP	3	77	0.991782	1	Sf.chr02.0213;Sf.chr03.0200;Sf.chr04.1246
GO:0008234	cysteine-type peptidase activity	MF	5	100	0.991744	1	Sf.chr01.1873;Sf.chr06.0573;Sf.chr08.694;Sf.chr10.535;Sf.chr11.225
GO:0007017	microtubule-based process	BP	30	405	0.991689	1	Sf.chr01.0194;Sf.chr01.0357;Sf.chr01.0358;Sf.chr01.0771;Sf.chr01.0892;Sf.chr01.1043;Sf.chr01.1884;Sf.chr01.2012;Sf.chr02.1287;Sf.chr03.0225;Sf.chr03.0644;Sf.chr03.1046;Sf.chr03.1425;Sf.chr04.1129;Sf.chr04.1246;Sf.chr04.1273;Sf.chr05.0971;Sf.chr06.0667;Sf.chr07.0231;Sf.chr09.690;Sf.chr10.269;Sf.chr10.501;Sf.chr11.382;Sf.chr11.427;Sf.chr12.118;Sf.chr12.221;Sf.chr13.275;Sf.chrX.0256;Sf.chrX.0403;Sf.…
GO:0005215	transporter activity	MF	68	765	0.991605	1	Sf.chr01.0081;Sf.chr01.0192;Sf.chr01.0317;Sf.chr01.0686;Sf.chr01.1126;Sf.chr01.1267;Sf.chr01.1413;Sf.chr01.1540;Sf.chr01.1872;Sf.chr01.2111;Sf.chr01.2197;Sf.chr01.2208;Sf.chr02.0458;Sf.chr02.0554;Sf.chr02.0999;Sf.chr02.1300;Sf.chr02.1307;Sf.chr02.1542;Sf.chr02.1600;Sf.chr02.1747;Sf.chr03.0030;Sf.chr03.0124;Sf.chr03.0358;Sf.chr03.0560;Sf.chr03.0602;Sf.chr03.0898;Sf.chr03.1332;Sf.chr03.1643;Sf.chr0…
GO:0070603	SWI/SNF superfamily-type complex	CC	1	43	0.991137	1	Sf.chr01.1821
GO:0048646	anatomical structure formation involved in morphogenesis	BP	40	513	0.991131	1	Sf.chr01.0194;Sf.chr01.0522;Sf.chr01.0645;Sf.chr01.0827;Sf.chr01.1043;Sf.chr01.1590;Sf.chr01.1884;Sf.chr02.1272;Sf.chr02.1287;Sf.chr03.0802;Sf.chr03.1032;Sf.chr03.1046;Sf.chr03.1425;Sf.chr03.1771;Sf.chr03.1859;Sf.chr04.0203;Sf.chr04.1209;Sf.chr05.0971;Sf.chr05.1143;Sf.chr07.0407;Sf.chr07.0881;Sf.chr08.199;Sf.chr08.896;Sf.chr10.421;Sf.chr10.439;Sf.chr11.093;Sf.chr11.094;Sf.chr11.129;Sf.chr11.427;S…
GO:0032446	protein modification by small protein conjugation	BP	15	232	0.991104	1	Sf.chr01.1062;Sf.chr02.1716;Sf.chr03.0802;Sf.chr03.1724;Sf.chr04.0067;Sf.chr04.0260;Sf.chr04.0306;Sf.chr04.1129;Sf.chr04.1254;Sf.chr06.0248;Sf.chr08.404;Sf.chr08.758;Sf.chr13.371;Sf.chrX.0975;Sf.chrX.1199
GO:0006836	neurotransmitter transport	BP	6	119	0.991038	1	Sf.chr02.0597;Sf.chr03.1425;Sf.chr05.0154;Sf.chr07.0917;Sf.chr07.0918;Sf.chr09.293
GO:0006869	lipid transport	BP	3	76	0.991	1	Sf.chr05.0139;Sf.chr05.0462;Sf.chr14.052
GO:0004930	G-protein coupled receptor activity	MF	13	195	0.99061	1	Sf.chr01.0248;Sf.chr01.1864;Sf.chr03.0189;Sf.chr03.0862;Sf.chr04.1367;Sf.chr05.0051;Sf.chr09.025;Sf.chr09.059;Sf.chr09.151;Sf.chr09.723;Sf.chr09.782;Sf.chr10.233;Sf.chr10.720
GO:0044877	macromolecular complex binding	MF	35	431	0.990591	1	Sf.chr01.0162;Sf.chr01.0760;Sf.chr01.1226;Sf.chr01.1880;Sf.chr01.2012;Sf.chr02.0124;Sf.chr02.0382;Sf.chr02.0836;Sf.chr02.1763;Sf.chr03.1425;Sf.chr04.0062;Sf.chr04.0764;Sf.chr04.1390;Sf.chr05.0794;Sf.chr05.0946;Sf.chr05.1004;Sf.chr05.1270;Sf.chr07.0429;Sf.chr07.1089;Sf.chr08.107;Sf.chr08.199;Sf.chr08.302;Sf.chr08.548;Sf.chr09.650;Sf.chr09.831;Sf.chr10.501;Sf.chr11.427;Sf.chr13.189;Sf.chr13.221;Sf.…
GO:0006260	DNA replication	BP	6	118	0.990336	1	Sf.chr02.0344;Sf.chr03.1104;Sf.chr05.0794;Sf.chr08.107;Sf.chr10.083;Sf.chr13.189
GO:0051347	positive regulation of transferase activity	BP	4	90	0.990244	1	Sf.chr06.0994;Sf.chr08.085;Sf.chr09.605;Sf.chr13.268
GO:0031647	regulation of protein stability	BP	2	59	0.990166	1	Sf.chr03.1724;Sf.chr08.758
GO:0002066	columnar/cuboidal epithelial cell development	BP	19	277	0.990125	1	Sf.chr01.1590;Sf.chr01.1672;Sf.chr01.1899;Sf.chr02.0370;Sf.chr02.1576;Sf.chr02.1579;Sf.chr03.1032;Sf.chr03.1299;Sf.chr04.1209;Sf.chr05.0971;Sf.chr05.1143;Sf.chr08.896;Sf.chr10.142;Sf.chr10.421;Sf.chr13.222;Sf.chr14.049;Sf.chrX.0537;Sf.chrX.0543;Sf.chrX.0883
GO:0097060	synaptic membrane	CC	1	42	0.990104	1	Sf.chr09.782
GO:0016667	oxidoreductase activity, acting on a sulfur group of donors	MF	1	38	0.989959	1	Sf.chr09.605
GO:0030707	ovarian follicle cell development	BP	19	276	0.989598	1	Sf.chr01.1590;Sf.chr01.1672;Sf.chr01.1899;Sf.chr02.0370;Sf.chr02.1576;Sf.chr02.1579;Sf.chr03.1032;Sf.chr03.1299;Sf.chr04.1209;Sf.chr05.0971;Sf.chr05.1143;Sf.chr08.896;Sf.chr10.142;Sf.chr10.421;Sf.chr13.222;Sf.chr14.049;Sf.chrX.0537;Sf.chrX.0543;Sf.chrX.0883
GO:0051983	regulation of chromosome segregation	BP	1	40	0.989432	1	Sf.chr04.1129
GO:0007405	neuroblast proliferation	BP	4	89	0.989389	1	Sf.chr06.0667;Sf.chr11.427;Sf.chr14.049;Sf.chrX.0543
GO:0009199	ribonucleoside triphosphate metabolic process	BP	7	130	0.989374	1	Sf.chr01.0645;Sf.chr03.0901;Sf.chr04.0511;Sf.chr04.0512;Sf.chr05.0316;Sf.chr12.256;Sf.chr14.094
GO:0099531	presynaptic process involved in synaptic transmission	BP	5	103	0.989287	1	Sf.chr02.0597;Sf.chr03.1425;Sf.chr05.0154;Sf.chr07.0917;Sf.chr07.0918
GO:0035725	sodium ion transmembrane transport	BP	3	74	0.989216	1	Sf.chr02.0554;Sf.chr06.0915;Sf.chr09.293
GO:0009314	response to radiation	BP	11	180	0.988946	1	Sf.chr02.0272;Sf.chr02.0312;Sf.chr02.1100;Sf.chr03.0644;Sf.chr07.0189;Sf.chr08.107;Sf.chr09.604;Sf.chr09.605;Sf.chr09.783;Sf.chrX.0403;Sf.chrX.0483
GO:0006281	DNA repair	BP	15	228	0.988852	1	Sf.chr01.1928;Sf.chr02.1898;Sf.chr03.0145;Sf.chr03.1836;Sf.chr06.0768;Sf.chr07.0001;Sf.chr07.0189;Sf.chr08.009;Sf.chr08.107;Sf.chr09.650;Sf.chr10.083;Sf.chr10.632;Sf.chr12.058;Sf.chr12.247;Sf.chrX.0123
GO:0006974	cellular response to DNA damage stimulus	BP	18	263	0.98879	1	Sf.chr01.1928;Sf.chr02.1898;Sf.chr03.0145;Sf.chr03.1836;Sf.chr05.0971;Sf.chr06.0768;Sf.chr07.0001;Sf.chr07.0189;Sf.chr08.009;Sf.chr08.107;Sf.chr09.650;Sf.chr10.083;Sf.chr10.632;Sf.chr10.661;Sf.chr12.058;Sf.chr12.247;Sf.chrX.0123;Sf.chrX.0403
GO:0051050	positive regulation of transport	BP	6	116	0.988774	1	Sf.chr01.0196;Sf.chr01.1729;Sf.chr02.1502;Sf.chr03.1425;Sf.chr05.0154;Sf.chr09.604
GO:1902494	catalytic complex	CC	55	687	0.988625	1	Sf.chr01.0440;Sf.chr01.0645;Sf.chr01.0771;Sf.chr01.0810;Sf.chr01.0926;Sf.chr01.1062;Sf.chr01.2115;Sf.chr01.2127;Sf.chr01.2155;Sf.chr01.2156;Sf.chr02.0148;Sf.chr02.0297;Sf.chr02.0370;Sf.chr02.0374;Sf.chr02.0836;Sf.chr02.1100;Sf.chr02.1716;Sf.chr03.0145;Sf.chr03.0545;Sf.chr03.0616;Sf.chr03.0802;Sf.chr03.1032;Sf.chr03.1724;Sf.chr04.0188;Sf.chr04.0192;Sf.chr04.0306;Sf.chr04.1254;Sf.chr04.1477;Sf.chr0…
GO:0009205	purine ribonucleoside triphosphate metabolic process	BP	7	129	0.988588	1	Sf.chr01.0645;Sf.chr03.0901;Sf.chr04.0511;Sf.chr04.0512;Sf.chr05.0316;Sf.chr12.256;Sf.chr14.094
GO:0003777	microtubule motor activity	MF	2	54	0.988524	1	Sf.chr01.0771;Sf.chr01.2012
GO:0061024	membrane organization	BP	21	297	0.988522	1	Sf.chr01.0644;Sf.chr01.1899;Sf.chr02.0597;Sf.chr02.0604;Sf.chr02.1272;Sf.chr02.1502;Sf.chr02.1542;Sf.chr03.1046;Sf.chr03.1270;Sf.chr03.1653;Sf.chr04.0309;Sf.chr04.1390;Sf.chr05.0154;Sf.chr05.1306;Sf.chr07.0788;Sf.chr07.0924;Sf.chr08.514;Sf.chr08.808;Sf.chr11.061;Sf.chr14.049;Sf.chrX.1034
GO:0000302	response to reactive oxygen species	BP	1	39	0.988155	1	Sf.chr09.605
GO:0003007	heart morphogenesis	BP	1	39	0.988155	1	Sf.chr04.1209
GO:0008407	chaeta morphogenesis	BP	1	39	0.988155	1	Sf.chr06.0319
GO:0045610	regulation of hemocyte differentiation	BP	1	39	0.988155	1	Sf.chr01.1672
GO:0016070	RNA metabolic process	BP	157	1695	0.988074	1	Sf.chr01.0162;Sf.chr01.0304;Sf.chr01.0332;Sf.chr01.0440;Sf.chr01.0519;Sf.chr01.0686;Sf.chr01.0827;Sf.chr01.1537;Sf.chr01.1590;Sf.chr01.1682;Sf.chr01.1828;Sf.chr01.1864;Sf.chr01.1884;Sf.chr01.1887;Sf.chr01.2268;Sf.chr02.0006;Sf.chr02.0011;Sf.chr02.0124;Sf.chr02.0297;Sf.chr02.0370;Sf.chr02.0517;Sf.chr02.0609;Sf.chr02.0664;Sf.chr02.0777;Sf.chr02.0836;Sf.chr02.0883;Sf.chr02.0884;Sf.chr02.0902;Sf.chr0…
GO:0043269	regulation of ion transport	BP	2	57	0.988011	1	Sf.chr01.1729;Sf.chr07.0238
GO:0097190	apoptotic signaling pathway	BP	2	57	0.988011	1	Sf.chr05.1011;Sf.chrX.0910
GO:0001505	regulation of neurotransmitter levels	BP	6	115	0.987906	1	Sf.chr01.0250;Sf.chr02.0597;Sf.chr03.1425;Sf.chr05.0154;Sf.chr07.0917;Sf.chr07.0918
GO:0045859	regulation of protein kinase activity	BP	7	128	0.987747	1	Sf.chr01.2342;Sf.chr06.0994;Sf.chr07.0001;Sf.chr08.085;Sf.chr09.605;Sf.chr13.268;Sf.chrX.0543
GO:0099504	synaptic vesicle cycle	BP	7	128	0.987747	1	Sf.chr02.0597;Sf.chr03.1425;Sf.chr03.1859;Sf.chr05.0154;Sf.chr07.0917;Sf.chr07.0918;Sf.chr09.262
GO:0048232	male gamete generation	BP	16	238	0.987716	1	Sf.chr01.0760;Sf.chr01.0892;Sf.chr01.1884;Sf.chr02.0902;Sf.chr02.1287;Sf.chr02.1557;Sf.chr03.1032;Sf.chr04.0950;Sf.chr04.1246;Sf.chr10.421;Sf.chr10.488;Sf.chr11.129;Sf.chr11.427;Sf.chr12.314;Sf.chr14.049;Sf.chrX.1008
GO:0071822	protein complex subunit organization	BP	48	590	0.987658	1	Sf.chr01.0357;Sf.chr01.0358;Sf.chr01.0440;Sf.chr01.0892;Sf.chr01.0958;Sf.chr01.0999;Sf.chr01.1226;Sf.chr01.1821;Sf.chr01.1880;Sf.chr02.0006;Sf.chr02.0011;Sf.chr02.0163;Sf.chr02.0839;Sf.chr02.1763;Sf.chr03.0898;Sf.chr03.1032;Sf.chr03.1270;Sf.chr03.1507;Sf.chr03.1843;Sf.chr04.0060;Sf.chr04.0061;Sf.chr04.0391;Sf.chr04.0675;Sf.chr04.0746;Sf.chr04.0754;Sf.chr04.0764;Sf.chr04.1246;Sf.chr04.1390;Sf.chr0…
GO:0022892	substrate-specific transporter activity	MF	50	576	0.987509	1	Sf.chr01.0081;Sf.chr01.0192;Sf.chr01.0686;Sf.chr01.1126;Sf.chr01.1540;Sf.chr01.1872;Sf.chr01.2197;Sf.chr01.2208;Sf.chr02.0554;Sf.chr02.0999;Sf.chr02.1300;Sf.chr02.1307;Sf.chr02.1600;Sf.chr02.1747;Sf.chr03.0124;Sf.chr03.0358;Sf.chr03.0560;Sf.chr03.0602;Sf.chr03.0898;Sf.chr03.1332;Sf.chr04.0924;Sf.chr05.0462;Sf.chr05.0739;Sf.chr05.0751;Sf.chr05.0885;Sf.chr06.0915;Sf.chr06.0916;Sf.chr06.1002;Sf.chr0…
GO:0043297	apical junction assembly	BP	3	72	0.987095	1	Sf.chr02.1272;Sf.chr04.1209;Sf.chrX.0543
GO:0090501	RNA phosphodiester bond hydrolysis	BP	3	72	0.987095	1	Sf.chr01.0304;Sf.chr08.098;Sf.chr08.548
GO:1990351	transporter complex	CC	5	104	0.987052	1	Sf.chr02.0999;Sf.chr02.1542;Sf.chr07.0249;Sf.chr10.330;Sf.chr10.526
GO:0033045	regulation of sister chromatid segregation	BP	1	38	0.986725	1	Sf.chr04.1129
GO:0035017	cuticle pattern formation	BP	1	38	0.986725	1	Sf.chr04.1390
GO:0072329	monocarboxylic acid catabolic process	BP	1	38	0.986725	1	Sf.chr08.172
GO:0098791	Golgi subcompartment	CC	7	131	0.986595	1	Sf.chr02.0597;Sf.chr02.1425;Sf.chr03.1664;Sf.chr07.0614;Sf.chr07.0808;Sf.chr07.0876;Sf.chr12.182
GO:0005774	vacuolar membrane	CC	3	74	0.986554	1	Sf.chr01.1872;Sf.chr02.1600;Sf.chrX.0593
GO:0044448	cell cortex part	CC	3	74	0.986554	1	Sf.chr05.0154;Sf.chr06.0667;Sf.chrX.0543
GO:0007269	neurotransmitter secretion	BP	5	100	0.98645	1	Sf.chr02.0597;Sf.chr03.1425;Sf.chr05.0154;Sf.chr07.0917;Sf.chr07.0918
GO:0061025	membrane fusion	BP	5	100	0.98645	1	Sf.chr03.1046;Sf.chr03.1270;Sf.chr07.0788;Sf.chr08.514;Sf.chrX.1034
GO:0098687	chromosomal region	CC	9	157	0.986358	1	Sf.chr04.1390;Sf.chr05.0106;Sf.chr06.0798;Sf.chr07.0750;Sf.chr08.107;Sf.chr10.083;Sf.chrX.0076;Sf.chrX.0128;Sf.chrX.0883
GO:0048699	generation of neurons	BP	68	796	0.986348	1	Sf.chr01.0810;Sf.chr01.1565;Sf.chr02.0011;Sf.chr02.0215;Sf.chr02.0370;Sf.chr02.0485;Sf.chr02.0883;Sf.chr02.0884;Sf.chr02.0910;Sf.chr02.1088;Sf.chr02.1169;Sf.chr02.1576;Sf.chr02.1579;Sf.chr02.1763;Sf.chr03.0224;Sf.chr03.0644;Sf.chr03.1020;Sf.chr03.1032;Sf.chr03.1046;Sf.chr03.1104;Sf.chr03.1299;Sf.chr03.1397;Sf.chr03.1859;Sf.chr04.0849;Sf.chr04.1209;Sf.chr05.0610;Sf.chr05.1004;Sf.chr06.0326;Sf.chr0…
GO:0051049	regulation of transport	BP	21	293	0.986024	1	Sf.chr01.0196;Sf.chr01.1729;Sf.chr02.0597;Sf.chr02.1502;Sf.chr03.1032;Sf.chr03.1425;Sf.chr03.1724;Sf.chr04.0076;Sf.chr05.0154;Sf.chr07.0238;Sf.chr07.0788;Sf.chr07.0819;Sf.chr07.0917;Sf.chr07.0918;Sf.chr08.514;Sf.chr08.758;Sf.chr09.604;Sf.chr09.605;Sf.chr10.421;Sf.chr12.267;Sf.chr12.314
GO:0023051	regulation of signaling	BP	72	836	0.985821	1	Sf.chr01.0522;Sf.chr01.0760;Sf.chr01.0904;Sf.chr01.1565;Sf.chr01.1590;Sf.chr01.1672;Sf.chr01.1729;Sf.chr01.1899;Sf.chr01.2354;Sf.chr02.0272;Sf.chr02.0382;Sf.chr02.0485;Sf.chr02.0867;Sf.chr02.0910;Sf.chr02.1100;Sf.chr02.1287;Sf.chr02.1611;Sf.chr02.1691;Sf.chr03.0358;Sf.chr03.0791;Sf.chr03.1032;Sf.chr03.1046;Sf.chr03.1425;Sf.chr03.1724;Sf.chr04.1013;Sf.chr04.1280;Sf.chr04.1390;Sf.chr05.0154;Sf.chr0…
GO:0010646	regulation of cell communication	BP	74	856	0.985583	1	Sf.chr01.0522;Sf.chr01.0760;Sf.chr01.0904;Sf.chr01.1565;Sf.chr01.1590;Sf.chr01.1672;Sf.chr01.1729;Sf.chr01.1899;Sf.chr01.2354;Sf.chr02.0272;Sf.chr02.0382;Sf.chr02.0485;Sf.chr02.0867;Sf.chr02.0910;Sf.chr02.1100;Sf.chr02.1287;Sf.chr02.1611;Sf.chr02.1691;Sf.chr03.0358;Sf.chr03.0791;Sf.chr03.1032;Sf.chr03.1046;Sf.chr03.1425;Sf.chr03.1724;Sf.chr04.1013;Sf.chr04.1280;Sf.chr04.1390;Sf.chr05.0154;Sf.chr0…
GO:0098796	membrane protein complex	CC	30	405	0.985512	1	Sf.chr01.0810;Sf.chr01.0926;Sf.chr01.1872;Sf.chr01.1917;Sf.chr01.2127;Sf.chr02.0148;Sf.chr02.0272;Sf.chr02.0374;Sf.chr02.0604;Sf.chr02.0999;Sf.chr02.1100;Sf.chr02.1425;Sf.chr02.1557;Sf.chr03.0545;Sf.chr03.1032;Sf.chr03.1397;Sf.chr04.1209;Sf.chr04.1390;Sf.chr04.1477;Sf.chr05.0817;Sf.chr05.0818;Sf.chr07.0249;Sf.chr08.199;Sf.chr08.441;Sf.chr09.604;Sf.chr10.330;Sf.chr10.421;Sf.chr10.526;Sf.chrX.0104;…
GO:0016333	morphogenesis of follicular epithelium	BP	2	55	0.985397	1	Sf.chr04.1209;Sf.chrX.0883
GO:0006814	sodium ion transport	BP	5	99	0.985356	1	Sf.chr02.0554;Sf.chr06.0915;Sf.chr06.0916;Sf.chr07.0238;Sf.chr09.293
GO:0043292	contractile fiber	CC	3	73	0.985342	1	Sf.chr03.1771;Sf.chr14.102;Sf.chrX.0537
GO:0019637	organophosphate metabolic process	BP	30	392	0.985302	1	Sf.chr01.0645;Sf.chr01.0892;Sf.chr01.1440;Sf.chr02.0213;Sf.chr02.1088;Sf.chr02.1317;Sf.chr03.0200;Sf.chr03.0313;Sf.chr03.0901;Sf.chr03.1313;Sf.chr04.0010;Sf.chr04.0511;Sf.chr04.0512;Sf.chr04.0621;Sf.chr04.1013;Sf.chr05.0139;Sf.chr05.0316;Sf.chr05.0556;Sf.chr05.0874;Sf.chr07.0054;Sf.chr07.0055;Sf.chr07.0123;Sf.chr09.578;Sf.chr09.584;Sf.chr09.761;Sf.chr12.256;Sf.chr14.094;Sf.chr14.220;Sf.chrX.0267;…
GO:0003774	motor activity	MF	4	80	0.985257	1	Sf.chr01.0771;Sf.chr01.2012;Sf.chr02.0272;Sf.chr14.153
GO:0007478	leg disc morphogenesis	BP	4	85	0.985205	1	Sf.chr01.1537;Sf.chr05.1143;Sf.chr07.0231;Sf.chr07.0919
GO:0009062	fatty acid catabolic process	BP	1	37	0.985121	1	Sf.chr08.172
GO:0032196	transposition	BP	1	37	0.985121	1	Sf.chr09.690
GO:0032456	endocytic recycling	BP	1	37	0.985121	1	Sf.chr12.314
GO:0051306	mitotic sister chromatid separation	BP	1	37	0.985121	1	Sf.chr04.1129
GO:0060491	regulation of cell projection assembly	BP	1	37	0.985121	1	Sf.chrX.0543
GO:2000647	negative regulation of stem cell proliferation	BP	1	37	0.985121	1	Sf.chr14.049
GO:0003008	system process	BP	55	658	0.984941	1	Sf.chr01.0357;Sf.chr01.0358;Sf.chr01.0670;Sf.chr01.0760;Sf.chr01.1864;Sf.chr01.1884;Sf.chr01.1991;Sf.chr02.0554;Sf.chr02.0638;Sf.chr02.1747;Sf.chr03.0358;Sf.chr03.0809;Sf.chr03.1379;Sf.chr03.1651;Sf.chr04.0260;Sf.chr04.0924;Sf.chr04.1013;Sf.chr05.0946;Sf.chr05.0971;Sf.chr06.0181;Sf.chr06.0915;Sf.chr06.0994;Sf.chr07.0120;Sf.chr07.0121;Sf.chr07.0231;Sf.chr07.0249;Sf.chr07.0750;Sf.chr07.0819;Sf.chr0…
GO:0016469	proton-transporting two-sector ATPase complex	CC	1	38	0.98462	1	Sf.chr01.1872
GO:0030865	cortical cytoskeleton organization	BP	3	70	0.984575	1	Sf.chr01.0892;Sf.chr04.1246;Sf.chrX.0256
GO:0022890	inorganic cation transmembrane transporter activity	MF	21	274	0.984464	1	Sf.chr01.1872;Sf.chr02.0554;Sf.chr02.0999;Sf.chr02.1307;Sf.chr02.1747;Sf.chr03.0124;Sf.chr03.0602;Sf.chr03.0898;Sf.chr05.0739;Sf.chr05.0751;Sf.chr06.0915;Sf.chr06.0916;Sf.chr06.1002;Sf.chr07.0249;Sf.chr07.0361;Sf.chr09.293;Sf.chr10.330;Sf.chr10.526;Sf.chr11.047;Sf.chr11.261;Sf.chrX.1068
GO:0031981	nuclear lumen	CC	65	784	0.984122	1	Sf.chr01.0162;Sf.chr01.0290;Sf.chr01.0304;Sf.chr01.0519;Sf.chr01.0704;Sf.chr01.1471;Sf.chr01.1821;Sf.chr01.1828;Sf.chr01.1884;Sf.chr02.0297;Sf.chr02.0366;Sf.chr02.0370;Sf.chr02.0664;Sf.chr02.0836;Sf.chr02.0902;Sf.chr02.1047;Sf.chr02.1502;Sf.chr02.1809;Sf.chr02.1861;Sf.chr03.0123;Sf.chr03.0145;Sf.chr03.0802;Sf.chr03.1279;Sf.chr03.1714;Sf.chr04.0060;Sf.chr04.0061;Sf.chr04.0188;Sf.chr04.0192;Sf.chr0…
GO:0000313	organellar ribosome	CC	3	72	0.984026	1	Sf.chr01.1199;Sf.chr04.1458;Sf.chr09.750
GO:0005761	mitochondrial ribosome	CC	3	72	0.984026	1	Sf.chr01.1199;Sf.chr04.1458;Sf.chr09.750
GO:1902580	single-organism cellular localization	BP	36	455	0.983963	1	Sf.chr01.0644;Sf.chr01.0686;Sf.chr01.0810;Sf.chr01.1899;Sf.chr02.0597;Sf.chr02.0604;Sf.chr02.1502;Sf.chr02.1542;Sf.chr03.1046;Sf.chr03.1425;Sf.chr03.1653;Sf.chr03.1724;Sf.chr03.1859;Sf.chr04.0076;Sf.chr04.0309;Sf.chr04.1390;Sf.chr05.0154;Sf.chr05.1306;Sf.chr06.0628;Sf.chr06.0667;Sf.chr07.0231;Sf.chr07.0819;Sf.chr07.0917;Sf.chr07.0918;Sf.chr07.0924;Sf.chr08.758;Sf.chr08.808;Sf.chr09.262;Sf.chr09.6…
GO:0006261	DNA-dependent DNA replication	BP	4	84	0.983936	1	Sf.chr02.0344;Sf.chr03.1104;Sf.chr08.107;Sf.chr13.189
GO:0048518	positive regulation of biological process	BP	136	1475	0.983793	1	Sf.chr01.0097;Sf.chr01.0098;Sf.chr01.0196;Sf.chr01.0760;Sf.chr01.1226;Sf.chr01.1565;Sf.chr01.1672;Sf.chr01.1729;Sf.chr01.1864;Sf.chr01.1880;Sf.chr01.1899;Sf.chr01.2354;Sf.chr02.0011;Sf.chr02.0124;Sf.chr02.0163;Sf.chr02.0370;Sf.chr02.0382;Sf.chr02.0485;Sf.chr02.0609;Sf.chr02.0777;Sf.chr02.0836;Sf.chr02.0867;Sf.chr02.1100;Sf.chr02.1502;Sf.chr02.1611;Sf.chr02.1691;Sf.chr02.1716;Sf.chr02.1763;Sf.chr0…
GO:0090305	nucleic acid phosphodiester bond hydrolysis	BP	6	111	0.983764	1	Sf.chr01.0304;Sf.chr03.0750;Sf.chr08.098;Sf.chr08.107;Sf.chr08.548;Sf.chrX.0978
GO:0007266	Rho protein signal transduction	BP	1	36	0.983325	1	Sf.chr13.336
GO:0035329	hippo signaling	BP	1	36	0.983325	1	Sf.chr09.262
GO:0048814	regulation of dendrite morphogenesis	BP	1	36	0.983325	1	Sf.chr07.0750
GO:0016071	mRNA metabolic process	BP	27	356	0.983224	1	Sf.chr01.1590;Sf.chr01.1884;Sf.chr02.0006;Sf.chr02.0902;Sf.chr02.1134;Sf.chr03.1279;Sf.chr03.1313;Sf.chr04.0259;Sf.chr05.0537;Sf.chr05.0623;Sf.chr05.0971;Sf.chr05.1004;Sf.chr05.1155;Sf.chr05.1217;Sf.chr06.0096;Sf.chr06.0358;Sf.chr06.0551;Sf.chr06.0578;Sf.chr07.1036;Sf.chr08.098;Sf.chr08.333;Sf.chr09.690;Sf.chr10.339;Sf.chr12.221;Sf.chr12.283;Sf.chrX.0883;Sf.chrX.0978
GO:0008544	epidermis development	BP	3	69	0.983145	1	Sf.chr02.1763;Sf.chr10.269;Sf.chr14.049
GO:0016236	macroautophagy	BP	5	97	0.982914	1	Sf.chr01.0810;Sf.chr03.1046;Sf.chr06.0994;Sf.chr09.358;Sf.chrX.1034
GO:0009966	regulation of signal transduction	BP	63	737	0.982754	1	Sf.chr01.0522;Sf.chr01.0760;Sf.chr01.0904;Sf.chr01.1565;Sf.chr01.1672;Sf.chr01.1899;Sf.chr01.2354;Sf.chr02.0272;Sf.chr02.0382;Sf.chr02.0485;Sf.chr02.0867;Sf.chr02.1100;Sf.chr02.1287;Sf.chr02.1611;Sf.chr02.1691;Sf.chr03.0358;Sf.chr03.0791;Sf.chr03.1032;Sf.chr03.1046;Sf.chr03.1724;Sf.chr04.1013;Sf.chr04.1280;Sf.chr04.1390;Sf.chr05.0241;Sf.chr05.1011;Sf.chr06.0287;Sf.chr07.0001;Sf.chr07.0231;Sf.chr0…
GO:0002064	epithelial cell development	BP	23	311	0.982708	1	Sf.chr01.0102;Sf.chr01.0194;Sf.chr01.1590;Sf.chr01.1672;Sf.chr01.1899;Sf.chr02.0370;Sf.chr02.1576;Sf.chr02.1579;Sf.chr03.1032;Sf.chr03.1299;Sf.chr04.1209;Sf.chr05.0971;Sf.chr05.1143;Sf.chr08.896;Sf.chr10.142;Sf.chr10.421;Sf.chr11.093;Sf.chr11.094;Sf.chr13.222;Sf.chr14.049;Sf.chrX.0537;Sf.chrX.0543;Sf.chrX.0883
GO:0060429	epithelium development	BP	79	901	0.982685	1	Sf.chr01.0097;Sf.chr01.0098;Sf.chr01.0102;Sf.chr01.0194;Sf.chr01.0827;Sf.chr01.0892;Sf.chr01.1062;Sf.chr01.1537;Sf.chr01.1565;Sf.chr01.1590;Sf.chr01.1672;Sf.chr01.1899;Sf.chr02.0011;Sf.chr02.0124;Sf.chr02.0370;Sf.chr02.0597;Sf.chr02.0638;Sf.chr02.0647;Sf.chr02.0648;Sf.chr02.1540;Sf.chr02.1576;Sf.chr02.1579;Sf.chr02.1763;Sf.chr03.0181;Sf.chr03.1032;Sf.chr03.1299;Sf.chr03.1714;Sf.chr03.1724;Sf.chr0…
GO:0000775	chromosome, centromeric region	CC	3	71	0.982598	1	Sf.chr05.0106;Sf.chr06.0798;Sf.chr10.083
GO:0031252	cell leading edge	CC	3	71	0.982598	1	Sf.chr03.0358;Sf.chr06.0915;Sf.chr09.262
GO:0044449	contractile fiber part	CC	3	71	0.982598	1	Sf.chr03.1771;Sf.chr14.102;Sf.chrX.0537
GO:0005244	voltage-gated ion channel activity	MF	2	50	0.982555	1	Sf.chr02.0999;Sf.chr06.1002
GO:0022832	voltage-gated channel activity	MF	2	50	0.982555	1	Sf.chr02.0999;Sf.chr06.1002
GO:0043543	protein acylation	BP	6	110	0.982538	1	Sf.chr01.0904;Sf.chr01.1826;Sf.chr02.0836;Sf.chr10.083;Sf.chr14.182;Sf.chr14.183
GO:0009888	tissue development	BP	92	1032	0.982264	1	Sf.chr01.0097;Sf.chr01.0098;Sf.chr01.0102;Sf.chr01.0194;Sf.chr01.0810;Sf.chr01.0827;Sf.chr01.0892;Sf.chr01.1062;Sf.chr01.1537;Sf.chr01.1565;Sf.chr01.1590;Sf.chr01.1672;Sf.chr01.1899;Sf.chr02.0011;Sf.chr02.0124;Sf.chr02.0215;Sf.chr02.0370;Sf.chr02.0597;Sf.chr02.0638;Sf.chr02.0647;Sf.chr02.0648;Sf.chr02.1272;Sf.chr02.1540;Sf.chr02.1576;Sf.chr02.1579;Sf.chr02.1763;Sf.chr03.0005;Sf.chr03.0181;Sf.chr0…
GO:0009792	embryo development ending in birth or egg hatching	BP	12	184	0.982035	1	Sf.chr03.1032;Sf.chr03.1859;Sf.chr04.1209;Sf.chr05.1143;Sf.chr07.0881;Sf.chr08.199;Sf.chr08.333;Sf.chr09.272;Sf.chr10.269;Sf.chr10.421;Sf.chr13.268;Sf.chr14.049
GO:0006796	phosphate-containing compound metabolic process	BP	88	991	0.981984	1	Sf.chr01.0645;Sf.chr01.0810;Sf.chr01.0892;Sf.chr01.1440;Sf.chr01.1442;Sf.chr01.1672;Sf.chr01.2342;Sf.chr02.0011;Sf.chr02.0036;Sf.chr02.0213;Sf.chr02.0272;Sf.chr02.0452;Sf.chr02.0647;Sf.chr02.0648;Sf.chr02.1088;Sf.chr02.1317;Sf.chr03.0200;Sf.chr03.0224;Sf.chr03.0313;Sf.chr03.0791;Sf.chr03.0901;Sf.chr03.1032;Sf.chr03.1104;Sf.chr03.1313;Sf.chr03.1724;Sf.chr03.1771;Sf.chr04.0010;Sf.chr04.0076;Sf.chr0…
GO:0007399	nervous system development	BP	94	1051	0.981682	1	Sf.chr01.0194;Sf.chr01.0810;Sf.chr01.1565;Sf.chr01.1590;Sf.chr01.1672;Sf.chr01.2115;Sf.chr02.0011;Sf.chr02.0215;Sf.chr02.0370;Sf.chr02.0382;Sf.chr02.0485;Sf.chr02.0883;Sf.chr02.0884;Sf.chr02.0910;Sf.chr02.1088;Sf.chr02.1169;Sf.chr02.1576;Sf.chr02.1579;Sf.chr02.1763;Sf.chr03.0224;Sf.chr03.0644;Sf.chr03.1020;Sf.chr03.1032;Sf.chr03.1046;Sf.chr03.1104;Sf.chr03.1299;Sf.chr03.1397;Sf.chr03.1859;Sf.chr0…
GO:0051783	regulation of nuclear division	BP	3	68	0.981588	1	Sf.chr01.1062;Sf.chr04.1129;Sf.chrX.0403
GO:0004527	exonuclease activity	MF	1	33	0.981583	1	Sf.chr08.107
GO:0034062	RNA polymerase activity	MF	1	33	0.981583	1	Sf.chr07.0890
GO:0022613	ribonucleoprotein complex biogenesis	BP	20	276	0.981572	1	Sf.chr01.0290;Sf.chr01.0304;Sf.chr01.0519;Sf.chr01.1565;Sf.chr01.2268;Sf.chr02.0664;Sf.chr02.1047;Sf.chr03.0123;Sf.chr04.0259;Sf.chr05.0623;Sf.chr05.1155;Sf.chr06.0392;Sf.chr06.0576;Sf.chr06.0706;Sf.chr07.0071;Sf.chr07.1036;Sf.chr08.333;Sf.chr08.548;Sf.chrX.0730;Sf.chrX.0978
GO:0007498	mesoderm development	BP	5	96	0.981554	1	Sf.chr02.1272;Sf.chr03.0005;Sf.chr04.1209;Sf.chr14.153;Sf.chrX.0256
GO:0044282	small molecule catabolic process	BP	5	96	0.981554	1	Sf.chr02.1827;Sf.chr07.0969;Sf.chr08.172;Sf.chr08.603;Sf.chrX.0512
GO:0005912	adherens junction	CC	4	85	0.981373	1	Sf.chr03.1030;Sf.chr03.1531;Sf.chr04.1209;Sf.chr10.269
GO:0070161	anchoring junction	CC	4	85	0.981373	1	Sf.chr03.1030;Sf.chr03.1531;Sf.chr04.1209;Sf.chr10.269
GO:0001819	positive regulation of cytokine production	BP	1	35	0.981312	1	Sf.chr01.2354
GO:0032102	negative regulation of response to external stimulus	BP	1	35	0.981312	1	Sf.chr03.1531
GO:0043966	histone H3 acetylation	BP	1	35	0.981312	1	Sf.chr02.0836
GO:0051222	positive regulation of protein transport	BP	1	35	0.981312	1	Sf.chr02.1502
GO:0072350	tricarboxylic acid metabolic process	BP	1	35	0.981312	1	Sf.chr01.0236
GO:1904951	positive regulation of establishment of protein localization	BP	1	35	0.981312	1	Sf.chr02.1502
GO:0097458	neuron part	CC	27	365	0.98131	1	Sf.chr01.1899;Sf.chr03.0358;Sf.chr03.1020;Sf.chr03.1332;Sf.chr03.1859;Sf.chr05.0154;Sf.chr05.0971;Sf.chr05.1011;Sf.chr06.0181;Sf.chr06.0915;Sf.chr07.0231;Sf.chr07.0819;Sf.chr07.0917;Sf.chr07.0918;Sf.chr08.085;Sf.chr08.107;Sf.chr08.615;Sf.chr09.262;Sf.chr09.782;Sf.chr10.014;Sf.chr12.221;Sf.chr14.049;Sf.chrX.0269;Sf.chrX.0426;Sf.chrX.0427;Sf.chrX.0543;Sf.chrX.0612
GO:0030703	eggshell formation	BP	4	82	0.981083	1	Sf.chr01.1590;Sf.chr05.0971;Sf.chr08.896;Sf.chr13.222
GO:0045595	regulation of cell differentiation	BP	29	375	0.980991	1	Sf.chr01.1565;Sf.chr01.1672;Sf.chr02.0883;Sf.chr02.0884;Sf.chr03.1020;Sf.chr03.1032;Sf.chr03.1046;Sf.chr03.1299;Sf.chr04.0203;Sf.chr05.0241;Sf.chr05.1143;Sf.chr06.0326;Sf.chr06.0994;Sf.chr07.0231;Sf.chr07.0750;Sf.chr07.0819;Sf.chr09.127;Sf.chr09.690;Sf.chr10.421;Sf.chr13.011;Sf.chr13.222;Sf.chr14.049;Sf.chrX.0256;Sf.chrX.0267;Sf.chrX.0268;Sf.chrX.0426;Sf.chrX.0427;Sf.chrX.1034;Sf.scaffold.031
GO:0019901	protein kinase binding	MF	4	77	0.980855	1	Sf.chr06.0994;Sf.chr09.358;Sf.chrX.0537;Sf.chrX.1009
GO:1901360	organic cyclic compound metabolic process	BP	249	2566	0.980803	1	Sf.chr01.0162;Sf.chr01.0250;Sf.chr01.0304;Sf.chr01.0332;Sf.chr01.0440;Sf.chr01.0519;Sf.chr01.0594;Sf.chr01.0645;Sf.chr01.0686;Sf.chr01.0827;Sf.chr01.1149;Sf.chr01.1255;Sf.chr01.1537;Sf.chr01.1590;Sf.chr01.1682;Sf.chr01.1791;Sf.chr01.1828;Sf.chr01.1829;Sf.chr01.1864;Sf.chr01.1884;Sf.chr01.1887;Sf.chr01.1928;Sf.chr01.2268;Sf.chr01.2297;Sf.chr02.0006;Sf.chr02.0011;Sf.chr02.0050;Sf.chr02.0064;Sf.chr0…
GO:0006725	cellular aromatic compound metabolic process	BP	244	2518	0.980788	1	Sf.chr01.0162;Sf.chr01.0250;Sf.chr01.0304;Sf.chr01.0332;Sf.chr01.0440;Sf.chr01.0519;Sf.chr01.0594;Sf.chr01.0645;Sf.chr01.0686;Sf.chr01.0827;Sf.chr01.1149;Sf.chr01.1255;Sf.chr01.1537;Sf.chr01.1590;Sf.chr01.1682;Sf.chr01.1828;Sf.chr01.1829;Sf.chr01.1864;Sf.chr01.1884;Sf.chr01.1887;Sf.chr01.1928;Sf.chr01.2268;Sf.chr01.2297;Sf.chr02.0006;Sf.chr02.0011;Sf.chr02.0050;Sf.chr02.0064;Sf.chr02.0124;Sf.chr0…
GO:0032940	secretion by cell	BP	15	218	0.980749	1	Sf.chr01.0904;Sf.chr02.0554;Sf.chr02.0597;Sf.chr03.1032;Sf.chr03.1425;Sf.chr03.1651;Sf.chr05.0154;Sf.chr05.0616;Sf.chr07.0725;Sf.chr07.0917;Sf.chr07.0918;Sf.chr08.092;Sf.chr08.242;Sf.chr10.421;Sf.chrX.1019
GO:0008186	RNA-dependent ATPase activity	MF	2	49	0.980645	1	Sf.chr04.0948;Sf.chr05.1004
GO:0044260	cellular macromolecule metabolic process	BP	348	3506	0.980553	1	Sf.chr01.0162;Sf.chr01.0164;Sf.chr01.0304;Sf.chr01.0332;Sf.chr01.0440;Sf.chr01.0519;Sf.chr01.0594;Sf.chr01.0686;Sf.chr01.0810;Sf.chr01.0827;Sf.chr01.0904;Sf.chr01.0926;Sf.chr01.0937;Sf.chr01.0958;Sf.chr01.0999;Sf.chr01.1062;Sf.chr01.1149;Sf.chr01.1199;Sf.chr01.1226;Sf.chr01.1255;Sf.chr01.1442;Sf.chr01.1537;Sf.chr01.1565;Sf.chr01.1590;Sf.chr01.1672;Sf.chr01.1682;Sf.chr01.1826;Sf.chr01.1828;Sf.chr0…
GO:0000380	alternative mRNA splicing, via spliceosome	BP	2	52	0.98041	1	Sf.chr01.1884;Sf.chr02.0006
GO:0000381	regulation of alternative mRNA splicing, via spliceosome	BP	2	52	0.98041	1	Sf.chr01.1884;Sf.chr02.0006
GO:0022008	neurogenesis	BP	75	856	0.98041	1	Sf.chr01.0810;Sf.chr01.1565;Sf.chr01.2115;Sf.chr02.0011;Sf.chr02.0215;Sf.chr02.0370;Sf.chr02.0485;Sf.chr02.0883;Sf.chr02.0884;Sf.chr02.0910;Sf.chr02.1088;Sf.chr02.1169;Sf.chr02.1576;Sf.chr02.1579;Sf.chr02.1763;Sf.chr03.0224;Sf.chr03.0644;Sf.chr03.1020;Sf.chr03.1032;Sf.chr03.1046;Sf.chr03.1104;Sf.chr03.1299;Sf.chr03.1397;Sf.chr03.1859;Sf.chr04.0849;Sf.chr04.1013;Sf.chr04.1209;Sf.chr05.0610;Sf.chr0…
GO:0098793	presynapse	CC	7	125	0.97992	1	Sf.chr05.0154;Sf.chr07.0819;Sf.chr07.0917;Sf.chr07.0918;Sf.chr09.262;Sf.chr09.782;Sf.chrX.0543
GO:0009950	dorsal/ventral axis specification	BP	3	67	0.979895	1	Sf.chr01.1590;Sf.chr03.1425;Sf.chrX.0883
GO:0017156	calcium ion regulated exocytosis	BP	3	67	0.979895	1	Sf.chr03.1425;Sf.chr07.0917;Sf.chr07.0918
GO:0048663	neuron fate commitment	BP	3	67	0.979895	1	Sf.chr03.1859;Sf.chr05.0610;Sf.chr11.224
GO:0042278	purine nucleoside metabolic process	BP	10	158	0.979807	1	Sf.chr01.0645;Sf.chr03.0901;Sf.chr03.1313;Sf.chr04.0511;Sf.chr04.0512;Sf.chr05.0316;Sf.chr05.0874;Sf.chr09.578;Sf.chr12.256;Sf.chr14.094
GO:0046128	purine ribonucleoside metabolic process	BP	10	158	0.979807	1	Sf.chr01.0645;Sf.chr03.0901;Sf.chr03.1313;Sf.chr04.0511;Sf.chr04.0512;Sf.chr05.0316;Sf.chr05.0874;Sf.chr09.578;Sf.chr12.256;Sf.chr14.094
GO:0006091	generation of precursor metabolites and energy	BP	11	170	0.979746	1	Sf.chr01.0645;Sf.chr01.0686;Sf.chr04.0511;Sf.chr04.0512;Sf.chr05.0316;Sf.chr05.1193;Sf.chr12.256;Sf.chr12.402;Sf.chr14.049;Sf.chr14.094;Sf.chrX.0587
GO:0033674	positive regulation of kinase activity	BP	4	81	0.979484	1	Sf.chr06.0994;Sf.chr08.085;Sf.chr09.605;Sf.chr13.268
GO:0003714	transcription corepressor activity	MF	1	32	0.979209	1	Sf.chr03.1210
GO:0009653	anatomical structure morphogenesis	BP	140	1504	0.979193	1	Sf.chr01.0102;Sf.chr01.0194;Sf.chr01.0357;Sf.chr01.0358;Sf.chr01.0522;Sf.chr01.0645;Sf.chr01.0810;Sf.chr01.0827;Sf.chr01.0892;Sf.chr01.1043;Sf.chr01.1056;Sf.chr01.1062;Sf.chr01.1537;Sf.chr01.1565;Sf.chr01.1590;Sf.chr01.1672;Sf.chr01.1682;Sf.chr01.1884;Sf.chr01.1899;Sf.chr01.2095;Sf.chr02.0124;Sf.chr02.0215;Sf.chr02.0312;Sf.chr02.0370;Sf.chr02.0485;Sf.chr02.0647;Sf.chr02.0648;Sf.chr02.0883;Sf.chr0…
GO:0010965	regulation of mitotic sister chromatid separation	BP	1	34	0.979056	1	Sf.chr04.1129
GO:0022407	regulation of cell-cell adhesion	BP	1	34	0.979056	1	Sf.chr12.413
GO:0033047	regulation of mitotic sister chromatid segregation	BP	1	34	0.979056	1	Sf.chr04.1129
GO:0044784	metaphase/anaphase transition of cell cycle	BP	1	34	0.979056	1	Sf.chr04.1129
GO:0046847	filopodium assembly	BP	1	34	0.979056	1	Sf.chrX.0543
GO:0090263	positive regulation of canonical Wnt signaling pathway	BP	1	34	0.979056	1	Sf.chr12.314
GO:2000178	negative regulation of neural precursor cell proliferation	BP	1	34	0.979056	1	Sf.chr14.049
GO:0030424	axon	CC	11	175	0.978949	1	Sf.chr03.1332;Sf.chr03.1859;Sf.chr05.0971;Sf.chr06.0915;Sf.chr08.085;Sf.chr08.615;Sf.chrX.0269;Sf.chrX.0426;Sf.chrX.0427;Sf.chrX.0543;Sf.chrX.0612
GO:0098588	bounding membrane of organelle	CC	31	407	0.978939	1	Sf.chr01.0250;Sf.chr01.0522;Sf.chr01.0904;Sf.chr01.0926;Sf.chr01.1872;Sf.chr01.2127;Sf.chr02.0051;Sf.chr02.0148;Sf.chr02.0374;Sf.chr02.0604;Sf.chr02.1272;Sf.chr02.1425;Sf.chr02.1557;Sf.chr02.1600;Sf.chr03.0200;Sf.chr03.0545;Sf.chr03.1397;Sf.chr03.1664;Sf.chr04.1246;Sf.chr04.1390;Sf.chr04.1477;Sf.chr05.0556;Sf.chr05.1306;Sf.chr06.0718;Sf.chr07.0808;Sf.chr07.0876;Sf.chr08.441;Sf.chr12.182;Sf.chr12.…
GO:0015276	ligand-gated ion channel activity	MF	6	101	0.978818	1	Sf.chr02.1747;Sf.chr03.0358;Sf.chr03.0560;Sf.chr04.0924;Sf.chr06.0915;Sf.chr06.1002
GO:0022834	ligand-gated channel activity	MF	6	101	0.978818	1	Sf.chr02.1747;Sf.chr03.0358;Sf.chr03.0560;Sf.chr04.0924;Sf.chr06.0915;Sf.chr06.1002
GO:0010927	cellular component assembly involved in morphogenesis	BP	12	181	0.978653	1	Sf.chr01.0194;Sf.chr01.1043;Sf.chr01.1590;Sf.chr01.1884;Sf.chr02.1287;Sf.chr03.1771;Sf.chr05.0971;Sf.chr08.896;Sf.chr11.427;Sf.chr13.222;Sf.chr14.102;Sf.chrX.0790
GO:0046034	ATP metabolic process	BP	7	120	0.97862	1	Sf.chr01.0645;Sf.chr03.0901;Sf.chr04.0511;Sf.chr04.0512;Sf.chr05.0316;Sf.chr12.256;Sf.chr14.094
GO:0045177	apical part of cell	CC	8	137	0.978602	1	Sf.chr01.0522;Sf.chr01.1682;Sf.chr02.1502;Sf.chr03.0124;Sf.chr06.0667;Sf.chr07.0971;Sf.chrX.0537;Sf.chrX.0543
GO:0006473	protein acetylation	BP	5	94	0.978525	1	Sf.chr01.1826;Sf.chr02.0836;Sf.chr10.083;Sf.chr14.182;Sf.chr14.183
GO:0035218	leg disc development	BP	5	94	0.978525	1	Sf.chr01.1537;Sf.chr02.0370;Sf.chr05.1143;Sf.chr07.0231;Sf.chr07.0919
GO:0009119	ribonucleoside metabolic process	BP	11	169	0.978517	1	Sf.chr01.0645;Sf.chr03.0901;Sf.chr03.1313;Sf.chr04.0511;Sf.chr04.0512;Sf.chr04.0621;Sf.chr05.0316;Sf.chr05.0874;Sf.chr09.578;Sf.chr12.256;Sf.chr14.094
GO:0007009	plasma membrane organization	BP	3	66	0.978054	1	Sf.chr01.1899;Sf.chr02.1272;Sf.chr02.1502
GO:0006839	mitochondrial transport	BP	4	80	0.977757	1	Sf.chr01.0686;Sf.chr02.1542;Sf.chr08.267;Sf.chr08.669
GO:0007033	vacuole organization	BP	4	80	0.977757	1	Sf.chr03.1046;Sf.chr06.0994;Sf.chr09.358;Sf.chrX.1034
GO:0007480	imaginal disc-derived leg morphogenesis	BP	4	80	0.977757	1	Sf.chr01.1537;Sf.chr05.1143;Sf.chr07.0231;Sf.chr07.0919
GO:0045860	positive regulation of protein kinase activity	BP	4	80	0.977757	1	Sf.chr06.0994;Sf.chr08.085;Sf.chr09.605;Sf.chr13.268
GO:0030016	myofibril	CC	3	68	0.977543	1	Sf.chr03.1771;Sf.chr14.102;Sf.chrX.0537
GO:0010876	lipid localization	BP	7	119	0.977115	1	Sf.chr02.1425;Sf.chr02.1557;Sf.chr03.1032;Sf.chr05.0139;Sf.chr05.0462;Sf.chr10.421;Sf.chr14.052
GO:0048731	system development	BP	154	1637	0.976908	1	Sf.chr01.0097;Sf.chr01.0098;Sf.chr01.0194;Sf.chr01.0522;Sf.chr01.0760;Sf.chr01.0810;Sf.chr01.0827;Sf.chr01.0892;Sf.chr01.1062;Sf.chr01.1537;Sf.chr01.1565;Sf.chr01.1590;Sf.chr01.1672;Sf.chr01.1682;Sf.chr01.1899;Sf.chr01.2115;Sf.chr02.0011;Sf.chr02.0124;Sf.chr02.0215;Sf.chr02.0312;Sf.chr02.0370;Sf.chr02.0382;Sf.chr02.0485;Sf.chr02.0597;Sf.chr02.0638;Sf.chr02.0647;Sf.chr02.0648;Sf.chr02.0867;Sf.chr0…
GO:0031032	actomyosin structure organization	BP	6	106	0.976721	1	Sf.chr01.0892;Sf.chr03.1771;Sf.chr04.1246;Sf.chr14.102;Sf.chrX.0256;Sf.chrX.0790
GO:0044092	negative regulation of molecular function	BP	6	106	0.976721	1	Sf.chr01.1062;Sf.chr02.1729;Sf.chr04.1129;Sf.chr07.0001;Sf.chr12.118;Sf.chrX.0543
GO:0006936	muscle contraction	BP	1	33	0.976528	1	Sf.chr02.1747
GO:0007091	metaphase/anaphase transition of mitotic cell cycle	BP	1	33	0.976528	1	Sf.chr04.1129
GO:0007406	negative regulation of neuroblast proliferation	BP	1	33	0.976528	1	Sf.chr14.049
GO:0008592	regulation of Toll signaling pathway	BP	1	33	0.976528	1	Sf.chr04.1280
GO:0033673	negative regulation of kinase activity	BP	1	33	0.976528	1	Sf.chrX.0543
GO:0034762	regulation of transmembrane transport	BP	1	33	0.976528	1	Sf.chr01.1729
GO:0004197	cysteine-type endopeptidase activity	MF	1	31	0.976528	1	Sf.chr11.225
GO:0030594	neurotransmitter receptor activity	MF	1	31	0.976528	1	Sf.chr05.0051
GO:0042910	xenobiotic transporter activity	MF	1	31	0.976528	1	Sf.scaffold.003
GO:0000323	lytic vacuole	CC	4	82	0.976443	1	Sf.chr01.1872;Sf.chr03.1046;Sf.chr08.092;Sf.chrX.0593
GO:0031248	protein acetyltransferase complex	CC	4	82	0.976443	1	Sf.chr02.0836;Sf.chr05.1004;Sf.chr11.301;Sf.chrX.0975
GO:1902493	acetyltransferase complex	CC	4	82	0.976443	1	Sf.chr02.0836;Sf.chr05.1004;Sf.chr11.301;Sf.chrX.0975
GO:0000226	microtubule cytoskeleton organization	BP	22	293	0.976298	1	Sf.chr01.0194;Sf.chr01.0357;Sf.chr01.0358;Sf.chr01.0892;Sf.chr01.1884;Sf.chr02.1287;Sf.chr03.1046;Sf.chr03.1425;Sf.chr04.1246;Sf.chr04.1273;Sf.chr05.0971;Sf.chr06.0667;Sf.chr07.0231;Sf.chr09.690;Sf.chr10.269;Sf.chr11.382;Sf.chr11.427;Sf.chr12.118;Sf.chr12.221;Sf.chrX.0256;Sf.chrX.0403;Sf.chrX.0883
GO:0000724	double-strand break repair via homologous recombination	BP	2	50	0.976206	1	Sf.chr07.0189;Sf.chr08.107
GO:0000725	recombinational repair	BP	2	50	0.976206	1	Sf.chr07.0189;Sf.chr08.107
GO:0005319	lipid transporter activity	MF	2	47	0.976196	1	Sf.chr05.0462;Sf.chr14.052
GO:0032153	cell division site	CC	1	34	0.976104	1	Sf.chrX.0256
GO:0032155	cell division site part	CC	1	34	0.976104	1	Sf.chrX.0256
GO:0016079	synaptic vesicle exocytosis	BP	3	65	0.976053	1	Sf.chr03.1425;Sf.chr07.0917;Sf.chr07.0918
GO:0030866	cortical actin cytoskeleton organization	BP	3	65	0.976053	1	Sf.chr01.0892;Sf.chr04.1246;Sf.chrX.0256
GO:0006302	double-strand break repair	BP	4	79	0.975894	1	Sf.chr07.0001;Sf.chr07.0189;Sf.chr08.107;Sf.chr10.083
GO:0007304	chorion-containing eggshell formation	BP	4	79	0.975894	1	Sf.chr01.1590;Sf.chr05.0971;Sf.chr08.896;Sf.chr13.222
GO:0015078	hydrogen ion transmembrane transporter activity	MF	3	61	0.975761	1	Sf.chr01.1872;Sf.chr02.0554;Sf.chr11.261
GO:0010648	negative regulation of cell communication	BP	26	336	0.975228	1	Sf.chr01.0522;Sf.chr01.1565;Sf.chr01.1899;Sf.chr02.0910;Sf.chr03.0791;Sf.chr03.1032;Sf.chr03.1046;Sf.chr03.1724;Sf.chr04.1013;Sf.chr05.0241;Sf.chr07.0231;Sf.chr07.0819;Sf.chr07.0881;Sf.chr08.758;Sf.chr09.067;Sf.chr09.068;Sf.chr09.783;Sf.chr10.300;Sf.chr10.421;Sf.chr12.267;Sf.chr13.248;Sf.chr13.268;Sf.chr14.152;Sf.chr14.182;Sf.chr14.183;Sf.chrX.0256
GO:0098655	cation transmembrane transport	BP	24	314	0.975129	1	Sf.chr01.0081;Sf.chr01.1729;Sf.chr01.1872;Sf.chr01.2197;Sf.chr01.2208;Sf.chr02.0554;Sf.chr02.1300;Sf.chr02.1307;Sf.chr02.1747;Sf.chr03.0124;Sf.chr03.1332;Sf.chr05.0739;Sf.chr05.0751;Sf.chr06.0915;Sf.chr07.0084;Sf.chr07.0249;Sf.chr08.267;Sf.chr08.669;Sf.chr09.293;Sf.chr10.330;Sf.chr10.526;Sf.chr11.047;Sf.chrX.1068;Sf.scaffold.003
GO:0009144	purine nucleoside triphosphate metabolic process	BP	8	130	0.97477	1	Sf.chr01.0645;Sf.chr03.0901;Sf.chr04.0511;Sf.chr04.0512;Sf.chr05.0316;Sf.chr12.256;Sf.chr14.094;Sf.chr14.220
GO:0006793	phosphorus metabolic process	BP	92	1018	0.974159	1	Sf.chr01.0308;Sf.chr01.0645;Sf.chr01.0810;Sf.chr01.0892;Sf.chr01.1440;Sf.chr01.1442;Sf.chr01.1672;Sf.chr01.2342;Sf.chr02.0011;Sf.chr02.0036;Sf.chr02.0213;Sf.chr02.0272;Sf.chr02.0452;Sf.chr02.0647;Sf.chr02.0648;Sf.chr02.1088;Sf.chr02.1317;Sf.chr03.0200;Sf.chr03.0224;Sf.chr03.0313;Sf.chr03.0791;Sf.chr03.0901;Sf.chr03.1032;Sf.chr03.1104;Sf.chr03.1313;Sf.chr03.1724;Sf.chr03.1771;Sf.chr04.0010;Sf.chr0…
GO:0051301	cell division	BP	24	313	0.974019	1	Sf.chr01.0097;Sf.chr01.0098;Sf.chr01.0760;Sf.chr01.0892;Sf.chr01.1062;Sf.chr02.0011;Sf.chr02.0867;Sf.chr02.1557;Sf.chr03.1032;Sf.chr03.1104;Sf.chr04.1129;Sf.chr04.1209;Sf.chr04.1246;Sf.chr05.1143;Sf.chr06.0667;Sf.chr07.0054;Sf.chr08.199;Sf.chr10.421;Sf.chr10.488;Sf.chr10.661;Sf.chr11.427;Sf.chrX.0256;Sf.chrX.0403;Sf.chrX.0543
GO:0007088	regulation of mitotic nuclear division	BP	3	64	0.973879	1	Sf.chr01.1062;Sf.chr04.1129;Sf.chrX.0403
GO:0000910	cytokinesis	BP	7	117	0.973808	1	Sf.chr01.0097;Sf.chr01.0098;Sf.chr01.0892;Sf.chr02.1557;Sf.chr04.1246;Sf.chr10.488;Sf.chrX.0256
GO:0042058	regulation of epidermal growth factor receptor signaling pathway	BP	2	49	0.973789	1	Sf.chr07.0881;Sf.chr14.152
GO:0050909	sensory perception of taste	BP	2	49	0.973789	1	Sf.chr09.586;Sf.chrX.0483
GO:1901184	regulation of ERBB signaling pathway	BP	2	49	0.973789	1	Sf.chr07.0881;Sf.chr14.152
GO:0019395	fatty acid oxidation	BP	1	32	0.973696	1	Sf.chr08.172
GO:0034765	regulation of ion transmembrane transport	BP	1	32	0.973696	1	Sf.chr01.1729
GO:0035330	regulation of hippo signaling	BP	1	32	0.973696	1	Sf.chr09.262
GO:0005272	sodium channel activity	MF	2	46	0.973615	1	Sf.chr06.0915;Sf.chr06.0916
GO:0017022	myosin binding	MF	2	46	0.973615	1	Sf.chr04.1209;Sf.chr10.339
GO:0051020	GTPase binding	MF	7	110	0.973574	1	Sf.chr03.1425;Sf.chr05.0154;Sf.chr07.0788;Sf.chr07.0917;Sf.chr07.0918;Sf.chr08.514;Sf.chr10.269
GO:0016627	oxidoreductase activity, acting on the CH-CH group of donors	MF	1	30	0.973503	1	Sf.chr04.1449
GO:0005776	autophagosome	CC	1	33	0.973323	1	Sf.chr03.1046
GO:0055037	recycling endosome	CC	1	33	0.973323	1	Sf.chr04.1209
GO:0042995	cell projection	CC	33	423	0.973285	1	Sf.chr01.0194;Sf.chr01.1043;Sf.chr01.1899;Sf.chr02.0272;Sf.chr02.1100;Sf.chr02.1287;Sf.chr03.0358;Sf.chr03.1020;Sf.chr03.1270;Sf.chr03.1332;Sf.chr03.1859;Sf.chr04.0131;Sf.chr04.0849;Sf.chr04.1209;Sf.chr05.0971;Sf.chr06.0181;Sf.chr06.0915;Sf.chr07.0231;Sf.chr07.0619;Sf.chr08.085;Sf.chr08.107;Sf.chr08.615;Sf.chr09.604;Sf.chr10.014;Sf.chr11.427;Sf.chr12.118;Sf.chr12.221;Sf.chr14.049;Sf.chrX.0269;Sf.…
GO:0015075	ion transmembrane transporter activity	MF	44	496	0.973281	1	Sf.chr01.0081;Sf.chr01.0192;Sf.chr01.1126;Sf.chr01.1540;Sf.chr01.1872;Sf.chr01.2197;Sf.chr01.2208;Sf.chr02.0554;Sf.chr02.0999;Sf.chr02.1300;Sf.chr02.1307;Sf.chr02.1600;Sf.chr02.1747;Sf.chr03.0124;Sf.chr03.0358;Sf.chr03.0560;Sf.chr03.0602;Sf.chr03.0898;Sf.chr03.1332;Sf.chr04.0924;Sf.chr05.0739;Sf.chr05.0751;Sf.chr06.0915;Sf.chr06.0916;Sf.chr06.1002;Sf.chr07.0084;Sf.chr07.0144;Sf.chr07.0148;Sf.chr0…
GO:0044801	single-organism membrane fusion	BP	5	91	0.973099	1	Sf.chr03.1046;Sf.chr03.1270;Sf.chr07.0788;Sf.chr08.514;Sf.chrX.1034
GO:0007283	spermatogenesis	BP	14	200	0.972905	1	Sf.chr01.0760;Sf.chr01.0892;Sf.chr01.1884;Sf.chr02.0902;Sf.chr02.1287;Sf.chr03.1032;Sf.chr04.0950;Sf.chr10.421;Sf.chr10.488;Sf.chr11.129;Sf.chr11.427;Sf.chr12.314;Sf.chr14.049;Sf.chrX.1008
GO:0006811	ion transport	BP	53	619	0.972544	1	Sf.chr01.0081;Sf.chr01.0192;Sf.chr01.1039;Sf.chr01.1126;Sf.chr01.1537;Sf.chr01.1540;Sf.chr01.1729;Sf.chr01.1872;Sf.chr01.2197;Sf.chr01.2208;Sf.chr02.0554;Sf.chr02.0999;Sf.chr02.1300;Sf.chr02.1307;Sf.chr02.1600;Sf.chr02.1747;Sf.chr03.0124;Sf.chr03.0358;Sf.chr03.0560;Sf.chr03.0602;Sf.chr03.0898;Sf.chr03.1332;Sf.chr04.0924;Sf.chr05.0139;Sf.chr05.0739;Sf.chr05.0751;Sf.chr06.0915;Sf.chr06.0916;Sf.chr0…
GO:0005764	lysosome	CC	4	80	0.972501	1	Sf.chr01.1872;Sf.chr03.1046;Sf.chr08.092;Sf.chrX.0593
GO:0031399	regulation of protein modification process	BP	27	344	0.972048	1	Sf.chr01.1062;Sf.chr01.1672;Sf.chr01.2342;Sf.chr02.0011;Sf.chr03.0791;Sf.chr03.1724;Sf.chr04.0764;Sf.chr04.1129;Sf.chr06.0994;Sf.chr07.0001;Sf.chr07.0750;Sf.chr08.085;Sf.chr08.205;Sf.chr08.465;Sf.chr08.758;Sf.chr09.605;Sf.chr10.269;Sf.chr12.118;Sf.chr13.248;Sf.chr13.268;Sf.chrX.0128;Sf.chrX.0543;Sf.chrX.0653;Sf.chrX.0655;Sf.chrX.0975;Sf.chrX.0985;Sf.chrX.1009
GO:0008021	synaptic vesicle	CC	2	50	0.972014	1	Sf.chr07.0917;Sf.chr07.0918
GO:0015081	sodium ion transmembrane transporter activity	MF	5	85	0.971733	1	Sf.chr02.0554;Sf.chr03.0898;Sf.chr06.0915;Sf.chr06.0916;Sf.chr09.293
GO:0000281	mitotic cytokinesis	BP	3	63	0.971519	1	Sf.chr01.0097;Sf.chr01.0098;Sf.chrX.0256
GO:0055001	muscle cell development	BP	3	63	0.971519	1	Sf.chr03.1771;Sf.chr14.102;Sf.chrX.0790
GO:0071826	ribonucleoprotein complex subunit organization	BP	8	128	0.97132	1	Sf.chr01.0290;Sf.chr04.0259;Sf.chr05.0623;Sf.chr06.0576;Sf.chr07.1036;Sf.chr08.333;Sf.chr08.548;Sf.chrX.0978
GO:0007416	synapse assembly	BP	11	164	0.971296	1	Sf.chr01.1565;Sf.chr01.1590;Sf.chr04.1013;Sf.chr05.0154;Sf.chr05.0817;Sf.chr05.0818;Sf.chr05.1143;Sf.chr08.615;Sf.chr09.067;Sf.chr09.068;Sf.chrX.0543
GO:0051124	synaptic growth at neuromuscular junction	BP	9	140	0.971036	1	Sf.chr01.1565;Sf.chr01.1590;Sf.chr04.1013;Sf.chr05.0817;Sf.chr05.0818;Sf.chr05.1143;Sf.chr08.615;Sf.chr09.067;Sf.chr09.068
GO:0006694	steroid biosynthetic process	BP	1	31	0.970522	1	Sf.chr02.1919
GO:0007528	neuromuscular junction development	BP	12	175	0.970102	1	Sf.chr01.1565;Sf.chr01.1590;Sf.chr04.1013;Sf.chr05.0817;Sf.chr05.0818;Sf.chr05.1143;Sf.chr07.0819;Sf.chr08.615;Sf.chr09.067;Sf.chr09.068;Sf.chr14.115;Sf.chrX.0483
GO:0015036	disulfide oxidoreductase activity	MF	1	29	0.970087	1	Sf.chr09.605
GO:0019902	phosphatase binding	MF	1	29	0.970087	1	Sf.chr08.465
GO:0099600	transmembrane receptor activity	MF	41	463	0.969836	1	Sf.chr01.0248;Sf.chr01.0670;Sf.chr01.1247;Sf.chr01.1672;Sf.chr01.1864;Sf.chr01.1899;Sf.chr01.1991;Sf.chr02.0910;Sf.chr02.1747;Sf.chr03.0189;Sf.chr03.0358;Sf.chr03.0560;Sf.chr03.0862;Sf.chr03.1032;Sf.chr04.0924;Sf.chr04.1367;Sf.chr05.0051;Sf.chr06.0915;Sf.chr06.1002;Sf.chr07.0827;Sf.chr08.199;Sf.chr08.406;Sf.chr09.025;Sf.chr09.059;Sf.chr09.151;Sf.chr09.293;Sf.chr09.723;Sf.chr09.782;Sf.chr10.233;Sf…
GO:0006650	glycerophospholipid metabolic process	BP	4	76	0.969389	1	Sf.chr01.0892;Sf.chr02.0213;Sf.chr03.0200;Sf.chr04.0010
GO:0030258	lipid modification	BP	4	76	0.969389	1	Sf.chr01.0892;Sf.chr03.0368;Sf.chr04.0010;Sf.chr08.172
GO:0045055	regulated exocytosis	BP	4	76	0.969389	1	Sf.chr03.1425;Sf.chr07.0917;Sf.chr07.0918;Sf.chr08.092
GO:0051168	nuclear export	BP	4	76	0.969389	1	Sf.chr02.0006;Sf.chr08.548;Sf.chr09.690;Sf.chrX.0883
GO:0030182	neuron differentiation	BP	62	708	0.969334	1	Sf.chr01.0810;Sf.chr01.1565;Sf.chr02.0011;Sf.chr02.0215;Sf.chr02.0370;Sf.chr02.0485;Sf.chr02.0883;Sf.chr02.0884;Sf.chr02.0910;Sf.chr02.1088;Sf.chr02.1169;Sf.chr02.1576;Sf.chr02.1579;Sf.chr02.1763;Sf.chr03.0224;Sf.chr03.0644;Sf.chr03.1020;Sf.chr03.1032;Sf.chr03.1046;Sf.chr03.1104;Sf.chr03.1397;Sf.chr03.1859;Sf.chr04.0849;Sf.chr04.1209;Sf.chr05.0610;Sf.chr05.1004;Sf.chr06.0326;Sf.chr06.0454;Sf.chr0…
GO:0009126	purine nucleoside monophosphate metabolic process	BP	9	139	0.969214	1	Sf.chr01.0645;Sf.chr03.0901;Sf.chr04.0511;Sf.chr04.0512;Sf.chr05.0316;Sf.chr05.0874;Sf.chr07.0055;Sf.chr12.256;Sf.chr14.094
GO:0009167	purine ribonucleoside monophosphate metabolic process	BP	9	139	0.969214	1	Sf.chr01.0645;Sf.chr03.0901;Sf.chr04.0511;Sf.chr04.0512;Sf.chr05.0316;Sf.chr05.0874;Sf.chr07.0055;Sf.chr12.256;Sf.chr14.094
GO:0070848	response to growth factor	BP	6	102	0.969151	1	Sf.chr01.1672;Sf.chr05.0241;Sf.chr05.1143;Sf.chr08.199;Sf.chrX.0427;Sf.chrX.1124
GO:0044451	nucleoplasm part	CC	30	386	0.969072	1	Sf.chr01.1828;Sf.chr01.1884;Sf.chr02.0297;Sf.chr02.0366;Sf.chr02.0370;Sf.chr02.0836;Sf.chr02.0902;Sf.chr02.1047;Sf.chr03.0145;Sf.chr03.1714;Sf.chr04.0188;Sf.chr04.0192;Sf.chr05.0106;Sf.chr05.0297;Sf.chr05.1004;Sf.chr06.0096;Sf.chr06.0326;Sf.chr06.0798;Sf.chr06.0971;Sf.chr08.107;Sf.chr08.333;Sf.chr11.301;Sf.chr12.156;Sf.chr12.414;Sf.chrX.0128;Sf.chrX.0857;Sf.chrX.0868;Sf.chrX.0883;Sf.chrX.0969;Sf.…
GO:0006906	vesicle fusion	BP	3	62	0.968958	1	Sf.chr03.1270;Sf.chr07.0788;Sf.chr08.514
GO:0007218	neuropeptide signaling pathway	BP	3	62	0.968958	1	Sf.chr03.0189;Sf.chr03.0862;Sf.chr04.1367
GO:0055002	striated muscle cell development	BP	3	62	0.968958	1	Sf.chr03.1771;Sf.chr14.102;Sf.chrX.0790
GO:0006475	internal protein amino acid acetylation	BP	5	89	0.968802	1	Sf.chr01.1826;Sf.chr02.0836;Sf.chr10.083;Sf.chr14.182;Sf.chr14.183
GO:0007517	muscle organ development	BP	5	89	0.968802	1	Sf.chr02.1576;Sf.chr02.1579;Sf.chr03.1020;Sf.chr03.1030;Sf.chr05.1155
GO:0018393	internal peptidyl-lysine acetylation	BP	5	89	0.968802	1	Sf.chr01.1826;Sf.chr02.0836;Sf.chr10.083;Sf.chr14.182;Sf.chr14.183
GO:0018394	peptidyl-lysine acetylation	BP	5	89	0.968802	1	Sf.chr01.1826;Sf.chr02.0836;Sf.chr10.083;Sf.chr14.182;Sf.chr14.183
GO:0007417	central nervous system development	BP	16	220	0.968707	1	Sf.chr01.0194;Sf.chr01.1672;Sf.chr02.0011;Sf.chr02.0370;Sf.chr02.1576;Sf.chr02.1579;Sf.chr04.1209;Sf.chr07.0881;Sf.chr09.262;Sf.chr10.439;Sf.chr12.267;Sf.chr13.097;Sf.chr13.439;Sf.chr14.049;Sf.chr14.152;Sf.chrX.0128
GO:0030017	sarcomere	CC	3	64	0.968604	1	Sf.chr03.1771;Sf.chr14.102;Sf.chrX.0537
GO:0006354	DNA-templated transcription, elongation	BP	2	47	0.968224	1	Sf.chr01.1828;Sf.chr12.414
GO:0035556	intracellular signal transduction	BP	49	573	0.968198	1	Sf.chr01.0760;Sf.chr01.0892;Sf.chr01.1565;Sf.chr01.1672;Sf.chr01.1899;Sf.chr01.2297;Sf.chr01.2354;Sf.chr02.1611;Sf.chr02.1691;Sf.chr03.0358;Sf.chr03.0791;Sf.chr03.1032;Sf.chr03.1724;Sf.chr04.0076;Sf.chr04.1013;Sf.chr04.1390;Sf.chr05.1011;Sf.chr06.0287;Sf.chr07.0001;Sf.chr07.0231;Sf.chr07.0819;Sf.chr07.0881;Sf.chr08.085;Sf.chr08.758;Sf.chr09.067;Sf.chr09.068;Sf.chr09.262;Sf.chr09.605;Sf.chr10.269;…
GO:0023057	negative regulation of signaling	BP	26	330	0.968152	1	Sf.chr01.0522;Sf.chr01.1565;Sf.chr01.1899;Sf.chr02.0910;Sf.chr03.0791;Sf.chr03.1032;Sf.chr03.1046;Sf.chr03.1724;Sf.chr04.1013;Sf.chr05.0241;Sf.chr07.0231;Sf.chr07.0819;Sf.chr07.0881;Sf.chr08.758;Sf.chr09.067;Sf.chr09.068;Sf.chr09.783;Sf.chr10.300;Sf.chr10.421;Sf.chr12.267;Sf.chr13.248;Sf.chr13.268;Sf.chr14.152;Sf.chr14.182;Sf.chr14.183;Sf.chrX.0256
GO:0004540	ribonuclease activity	MF	3	58	0.968065	1	Sf.chr02.0710;Sf.chr05.0818;Sf.chr08.098
GO:0006887	exocytosis	BP	7	114	0.96802	1	Sf.chr03.1425;Sf.chr05.0154;Sf.chr05.0616;Sf.chr07.0725;Sf.chr07.0917;Sf.chr07.0918;Sf.chr08.092
GO:0031267	small GTPase binding	MF	7	107	0.967333	1	Sf.chr03.1425;Sf.chr05.0154;Sf.chr07.0788;Sf.chr07.0917;Sf.chr07.0918;Sf.chr08.514;Sf.chr10.269
GO:0030529	intracellular ribonucleoprotein complex	CC	37	461	0.967051	1	Sf.chr01.0290;Sf.chr01.0304;Sf.chr01.1199;Sf.chr01.1590;Sf.chr02.0794;Sf.chr02.0902;Sf.chr02.1047;Sf.chr02.1809;Sf.chr03.0123;Sf.chr03.1046;Sf.chr03.1108;Sf.chr03.1653;Sf.chr04.0259;Sf.chr04.0309;Sf.chr04.1458;Sf.chr05.0537;Sf.chr05.0623;Sf.chr05.0971;Sf.chr05.1004;Sf.chr05.1155;Sf.chr06.0551;Sf.chr06.0576;Sf.chr06.0578;Sf.chr06.0706;Sf.chr07.0071;Sf.chr07.0924;Sf.chr07.1036;Sf.chr08.333;Sf.chr08…
GO:0006313	transposition, DNA-mediated	BP	1	30	0.966966	1	Sf.chr09.690
GO:0006469	negative regulation of protein kinase activity	BP	1	30	0.966966	1	Sf.chrX.0543
GO:0010454	negative regulation of cell fate commitment	BP	1	30	0.966966	1	Sf.chr07.0819
GO:0010501	RNA secondary structure unwinding	BP	1	30	0.966966	1	Sf.chr04.0948
GO:0015850	organic hydroxy compound transport	BP	1	30	0.966966	1	Sf.chr05.0462
GO:0032507	maintenance of protein location in cell	BP	1	30	0.966966	1	Sf.chrX.0256
GO:0043270	positive regulation of ion transport	BP	1	30	0.966966	1	Sf.chr01.1729
GO:0043967	histone H4 acetylation	BP	1	30	0.966966	1	Sf.chr02.0836
GO:0045448	mitotic cell cycle, embryonic	BP	1	30	0.966966	1	Sf.chr02.0124
GO:0097193	intrinsic apoptotic signaling pathway	BP	1	30	0.966966	1	Sf.chr05.1011
GO:1902099	regulation of metaphase/anaphase transition of cell cycle	BP	1	30	0.966966	1	Sf.chr04.1129
GO:2001020	regulation of response to DNA damage stimulus	BP	1	30	0.966966	1	Sf.chr05.0971
GO:0008344	adult locomotory behavior	BP	4	75	0.966879	1	Sf.chr04.1013;Sf.chr06.0013;Sf.chr08.333;Sf.chr10.526
GO:0005261	cation channel activity	MF	11	152	0.966773	1	Sf.chr02.0999;Sf.chr02.1300;Sf.chr02.1747;Sf.chr06.0915;Sf.chr06.0916;Sf.chr06.1002;Sf.chr07.0249;Sf.chr10.330;Sf.chr10.526;Sf.chr11.047;Sf.chrX.1068
GO:0005705	polytene chromosome interband	CC	1	31	0.966752	1	Sf.chr07.0750
GO:0032154	cleavage furrow	CC	1	31	0.966752	1	Sf.chrX.0256
GO:0044447	axoneme part	CC	1	31	0.966752	1	Sf.chr01.0194
GO:0097610	cell surface furrow	CC	1	31	0.966752	1	Sf.chrX.0256
GO:0042254	ribosome biogenesis	BP	14	196	0.966611	1	Sf.chr01.0290;Sf.chr01.0304;Sf.chr01.0519;Sf.chr01.1565;Sf.chr01.2268;Sf.chr02.0664;Sf.chr02.1047;Sf.chr03.0123;Sf.chr05.1155;Sf.chr06.0392;Sf.chr06.0706;Sf.chr07.0071;Sf.chr08.548;Sf.chrX.0730
GO:0016573	histone acetylation	BP	5	88	0.966423	1	Sf.chr01.1826;Sf.chr02.0836;Sf.chr10.083;Sf.chr14.182;Sf.chr14.183
GO:0031256	leading edge membrane	CC	2	48	0.966302	1	Sf.chr03.0358;Sf.chr06.0915
GO:0098660	inorganic ion transmembrane transport	BP	23	296	0.966248	1	Sf.chr01.0081;Sf.chr01.1729;Sf.chr01.1872;Sf.chr01.2197;Sf.chr01.2208;Sf.chr02.0554;Sf.chr02.1307;Sf.chr02.1747;Sf.chr03.0124;Sf.chr03.1332;Sf.chr05.0739;Sf.chr05.0751;Sf.chr06.0915;Sf.chr07.0084;Sf.chr07.0249;Sf.chr08.267;Sf.chr08.741;Sf.chr08.767;Sf.chr09.293;Sf.chr10.330;Sf.chr10.526;Sf.chr11.047;Sf.chrX.1068
GO:0004536	deoxyribonuclease activity	MF	1	28	0.966233	1	Sf.chr03.0750
GO:0019903	protein phosphatase binding	MF	1	28	0.966233	1	Sf.chr08.465
GO:0046552	photoreceptor cell fate commitment	BP	3	61	0.96618	1	Sf.chr03.1859;Sf.chr05.0610;Sf.chr11.224
GO:0044802	single-organism membrane organization	BP	20	263	0.966148	1	Sf.chr01.0644;Sf.chr01.1899;Sf.chr02.0597;Sf.chr02.0604;Sf.chr02.1272;Sf.chr02.1502;Sf.chr02.1542;Sf.chr03.1046;Sf.chr03.1270;Sf.chr03.1653;Sf.chr04.0309;Sf.chr04.1390;Sf.chr05.0154;Sf.chr05.1306;Sf.chr07.0788;Sf.chr07.0924;Sf.chr08.514;Sf.chr08.808;Sf.chr11.061;Sf.chrX.1034
GO:0006338	chromatin remodeling	BP	7	113	0.965845	1	Sf.chr01.0704;Sf.chr01.1537;Sf.chr01.1821;Sf.chr02.0836;Sf.chr03.0145;Sf.chr05.1004;Sf.chrX.0128
GO:0051493	regulation of cytoskeleton organization	BP	9	137	0.965255	1	Sf.chr02.0011;Sf.chr02.0163;Sf.chr02.1763;Sf.chr11.382;Sf.chr11.427;Sf.chr12.118;Sf.chr12.314;Sf.chrX.0256;Sf.chrX.0537
GO:0000988	transcription factor activity, protein binding	MF	10	140	0.96487	1	Sf.chr02.0836;Sf.chr03.0985;Sf.chr03.1210;Sf.chr05.0106;Sf.chr05.1143;Sf.chr06.0326;Sf.chr06.0798;Sf.chr08.778;Sf.chr11.301;Sf.chr13.221
GO:0051302	regulation of cell division	BP	6	100	0.964572	1	Sf.chr01.1062;Sf.chr02.0011;Sf.chr04.1129;Sf.chr10.661;Sf.chrX.0256;Sf.chrX.0403
GO:0007140	male meiosis	BP	4	74	0.964178	1	Sf.chr01.0892;Sf.chr02.1557;Sf.chr04.1246;Sf.chr10.488
GO:0000149	SNARE binding	MF	2	43	0.964149	1	Sf.chr07.0917;Sf.chr07.0918
GO:0002164	larval development	BP	11	160	0.964017	1	Sf.chr01.1672;Sf.chr02.1088;Sf.chr04.0213;Sf.chr04.0306;Sf.chr04.1390;Sf.chr05.0610;Sf.chr07.0120;Sf.chr07.0121;Sf.chrX.0128;Sf.chrX.0159;Sf.chrX.0984
GO:0005815	microtubule organizing center	CC	7	116	0.964015	1	Sf.chr01.0357;Sf.chr01.0358;Sf.chr04.0131;Sf.chr04.1129;Sf.chr08.107;Sf.chr11.382;Sf.chr11.427
GO:0005759	mitochondrial matrix	CC	9	141	0.964001	1	Sf.chr01.1199;Sf.chr01.1591;Sf.chr04.1139;Sf.chr04.1458;Sf.chr04.1626;Sf.chr05.0874;Sf.chr09.750;Sf.chr10.096;Sf.chr12.086
GO:0010467	gene expression	BP	195	2014	0.963862	1	Sf.chr01.0162;Sf.chr01.0164;Sf.chr01.0304;Sf.chr01.0332;Sf.chr01.0440;Sf.chr01.0519;Sf.chr01.0686;Sf.chr01.0827;Sf.chr01.0904;Sf.chr01.1199;Sf.chr01.1226;Sf.chr01.1537;Sf.chr01.1565;Sf.chr01.1590;Sf.chr01.1682;Sf.chr01.1826;Sf.chr01.1828;Sf.chr01.1864;Sf.chr01.1884;Sf.chr01.1887;Sf.chr01.1987;Sf.chr01.1988;Sf.chr01.2127;Sf.chr01.2268;Sf.chr02.0006;Sf.chr02.0011;Sf.chr02.0124;Sf.chr02.0297;Sf.chr0…
GO:0043005	neuron projection	CC	20	270	0.963584	1	Sf.chr01.1899;Sf.chr03.0358;Sf.chr03.1020;Sf.chr03.1332;Sf.chr03.1859;Sf.chr05.0971;Sf.chr06.0181;Sf.chr06.0915;Sf.chr07.0231;Sf.chr08.085;Sf.chr08.107;Sf.chr08.615;Sf.chr10.014;Sf.chr12.221;Sf.chr14.049;Sf.chrX.0269;Sf.chrX.0426;Sf.chrX.0427;Sf.chrX.0543;Sf.chrX.0612
GO:0005634	nucleus	CC	193	2053	0.963502	1	Sf.chr01.0162;Sf.chr01.0290;Sf.chr01.0304;Sf.chr01.0332;Sf.chr01.0519;Sf.chr01.0704;Sf.chr01.0760;Sf.chr01.0810;Sf.chr01.0958;Sf.chr01.0999;Sf.chr01.1062;Sf.chr01.1471;Sf.chr01.1513;Sf.chr01.1537;Sf.chr01.1590;Sf.chr01.1821;Sf.chr01.1828;Sf.chr01.1880;Sf.chr01.1884;Sf.chr01.1928;Sf.chr01.1987;Sf.chr01.2095;Sf.chr01.2196;Sf.chr01.2268;Sf.chr02.0006;Sf.chr02.0011;Sf.chr02.0124;Sf.chr02.0272;Sf.chr0…
GO:0010638	positive regulation of organelle organization	BP	10	148	0.963442	1	Sf.chr02.0011;Sf.chr02.0163;Sf.chr02.0777;Sf.chr02.1763;Sf.chr05.1004;Sf.chr07.0750;Sf.chr12.314;Sf.chrX.0128;Sf.chrX.0975;Sf.chrX.1034
GO:0045184	establishment of protein localization	BP	34	412	0.963437	1	Sf.chr01.0644;Sf.chr01.0810;Sf.chr01.0904;Sf.chr02.0272;Sf.chr02.0554;Sf.chr02.0597;Sf.chr02.0604;Sf.chr02.1425;Sf.chr02.1502;Sf.chr02.1542;Sf.chr02.1557;Sf.chr03.1651;Sf.chr03.1653;Sf.chr03.1724;Sf.chr04.0076;Sf.chr04.0309;Sf.chr04.1390;Sf.chr05.1306;Sf.chr06.0628;Sf.chr07.0788;Sf.chr07.0819;Sf.chr07.0917;Sf.chr07.0918;Sf.chr07.0924;Sf.chr08.242;Sf.chr08.514;Sf.chr08.758;Sf.chr08.808;Sf.chr09.60…
GO:0030010	establishment of cell polarity	BP	3	60	0.963169	1	Sf.chr06.0667;Sf.chr10.269;Sf.chrX.0543
GO:0051225	spindle assembly	BP	3	60	0.963169	1	Sf.chr04.1246;Sf.chr12.221;Sf.chrX.0256
GO:0007300	ovarian nurse cell to oocyte transport	BP	1	29	0.962981	1	Sf.scaffold.078
GO:0009996	negative regulation of cell fate specification	BP	1	29	0.962981	1	Sf.chr07.0819
GO:0016334	establishment or maintenance of polarity of follicular epithelium	BP	1	29	0.962981	1	Sf.chrX.0883
GO:0030071	regulation of mitotic metaphase/anaphase transition	BP	1	29	0.962981	1	Sf.chr04.1129
GO:0032873	negative regulation of stress-activated MAPK cascade	BP	1	29	0.962981	1	Sf.chr03.0791
GO:0046329	negative regulation of JNK cascade	BP	1	29	0.962981	1	Sf.chr03.0791
GO:0060537	muscle tissue development	BP	1	29	0.962981	1	Sf.chr14.049
GO:0070303	negative regulation of stress-activated protein kinase signaling cascade	BP	1	29	0.962981	1	Sf.chr03.0791
GO:0070585	protein localization to mitochondrion	BP	1	29	0.962981	1	Sf.chr02.1542
GO:0072655	establishment of protein localization to mitochondrion	BP	1	29	0.962981	1	Sf.chr02.1542
GO:2001233	regulation of apoptotic signaling pathway	BP	1	29	0.962981	1	Sf.chr05.1011
GO:0044437	vacuolar part	CC	4	76	0.9627	1	Sf.chr01.1872;Sf.chr02.1600;Sf.chr08.092;Sf.chrX.0593
GO:0007391	dorsal closure	BP	6	99	0.962056	1	Sf.chr03.1859;Sf.chr05.1143;Sf.chr07.0881;Sf.chr08.199;Sf.chr10.269;Sf.chr13.268
GO:0071363	cellular response to growth factor stimulus	BP	6	99	0.962056	1	Sf.chr01.1672;Sf.chr05.0241;Sf.chr05.1143;Sf.chr08.199;Sf.chrX.0427;Sf.chrX.1124
GO:0001700	embryonic development via the syncytial blastoderm	BP	11	159	0.961957	1	Sf.chr03.1032;Sf.chr03.1859;Sf.chr04.1209;Sf.chr05.1143;Sf.chr07.0881;Sf.chr08.199;Sf.chr09.272;Sf.chr10.269;Sf.chr10.421;Sf.chr13.268;Sf.chr14.049
GO:0051276	chromosome organization	BP	51	588	0.961952	1	Sf.chr01.0162;Sf.chr01.0704;Sf.chr01.1537;Sf.chr01.1821;Sf.chr01.1826;Sf.chr02.0124;Sf.chr02.0777;Sf.chr02.0836;Sf.chr02.1047;Sf.chr02.1861;Sf.chr02.1898;Sf.chr03.0145;Sf.chr03.0368;Sf.chr03.0898;Sf.chr03.1836;Sf.chr03.1843;Sf.chr04.0306;Sf.chr04.0675;Sf.chr04.0746;Sf.chr04.0754;Sf.chr04.0764;Sf.chr04.1048;Sf.chr04.1129;Sf.chr04.1390;Sf.chr05.0794;Sf.chr05.0971;Sf.chr05.1004;Sf.chr06.0454;Sf.chr0…
GO:0003899	DNA-directed RNA polymerase activity	MF	1	27	0.961881	1	Sf.chr07.0890
GO:0008408	3'-5' exonuclease activity	MF	1	27	0.961881	1	Sf.chr08.107
GO:0017111	nucleoside-triphosphatase activity	MF	48	525	0.961703	1	Sf.chr01.0761;Sf.chr01.0771;Sf.chr01.1039;Sf.chr01.1565;Sf.chr01.1872;Sf.chr01.1928;Sf.chr01.2012;Sf.chr01.2273;Sf.chr01.2274;Sf.chr01.2297;Sf.chr02.0272;Sf.chr02.0597;Sf.chr02.0655;Sf.chr02.1898;Sf.chr03.0225;Sf.chr03.0644;Sf.chr03.1836;Sf.chr04.0060;Sf.chr04.0061;Sf.chr04.0948;Sf.chr04.1129;Sf.chr05.0415;Sf.chr05.0462;Sf.chr05.0739;Sf.chr05.0751;Sf.chr05.0971;Sf.chr05.1004;Sf.chr06.0768;Sf.chr0…
GO:0043492	ATPase activity, coupled to movement of substances	MF	6	93	0.961576	1	Sf.chr01.1872;Sf.chr05.0415;Sf.chr05.0462;Sf.chr05.0739;Sf.chr05.0751;Sf.chr07.0361
GO:0007419	ventral cord development	BP	2	45	0.961529	1	Sf.chr01.1672;Sf.chr13.097
GO:0032482	Rab protein signal transduction	BP	2	45	0.961529	1	Sf.chr06.0287;Sf.chrX.0777
GO:0007306	eggshell chorion assembly	BP	4	73	0.961274	1	Sf.chr01.1590;Sf.chr05.0971;Sf.chr08.896;Sf.chr13.222
GO:0032956	regulation of actin cytoskeleton organization	BP	5	86	0.961156	1	Sf.chr02.0011;Sf.chr02.0163;Sf.chr02.1763;Sf.chr12.314;Sf.chrX.0256
GO:0032970	regulation of actin filament-based process	BP	5	86	0.961156	1	Sf.chr02.0011;Sf.chr02.0163;Sf.chr02.1763;Sf.chr12.314;Sf.chrX.0256
GO:0009141	nucleoside triphosphate metabolic process	BP	9	135	0.960844	1	Sf.chr01.0645;Sf.chr03.0901;Sf.chr04.0511;Sf.chr04.0512;Sf.chr05.0316;Sf.chr09.584;Sf.chr12.256;Sf.chr14.094;Sf.chr14.220
GO:0045596	negative regulation of cell differentiation	BP	8	123	0.96074	1	Sf.chr02.0883;Sf.chr02.0884;Sf.chr03.1299;Sf.chr05.0241;Sf.chr06.0326;Sf.chr07.0819;Sf.chr09.127;Sf.chr14.049
GO:0051093	negative regulation of developmental process	BP	15	204	0.960484	1	Sf.chr01.1590;Sf.chr02.0883;Sf.chr02.0884;Sf.chr03.1032;Sf.chr03.1299;Sf.chr04.1013;Sf.chr05.0241;Sf.chr05.1143;Sf.chr06.0326;Sf.chr07.0819;Sf.chr08.199;Sf.chr08.615;Sf.chr09.127;Sf.chr10.421;Sf.chr14.049
GO:0022857	transmembrane transporter activity	MF	63	669	0.960425	1	Sf.chr01.0081;Sf.chr01.0192;Sf.chr01.0317;Sf.chr01.0686;Sf.chr01.1126;Sf.chr01.1267;Sf.chr01.1413;Sf.chr01.1540;Sf.chr01.1872;Sf.chr01.2111;Sf.chr01.2197;Sf.chr01.2208;Sf.chr02.0458;Sf.chr02.0554;Sf.chr02.0999;Sf.chr02.1300;Sf.chr02.1307;Sf.chr02.1600;Sf.chr02.1747;Sf.chr03.0030;Sf.chr03.0124;Sf.chr03.0358;Sf.chr03.0560;Sf.chr03.0602;Sf.chr03.0898;Sf.chr03.1332;Sf.chr03.1643;Sf.chr03.1644;Sf.chr0…
GO:0009790	embryo development	BP	43	504	0.960392	1	Sf.chr01.0102;Sf.chr01.0357;Sf.chr01.0358;Sf.chr01.0827;Sf.chr01.1672;Sf.chr01.1899;Sf.chr02.0124;Sf.chr02.0370;Sf.chr02.1272;Sf.chr03.0802;Sf.chr03.1032;Sf.chr03.1046;Sf.chr03.1724;Sf.chr03.1859;Sf.chr04.1209;Sf.chr05.0971;Sf.chr05.1143;Sf.chr07.0054;Sf.chr07.0231;Sf.chr07.0881;Sf.chr08.199;Sf.chr08.333;Sf.chr08.758;Sf.chr09.272;Sf.chr09.385;Sf.chr09.690;Sf.chr10.269;Sf.chr10.421;Sf.chr10.488;Sf…
GO:0000989	transcription factor activity, transcription factor binding	MF	10	138	0.960301	1	Sf.chr02.0836;Sf.chr03.0985;Sf.chr03.1210;Sf.chr05.0106;Sf.chr05.1143;Sf.chr06.0326;Sf.chr06.0798;Sf.chr08.778;Sf.chr11.301;Sf.chr13.221
GO:0048583	regulation of response to stimulus	BP	94	1021	0.960281	1	Sf.chr01.0522;Sf.chr01.0760;Sf.chr01.0810;Sf.chr01.0904;Sf.chr01.1565;Sf.chr01.1672;Sf.chr01.1864;Sf.chr01.1899;Sf.chr01.2318;Sf.chr01.2354;Sf.chr02.0272;Sf.chr02.0382;Sf.chr02.0485;Sf.chr02.0867;Sf.chr02.1100;Sf.chr02.1287;Sf.chr02.1611;Sf.chr02.1691;Sf.chr03.0005;Sf.chr03.0358;Sf.chr03.0791;Sf.chr03.1020;Sf.chr03.1032;Sf.chr03.1046;Sf.chr03.1531;Sf.chr03.1724;Sf.chr04.1013;Sf.chr04.1280;Sf.chr0…
GO:0005654	nucleoplasm	CC	39	477	0.960039	1	Sf.chr01.1471;Sf.chr01.1828;Sf.chr01.1884;Sf.chr02.0297;Sf.chr02.0366;Sf.chr02.0370;Sf.chr02.0664;Sf.chr02.0836;Sf.chr02.0902;Sf.chr02.1047;Sf.chr02.1502;Sf.chr03.0145;Sf.chr03.1279;Sf.chr03.1714;Sf.chr04.0188;Sf.chr04.0192;Sf.chr04.1390;Sf.chr05.0106;Sf.chr05.0297;Sf.chr05.1004;Sf.chr06.0096;Sf.chr06.0326;Sf.chr06.0798;Sf.chr06.0971;Sf.chr08.107;Sf.chr08.333;Sf.chr10.083;Sf.chr11.301;Sf.chr12.15…
GO:1990904	ribonucleoprotein complex	CC	39	477	0.960039	1	Sf.chr01.0290;Sf.chr01.0304;Sf.chr01.1199;Sf.chr01.1590;Sf.chr02.0794;Sf.chr02.0902;Sf.chr02.1047;Sf.chr02.1809;Sf.chr03.0123;Sf.chr03.1046;Sf.chr03.1108;Sf.chr03.1528;Sf.chr03.1653;Sf.chr03.1714;Sf.chr04.0259;Sf.chr04.0309;Sf.chr04.1458;Sf.chr05.0537;Sf.chr05.0623;Sf.chr05.0971;Sf.chr05.1004;Sf.chr05.1155;Sf.chr06.0551;Sf.chr06.0576;Sf.chr06.0578;Sf.chr06.0706;Sf.chr07.0071;Sf.chr07.0924;Sf.chr0…
GO:0034702	ion channel complex	CC	4	75	0.959787	1	Sf.chr02.0999;Sf.chr07.0249;Sf.chr10.330;Sf.chr10.526
GO:0017016	Ras GTPase binding	MF	7	104	0.959778	1	Sf.chr03.1425;Sf.chr05.0154;Sf.chr07.0788;Sf.chr07.0917;Sf.chr07.0918;Sf.chr08.514;Sf.chr10.269
GO:0032589	neuron projection membrane	CC	2	46	0.959478	1	Sf.chr03.0358;Sf.chr06.0915
GO:0030658	transport vesicle membrane	CC	1	29	0.958567	1	Sf.chr04.1390
[truncated: 4,717 more rows]

## Sheet: 5% RH VS. 65% RH
GO ID	GO Term	Ontology	GeneRatio	BgRatio	Pvalue	FDR	geneID
[truncated: 1,652 more rows]

[truncated: 2 more sheets: 98% RH VS. 65% RH, wheat VS. rice]
